# Supplementary material for: Transcriptomic data meta-analysis reveals common and injury model specific gene expression changes in the regenerating zebrafish heart
Source: Sci Rep. 2023 Apr 3;13:5418. doi: 10.1038/s41598-023-32272-6 (PMC10070245; doi:10.1038/s41598-023-32272-6)
Supplement: Supplementary file 2 — Supplementary Table S1. [file 41598_2023_32272_MOESM2_ESM.xlsx]

## Sheet: Ablated_vs_Sham_DESeq2
Supplementary Table 1. Statistical pairwise comparisons using DESeq2 or edgeR.
Shown in the table are the statistical results of the comparisons, including, and identifier such as the respective ensembl gene id, base mean, p-values, adjusted p-values and log-fold-change columns for each respective comparison and tool used.
Data for Ablated vs Sham DESeq2.
ID	baseMean	log2FoldChange	lfcSE	pvalue	padj
ENSDARG00000102141	107.056	-0.591886	0.132623	4.26639e-06	1.51384e-05
ENSDARG00000102123	31.8478	-1.29975	0.206205	5.16246e-11	3.18655e-10
ENSDARG00000114503	83.3317	-1.16954	0.19249	2.80093e-10	1.59391e-09
ENSDARG00000115971	188.857	0.674558	0.886613	0.196657	0.280756
ENSDARG00000098311	60.6298	0.111889	0.160704	0.461997	0.561574
ENSDARG00000104839	0.184528	-0.361094	1.13426	0.433072	NA
ENSDARG00000100143	105.53	0.606825	0.155629	4.97757e-05	0.000151868
ENSDARG00000102474	236.338	-0.747386	0.170614	5.25084e-06	1.83985e-05
ENSDARG00000104049	278.041	-0.252276	0.106755	0.0148552	0.0294495
ENSDARG00000102226	14.6655	0.0283931	0.470985	0.938716	0.958082
ENSDARG00000103095	388.672	0.605191	0.173965	0.000258768	0.000711013
ENSDARG00000102128	155.125	0.914461	0.106046	2.44227e-18	3.03677e-17
ENSDARG00000110470	3.65449	0.368445	0.416141	0.277394	0.373262
ENSDARG00000100422	3.08603	3.21766	0.583949	1.45812e-09	7.702e-09
ENSDARG00000104632	78.1117	-1.74422	0.269011	8.74838e-12	5.87063e-11
ENSDARG00000100660	265.006	-0.127962	0.26629	0.590984	0.680916
ENSDARG00000113107	36.9213	0.512408	0.377948	0.105726	0.165434
ENSDARG00000099787	18.5466	-1.44022	0.210146	1.0009e-12	7.3208e-12
ENSDARG00000112451	2.05456	0.656211	0.682205	0.161621	0.238
ENSDARG00000070546	1.29171	1.28116	0.813229	0.0201525	0.0387518
ENSDARG00000045914	1038.17	-0.429284	0.116104	0.000137539	0.000393654
ENSDARG00000045913	156.888	-0.945862	0.138797	3.30787e-12	2.30283e-11
ENSDARG00000045911	180.967	-0.405285	0.161414	0.00799056	0.0167959
ENSDARG00000045910	95.0104	0.682658	0.15778	7.24121e-06	2.49293e-05
ENSDARG00000045909	38.3322	2.02406	0.198128	1.5424e-25	3.75537e-24
ENSDARG00000025073	4684.23	-0.0224583	0.117585	0.843612	0.888189
ENSDARG00000084828	0.407014	0.311993	0.854004	0.523731	NA
ENSDARG00000095951	0.357733	0.465783	0.874499	0.354141	NA
ENSDARG00000093924	0.520053	-0.286345	1.023	0.550366	0.645015
ENSDARG00000108269	0	0	1.43982	NA	NA
ENSDARG00000084451	0.519422	-0.195735	1.28982	0.557007	0.650578
ENSDARG00000031737	1.18148	1.39124	0.933458	0.0197144	0.0380173
ENSDARG00000099652	386.118	0.374236	0.0861604	9.49579e-06	3.21392e-05
ENSDARG00000101047	288.599	0.0518789	0.134284	0.687441	0.76225
ENSDARG00000102104	134.633	0.77062	0.149882	1.19997e-07	5.2036e-07
ENSDARG00000099833	111.357	-0.322651	0.206939	0.0905348	0.14491
ENSDARG00000103870	8.23103	0.0509599	0.383396	0.873293	0.910994
ENSDARG00000096118	65.2945	-0.12321	0.301039	0.640588	0.722665
ENSDARG00000045900	88.0316	0.311029	0.161871	0.0417281	0.0736442
ENSDARG00000016968	423.359	0.824427	0.109212	1.87492e-14	1.63019e-13
ENSDARG00000102878	436.382	-2.05794	0.16941	5.51087e-35	2.87307e-33
ENSDARG00000059311	12.9935	1.24277	0.297679	5.76302e-06	2.00902e-05
ENSDARG00000017386	70.9657	-0.197225	0.191998	0.269011	0.363897
ENSDARG00000045898	14.286	0.408954	0.375764	0.193389	0.276771
ENSDARG00000006060	182.047	0.595597	0.257726	0.0108231	0.0220919
ENSDARG00000113105	1.9344	-0.959142	1.07344	0.0945527	0.150482
ENSDARG00000103050	1.88802	-0.79133	1.04245	0.149709	0.223086
ENSDARG00000070535	4.01311	0.908908	0.689072	0.0600547	0.101384
ENSDARG00000013789	3.0819	-0.653394	0.503428	0.0950403	0.151113
ENSDARG00000063686	132.52	-1.23772	0.143213	1.09653e-18	1.40322e-17
ENSDARG00000087962	185.109	-0.771756	0.129007	9.84708e-10	5.28664e-09
ENSDARG00000099313	253.436	2.04058	0.158382	5.18512e-39	3.55647e-37
ENSDARG00000103102	2.84517	0.257471	0.471536	0.486338	0.584924
ENSDARG00000104018	1335.12	-0.0662434	0.0842065	0.423011	0.52363
ENSDARG00000102157	2.01569	-4.27041	1.4507	1.00751e-05	3.39477e-05
ENSDARG00000098612	12.0576	-2.73343	0.545267	3.25868e-08	1.50309e-07
ENSDARG00000100898	0	0	1.43982	NA	NA
ENSDARG00000102340	11.5755	0.372907	0.283888	0.13697	0.206752
ENSDARG00000111388	87.8481	-0.2035	0.161097	0.18102	0.26171
ENSDARG00000025601	31.3209	-1.59939	1.02887	0.0124252	0.0250508
ENSDARG00000063672	62.3626	0.398225	0.150944	0.00556452	0.012055
ENSDARG00000018149	844.473	0.0894725	0.228686	0.668482	0.745887
ENSDARG00000095920	22.0906	-6.9693	1.36777	2.29085e-10	1.31625e-09
ENSDARG00000045886	1477.92	0.0174902	0.155184	0.905621	0.934892
ENSDARG00000045885	371.61	-0.164021	0.0864202	0.0527272	0.0904273
ENSDARG00000007413	226.75	-0.752575	0.139866	3.359e-08	1.54752e-07
ENSDARG00000097341	5.29194	-1.83802	0.505033	2.40563e-05	7.68875e-05
ENSDARG00000045880	38.3265	-0.1762	0.280285	0.478117	0.577186
ENSDARG00000009657	235.501	0.0469447	0.13406	0.7154	0.784994
ENSDARG00000093658	161.377	0.507097	0.0987451	1.62213e-07	6.9156e-07
ENSDARG00000026839	49.8178	-0.477135	0.142618	0.000490117	0.00128683
ENSDARG00000016979	416.753	-1.14228	0.105633	7.19945e-28	2.13251e-26
ENSDARG00000070477	445.432	-0.35883	0.131196	0.00438467	0.0097153
ENSDARG00000045878	27.2439	-0.426936	0.585328	0.314783	0.412776
ENSDARG00000045877	297.505	-0.127973	0.095032	0.167964	0.245784
ENSDARG00000079391	141.847	-1.37516	0.128608	1.68898e-27	4.85901e-26
ENSDARG00000015921	130.099	0.0739534	0.111039	0.492586	0.591276
ENSDARG00000099520	0.188571	-0.132731	0.981796	0.77931	NA
ENSDARG00000061544	59.5693	-1.6445	0.224252	2.39358e-14	2.05371e-13
ENSDARG00000020812	0.381249	0.371576	0.897796	0.454248	NA
ENSDARG00000094007	0.306979	-0.0112605	0.956494	0.981043	NA
ENSDARG00000093685	0.0883925	-0.128577	1.21352	0.73412	NA
ENSDARG00000059196	4.4678	3.17255	0.544252	2.55767e-10	1.46336e-09
ENSDARG00000009262	35.9865	-0.412937	0.263446	0.0797182	0.129959
ENSDARG00000018618	578.275	-0.235195	0.0921233	0.00895165	0.0186059
ENSDARG00000045874	102.251	-0.303592	0.135777	0.01941	0.0375007
ENSDARG00000057468	34.3622	-0.0439239	0.160948	0.773351	0.832383
ENSDARG00000045873	20.7458	0.121622	0.200358	0.512552	0.610202
ENSDARG00000079143	15.9264	0.31531	0.277657	0.199918	0.284677
ENSDARG00000057714	17.7605	-0.998854	0.263116	4.32541e-05	0.000133194
ENSDARG00000045224	28.0205	2.72993	0.422422	7.82008e-12	5.28429e-11
ENSDARG00000011246	77.4329	-0.0411417	0.0978982	0.666959	0.744367
ENSDARG00000053709	2.19678	0.0652469	0.559297	0.873559	0.911219
ENSDARG00000099129	27.0874	1.08126	0.30404	9.47231e-05	0.000277638
ENSDARG00000101813	1611.77	0.751212	0.0995166	2.05812e-14	1.77703e-13
ENSDARG00000039724	5.55366	-0.582473	0.727294	0.225014	0.31367
ENSDARG00000070441	31.8584	-2.20145	0.233333	3.63501e-22	6.51668e-21
ENSDARG00000011961	65.1659	-0.570312	0.193237	0.00169004	0.004035
ENSDARG00000008986	13.0801	1.00205	0.688356	0.0400295	0.0709642
ENSDARG00000008235	140.04	-0.278736	0.114778	0.0119786	0.024247
ENSDARG00000107595	0.149272	-0.156677	1.28083	0.63646	NA
ENSDARG00000004592	2967.06	-3.95835	0.199569	1.94873e-89	2.6654e-86
ENSDARG00000006567	38.8974	0.481293	0.163442	0.00192749	0.004557
ENSDARG00000016231	78.3882	0.709568	0.109208	3.95297e-11	2.47748e-10
ENSDARG00000016749	22.8498	-0.286905	0.230035	0.170297	0.248603
ENSDARG00000004227	143.069	-0.387007	0.220919	0.0556679	0.0949385
ENSDARG00000006038	105.355	-0.052966	0.164152	0.733027	0.799603
ENSDARG00000045870	164.37	0.845929	0.102975	8.84424e-17	9.55605e-16
ENSDARG00000098551	0.769684	0.663414	1.21853	NA	NA
ENSDARG00000060248	64.2902	1.73463	0.219585	2.76279e-16	2.83873e-15
ENSDARG00000017757	227.834	0.954118	0.182468	5.719e-08	2.57062e-07
ENSDARG00000030598	258.331	-0.719937	0.180496	3.01248e-05	9.48364e-05
ENSDARG00000077356	77.804	1.97097	0.188821	1.5229e-26	4.0655e-25
ENSDARG00000097907	37.9374	1.81716	0.19319	4.87042e-22	8.63822e-21
ENSDARG00000089860	20.8697	-0.856743	0.230201	7.33461e-05	0.000218843
ENSDARG00000097073	7.46148	-0.559831	0.402836	0.0927105	0.147965
ENSDARG00000039843	50.0583	0.140823	0.191457	0.429431	0.53008
ENSDARG00000077654	1.93533	0.595147	0.594284	0.168899	0.246857
ENSDARG00000112842	0	0	1.43982	NA	NA
ENSDARG00000070414	0.206829	-0.0449327	0.971647	0.924177	NA
ENSDARG00000033296	1.44545	1.18836	0.73403	0.0214218	0.0408967
ENSDARG00000006283	267.029	-1.11579	0.0747102	5.02273e-51	8.52471e-49
ENSDARG00000045864	3597.14	-0.963198	0.174633	1.15611e-08	5.57023e-08
ENSDARG00000045863	68.641	-1.35154	0.431274	0.000272126	0.000744759
ENSDARG00000093470	0	0	1.43982	NA	NA
ENSDARG00000105162	3.59631	1.27771	0.469576	0.00114177	0.00281205
ENSDARG00000107526	1.80556	2.93072	0.944487	5.08026e-05	0.000154717
ENSDARG00000016691	398.825	7.90795	0.671664	2.16439e-34	1.07997e-32
ENSDARG00000101363	6.44431	0.646833	0.401195	0.0524597	0.0900282
ENSDARG00000095042	0.0698747	0.00130708	1.26324	0.996835	NA
ENSDARG00000100963	0.294753	-0.281309	1.09334	0.541561	NA
ENSDARG00000115613	0.145326	-0.567502	1.21563	0.237485	NA
ENSDARG00000059043	3.3927	-1.39571	0.632692	0.00402368	0.00897875
ENSDARG00000075281	32.4174	0.31393	0.177313	0.0585317	0.0991605
ENSDARG00000023766	795.601	0.0809469	0.0929331	0.373247	0.474326
ENSDARG00000097286	187.381	0.00177643	0.0929166	0.984416	0.991151
ENSDARG00000039356	54.8875	0.423931	0.187061	0.01528	0.0301964
ENSDARG00000059064	102.742	-0.211196	0.160137	0.162709	0.239374
ENSDARG00000099725	0.43121	0.445332	0.975782	0.376876	NA
ENSDARG00000090401	24.2271	3.18662	0.329696	2.64729e-23	5.21208e-22
ENSDARG00000063578	6.24625	0.576803	0.484511	0.128933	0.196368
ENSDARG00000106466	0	0	1.43982	NA	NA
ENSDARG00000063563	310.006	0.837142	0.115144	1.49917e-13	1.18245e-12
ENSDARG00000039350	100.13	-0.328292	0.124156	0.00601721	0.01295
ENSDARG00000073963	1.06476	2.63794	0.922476	0.000149165	0.000425256
ENSDARG00000069607	0.78654	-0.508508	1.15937	0.293041	0.390019
ENSDARG00000059053	12.7496	-5.21483	0.832435	3.43826e-13	2.64111e-12
ENSDARG00000092677	239.443	-2.03153	0.180025	1.4441e-30	5.36393e-29
ENSDARG00000020871	450.75	-1.5095	0.173047	3.37045e-19	4.56434e-18
ENSDARG00000039346	594.522	-1.61268	0.213695	4.91635e-15	4.49528e-14
ENSDARG00000101565	3.78284	-1.23677	0.801683	0.0230641	0.0436893
ENSDARG00000097044	5.5091	-1.23881	0.573593	0.00572813	0.0123725
ENSDARG00000059003	11.3692	-0.067727	0.343263	0.817527	0.86776
ENSDARG00000039343	583.88	0.000482256	0.143811	0.997201	1
ENSDARG00000039340	123.752	0.349097	0.100822	0.000377981	0.0010123
ENSDARG00000070408	29.9944	-1.17487	0.248781	5.15027e-07	2.06579e-06
ENSDARG00000045858	154.385	-0.819026	0.163392	2.20961e-07	9.27732e-07
ENSDARG00000045856	0.140518	0.139331	1.24229	0.698221	NA
ENSDARG00000045854	0.106052	0.0812007	1.26599	0.806656	NA
ENSDARG00000045853	14.2298	0.490834	0.367215	0.112855	0.174917
ENSDARG00000045851	0.282293	0.713486	1.06027	0.184577	NA
ENSDARG00000095324	0.177022	0.171012	1.19055	0.66856	NA
ENSDARG00000015623	41.5512	3.17159	0.465801	5.18275e-13	3.9101e-12
ENSDARG00000030694	258.434	1.28146	0.166163	2.26623e-15	2.14031e-14
ENSDARG00000096037	14.8748	2.66319	0.626175	1.13702e-06	4.36992e-06
ENSDARG00000045850	58.2855	0.0655505	0.140008	0.624813	0.710423
ENSDARG00000015931	18.103	2.22718	0.592592	1.13405e-05	3.78808e-05
ENSDARG00000063481	1.83079	1.21185	0.92977	0.0365632	0.0655639
ENSDARG00000045847	283.071	0.326979	0.121034	0.00507652	0.0111105
ENSDARG00000045846	82.4209	0.975771	0.13776	4.69407e-13	3.55758e-12
ENSDARG00000045843	180.071	0.0462244	0.141524	0.732855	0.79949
ENSDARG00000045842	176.969	0.527639	0.124406	1.25061e-05	4.14767e-05
ENSDARG00000095332	114.272	0.324705	0.115779	0.00371329	0.00833814
ENSDARG00000014395	3.66673	0.792437	0.687114	0.0965355	0.153134
ENSDARG00000045837	12.4862	1.47759	0.569143	0.00123185	0.00301854
ENSDARG00000094254	0.0173265	-0.144217	1.27835	0.663063	NA
ENSDARG00000097507	4.39628	-0.41025	0.40525	0.217767	0.305454
ENSDARG00000095186	2.13288	-0.691428	1.01144	0.196327	0.280405
ENSDARG00000096986	4.53935	-1.14562	0.623955	0.0143785	0.0286068
ENSDARG00000097353	8.04818	-0.325043	0.394357	0.318558	0.416692
ENSDARG00000110143	14.036	2.16245	0.47972	4.90715e-07	1.97236e-06
ENSDARG00000045836	85.1073	1.73257	0.261128	3.20412e-12	2.23261e-11
ENSDARG00000006409	13.9055	2.92295	0.618034	1.08989e-07	4.75193e-07
ENSDARG00000045835	0.295989	0.513533	0.894702	0.312878	NA
ENSDARG00000045834	0.0692562	-0.170117	1.28373	0.608414	NA
ENSDARG00000034700	1431.72	-0.929425	0.184188	1.56943e-07	6.70446e-07
ENSDARG00000024465	262.934	-1.17052	0.133483	4.119e-19	5.52654e-18
ENSDARG00000017355	0.720521	-0.0197621	0.766621	0.966412	0.977851
ENSDARG00000031956	115.114	-0.164398	0.116116	0.143033	0.214679
ENSDARG00000070220	0.68375	-0.281205	0.758383	0.552951	0.647327
ENSDARG00000075956	0.515485	0.837883	0.987706	0.129068	0.196522
ENSDARG00000009607	173.664	0.228344	0.102343	0.0217389	0.041439
ENSDARG00000054321	0.375015	0	1.26433	1	NA
ENSDARG00000024654	25.6571	1.08941	0.291261	4.60117e-05	0.000141199
ENSDARG00000040610	8.63688	2.50586	0.739581	3.44206e-05	0.000107343
ENSDARG00000003200	32.7378	1.99551	0.278856	7.31636e-14	5.99859e-13
ENSDARG00000100253	8.85593	1.0512	0.784429	0.0455064	0.079438
ENSDARG00000091640	15.4651	1.13062	0.236204	4.07864e-07	1.65577e-06
ENSDARG00000073858	67.3638	-0.550778	0.111852	4.67387e-07	1.88414e-06
ENSDARG00000088078	36.0161	0.656136	0.324767	0.0207553	0.0397857
ENSDARG00000099560	174.47	-0.751909	0.203585	9.53075e-05	0.000279175
ENSDARG00000087120	81.9654	-1.21194	0.190957	4.60586e-11	2.86428e-10
ENSDARG00000099280	151.173	-0.0447756	0.0957794	0.632452	0.716865
ENSDARG00000101680	285.644	0.29571	0.0766062	8.6532e-05	0.000255627
ENSDARG00000098745	39.6916	1.94703	0.35833	4.75318e-09	2.38397e-08
ENSDARG00000074223	159.791	0.898492	0.18253	3.11596e-07	1.28416e-06
ENSDARG00000093020	0	0	1.43982	NA	NA
ENSDARG00000091974	118.831	-2.25976	0.259951	3.24938e-19	4.40551e-18
ENSDARG00000005453	80.869	-2.46049	0.315196	5.32792e-16	5.34909e-15
ENSDARG00000090468	130.065	1.59145	0.457455	5.72247e-05	0.000173299
ENSDARG00000099281	195.485	0.283681	0.0910189	0.00142687	0.00345276
ENSDARG00000068701	12.5559	1.73465	0.368437	2.45551e-07	1.02542e-06
ENSDARG00000097967	0.0251595	-0.156677	1.28083	0.63646	NA
ENSDARG00000068705	69.0506	1.07912	0.16897	4.61713e-11	2.87052e-10
ENSDARG00000068708	824.528	1.46522	0.211074	5.17217e-13	3.90338e-12
ENSDARG00000024874	134.147	1.74186	0.17015	1.33093e-25	3.24389e-24
ENSDARG00000096138	0	0	1.43982	NA	NA
ENSDARG00000084778	0	0	1.43982	NA	NA
ENSDARG00000107521	0	0	1.43982	NA	NA
ENSDARG00000110906	0	0	1.43982	NA	NA
ENSDARG00000113211	0.0377983	-0.089027	1.26971	0.786987	NA
ENSDARG00000102702	10.9201	-0.48177	0.532181	0.230941	0.320702
ENSDARG00000102461	1.00155	-0.278682	0.797801	0.562154	0.65487
ENSDARG00000101296	0.194092	-0.458644	1.09898	0.348574	NA
ENSDARG00000099870	12300	-1.45973	0.185208	4.33711e-16	4.39036e-15
ENSDARG00000070314	478.528	2.1876	0.167821	7.44941e-40	5.51636e-38
ENSDARG00000045822	10.0147	0.42376	0.501771	0.272913	0.368363
ENSDARG00000105079	19.7719	-1.65066	0.299282	3.7043e-09	1.88144e-08
ENSDARG00000101254	4.9571	1.7036	0.498845	6.36789e-05	0.000191374
ENSDARG00000006029	207.588	1.15568	0.211099	1.01713e-08	4.92922e-08
ENSDARG00000018688	487.748	0.515132	0.0771433	1.39476e-11	9.16904e-11
ENSDARG00000112117	1.74166	-0.54886	1.25613	0.233507	0.323879
ENSDARG00000079470	54.7554	0.590456	0.247728	0.00896136	0.0186227
ENSDARG00000105096	46.5847	6.48272	0.883838	1.29639e-16	1.37768e-15
ENSDARG00000104976	13.3451	2.92896	0.550418	5.67899e-09	2.83061e-08
ENSDARG00000086740	810.984	-0.948481	0.120049	9.76154e-16	9.52078e-15
ENSDARG00000027799	17.0742	-1.28537	0.316791	8.88405e-06	3.01917e-05
ENSDARG00000045815	14.1129	1.82679	0.536111	5.78161e-05	0.000174889
ENSDARG00000078073	133.903	0.993943	0.123701	3.03619e-16	3.11277e-15
ENSDARG00000075025	77.004	0.286903	0.108351	0.0063117	0.0135287
ENSDARG00000074905	7.65272	1.70315	0.486351	4.62363e-05	0.000141869
ENSDARG00000026052	8.34315	4.9607	0.619981	1.48652e-18	1.88362e-17
ENSDARG00000002663	443.704	1.87553	0.177808	4.83044e-27	1.33552e-25
ENSDARG00000074547	0.18444	0.203169	1.19594	0.612893	NA
ENSDARG00000076313	0.112841	-0.0476956	1.26579	0.884689	NA
ENSDARG00000074613	0.474034	0.144498	0.946437	0.76284	0.823776
ENSDARG00000039393	4.92977	2.06528	0.618732	6.00446e-05	0.000181178
ENSDARG00000039392	1230.13	-0.12968	0.109876	0.223782	0.312272
ENSDARG00000108662	0.156195	-0.156676	1.28083	0.636461	NA
ENSDARG00000081119	0.0135966	-0.0890281	1.26971	0.786984	NA
ENSDARG00000079824	0.412516	0.336881	0.902469	0.495122	NA
ENSDARG00000076014	56.4473	0.609933	0.240294	0.00566097	0.0122468
ENSDARG00000031930	0	0	1.43982	NA	NA
ENSDARG00000109986	0.0328268	-0.154456	1.28037	0.641161	NA
ENSDARG00000102464	51.5281	0.915865	0.179298	1.16034e-07	5.04587e-07
ENSDARG00000081240	0.481397	-0.190379	1.26647	0.58737	0.67749
ENSDARG00000045801	141.046	0.792508	0.168784	1.12465e-06	4.32452e-06
ENSDARG00000096855	1.22868	0.00421777	0.8028	0.992904	0.997279
ENSDARG00000101849	1161.64	1.20614	0.221148	1.03696e-08	5.0232e-08
ENSDARG00000093557	0.268307	-0.403216	0.947058	0.420112	NA
ENSDARG00000103537	49.647	1.29565	0.264163	1.66335e-07	7.08616e-07
ENSDARG00000102020	29.2391	0.425265	0.21507	0.0315813	0.0576288
ENSDARG00000101967	0.61547	-0.71058	1.06245	0.185935	0.267585
ENSDARG00000088181	0.607757	1.2519	0.884539	0.0284149	0.0525618
ENSDARG00000063097	27.5764	1.49017	0.31991	4.15478e-07	1.68481e-06
ENSDARG00000039681	562.16	-0.701799	0.12812	2.06922e-08	9.7376e-08
ENSDARG00000070230	50.3038	0.546574	0.250152	0.0160882	0.0316456
ENSDARG00000077926	32.1828	0.387995	0.161739	0.0111951	0.0227801
ENSDARG00000073881	87.6217	0.646296	0.10318	1.92546e-10	1.11787e-09
ENSDARG00000034375	43.7977	3.493	0.321863	7.37169e-29	2.35126e-27
ENSDARG00000039185	191.122	-0.225493	0.0876761	0.00859013	0.0179266
ENSDARG00000058127	36.8797	0.261188	0.140977	0.052064	0.0894614
ENSDARG00000045788	39.5228	-2.91188	0.34001	8.75093e-19	1.13738e-17
ENSDARG00000045789	5.33946	0.907846	0.609897	0.0439507	0.0770636
ENSDARG00000045790	105.821	-0.310648	0.191039	0.0800564	0.130446
ENSDARG00000058159	182.378	0.947209	0.0971137	6.34906e-23	1.2071e-21
ENSDARG00000063149	139.733	-1.04025	0.193485	2.19194e-08	1.0288e-07
ENSDARG00000016538	4.17865	2.18424	0.48716	5.4299e-07	2.17233e-06
ENSDARG00000025859	231.92	2.03156	0.307749	3.52261e-12	2.44866e-11
ENSDARG00000058042	0.414274	-0.547738	1.14017	0.270579	NA
ENSDARG00000088044	0.33952	-0.966559	1.19101	0.0919959	NA
ENSDARG00000091656	70.943	-0.625532	0.155176	2.81064e-05	8.89398e-05
ENSDARG00000099821	1.77975	-0.252564	0.780741	0.5964	0.686136
ENSDARG00000063054	405.041	-0.572137	0.165295	0.000286917	0.000783395
ENSDARG00000075501	84.258	-0.654848	0.155328	1.22423e-05	4.06654e-05
ENSDARG00000058030	328.158	0.445159	0.0879	2.52347e-07	1.05172e-06
ENSDARG00000045704	40.3836	-0.59735	0.172189	0.000270678	0.000741319
ENSDARG00000045705	3.01035	0.371003	0.550459	0.364167	0.464717
ENSDARG00000033179	69.4008	-1.08345	0.14474	1.9384e-14	1.68083e-13
ENSDARG00000109844	0.70845	-1.23653	0.998388	0.0383112	0.0682196
ENSDARG00000110426	1.16089	-0.452474	0.640544	0.311031	0.409055
ENSDARG00000096009	0.177624	0	1.26433	1	NA
ENSDARG00000025824	90.5424	0.145003	0.123354	0.222546	0.310827
ENSDARG00000004386	11.7149	-0.424544	0.325179	0.130403	0.198245
ENSDARG00000114963	211.381	-0.539002	0.160866	0.00044711	0.00118206
ENSDARG00000045706	435.59	-0.414928	0.125259	0.000597015	0.00154654
ENSDARG00000094732	103.179	2.87708	0.181592	1.52712e-57	4.22721e-55
ENSDARG00000057983	0.167797	-0.238956	1.20939	0.550765	NA
ENSDARG00000063008	10.0377	-0.877876	0.390826	0.00831502	0.0174197
ENSDARG00000057974	132.26	-0.937426	0.204022	1.46622e-06	5.5399e-06
ENSDARG00000086650	2.27467	-0.284797	0.677641	0.530494	0.626654
ENSDARG00000003570	2171.7	0.779822	0.175998	3.99986e-06	1.42558e-05
ENSDARG00000057942	37.6896	-1.57657	0.321375	1.08054e-07	4.71562e-07
ENSDARG00000062983	154.379	0.0547984	0.147634	0.697186	0.770264
ENSDARG00000045708	65.3702	0.0417632	0.257749	0.85708	0.898829
ENSDARG00000070126	1.03232	-0.700126	0.956853	0.18938	0.27197
ENSDARG00000062968	652.923	-0.68305	0.0653999	7.92935e-26	1.97402e-24
ENSDARG00000057929	45.8163	0.589127	0.133968	5.79012e-06	2.01731e-05
ENSDARG00000057921	26.3186	-0.048733	0.248965	0.828589	0.876085
ENSDARG00000018820	1650.99	-0.917719	0.19914	1.41903e-06	5.37469e-06
ENSDARG00000032799	2.46576	1.08715	0.750499	0.0352378	0.0634318
ENSDARG00000032389	294.418	-0.764526	0.123539	2.75102e-10	1.56666e-09
ENSDARG00000034326	272.716	0.122056	0.144749	0.376771	0.477656
ENSDARG00000045747	314.247	-0.907654	0.126955	3.26747e-13	2.51657e-12
ENSDARG00000106389	1.48167	-0.195733	1.28982	0.557013	0.650578
ENSDARG00000094973	14.2507	1.21365	0.52408	0.00397651	0.00888287
ENSDARG00000045748	72.1744	1.90479	0.226167	3.37769e-18	4.15985e-17
ENSDARG00000094597	6.08906	0.414825	0.532972	0.301513	0.399179
ENSDARG00000116855	1.07196	-0.590043	0.81068	0.239659	0.330893
ENSDARG00000097175	22.8997	-0.203678	0.849652	0.673223	0.749917
ENSDARG00000111380	0.54714	0	1.13415	1	1
ENSDARG00000095446	1.95864	0.237603	0.559707	0.563421	0.656116
ENSDARG00000093014	1.30603	-1.24822	1.222	0.044346	0.0776164
ENSDARG00000096967	2.0049	0.704816	0.859645	0.175565	0.255124
ENSDARG00000045749	260.535	0.605972	0.138968	6.74149e-06	2.32952e-05
ENSDARG00000095994	60.5185	1.26049	0.134186	1.10411e-21	1.88909e-20
ENSDARG00000045750	59.0108	5.45798	2.99427	3.96459e-05	0.000122717
ENSDARG00000095981	1.80409	0.256334	0.824732	0.595817	0.685567
ENSDARG00000045752	1.5157	-0.199789	0.711849	0.664775	0.742749
ENSDARG00000092989	1.22334	0.0935987	0.703464	0.837764	0.883392
ENSDARG00000045753	189.044	-0.773771	0.151831	1.51758e-07	6.49491e-07
ENSDARG00000045754	22.7939	0.280713	0.159136	0.0618826	0.104134
ENSDARG00000045755	79.3145	-0.345635	0.159866	0.022191	0.0422142
ENSDARG00000096083	107.04	0.573196	0.157757	0.000149295	0.000425575
ENSDARG00000096010	0.0172057	0	1.26433	1	NA
ENSDARG00000096184	1.4505	0.236405	0.767009	0.617874	0.704255
ENSDARG00000096047	0.405193	-0.10757	0.949451	0.821537	NA
ENSDARG00000094603	24.6891	-0.069602	0.955695	0.88348	0.918601
ENSDARG00000096156	0.722225	0.202581	0.728722	0.663125	0.741418
ENSDARG00000096187	0.622412	-0.311714	1.01122	0.519954	0.616961
ENSDARG00000096039	0.0276308	-0.047697	1.26579	0.884686	NA
ENSDARG00000096153	628.771	0.383691	0.633648	0.385676	0.486637
ENSDARG00000045758	1.6227	0.26203	0.64568	0.554734	0.64886
ENSDARG00000045760	1.48358	0.227745	0.569371	0.583281	0.673776
ENSDARG00000001781	51.6513	1.6462	0.239717	6.97069e-13	5.19495e-12
ENSDARG00000096114	30.5929	1.49138	0.216183	6.74666e-13	5.03445e-12
ENSDARG00000096218	0.0925607	-0.0512821	1.26606	0.876092	NA
ENSDARG00000096131	0.2901	0	1.26433	1	NA
ENSDARG00000094545	0.0139459	0	1.26433	1	NA
ENSDARG00000019235	176.201	0.0857581	0.212128	0.661003	0.739637
ENSDARG00000063299	1.76999	0.70832	0.908566	0.180444	0.261007
ENSDARG00000070015	0	0	1.43982	NA	NA
ENSDARG00000003822	24.7404	-0.0406962	0.237365	0.850552	0.893716
ENSDARG00000005451	2539.33	0.386923	0.0650034	1.74941e-09	9.15744e-09
ENSDARG00000079698	15.3353	-0.560817	0.339379	0.0548006	0.0936172
ENSDARG00000045765	8.32386	0.343469	0.290312	0.178679	0.258888
ENSDARG00000112657	0.0135966	-0.0890281	1.26971	0.786984	NA
ENSDARG00000032765	236.222	1.26772	0.208721	2.34847e-10	1.34864e-09
ENSDARG00000081841	0.512472	1.05002	1.05312	0.072213	0.119381
ENSDARG00000081284	0.379704	-0.0695371	1.15363	0.865397	NA
ENSDARG00000096147	24.3614	3.609	0.428635	1.0349e-18	1.33095e-17
ENSDARG00000025576	338.79	0.531025	0.132091	3.25844e-05	0.000101986
ENSDARG00000031228	3520.93	-0.92387	0.136077	4.09436e-12	2.83003e-11
ENSDARG00000096099	4.90846	-0.853311	0.447041	0.0197158	0.0380173
ENSDARG00000093427	7.35492	-1.31701	0.387865	0.000114696	0.0003322
ENSDARG00000092083	3.17927	0.077732	0.367134	0.801513	0.854819
ENSDARG00000117743	1.52062	-0.336646	0.642222	0.448451	0.548435
ENSDARG00000094299	1.81245	-0.710086	1.17218	0.176198	0.255875
ENSDARG00000005891	706.159	-1.0173	0.125761	1.86523e-16	1.95362e-15
ENSDARG00000063255	36.1122	0.500947	0.193924	0.00572931	0.012374
ENSDARG00000094457	0.320396	-0.420101	1.16556	0.362911	NA
ENSDARG00000045768	1018.5	-1.05348	0.127057	3.24215e-17	3.63309e-16
ENSDARG00000032242	16.1257	-0.196806	0.27323	0.418012	0.518601
ENSDARG00000058366	207.961	0.860162	0.146694	1.7933e-09	9.37875e-09
ENSDARG00000017661	102.224	-1.43785	0.232907	9.33641e-11	5.59511e-10
ENSDARG00000020015	235.745	-1.04342	0.163497	5.09494e-11	3.14668e-10
ENSDARG00000006747	17.9147	-1.32737	0.371713	5.88202e-05	0.000177668
ENSDARG00000094980	1.99336	-1.49688	1.12728	0.0206929	0.0396923
ENSDARG00000007639	486.169	0.164489	0.0981935	0.0857026	0.1383
ENSDARG00000041665	475.766	-1.38653	0.165169	7.05122e-18	8.37359e-17
ENSDARG00000087319	3.31482	0.187682	0.612725	0.663374	0.741621
ENSDARG00000058244	5.73741	-0.399703	0.395225	0.221087	0.309234
ENSDARG00000103365	0	0	1.43982	NA	NA
ENSDARG00000095461	0.0103931	-0.144204	1.27835	0.663091	NA
ENSDARG00000074873	0.187924	0	1.26433	1	NA
ENSDARG00000104625	0	0	1.43982	NA	NA
ENSDARG00000103215	0.0205926	-0.0890276	1.26971	0.786986	NA
ENSDARG00000019396	18.6035	-0.582132	0.383359	0.0699359	0.116087
ENSDARG00000013476	44.0408	1.31722	0.305566	2.77093e-06	1.00955e-05
ENSDARG00000085437	0	0	1.43982	NA	NA
ENSDARG00000008720	1.02865	-1.61196	1.1636	0.0154461	0.030496
ENSDARG00000110404	7.30841	-2.69935	0.526148	1.84015e-08	8.70896e-08
ENSDARG00000032618	58.2052	-0.167655	0.211606	0.389315	0.490482
ENSDARG00000022165	286.789	-1.88324	0.167602	2.5178e-30	9.119e-29
ENSDARG00000005897	66.0595	0.199747	0.12514	0.0970287	0.15377
ENSDARG00000053127	65.2277	0.239553	0.145082	0.0827758	0.1342
ENSDARG00000053131	28.687	3.09954	0.314023	3.95618e-24	8.55713e-23
ENSDARG00000053136	3988.83	0.115899	0.145336	0.403146	0.504112
ENSDARG00000069912	17.0017	1.54385	0.31659	1.3062e-07	5.63694e-07
ENSDARG00000117577	2.20441	2.70639	0.628617	8.80094e-07	3.43528e-06
ENSDARG00000045658	1097.75	-0.250472	0.129177	0.0432969	0.0760723
ENSDARG00000015824	211.13	0.367439	0.0851773	1.09727e-05	3.67367e-05
ENSDARG00000005541	30.407	0.379305	0.233705	0.0740961	0.122
ENSDARG00000078613	17.435	-0.447526	0.214055	0.0232618	0.044003
ENSDARG00000014361	422.218	0.522616	0.109647	1.06301e-06	4.0997e-06
ENSDARG00000110543	0.987648	-0.258805	0.640053	0.557915	0.651389
ENSDARG00000094001	5.40501	-0.651973	0.68412	0.164785	0.241831
ENSDARG00000097457	3.63962	-0.255319	0.560632	0.535264	0.631166
ENSDARG00000096135	11.2461	0.151405	0.341373	0.604082	0.692643
ENSDARG00000015053	21.3124	-0.985942	0.288078	0.000183246	0.000515778
ENSDARG00000117423	1.84102	-2.39614	1.17856	0.00143917	0.00347855
ENSDARG00000017841	429.165	0.24951	0.0712037	0.00037549	0.00100656
ENSDARG00000045669	0.20627	0.248843	0.960771	0.607564	NA
ENSDARG00000094646	342.377	-0.947511	0.168785	6.78107e-09	3.35475e-08
ENSDARG00000092714	0.149249	0.0304739	1.18716	0.937447	NA
ENSDARG00000024211	1.17564	0.175417	0.860657	0.716086	0.785509
ENSDARG00000045671	0.0395318	0	1.26433	1	NA
ENSDARG00000045672	0.231536	-0.0890274	1.26971	0.786986	NA
ENSDARG00000045673	0.204563	0.131422	1.18181	0.742076	NA
ENSDARG00000045675	34.6785	-0.219701	0.29046	0.390268	0.491471
ENSDARG00000045676	484.83	1.00757	0.155653	2.99332e-11	1.90166e-10
ENSDARG00000045677	0.115783	-0.18322	1.21503	0.635146	NA
ENSDARG00000081977	0	0	1.43982	NA	NA
ENSDARG00000045680	413.099	0.174835	0.0831086	0.0319942	0.0582788
ENSDARG00000045681	42.0707	1.08614	0.208013	4.68322e-08	2.13058e-07
ENSDARG00000045683	7.54903	0.232528	0.296934	0.371888	0.472935
ENSDARG00000078745	139.337	-0.571724	0.0939915	6.44687e-10	3.52629e-09
ENSDARG00000105458	3.48403	1.54286	0.760668	0.00507735	0.0111105
ENSDARG00000006396	3.74063	3.9779	0.686503	6.8404e-11	4.15934e-10
ENSDARG00000112990	1.1239	0.0594646	0.925161	0.900927	0.931659
ENSDARG00000045685	144.939	0.478887	0.617677	0.275177	0.370858
ENSDARG00000045687	1.79876	-0.499789	0.739646	0.297253	0.39455
ENSDARG00000022550	18.9242	0.660559	0.193167	0.000301169	0.000819134
ENSDARG00000045692	183.093	-0.202838	0.0736307	0.00513725	0.0112245
ENSDARG00000015966	187.388	0.0451045	0.0932668	0.621127	0.707319
ENSDARG00000045691	59.4544	-1.09242	0.144466	1.06159e-14	9.42856e-14
ENSDARG00000045694	281.131	-0.101349	0.22587	0.623783	0.709599
ENSDARG00000086259	4.01546	1.2648	0.584596	0.00544983	0.0118374
ENSDARG00000095980	2.82347	1.18847	0.620844	0.0112352	0.0228556
ENSDARG00000090957	2.07331	0.349457	0.561417	0.39783	0.498859
ENSDARG00000096149	0.711406	0.603334	0.852719	0.237625	0.328669
ENSDARG00000109403	0.00815944	0	1.26433	1	NA
ENSDARG00000094534	0.381257	-0.66859	1.09651	0.20525	NA
ENSDARG00000113738	0	0	1.43982	NA	NA
ENSDARG00000097023	0.248773	0.182993	1.28304	0.585683	NA
ENSDARG00000097419	0.325958	-0.271517	1.13903	0.539261	NA
ENSDARG00000062808	0.377456	-0.230177	0.898776	0.635819	NA
ENSDARG00000093588	0.105614	0	1.26433	1	NA
ENSDARG00000069780	11.4571	0.795675	0.343025	0.00785278	0.0165302
ENSDARG00000011661	63.1254	-0.00706648	0.150368	0.960668	0.973607
ENSDARG00000062797	8.51994	0.431495	0.42985	0.214535	0.301759
ENSDARG00000018744	0.617681	-0.188027	0.786915	0.69253	0.76654
ENSDARG00000020086	658.901	-1.00421	0.155979	3.79653e-11	2.38393e-10
ENSDARG00000096496	12.8018	-0.0311852	0.927254	NA	NA
ENSDARG00000092161	0.192685	0.15396	1.17838	0.703277	NA
ENSDARG00000003811	680.507	-0.285008	0.083913	0.000530791	0.00138596
ENSDARG00000094799	6.44102	-2.5936	0.636611	2.51582e-06	9.23407e-06
ENSDARG00000077090	1.26637	-0.762986	0.646515	0.0971601	0.153957
ENSDARG00000079892	37.2618	0.218976	0.452898	0.542827	0.637953
ENSDARG00000015985	737.975	-2.46011	0.176047	2.35543e-45	2.64582e-43
ENSDARG00000112970	150.792	-1.44435	0.214754	2.41345e-12	1.70311e-11
ENSDARG00000045589	11.0843	0.390477	0.280223	0.115539	0.178482
ENSDARG00000112858	0.560344	-0.577013	0.902224	0.263015	0.357598
ENSDARG00000057334	225.199	-0.20326	0.0782426	0.00820178	0.017201
ENSDARG00000113699	0.771686	0.6446	0.843686	0.20846	0.294783
ENSDARG00000106193	1.45294	1.15741	1.35764	0.0520032	0.0893636
ENSDARG00000045594	23.9359	1.59265	0.49892	0.000159694	0.000453383
ENSDARG00000045595	10.6549	-0.190571	0.286973	0.451827	0.55162
ENSDARG00000006215	498.432	-0.154723	0.108366	0.141203	0.212302
ENSDARG00000045598	451.398	-0.608529	0.0836637	1.86849e-13	1.46778e-12
ENSDARG00000017366	52.5711	0.0141208	0.196985	0.938573	0.95802
ENSDARG00000020101	470.037	0.368351	0.126748	0.00253129	0.00585474
ENSDARG00000022424	533.446	-0.145541	0.250523	0.519384	0.616379
ENSDARG00000004497	14.5015	2.93496	0.380161	8.65191e-16	8.49195e-15
ENSDARG00000002952	131.134	0.564211	0.154225	0.000136876	0.00039195
ENSDARG00000045601	0.434284	-0.168508	1.1147	0.700391	NA
ENSDARG00000007764	112.329	-0.243358	0.0945806	0.008357	0.0174966
ENSDARG00000096823	4.48605	0.0450736	0.433144	0.897232	0.929119
ENSDARG00000062651	112.763	-0.774604	0.125656	3.16364e-10	1.78893e-09
ENSDARG00000000019	774.767	-0.512601	0.108834	1.41822e-06	5.37251e-06
ENSDARG00000080467	0	0	1.43982	NA	NA
ENSDARG00000083126	0	0	1.43982	NA	NA
ENSDARG00000081095	0	0	1.43982	NA	NA
ENSDARG00000000018	155.502	-0.698369	0.132776	6.92306e-08	3.08677e-07
ENSDARG00000092341	0.478619	-0.336824	0.917276	0.495375	0.59398
ENSDARG00000093247	13.0188	0.778053	0.292417	0.00311424	0.00709717
ENSDARG00000019328	60.1529	1.16573	0.195825	6.02103e-10	3.30893e-09
ENSDARG00000032919	987.389	-1.0837	0.142217	6.89548e-15	6.22171e-14
ENSDARG00000004336	107.124	0.113409	0.17569	0.491901	0.590607
ENSDARG00000094584	1.06096	0.291961	0.95588	0.550261	0.644925
ENSDARG00000069698	0.288675	0.235325	1.24194	0.534829	NA
ENSDARG00000069692	13.9324	-0.407704	0.972109	NA	NA
ENSDARG00000093135	0.301675	0.136014	0.858228	0.777216	NA
ENSDARG00000092944	0.148863	-0.188444	1.2586	0.597034	NA
ENSDARG00000092064	0.0297734	-0.0890277	1.26971	0.786985	NA
ENSDARG00000089640	0.262949	0	1.26433	1	NA
ENSDARG00000087241	0.00886355	-0.0890281	1.26971	0.786984	NA
ENSDARG00000034823	706.186	0.380411	0.126416	0.00177941	0.00422518
ENSDARG00000032319	52.4053	-0.0552187	0.139212	0.678808	0.754837
ENSDARG00000097754	0.0318987	-0.144204	1.27835	0.663092	NA
ENSDARG00000095103	0.120006	-0.195521	1.26688	0.578284	NA
ENSDARG00000093168	0.0104036	-0.144218	1.27835	0.663062	NA
ENSDARG00000093983	0.18573	-0.328823	1.18933	0.445533	NA
ENSDARG00000092097	0.0849971	-0.209207	1.28862	0.535831	NA
ENSDARG00000113342	0.0244783	0	1.26433	1	NA
ENSDARG00000116640	0	0	1.43982	NA	NA
ENSDARG00000113663	0	0	1.43982	NA	NA
ENSDARG00000112642	0.0103931	-0.144204	1.27835	0.663091	NA
ENSDARG00000012684	189.138	0.680156	0.174867	4.76429e-05	0.000145877
ENSDARG00000117071	0.0688581	0.0518406	1.26383	0.87551	NA
ENSDARG00000056954	37.4374	-0.106062	0.174316	0.517469	0.614613
ENSDARG00000056950	52.2345	-0.0187536	0.137288	0.886746	0.921173
ENSDARG00000111690	0.375375	-0.0232182	0.93945	0.96109	NA
ENSDARG00000056938	0.350453	0.682121	0.950784	0.198889	NA
ENSDARG00000045580	178.786	3.26449	0.382947	8.09363e-19	1.05667e-17
ENSDARG00000012066	3131.23	1.48837	0.13845	7.54521e-28	2.23208e-26
ENSDARG00000088002	0.588225	0.621901	0.994891	0.236896	0.327856
ENSDARG00000027249	4093.65	1.1325	0.111814	1.02395e-24	2.31379e-23
ENSDARG00000020749	2.44374	0.517837	0.983934	0.312368	0.410403
ENSDARG00000032653	330.193	1.36313	0.31954	3.1411e-06	1.13499e-05
ENSDARG00000003789	547.326	0.07178	0.141918	0.5969	0.686424
ENSDARG00000023026	114.225	-0.636867	0.268465	0.00866578	0.018065
ENSDARG00000027316	890.544	0.405914	0.165148	0.00927716	0.0192326
ENSDARG00000095159	1.90489	-3.33973	1.23362	7.74319e-05	0.000230207
ENSDARG00000093371	1.892	-0.19265	0.8233	0.688316	0.763001
ENSDARG00000004904	9.92939	0.022596	0.254261	0.92148	0.945721
ENSDARG00000093058	506.677	-0.648955	0.107281	7.42888e-10	4.03873e-09
ENSDARG00000022795	43.9638	-0.160133	0.124654	0.182114	0.262915
ENSDARG00000056859	1.15601	0.0869666	0.72754	0.85086	0.893959
ENSDARG00000077985	0	0	1.43982	NA	NA
ENSDARG00000019644	17100.2	-2.14918	0.132875	7.42962e-60	2.33451e-57
ENSDARG00000027424	3.13843	-0.785166	0.538414	0.0570962	0.0970912
ENSDARG00000007315	78.4231	-0.285134	0.114136	0.00976654	0.0201394
ENSDARG00000007405	583.35	-0.960246	0.101359	9.39981e-22	1.6202e-20
ENSDARG00000019420	536.517	-0.144602	0.134452	0.261818	0.356261
ENSDARG00000011582	43.8868	0.710305	0.181649	4.21864e-05	0.000130164
ENSDARG00000085074	0	0	1.43982	NA	NA
ENSDARG00000117277	0.0831499	-0.108148	1.21557	0.772798	NA
ENSDARG00000091957	0	0	1.43982	NA	NA
ENSDARG00000016815	0.114097	-0.00415645	1.1401	0.99202	NA
ENSDARG00000045574	10.6747	0.0209728	0.283348	0.93348	0.95432
ENSDARG00000045568	11.1208	0.791263	0.413753	0.021655	0.0412893
ENSDARG00000094132	5.75257	0.81874	0.57909	0.0587576	0.0994853
ENSDARG00000094191	59.1813	0.351678	0.146177	0.011531	0.0234104
ENSDARG00000073959	0.441436	-0.40307	1.02409	0.414754	NA
ENSDARG00000029944	29.7625	2.02402	0.296989	8.19754e-13	6.05301e-12
ENSDARG00000093287	0.318034	-0.206103	1.06574	0.654022	NA
ENSDARG00000038384	8.67071	4.77341	1.64152	5.94777e-06	2.0697e-05
ENSDARG00000020143	154.238	9.6321	1.44423	1.4449e-13	1.14197e-12
ENSDARG00000038386	0.604233	0.397389	1.00101	0.423258	0.52388
ENSDARG00000007175	93.7127	0.0144258	0.0909537	0.871371	0.909631
ENSDARG00000002174	61.0324	-0.29707	0.134607	0.0211085	0.0403731
ENSDARG00000079985	33.6936	0.959248	0.215085	2.66149e-06	9.71963e-06
ENSDARG00000006011	34.657	-0.598341	0.228938	0.00462273	0.0101961
ENSDARG00000002128	82.8643	-0.727564	0.122912	1.52082e-09	8.00962e-09
ENSDARG00000115392	6.56541	-0.46601	0.512892	0.235226	0.325951
ENSDARG00000045563	77.84	1.10416	0.141099	1.32178e-15	1.27421e-14
ENSDARG00000045561	199.642	2.0587	0.273919	4.98656e-15	4.5541e-14
ENSDARG00000030153	274.299	-0.128306	0.0768475	0.089733	0.143786
ENSDARG00000014572	688.253	0.0163355	0.107404	0.875746	0.912795
ENSDARG00000045560	157.962	3.19648	0.536901	1.19052e-10	7.04733e-10
ENSDARG00000094593	0.164671	-0.0570075	1.23866	0.871491	NA
ENSDARG00000097601	45.3955	0.758029	0.254834	0.00121967	0.00299184
ENSDARG00000087438	1.90888	-0.98438	1.01392	0.0852328	0.137674
ENSDARG00000012435	0.18714	-0.156676	1.28083	0.636462	NA
ENSDARG00000016886	50.0685	0.471091	0.257642	0.0421163	0.0742279
ENSDARG00000076690	0.796897	-0.46668	1.27316	0.2757	0.371434
ENSDARG00000021239	212.597	-0.378552	0.127873	0.00209427	0.00492077
ENSDARG00000003512	431.333	-0.998305	0.179452	8.29062e-09	4.05753e-08
ENSDARG00000111346	0.0311792	-0.167094	1.28306	0.61466	NA
ENSDARG00000004055	131.208	-0.00790346	0.11416	0.943087	0.961258
ENSDARG00000015278	239.802	2.93466	0.295144	2.27027e-24	5.00364e-23
ENSDARG00000028192	12.5134	-0.100481	0.241206	0.6461	0.727195
ENSDARG00000097434	8.9309	0.164403	0.391676	0.612331	0.699401
ENSDARG00000045557	26.2344	-0.189401	0.26007	0.416359	0.517157
ENSDARG00000033757	122.475	0.526501	0.115042	2.66545e-06	9.73256e-06
ENSDARG00000045555	44.1883	-0.804267	0.152579	5.73284e-08	2.57585e-07
ENSDARG00000117252	0.058558	-0.0231946	1.26428	0.943789	NA
ENSDARG00000073965	0.151671	0.0831668	1.23364	0.816587	NA
ENSDARG00000045552	0.566455	-0.00750334	0.812015	0.987403	0.993341
ENSDARG00000005547	87.8603	-0.00941233	0.122903	0.936799	0.956797
ENSDARG00000097195	0.0271676	-0.0674278	1.26732	0.837686	NA
ENSDARG00000029018	184.003	0.710461	0.115478	3.67239e-10	2.06406e-09
ENSDARG00000095705	166.881	-0.301787	0.206512	0.112666	0.174706
ENSDARG00000031777	116.485	-1.00382	0.197574	1.15143e-07	5.00991e-07
ENSDARG00000081807	1.03791	-0.987758	0.796383	0.0599758	0.101275
ENSDARG00000082287	0.89666	-0.0524409	0.85976	0.912778	0.93961
ENSDARG00000022858	5.50701	0.928958	0.422011	0.00856514	0.0178824
ENSDARG00000008439	20.2634	-0.39214	0.191283	0.0276291	0.0512184
ENSDARG00000034717	7.37632	2.60009	0.407639	1.42121e-11	9.335e-11
ENSDARG00000069431	3.2629	0.45989	0.605755	0.288975	0.385653
ENSDARG00000003615	2.61487	0.0528711	0.873695	0.912123	0.939163
ENSDARG00000007371	0.918596	-0.228064	1.02573	0.629388	0.714332
ENSDARG00000015222	51.8225	-1.01325	0.161866	1.18673e-10	7.02849e-10
ENSDARG00000096473	0	0	1.43982	NA	NA
ENSDARG00000045549	20.7803	-0.393383	0.357921	0.193796	0.277165
ENSDARG00000016613	16.0195	-0.702966	0.241159	0.0015972	0.00383024
ENSDARG00000008867	1566.77	0.859896	0.0933829	1.36109e-20	2.12974e-19
ENSDARG00000115618	3.07929	-1.06019	1.28942	0.0689308	0.114722
ENSDARG00000094428	27.0176	4.62	0.452723	4.29887e-27	1.19566e-25
ENSDARG00000029524	301.533	-0.0786596	0.132701	0.537189	0.632858
ENSDARG00000099812	71.6706	-0.782061	0.213022	9.96275e-05	0.000291169
ENSDARG00000045548	65.9304	9.69231	1.09359	9.38444e-21	1.49355e-19
ENSDARG00000082824	0	0	1.43982	NA	NA
ENSDARG00000083992	0	0	1.43982	NA	NA
ENSDARG00000094118	0.399032	-0.268711	0.894983	0.582313	NA
ENSDARG00000006766	851.662	0.555046	0.0941063	2.0334e-09	1.05963e-08
ENSDARG00000069402	38.7172	-4.05277	0.365644	1.46969e-30	5.45028e-29
ENSDARG00000021336	0.0138154	-0.0890281	1.26971	0.786984	NA
ENSDARG00000045544	20.6338	0.81054	0.259585	0.000693513	0.00177536
ENSDARG00000014804	297.149	-0.74971	0.160513	1.33923e-06	5.09154e-06
ENSDARG00000111326	0.26422	-0.147459	1.05209	0.747765	NA
ENSDARG00000001912	3.89091	-1.19909	0.86606	0.0327743	0.0594994
ENSDARG00000106138	0.461842	1.2037	1.08044	0.0469674	NA
ENSDARG00000104301	0.316198	0.024237	1.05061	0.957357	NA
ENSDARG00000045543	94.3983	0.60643	0.162388	9.68385e-05	0.000283516
ENSDARG00000045542	255.268	0.0539308	0.139397	0.686268	0.761547
ENSDARG00000045541	192.322	0.137967	0.163078	0.370546	0.471434
ENSDARG00000011605	64.5222	-0.0750817	0.130864	0.550709	0.645287
ENSDARG00000045540	412.509	-0.34641	0.0840816	2.67532e-05	8.48774e-05
ENSDARG00000056152	210.544	0.137131	0.132042	0.279218	0.375152
ENSDARG00000056145	0.0138154	-0.0890281	1.26971	0.786984	NA
ENSDARG00000101236	39.1725	-0.427512	0.188223	0.015008	0.0297042
ENSDARG00000037960	198.962	0.11643	0.166536	0.45875	0.558416
ENSDARG00000017163	9.84647	-0.487208	0.400521	0.140572	0.211518
ENSDARG00000004794	39.0092	0.454599	0.170336	0.00471801	0.0103915
ENSDARG00000019861	886.806	-0.155596	0.132743	0.221627	0.309897
ENSDARG00000045481	139.207	1.08015	0.120777	1.03878e-19	1.48562e-18
ENSDARG00000045482	127.61	0.884336	0.130743	5.20319e-12	3.56571e-11
ENSDARG00000103810	1.70501	1.37897	0.787529	0.0120747	0.0244182
ENSDARG00000045483	14.2496	2.05907	0.325191	2.06746e-11	1.33276e-10
ENSDARG00000026855	0.424428	-0.267093	1.00044	0.578914	NA
ENSDARG00000045484	260.873	-0.243131	0.102093	0.0143099	0.0284777
ENSDARG00000008398	391.694	-3.43209	0.244937	5.92758e-46	7.14135e-44
ENSDARG00000082618	1.27976	-0.265391	0.943237	0.585999	0.676311
ENSDARG00000009252	63.7005	-0.36075	0.149487	0.0111591	0.0227188
ENSDARG00000011764	197.306	-0.522583	0.160013	0.000617068	0.00159529
ENSDARG00000045485	290.397	-1.14124	0.152705	1.8901e-14	1.64232e-13
ENSDARG00000117503	1.40773	-0.992723	1.1118	0.0868865	0.139948
ENSDARG00000055245	6.31417	0.434035	0.348069	0.143106	0.21476
ENSDARG00000114678	4.79922	-0.146254	0.604869	0.732533	0.799177
ENSDARG00000090038	8.75436	-1.65028	0.36344	5.98405e-07	2.38337e-06
ENSDARG00000090277	1.75225	-0.12425	0.466991	0.735128	0.801293
ENSDARG00000005476	57.0053	0.397877	0.333024	0.164112	0.241072
ENSDARG00000030614	270.042	0.129904	0.302197	0.623608	0.709434
ENSDARG00000045486	345.12	2.38246	0.141171	7.07875e-65	2.74325e-62
ENSDARG00000010784	1195.63	-0.45414	0.11985	9.24562e-05	0.000271575
ENSDARG00000117468	0.657208	-0.187839	0.73377	0.686745	0.761802
ENSDARG00000045487	3021.6	-0.206132	0.132866	0.105385	0.164967
ENSDARG00000092717	7.04983	-0.763263	0.465074	0.041073	0.0726037
ENSDARG00000097427	0.119146	-0.217634	1.28012	0.530524	NA
ENSDARG00000029830	3.02429	0.21058	0.444076	0.553051	0.647411
ENSDARG00000007277	1.14452	-1.04953	0.95667	0.0656684	0.109843
ENSDARG00000098436	0	0	1.43982	NA	NA
ENSDARG00000013414	27.67	0.170263	0.244728	0.441544	0.542098
ENSDARG00000106953	0	0	1.43982	NA	NA
ENSDARG00000032218	92.4955	-0.454329	0.154262	0.00199117	0.00469704
ENSDARG00000013000	18.397	-0.159427	0.20792	0.405791	0.506847
ENSDARG00000096999	2.94702	-0.311247	0.693563	0.498047	0.596661
ENSDARG00000095571	0	0	1.43982	NA	NA
ENSDARG00000055360	110.825	0.304603	0.156036	0.0391578	0.0696205
ENSDARG00000012729	218.681	3.05256	0.351062	2.45148e-19	3.3829e-18
ENSDARG00000061951	335.963	0.0576843	0.166085	0.713207	0.783422
ENSDARG00000010454	2.35769	0.239115	0.726109	0.607478	0.695452
ENSDARG00000021579	47.3312	0.4437	0.210994	0.022676	0.043038
ENSDARG00000021595	1.56118	0.198967	0.499213	0.604009	0.692638
ENSDARG00000007523	543.735	-0.0388269	0.156009	0.793352	0.848451
ENSDARG00000045490	725.921	-1.30768	0.239434	8.23314e-09	4.03343e-08
ENSDARG00000018111	127.541	1.15612	0.295561	2.05179e-05	6.62431e-05
ENSDARG00000117573	0	0	1.43982	NA	NA
ENSDARG00000034300	11.263	-1.0519	0.36518	0.00101823	0.00253598
ENSDARG00000032639	8.39712	-0.620917	0.481279	0.101399	0.15963
ENSDARG00000021647	866.078	-0.0661287	0.146746	0.636721	0.719459
ENSDARG00000016010	260.745	-0.137753	0.144307	0.316957	0.415064
ENSDARG00000021590	21.3035	1.89892	0.20896	9.31308e-21	1.4832e-19
ENSDARG00000045493	40.1765	0.899876	0.139279	3.91557e-11	2.45536e-10
ENSDARG00000094023	36.4766	0.697283	0.224877	0.000877442	0.00221163
ENSDARG00000033443	336.978	0.666573	0.148812	3.6588e-06	1.31025e-05
ENSDARG00000109358	1.35574	-1.11726	1.20859	0.062332	0.104805
ENSDARG00000108552	0	0	1.43982	NA	NA
ENSDARG00000108019	0	0	1.43982	NA	NA
ENSDARG00000084043	0	0	1.43982	NA	NA
ENSDARG00000111837	0.297822	-0.121139	1.16394	0.766867	NA
ENSDARG00000084741	0	0	1.43982	NA	NA
ENSDARG00000011769	43.0156	1.42096	0.177906	1.96846e-16	2.05434e-15
ENSDARG00000022187	114.882	0.124558	0.129553	0.317187	0.415272
ENSDARG00000002131	72.0513	0.409298	0.264464	0.0833803	0.135092
ENSDARG00000016526	69.0483	-0.151856	0.152856	0.295396	0.392443
ENSDARG00000045513	242.363	0.00822781	0.0838094	0.920394	0.945019
ENSDARG00000045514	7436.84	-1.5742	0.121097	1.40531e-39	1.02433e-37
ENSDARG00000045515	82.266	0.57051	0.107025	5.31658e-08	2.40181e-07
ENSDARG00000045516	14.9347	-0.0556238	0.390546	0.863673	0.903786
ENSDARG00000045517	55.3957	1.10058	0.320924	0.00014637	0.000417635
ENSDARG00000045518	49.9254	0.632562	0.131102	7.13164e-07	2.81919e-06
ENSDARG00000045519	42.5051	-1.9448	0.29617	4.54458e-12	3.12728e-11
ENSDARG00000034173	12.2008	2.99213	0.43548	4.1761e-13	3.1837e-12
ENSDARG00000001953	191.608	3.7169	0.275426	3.97272e-43	3.77035e-41
ENSDARG00000031346	138.943	-0.664805	0.0971587	3.94603e-12	2.73156e-11
ENSDARG00000069311	37.2522	0.15291	0.214972	0.438953	0.539258
ENSDARG00000089159	32.751	-0.103597	0.17565	0.530128	0.626285
ENSDARG00000045522	86.3132	-1.27895	0.28508	1.32145e-06	5.03053e-06
ENSDARG00000069292	1.35288	-0.050434	0.634568	0.9082	0.936515
ENSDARG00000088524	1.50031	0.22457	0.550362	0.58126	0.671776
ENSDARG00000033413	119.01	-0.186131	0.141022	0.166717	0.244219
ENSDARG00000045524	550.617	0.327974	0.144626	0.0172801	0.0337418
ENSDARG00000045525	176.498	0.742311	0.163627	2.56398e-06	9.39157e-06
ENSDARG00000042469	987.887	-1.02423	0.152665	5.94056e-12	4.04717e-11
ENSDARG00000045527	112.003	0.0780237	0.11426	0.481033	0.57983
ENSDARG00000107892	0.235423	-0.156675	1.28083	0.636463	NA
ENSDARG00000045528	123.844	1.72162	0.139333	4.5115e-36	2.52774e-34
ENSDARG00000075215	48.2127	-0.144187	0.152252	0.318778	0.416909
ENSDARG00000069261	17.8186	1.42784	0.23889	3.23085e-10	1.82517e-09
ENSDARG00000097579	3.0339	0.587221	0.79854	0.239233	0.330401
ENSDARG00000089861	139.248	0.288509	0.153786	0.0476931	0.0827953
ENSDARG00000089908	8.13436	0.501336	0.650333	0.267006	0.361796
ENSDARG00000032627	154.491	0.00446867	0.0933458	0.960984	0.973842
ENSDARG00000069244	75.8045	-0.275991	0.341142	0.343546	0.443351
ENSDARG00000045530	80.4913	0.150872	0.224805	0.462909	0.562447
ENSDARG00000097326	0.0413973	0.00119452	1.26325	0.997107	NA
ENSDARG00000098221	22.3093	-0.32972	0.300412	0.209513	0.295984
ENSDARG00000073766	121.222	-2.62828	0.944498	0.000185974	0.000522823
ENSDARG00000078749	1.01976	-0.124656	0.816793	0.793986	0.848895
ENSDARG00000083413	0	0	1.43982	NA	NA
ENSDARG00000116145	0.0697597	0	1.26433	1	NA
ENSDARG00000099850	0.7873	-0.432038	0.827483	0.381921	0.482842
ENSDARG00000107462	0	0	1.43982	NA	NA
ENSDARG00000041205	2.37796	0.380399	0.837113	0.439426	0.539782
ENSDARG00000114833	0.0889148	-0.226485	1.23358	0.553952	NA
ENSDARG00000029071	58.8025	0.45241	0.278323	0.0672134	0.112177
ENSDARG00000041199	43.9154	0.850457	0.187636	2.25777e-06	8.33165e-06
ENSDARG00000024306	118.491	-0.234661	0.161457	0.12356	0.189052
ENSDARG00000013596	74.1162	-0.120329	0.184915	0.486238	0.584834
ENSDARG00000084471	0.0103116	-0.0890281	1.26971	0.786984	NA
ENSDARG00000069160	0.368334	0.632101	0.905551	0.225165	NA
ENSDARG00000045510	86.2457	0.393022	0.0899299	8.18251e-06	2.79547e-05
ENSDARG00000069169	27.3698	-0.863421	0.273581	0.000570498	0.00148182
ENSDARG00000069171	66.4125	-2.10404	0.32681	1.0293e-11	6.8636e-11
ENSDARG00000109808	1.84976	-1.16651	1.2698	0.0540722	0.0925292
ENSDARG00000069185	63.3482	0.750144	0.141088	4.78562e-08	2.17462e-07
ENSDARG00000043734	59.499	0.262866	0.1294	0.0342225	0.0617956
ENSDARG00000096207	0	0	1.43982	NA	NA
ENSDARG00000096045	87.8649	0.778609	0.183386	9.24047e-06	3.13389e-05
ENSDARG00000014941	66.5306	0.0216256	0.130158	0.862939	0.903343
ENSDARG00000053917	14.6012	0.19608	0.198439	0.286036	0.382522
ENSDARG00000075820	15.2832	-0.161465	0.239905	0.457854	0.557646
ENSDARG00000076272	18.8007	-0.818382	0.174701	1.14464e-06	4.39339e-06
ENSDARG00000111124	0	0	1.43982	NA	NA
ENSDARG00000112874	11.0764	0.870222	0.313069	0.00188639	0.00446618
ENSDARG00000096034	0	0	1.43982	NA	NA
ENSDARG00000077488	2.07441	-0.51369	0.649226	0.255407	0.348885
ENSDARG00000106572	0	0	1.43982	NA	NA
ENSDARG00000115901	0	0	1.43982	NA	NA
ENSDARG00000115871	0	0	1.43982	NA	NA
ENSDARG00000116477	0	0	1.43982	NA	NA
ENSDARG00000116592	0	0	1.43982	NA	NA
ENSDARG00000111340	0	0	1.43982	NA	NA
ENSDARG00000109889	0	0	1.43982	NA	NA
ENSDARG00000115466	0	0	1.43982	NA	NA
ENSDARG00000112296	0	0	1.43982	NA	NA
ENSDARG00000111749	0	0	1.43982	NA	NA
ENSDARG00000111325	0	0	1.43982	NA	NA
ENSDARG00000110605	0	0	1.43982	NA	NA
ENSDARG00000114347	0	0	1.43982	NA	NA
ENSDARG00000114485	0	0	1.43982	NA	NA
ENSDARG00000109380	0	0	1.43982	NA	NA
ENSDARG00000111403	0	0	1.43982	NA	NA
ENSDARG00000114836	0	0	1.43982	NA	NA
ENSDARG00000116261	0	0	1.43982	NA	NA
ENSDARG00000113618	0	0	1.43982	NA	NA
ENSDARG00000114213	0	0	1.43982	NA	NA
ENSDARG00000115035	0	0	1.43982	NA	NA
ENSDARG00000110116	0	0	1.43982	NA	NA
ENSDARG00000113089	0	0	1.43982	NA	NA
ENSDARG00000110445	0	0	1.43982	NA	NA
ENSDARG00000116403	0	0	1.43982	NA	NA
ENSDARG00000111541	0	0	1.43982	NA	NA
ENSDARG00000116481	0	0	1.43982	NA	NA
ENSDARG00000113073	0	0	1.43982	NA	NA
ENSDARG00000111943	0	0	1.43982	NA	NA
ENSDARG00000116749	0	0	1.43982	NA	NA
ENSDARG00000109709	0	0	1.43982	NA	NA
ENSDARG00000114599	0	0	1.43982	NA	NA
ENSDARG00000112802	0	0	1.43982	NA	NA
ENSDARG00000111975	0	0	1.43982	NA	NA
ENSDARG00000114183	0	0	1.43982	NA	NA
ENSDARG00000109941	0	0	1.43982	NA	NA
ENSDARG00000115654	0	0	1.43982	NA	NA
ENSDARG00000114311	0	0	1.43982	NA	NA
ENSDARG00000115251	0	0	1.43982	NA	NA
ENSDARG00000113362	0	0	1.43982	NA	NA
ENSDARG00000109967	0	0	1.43982	NA	NA
ENSDARG00000113279	0	0	1.43982	NA	NA
ENSDARG00000115317	0	0	1.43982	NA	NA
ENSDARG00000116475	0	0	1.43982	NA	NA
ENSDARG00000110007	0	0	1.43982	NA	NA
ENSDARG00000110957	0	0	1.43982	NA	NA
ENSDARG00000113472	0	0	1.43982	NA	NA
ENSDARG00000115532	0	0	1.43982	NA	NA
ENSDARG00000114255	0	0	1.43982	NA	NA
ENSDARG00000112506	0	0	1.43982	NA	NA
ENSDARG00000113369	0	0	1.43982	NA	NA
ENSDARG00000109546	0	0	1.43982	NA	NA
ENSDARG00000110053	0	0	1.43982	NA	NA
ENSDARG00000116026	0	0	1.43982	NA	NA
ENSDARG00000114956	0	0	1.43982	NA	NA
ENSDARG00000074009	14.7118	0.313515	0.325294	0.263566	0.358237
ENSDARG00000089318	23.1819	0.05303	0.336608	0.854446	0.896673
ENSDARG00000079222	17.5052	-0.0487604	0.18498	0.778194	0.836434
ENSDARG00000088214	9.90271	0.708788	0.277614	0.00472138	0.010398
ENSDARG00000070203	0.459637	0.0316134	1.08272	0.942994	NA
ENSDARG00000023036	13.7161	2.24418	0.326331	5.25807e-13	3.95922e-12
ENSDARG00000097728	0.751827	0.850497	1.17277	0.124317	0.190048
ENSDARG00000104041	9.72132	0.884442	0.512204	0.0280676	0.0519608
ENSDARG00000094824	0.177903	-0.107447	1.01882	0.817225	NA
ENSDARG00000096684	1.31203	0.535012	0.654861	0.239049	0.330208
ENSDARG00000115593	1.64543	0.878025	0.657428	0.0614279	0.103457
ENSDARG00000109327	3.17153	0.0197186	0.450283	0.956124	0.970059
ENSDARG00000088082	1.06799	-0.0870159	0.562296	0.832443	0.879057
ENSDARG00000112449	22.1573	0.67495	0.283945	0.00809994	0.0170089
ENSDARG00000091381	15.6928	0.752188	0.300871	0.0051419	0.0112336
ENSDARG00000096063	0.425037	0.506242	0.853329	0.314513	NA
ENSDARG00000116181	9.15394	0.845592	0.297702	0.00162939	0.00390101
ENSDARG00000099173	8.014	0.190141	0.310619	0.482029	0.58069
ENSDARG00000092140	0	0	1.43982	NA	NA
ENSDARG00000094903	0.451103	0.246591	1.07105	0.594315	NA
ENSDARG00000093831	1.62731	0.175969	0.472514	0.634532	0.718627
ENSDARG00000110852	1.66893	-0.466363	0.620797	0.288872	0.385538
ENSDARG00000092968	1.68555	-1.11317	0.65861	0.0208356	0.0399174
ENSDARG00000043792	0.354941	-0.603765	1.00556	0.248646	NA
ENSDARG00000117382	3.83546	-0.201191	0.564447	0.626051	0.711518
ENSDARG00000088870	13.7094	-0.201756	0.234487	0.343553	0.443351
ENSDARG00000089582	22.1863	0.135591	0.227299	0.513688	0.61125
ENSDARG00000099440	0.860081	-1.68763	1.41767	0.0147752	0.029301
ENSDARG00000114558	1.15958	-2.17355	1.43521	0.00443811	0.00982199
ENSDARG00000111979	1.84803	-0.0125929	0.535944	0.97489	0.984501
ENSDARG00000101497	0.577184	-0.202366	0.731996	0.663949	0.742136
ENSDARG00000100142	5.87502	-0.149979	0.323605	0.591934	0.681773
ENSDARG00000099837	1.71	-0.959915	0.598388	0.0320212	0.0583051
ENSDARG00000104239	2.41263	-0.83818	1.33846	0.106344	0.16621
ENSDARG00000103202	0.00886355	-0.0890281	1.26971	0.786984	NA
ENSDARG00000117163	2.70024	-0.317467	0.500774	0.409628	0.510651
ENSDARG00000098876	1.11581	-0.382469	0.669911	0.40004	0.501009
ENSDARG00000103471	2.96022	0.439596	0.549599	0.283064	0.379245
ENSDARG00000104074	0.914738	1.11231	1.1841	0.0632992	0.106316
ENSDARG00000101202	0.0855508	0	1.26433	1	NA
ENSDARG00000102559	0.320189	-0.956732	1.12307	0.095825	NA
ENSDARG00000113016	2.74317	1.91391	0.514326	1.6425e-05	5.36847e-05
ENSDARG00000101775	2.22646	-0.447796	0.766203	0.354264	0.4545
ENSDARG00000098115	1.47826	0.0456426	0.622078	0.916102	0.941906
ENSDARG00000101374	1.73003	0.539865	0.580403	0.204182	0.289722
ENSDARG00000110594	0	0	1.43982	NA	NA
ENSDARG00000082790	0	0	1.43982	NA	NA
ENSDARG00000110759	0	0	1.43982	NA	NA
ENSDARG00000115818	0.206513	-0.153753	1.14984	0.714158	NA
ENSDARG00000109664	0	0	1.43982	NA	NA
ENSDARG00000115389	0	0	1.43982	NA	NA
ENSDARG00000115944	0	0	1.43982	NA	NA
ENSDARG00000111938	0	0	1.43982	NA	NA
ENSDARG00000114277	0	0	1.43982	NA	NA
ENSDARG00000110891	0	0	1.43982	NA	NA
ENSDARG00000098340	0	0	1.43982	NA	NA
ENSDARG00000113005	0.443121	-0.375632	1.01667	0.444788	NA
ENSDARG00000099699	1.41293	-0.44871	0.890955	0.372101	0.473153
ENSDARG00000117318	0.00815944	0	1.26433	1	NA
ENSDARG00000112206	0	0	1.43982	NA	NA
ENSDARG00000110785	0	0	1.43982	NA	NA
ENSDARG00000117046	0	0	1.43982	NA	NA
ENSDARG00000114548	0	0	1.43982	NA	NA
ENSDARG00000116138	0	0	1.43982	NA	NA
ENSDARG00000115815	0	0	1.43982	NA	NA
ENSDARG00000114802	0	0	1.43982	NA	NA
ENSDARG00000109445	0	0	1.43982	NA	NA
ENSDARG00000114362	0	0	1.43982	NA	NA
ENSDARG00000116626	0	0	1.43982	NA	NA
ENSDARG00000111726	0	0	1.43982	NA	NA
ENSDARG00000114561	0	0	1.43982	NA	NA
ENSDARG00000113830	0	0	1.43982	NA	NA
ENSDARG00000116681	0	0	1.43982	NA	NA
ENSDARG00000110373	0	0	1.43982	NA	NA
ENSDARG00000116826	0	0	1.43982	NA	NA
ENSDARG00000080902	0	0	1.43982	NA	NA
ENSDARG00000109780	0	0	1.43982	NA	NA
ENSDARG00000100479	14.6806	-1.44194	0.353818	6.4074e-06	2.22133e-05
ENSDARG00000110062	0.0139424	0	1.26433	1	NA
ENSDARG00000116390	0	0	1.43982	NA	NA
ENSDARG00000110989	0	0	1.43982	NA	NA
ENSDARG00000098143	0.178768	-0.145784	1.27845	0.659857	NA
ENSDARG00000104064	4.97966	2.24035	0.680688	6.07265e-05	0.00018314
ENSDARG00000110696	0.00692292	0	1.26433	1	NA
ENSDARG00000114172	2.63731	-0.518596	0.912479	0.31	0.408022
ENSDARG00000103143	4.36882	-0.958585	0.453436	0.0101393	0.0208396
ENSDARG00000103229	4.26029	1.39242	0.610288	0.00332093	0.00752761
ENSDARG00000104211	0.226197	-0.244412	1.25324	0.513116	NA
ENSDARG00000103998	0.325078	-0.214201	0.942868	0.657684	NA
ENSDARG00000100061	10.4337	1.91046	0.750603	0.000837158	0.00211652
ENSDARG00000116510	0.300138	-0.33258	1.17773	0.446893	NA
ENSDARG00000104412	23.7236	0.220312	0.368018	0.476347	0.575497
ENSDARG00000100632	0.831187	-0.611348	0.936639	0.241639	0.333112
ENSDARG00000101475	0	0	1.43982	NA	NA
ENSDARG00000110031	0.205946	-0.164249	1.28244	0.620571	NA
ENSDARG00000100793	4.23212	0.798773	0.401234	0.0178114	0.034686
ENSDARG00000102008	1.95219	0.921098	0.694489	0.0580861	0.0985061
ENSDARG00000111875	0.0381375	-0.125328	1.27484	0.704517	NA
ENSDARG00000113581	0	0	1.43982	NA	NA
ENSDARG00000111217	0	0	1.43982	NA	NA
ENSDARG00000116396	0	0	1.43982	NA	NA
ENSDARG00000111322	0	0	1.43982	NA	NA
ENSDARG00000112824	0	0	1.43982	NA	NA
ENSDARG00000114517	0	0	1.43982	NA	NA
ENSDARG00000110846	0	0	1.43982	NA	NA
ENSDARG00000114778	0	0	1.43982	NA	NA
ENSDARG00000109305	0	0	1.43982	NA	NA
ENSDARG00000114244	0	0	1.43982	NA	NA
ENSDARG00000111750	0	0	1.43982	NA	NA
ENSDARG00000110138	0	0	1.43982	NA	NA
ENSDARG00000113937	0	0	1.43982	NA	NA
ENSDARG00000116916	0	0	1.43982	NA	NA
ENSDARG00000113483	0	0	1.43982	NA	NA
ENSDARG00000110847	0	0	1.43982	NA	NA
ENSDARG00000113058	0	0	1.43982	NA	NA
ENSDARG00000111830	0	0	1.43982	NA	NA
ENSDARG00000116472	0	0	1.43982	NA	NA
ENSDARG00000110566	0	0	1.43982	NA	NA
ENSDARG00000113950	0	0	1.43982	NA	NA
ENSDARG00000117208	0	0	1.43982	NA	NA
ENSDARG00000114925	0	0	1.43982	NA	NA
ENSDARG00000075731	0.597514	0.541635	0.730345	0.258119	0.352032
ENSDARG00000091746	3.62261	-0.26541	0.460552	0.465973	0.565432
ENSDARG00000095293	1.77636	0.955768	0.589882	0.031194	0.0570564
ENSDARG00000073915	2.28643	-1.25481	1.25678	0.0435445	0.0764322
ENSDARG00000107177	0.48381	-0.0544946	0.853295	0.909336	0.937271
ENSDARG00000089814	1.86391	1.59964	0.7073	0.00263004	0.00606864
ENSDARG00000096499	0.165667	0	1.23481	1	NA
ENSDARG00000088245	3.51833	-4.08905	1.28732	6.6235e-06	2.29181e-05
ENSDARG00000109802	0.241597	-0.206394	1.0036	0.663926	NA
ENSDARG00000096458	0.0354515	0	1.26433	1	NA
ENSDARG00000096437	0.0539885	-0.0476966	1.26579	0.884687	NA
ENSDARG00000089304	0.441374	-0.497927	0.820511	0.316839	NA
ENSDARG00000095997	8.69889	0.508119	0.357895	0.0942796	0.150078
ENSDARG00000095596	0.249548	0.266025	1.13107	0.54964	NA
ENSDARG00000094484	0.685273	-0.343203	0.753299	0.470391	0.569455
ENSDARG00000094308	0.647085	-0.335436	0.910874	0.497007	0.59566
ENSDARG00000096186	4.93113	-0.437604	0.439669	0.215556	0.302865
ENSDARG00000088378	0.24438	-0.165561	0.942984	0.730321	NA
ENSDARG00000086449	1.43233	1.02202	0.788104	0.0515023	0.088601
ENSDARG00000096011	4.8934	-0.543532	0.392408	0.0957571	0.152128
ENSDARG00000095521	1.19181	0.180932	0.568065	0.662224	0.740789
ENSDARG00000082253	0	0	1.43982	NA	NA
ENSDARG00000112409	0	0	1.43982	NA	NA
ENSDARG00000104584	1.24526	-0.0496797	0.658678	0.911066	0.938346
ENSDARG00000090366	1.4743	0.359542	0.694131	0.435515	0.535856
ENSDARG00000076252	3.15429	-0.562702	0.658795	0.218019	0.305697
ENSDARG00000096188	0.734955	-0.577775	0.940697	0.2654	0.360251
ENSDARG00000096005	0.161391	-0.0999358	1.09954	0.819616	NA
ENSDARG00000091013	1.60364	-0.223997	0.625467	0.607549	0.695452
ENSDARG00000103872	0	0	1.43982	NA	NA
ENSDARG00000087293	6.24504	-0.522469	0.936584	0.308105	0.406028
ENSDARG00000090461	1.03287	-0.0159195	0.533358	0.96817	0.978926
ENSDARG00000117785	0	0	1.43982	NA	NA
ENSDARG00000095989	0.0330597	-0.156676	1.28083	0.636461	NA
ENSDARG00000109604	1.60082	-2.50353	1.42817	0.00185012	0.00438478
ENSDARG00000098177	9.11599	-0.441867	0.463419	0.228135	0.317412
ENSDARG00000110665	0	0	1.43982	NA	NA
ENSDARG00000100840	0	0	1.43982	NA	NA
ENSDARG00000110101	0	0	1.43982	NA	NA
ENSDARG00000116594	0	0	1.43982	NA	NA
ENSDARG00000101948	1.75617	0.201851	0.528907	0.61165	0.698805
ENSDARG00000117764	0	0	1.43982	NA	NA
ENSDARG00000099330	0.245078	-0.420059	1.1153	0.379458	NA
ENSDARG00000105246	0.0246905	0	1.26433	1	NA
ENSDARG00000099432	2.51219	0.527581	0.479271	0.160877	0.23713
ENSDARG00000114938	2.14558	0.106644	0.577752	0.798394	0.852549
ENSDARG00000102904	11.2588	0.189658	0.363198	0.535813	0.631621
ENSDARG00000102515	0	0	1.43982	NA	NA
ENSDARG00000105063	4.51252	-1.67196	0.50311	9.18506e-05	0.000269865
ENSDARG00000099899	1.23857	-0.693504	0.950089	0.192495	0.275693
ENSDARG00000102716	16.0838	0.125817	0.375662	0.689146	0.763703
ENSDARG00000090355	0.0103931	-0.144204	1.27835	0.663091	NA
ENSDARG00000112634	0.447552	0	1.26433	1	NA
ENSDARG00000102561	0.592448	0.00598978	0.883882	0.990017	0.995379
ENSDARG00000103992	0.594634	0.700968	0.820137	0.17069	0.249036
ENSDARG00000099785	0.045605	-0.180425	1.28608	0.587405	NA
ENSDARG00000098615	0	0	1.43982	NA	NA
ENSDARG00000114783	1.25596	-1.35395	1.21881	0.0334855	0.0606059
ENSDARG00000117809	0.139222	-0.138539	1.2003	0.721529	NA
ENSDARG00000101459	5.12066	0.0442083	0.370699	0.887161	0.921563
ENSDARG00000095275	1.43746	-0.798462	0.829187	0.12531	0.191373
ENSDARG00000113431	0.20939	0.0302908	1.08492	0.945266	NA
ENSDARG00000109260	0	0	1.43982	NA	NA
ENSDARG00000077266	1.0132	-0.475081	0.686309	0.304699	0.402526
ENSDARG00000116675	0	0	1.43982	NA	NA
ENSDARG00000099493	8.81517	3.25506	0.494002	2.01693e-12	1.43155e-11
ENSDARG00000116197	30.4963	3.00306	0.226037	2.39784e-41	2.04229e-39
ENSDARG00000111444	0.0246905	0	1.26433	1	NA
ENSDARG00000100961	1.51898	-0.537579	0.565403	0.199009	0.283608
ENSDARG00000103348	0.267163	0.158397	0.906745	0.742438	NA
ENSDARG00000114908	1.07293	-0.283548	0.651952	0.525028	0.621681
ENSDARG00000098167	0.631213	-0.0927652	0.825946	0.84595	0.890248
ENSDARG00000098677	1.31155	-0.526155	0.790919	0.286241	0.38275
ENSDARG00000098758	0.281941	0	1.26433	1	NA
ENSDARG00000104038	0.373158	-0.0668695	0.74466	0.885842	NA
ENSDARG00000101463	1.17123	0.43189	0.583287	0.308352	0.406267
ENSDARG00000115564	0.529682	0.320496	0.849772	0.51262	0.610252
ENSDARG00000101623	2.80057	-0.75557	0.663325	0.105093	0.164598
ENSDARG00000111046	0.435867	-0.846521	1.03875	0.1284	NA
ENSDARG00000099152	0.710328	0.163384	0.696248	0.720343	0.788988
ENSDARG00000100099	0.588973	0.266694	0.885599	0.58488	0.675288
ENSDARG00000110802	3.44755	-1.80066	1.68461	0.0103829	0.0212783
ENSDARG00000104407	5.74798	-0.136557	0.398099	0.677553	0.753766
ENSDARG00000098452	4.09199	-1.91294	0.628358	0.000185647	0.000521966
ENSDARG00000103473	0.235185	0.0825296	0.922975	0.863025	NA
ENSDARG00000104681	0.514973	-0.482456	1.26724	0.268371	0.363159
ENSDARG00000098335	0.0277577	-0.0890277	1.26971	0.786985	NA
ENSDARG00000092436	0.460618	-0.850695	1.2506	0.116612	NA
ENSDARG00000108175	0	0	1.43982	NA	NA
ENSDARG00000100959	0.491088	-0.591421	1.20162	0.228202	0.317467
ENSDARG00000100896	3.25378	1.21018	0.538262	0.0047739	0.0105053
ENSDARG00000100565	0.0283214	-0.164249	1.28244	0.62057	NA
ENSDARG00000117327	0.00886355	-0.0890281	1.26971	0.786984	NA
ENSDARG00000091327	0	0	1.43982	NA	NA
ENSDARG00000098179	0.898085	-0.196695	0.592223	0.642549	0.724344
ENSDARG00000098530	0.00944046	-0.142972	1.27811	0.665754	NA
ENSDARG00000103405	2.77239	-0.0805893	0.475538	0.828328	0.875905
ENSDARG00000098958	0.062139	-0.183234	1.28674	0.581758	NA
ENSDARG00000102475	11.3699	0.930321	0.378478	0.00433092	0.0096034
ENSDARG00000113769	0.465188	-0.194685	0.829838	0.685645	NA
ENSDARG00000114124	0.905763	-0.648129	0.852852	0.207754	0.293963
ENSDARG00000116088	0	0	1.43982	NA	NA
ENSDARG00000115719	0	0	1.43982	NA	NA
ENSDARG00000101688	7.73585	1.58541	0.655338	0.00175976	0.00418598
ENSDARG00000104704	2.16049	-0.0360929	0.555025	0.92954	0.951808
ENSDARG00000112648	0.454393	0.454679	0.765486	0.347116	NA
ENSDARG00000114030	0.888552	0.0742964	0.898878	NA	NA
ENSDARG00000116992	2.40583	0.0983426	0.527208	0.804048	0.856907
ENSDARG00000116234	0	0	1.43982	NA	NA
ENSDARG00000115662	0	0	1.43982	NA	NA
ENSDARG00000113548	0	0	1.43982	NA	NA
ENSDARG00000098621	0.281307	-0.312059	1.22961	0.442027	NA
ENSDARG00000100653	0.0333654	0	1.26433	1	NA
ENSDARG00000101760	0.760357	-0.144955	0.691923	0.750012	0.813779
ENSDARG00000098987	0.0698658	-0.0281193	1.26452	0.931875	NA
ENSDARG00000101223	0.216914	-0.535751	1.08223	0.290019	NA
ENSDARG00000114761	0	0	1.43982	NA	NA
ENSDARG00000115329	0	0	1.43982	NA	NA
ENSDARG00000111955	0	0	1.43982	NA	NA
ENSDARG00000110824	0	0	1.43982	NA	NA
ENSDARG00000112536	0	0	1.43982	NA	NA
ENSDARG00000113170	0.0103931	-0.144204	1.27835	0.663091	NA
ENSDARG00000112541	3.45389	0.200459	0.471268	0.587541	0.67762
ENSDARG00000098357	1.82081	-0.085887	0.461737	0.813721	0.864792
ENSDARG00000102273	0.033113	-0.104588	1.27169	0.751191	NA
ENSDARG00000113527	1.17126	0.215146	0.549031	0.596638	0.686274
ENSDARG00000099656	0.190388	-0.167379	0.953325	0.726998	NA
ENSDARG00000110670	0.803885	-0.760951	0.904216	0.153497	0.227811
ENSDARG00000110745	0.286605	-0.23939	0.976939	0.619409	NA
ENSDARG00000101977	0.44709	0.134055	0.859029	0.780328	NA
ENSDARG00000099382	1.65275	1.26753	0.784502	0.0190115	0.0368042
ENSDARG00000098127	0.149022	0.093332	1.01708	0.840804	NA
ENSDARG00000110372	0.566559	0.0258561	0.747372	0.955751	0.969764
ENSDARG00000092304	0	0	1.43982	NA	NA
ENSDARG00000034095	1.5231	-1.1235	0.914559	0.0479754	0.0832226
ENSDARG00000116177	3.38723	-1.04174	0.763016	0.0442404	0.0774745
ENSDARG00000110433	0.833723	0.662203	0.724375	0.170511	0.248852
ENSDARG00000092926	0	0	1.43982	NA	NA
ENSDARG00000093747	0	0	1.43982	NA	NA
ENSDARG00000087070	0.858483	0.112294	0.623989	0.795971	0.85043
ENSDARG00000115506	0.137368	-0.100085	1.19832	0.795144	NA
ENSDARG00000111831	0	0	1.43982	NA	NA
ENSDARG00000087788	2.433	0.632506	0.461806	0.0862342	0.139032
ENSDARG00000112386	0.865644	-0.619559	0.928732	0.235564	0.326333
ENSDARG00000113753	0	0	1.43982	NA	NA
ENSDARG00000115323	0	0	1.43982	NA	NA
ENSDARG00000101301	0.250609	-0.524296	1.14283	0.286168	NA
ENSDARG00000102927	1.18842	-0.348424	0.72244	0.45692	0.556742
ENSDARG00000102358	3.61505	1.55122	1.14703	0.0180745	0.0351571
ENSDARG00000103045	0.00944046	-0.142972	1.27811	0.665754	NA
ENSDARG00000110256	0.180813	-0.156676	1.28083	0.636462	NA
ENSDARG00000110611	0	0	1.43982	NA	NA
ENSDARG00000104423	0.247173	-0.309282	1.04313	0.517805	NA
ENSDARG00000100699	0	0	1.43982	NA	NA
ENSDARG00000108525	18.9371	-4.58447	1.61365	8.98286e-06	3.05053e-05
ENSDARG00000103755	0.667479	-0.268905	0.737997	0.566534	0.658705
ENSDARG00000100165	0	0	1.43982	NA	NA
ENSDARG00000109211	0.286708	-0.430783	1.04349	0.384501	NA
ENSDARG00000104850	9.48219	0.705698	0.384167	0.0294886	0.0543579
ENSDARG00000091062	0.186531	0	1.12919	1	NA
ENSDARG00000101731	0.179561	-0.0971325	1.13366	0.81818	NA
ENSDARG00000101817	1.37542	0.204569	0.705983	0.65633	0.735753
ENSDARG00000105161	2.43585	0.333495	0.518506	0.396999	0.497986
ENSDARG00000109864	0.0488191	0	1.26433	1	NA
ENSDARG00000096467	0.36145	0.177567	1.01548	0.705738	NA
ENSDARG00000110787	16.4243	3.52538	1.73317	0.000229262	0.000635679
ENSDARG00000112725	0.678265	-0.704632	0.849186	0.173946	0.253086
ENSDARG00000091026	5.52569	0.364426	0.49135	0.338388	0.437693
ENSDARG00000096497	1.65772	-0.371473	0.775118	0.440271	0.540706
ENSDARG00000095777	0.750586	-0.817861	0.997924	0.137416	0.207319
ENSDARG00000096434	2.98933	-0.37371	0.828826	0.446108	0.546316
ENSDARG00000096493	0.56334	0.37485	0.8502	0.447199	0.547219
ENSDARG00000096486	0.0732459	0.00939739	1.26306	0.977263	NA
ENSDARG00000096478	0.0354682	0	1.26433	1	NA
ENSDARG00000093846	1.52274	-2.3332	1.15291	0.00162097	0.00388284
ENSDARG00000098236	0.455784	-0.0877231	0.97443	0.852816	NA
ENSDARG00000089831	12.5113	-0.376711	0.349444	0.2047	0.290296
ENSDARG00000096472	0.0103116	-0.0890281	1.26971	0.786984	NA
ENSDARG00000076160	0.425377	0.678699	0.87272	0.192291	NA
ENSDARG00000096435	0	0	1.43982	NA	NA
ENSDARG00000093665	0.354863	-0.491677	1.06789	0.326521	NA
ENSDARG00000098144	0.264538	-0.299162	1.11005	0.513635	NA
ENSDARG00000098510	0.622006	-0.0410384	0.588541	0.922414	0.946471
ENSDARG00000113523	0	0	1.43982	NA	NA
ENSDARG00000115210	0	0	1.43982	NA	NA
ENSDARG00000111674	0	0	1.43982	NA	NA
ENSDARG00000115261	0	0	1.43982	NA	NA
ENSDARG00000112939	0	0	1.43982	NA	NA
ENSDARG00000116425	0	0	1.43982	NA	NA
ENSDARG00000113996	0	0	1.43982	NA	NA
ENSDARG00000113283	0	0	1.43982	NA	NA
ENSDARG00000112814	0	0	1.43982	NA	NA
ENSDARG00000113435	0	0	1.43982	NA	NA
ENSDARG00000110692	0	0	1.43982	NA	NA
ENSDARG00000114896	0	0	1.43982	NA	NA
ENSDARG00000113861	0	0	1.43982	NA	NA
ENSDARG00000112430	0	0	1.43982	NA	NA
ENSDARG00000112871	0.0197659	0	1.26433	1	NA
ENSDARG00000090116	2.04077	0.315255	0.480731	0.400376	0.501375
ENSDARG00000096462	0.0922092	0	1.26433	1	NA
ENSDARG00000096463	0.462197	-0.873167	1.1823	0.116819	NA
ENSDARG00000102062	2.02503	-0.129186	0.575303	0.756537	0.818872
ENSDARG00000112103	0.359652	-0.57141	1.21094	0.236722	NA
ENSDARG00000095149	0.303674	-0.430717	0.892771	0.390227	NA
ENSDARG00000096491	0.0333654	0	1.26433	1	NA
ENSDARG00000096461	0.194212	-0.391748	1.15506	0.393767	NA
ENSDARG00000096484	0	0	1.43982	NA	NA
ENSDARG00000092583	5.59172	0.259667	0.359436	0.392456	0.493585
ENSDARG00000114521	0.0909893	-0.203887	1.28478	0.548262	NA
ENSDARG00000096481	0.24092	-0.531413	1.15028	0.279278	NA
ENSDARG00000069555	2.21969	0.171309	0.619453	0.692613	0.766596
ENSDARG00000080512	0	0	1.43982	NA	NA
ENSDARG00000082646	0	0	1.43982	NA	NA
ENSDARG00000117166	0	0	1.43982	NA	NA
ENSDARG00000109330	0	0	1.43982	NA	NA
ENSDARG00000112577	0	0	1.43982	NA	NA
ENSDARG00000080787	0	0	1.43982	NA	NA
ENSDARG00000110271	0	0	1.43982	NA	NA
ENSDARG00000111055	0	0	1.43982	NA	NA
ENSDARG00000084431	0	0	1.43982	NA	NA
ENSDARG00000116546	0.226411	-0.205317	0.949375	0.670295	NA
ENSDARG00000099595	0.766641	-0.485167	0.915214	0.339303	0.438695
ENSDARG00000092596	0.281599	-0.212427	0.931518	0.660748	NA
ENSDARG00000101960	1.43221	-1.13226	0.997071	0.0532821	0.0913158
ENSDARG00000102370	2.45828	0.0454925	0.439817	0.897368	0.929177
ENSDARG00000117713	0	0	1.43982	NA	NA
ENSDARG00000101916	0.509997	-0.0956147	0.744558	0.837467	0.88312
ENSDARG00000113626	1.98986	-0.412065	0.505892	0.288758	0.385408
ENSDARG00000099561	3.14962	-1.85119	1.25618	0.0087514	0.0182336
ENSDARG00000099475	0.564063	-0.0522774	0.923727	0.912845	0.939619
ENSDARG00000098071	0.433112	-0.260118	0.799536	0.588024	NA
ENSDARG00000102316	0.471186	-0.247802	0.827	0.607984	0.695779
ENSDARG00000098281	1.56014	-0.928621	0.943005	0.0947442	0.15074
ENSDARG00000102542	4.47761	-3.43678	1.02481	1.11531e-05	3.72979e-05
ENSDARG00000102357	0.0103116	-0.0890281	1.26971	0.786984	NA
ENSDARG00000101489	0.0103931	-0.144204	1.27835	0.663091	NA
ENSDARG00000109432	0	0	1.43982	NA	NA
ENSDARG00000115510	0	0	1.43982	NA	NA
ENSDARG00000102098	0.172637	-0.29111	1.1842	0.493617	NA
ENSDARG00000102837	0.0507902	-0.165222	1.28265	0.618546	NA
ENSDARG00000104852	1.80173	-0.785627	0.686857	0.0991353	0.156675
ENSDARG00000103346	2.34676	0.0657843	0.422476	0.847868	0.891586
ENSDARG00000110658	4.08713	-0.0405524	0.544713	0.920019	0.944806
ENSDARG00000103441	1.55341	0.578522	0.656855	0.205233	0.290998
ENSDARG00000103675	0.00815944	0	1.26433	1	NA
ENSDARG00000103689	1.49881	0.0879408	0.55601	0.829641	0.876855
ENSDARG00000105173	0.930512	-0.754453	1.00694	0.164891	0.241895
ENSDARG00000098390	18.2331	-2.93604	0.621604	1.10636e-07	4.82012e-07
ENSDARG00000109251	1.05004	0.954365	1.09899	NA	NA
ENSDARG00000100112	1.34226	0.482404	0.633173	0.278151	0.373978
ENSDARG00000101447	0.0573581	0	1.26433	1	NA
ENSDARG00000099145	0.0721835	-0.156676	1.28083	0.636462	NA
ENSDARG00000113510	4.53809	-1.13896	0.558349	0.00902548	0.0187409
ENSDARG00000098514	2.22641	1.00786	0.659698	0.03449	0.0622206
ENSDARG00000098515	27.7499	-2.3097	0.379826	9.76705e-11	5.84114e-10
ENSDARG00000115391	0.274813	0	1.26433	1	NA
ENSDARG00000111930	0.190206	0	1.26433	1	NA
ENSDARG00000115765	0.244074	0	1.23125	1	NA
ENSDARG00000113981	0.183053	-0.185928	1.25811	0.60175	NA
ENSDARG00000109917	0.0575404	0	1.26433	1	NA
ENSDARG00000099467	0.301318	-0.112675	1.23533	0.754752	NA
ENSDARG00000110188	0.387517	0	1.22163	1	NA
ENSDARG00000108420	0.0203859	0	1.26433	1	NA
ENSDARG00000114743	0.70025	-0.870738	0.893484	0.107592	0.167934
ENSDARG00000102220	0.0333654	0	1.26433	1	NA
ENSDARG00000117184	0	0	1.43982	NA	NA
ENSDARG00000098270	1.30984	-0.380144	0.671038	0.403206	0.504159
ENSDARG00000115426	0.198589	-0.23173	1.21474	0.558211	NA
ENSDARG00000111248	0	0	1.43982	NA	NA
ENSDARG00000116816	0	0	1.43982	NA	NA
ENSDARG00000117022	0	0	1.43982	NA	NA
ENSDARG00000113020	0	0	1.43982	NA	NA
ENSDARG00000114570	0	0	1.43982	NA	NA
ENSDARG00000111695	0	0	1.43982	NA	NA
ENSDARG00000111111	0	0	1.43982	NA	NA
ENSDARG00000115879	0	0	1.43982	NA	NA
ENSDARG00000117062	0	0	1.43982	NA	NA
ENSDARG00000113335	0	0	1.43982	NA	NA
ENSDARG00000115874	0	0	1.43982	NA	NA
ENSDARG00000111857	0	0	1.43982	NA	NA
ENSDARG00000117206	0	0	1.43982	NA	NA
ENSDARG00000109323	0	0	1.43982	NA	NA
ENSDARG00000109421	0	0	1.43982	NA	NA
ENSDARG00000115512	0	0	1.43982	NA	NA
ENSDARG00000105282	0	0	1.43982	NA	NA
ENSDARG00000117802	0.159596	-0.156676	1.28083	0.636461	NA
ENSDARG00000098279	2.10746	0.170773	0.574101	0.681804	0.757625
ENSDARG00000096189	1.81438	-1.28272	0.987173	0.0323297	0.0588021
ENSDARG00000096226	1.12212	0.0077601	0.646237	0.985959	0.992232
ENSDARG00000094017	0.541024	-0.630706	1.03471	0.230773	0.320507
ENSDARG00000082273	0	0	1.43982	NA	NA
ENSDARG00000109385	0.0103116	-0.0890281	1.26971	0.786984	NA
ENSDARG00000093165	0.533916	-0.137923	0.693026	0.761851	0.823014
ENSDARG00000096162	0	0	1.43982	NA	NA
ENSDARG00000088836	3.17281	0.952054	0.76889	0.064019	0.107333
ENSDARG00000090947	0.980464	0.346019	0.628677	0.431244	0.531838
ENSDARG00000094558	0.661219	0.124428	0.707787	0.786136	0.842982
ENSDARG00000096000	1.15723	0.127987	0.632682	0.769781	0.829512
ENSDARG00000096091	4.0772	-0.354195	0.794058	0.464268	0.563834
ENSDARG00000114317	0.484971	-0.925899	1.19022	0.101941	0.160385
ENSDARG00000096072	0.089413	-0.200504	1.28706	0.551677	NA
ENSDARG00000095993	1.58576	0.0362688	0.47686	0.922393	0.946471
ENSDARG00000095440	0.201422	-0.464287	1.17016	0.323415	NA
ENSDARG00000096163	0.00886355	-0.0890281	1.26971	0.786984	NA
ENSDARG00000114935	1.96991	-0.747677	0.781943	0.138773	0.209082
ENSDARG00000112905	0	0	1.43982	NA	NA
ENSDARG00000068161	0.188055	-0.594187	1.16428	0.236004	NA
ENSDARG00000113192	0.414682	-0.822486	1.21099	0.129574	NA
ENSDARG00000113896	3.42334	2.67344	0.88324	8.8894e-05	0.000261906
ENSDARG00000089875	3.11449	-0.67392	0.729046	0.164867	0.241887
ENSDARG00000087714	9.33939	-1.50089	0.505595	0.000379842	0.00101682
ENSDARG00000087518	4.59344	0.329171	0.327554	0.243095	0.334662
ENSDARG00000094305	0.197956	0	1.26433	1	NA
ENSDARG00000111465	3.33109	0.885913	0.552407	0.0362355	0.0650515
ENSDARG00000112719	0.247083	-0.1481	0.934414	0.757707	NA
ENSDARG00000091235	0.489954	0.483715	0.856836	0.335303	0.434489
ENSDARG00000096064	0	0	1.43982	NA	NA
ENSDARG00000078167	2.84898	0.539533	0.503337	0.165441	0.242672
ENSDARG00000096067	0	0	1.43982	NA	NA
ENSDARG00000112106	0	0	1.43982	NA	NA
ENSDARG00000096109	0.205074	-0.16908	1.28321	0.610812	NA
ENSDARG00000092471	3.50385	3.41885	0.662009	6.64635e-09	3.29231e-08
ENSDARG00000097091	2.09748	0.0075579	0.588796	0.985691	0.992048
ENSDARG00000088640	2.57632	0.0476557	0.535783	0.905174	0.934555
ENSDARG00000117156	0.732235	0.105362	0.619655	0.807653	0.859908
ENSDARG00000097393	0.0103931	-0.144204	1.27835	0.663091	NA
ENSDARG00000090192	8.7672	-0.154005	0.365881	0.617271	0.703844
ENSDARG00000109466	1.27239	0.661308	0.677594	0.157134	0.232392
ENSDARG00000113564	5.93529	-1.37252	1.1181	0.0296107	0.0545483
ENSDARG00000086296	1.87751	-0.251317	0.765664	0.596116	0.685843
ENSDARG00000096046	99.7197	0.899809	0.342009	0.00279452	0.0064176
ENSDARG00000116587	0.829366	-0.604124	0.803692	0.228087	0.317365
ENSDARG00000096208	0.0209099	0	1.26433	1	NA
ENSDARG00000089852	3.00578	0.802674	0.566054	0.0598714	0.101143
ENSDARG00000095132	1.34782	-0.654682	0.815986	0.19699	0.281144
ENSDARG00000116763	0.472113	-0.179899	1.2633	0.608211	0.696005
ENSDARG00000095099	0.397058	-0.246827	1.00296	0.606225	NA
ENSDARG00000096078	0.275144	-0.0627621	1.22244	0.863592	NA
ENSDARG00000087597	1.82152	0.746736	0.557951	0.0760223	0.12473
ENSDARG00000090769	1.75228	-1.21161	0.964628	0.0392087	0.0696845
ENSDARG00000116216	1.0594	-0.16392	0.816203	0.731903	0.798677
ENSDARG00000096074	0.0318885	-0.144204	1.27835	0.663092	NA
ENSDARG00000096217	3.24486	-0.124864	0.652347	0.778294	0.836502
ENSDARG00000096107	0.866101	-0.358647	0.723726	0.444524	0.544908
ENSDARG00000088861	2.622	0.2799	0.474412	0.451109	0.550902
ENSDARG00000096012	3.20329	-0.729502	0.641086	0.10999	0.17115
ENSDARG00000111835	0	0	1.43982	NA	NA
ENSDARG00000117096	0.19062	-0.218472	1.14962	0.610397	NA
ENSDARG00000096041	1.01686	0.808599	0.940666	0.13666	0.206311
ENSDARG00000100214	0.254491	-0.248993	1.02513	0.600051	NA
ENSDARG00000111716	2.15213	0.686107	0.793017	0.173461	0.252508
ENSDARG00000090033	5.25375	-1.29038	0.393628	0.000182067	0.000512583
ENSDARG00000087168	0.651865	-0.0733728	0.682953	0.870966	0.90929
ENSDARG00000096194	0.0243889	-0.104589	1.27169	0.751189	NA
ENSDARG00000109749	0.302073	-0.00840307	1.00785	0.985575	NA
ENSDARG00000087699	0.283859	-0.256398	1.16827	0.547477	NA
ENSDARG00000096084	0.405285	0.00131415	1.20966	0.997185	NA
ENSDARG00000093713	0.591237	-0.226046	0.766097	0.632974	0.717247
ENSDARG00000117248	0.52902	0.104492	0.977667	0.82515	0.873235
ENSDARG00000096098	0.0228025	-0.156677	1.28083	0.63646	NA
ENSDARG00000111191	0	0	1.43982	NA	NA
ENSDARG00000116359	0	0	1.43982	NA	NA
ENSDARG00000111421	0	0	1.43982	NA	NA
ENSDARG00000117036	0	0	1.43982	NA	NA
ENSDARG00000114584	0	0	1.43982	NA	NA
ENSDARG00000115258	0	0	1.43982	NA	NA
ENSDARG00000110446	0	0	1.43982	NA	NA
ENSDARG00000111663	0	0	1.43982	NA	NA
ENSDARG00000116029	0	0	1.43982	NA	NA
ENSDARG00000115223	0	0	1.43982	NA	NA
ENSDARG00000116559	0	0	1.43982	NA	NA
ENSDARG00000115734	0	0	1.43982	NA	NA
ENSDARG00000116063	0	0	1.43982	NA	NA
ENSDARG00000113958	0	0	1.43982	NA	NA
ENSDARG00000114421	0	0	1.43982	NA	NA
ENSDARG00000114375	0	0	1.43982	NA	NA
ENSDARG00000114545	0	0	1.43982	NA	NA
ENSDARG00000109457	0	0	1.43982	NA	NA
ENSDARG00000111036	0	0	1.43982	NA	NA
ENSDARG00000114893	0.706529	-0.636303	1.1049	0.221986	0.310298
ENSDARG00000112860	0	0	1.43982	NA	NA
ENSDARG00000114915	0	0	1.43982	NA	NA
ENSDARG00000115366	0	0	1.43982	NA	NA
ENSDARG00000117148	0	0	1.43982	NA	NA
ENSDARG00000114058	0	0	1.43982	NA	NA
ENSDARG00000111679	0	0	1.43982	NA	NA
ENSDARG00000114904	0	0	1.43982	NA	NA
ENSDARG00000114998	0	0	1.43982	NA	NA
ENSDARG00000112696	0	0	1.43982	NA	NA
ENSDARG00000112901	0	0	1.43982	NA	NA
ENSDARG00000112695	0	0	1.43982	NA	NA
ENSDARG00000111026	0.870984	0.178502	0.824729	0.709899	0.780784
ENSDARG00000102644	0	0	1.43982	NA	NA
ENSDARG00000110229	0.382981	-0.126476	0.830949	0.79162	NA
ENSDARG00000098878	0	0	1.43982	NA	NA
ENSDARG00000116657	0	0	1.43982	NA	NA
ENSDARG00000101689	3.19738	0.927206	0.855796	0.0844131	0.136522
ENSDARG00000102848	2.98329	0.743202	0.845702	0.15336	0.227651
ENSDARG00000098569	1.56314	0.574172	0.692761	0.220777	0.308876
ENSDARG00000101450	3.16765	0.196056	0.485128	0.602702	0.69147
ENSDARG00000101695	2.34428	0.672669	0.651769	0.142228	0.213636
ENSDARG00000099829	2.74774	1.30489	0.695303	0.0102325	0.0210108
ENSDARG00000101598	11.3189	1.27948	0.448126	0.000754456	0.00192079
ENSDARG00000101312	3.65377	0.124638	0.544133	0.757616	0.819658
ENSDARG00000099198	0.525865	-0.641299	0.970905	0.224158	0.312721
ENSDARG00000114645	0.209943	-0.762132	1.11668	0.15996	NA
ENSDARG00000099926	0	0	1.43982	NA	NA
ENSDARG00000104925	1.96378	-0.644235	1.14595	0.211834	0.2988
ENSDARG00000111577	0	0	1.43982	NA	NA
ENSDARG00000114223	0	0	1.43982	NA	NA
ENSDARG00000115833	0	0	1.43982	NA	NA
ENSDARG00000110195	0	0	1.43982	NA	NA
ENSDARG00000109515	0	0	1.43982	NA	NA
ENSDARG00000116333	0	0	1.43982	NA	NA
ENSDARG00000113929	0	0	1.43982	NA	NA
ENSDARG00000112740	0	0	1.43982	NA	NA
ENSDARG00000112949	0.0261368	-0.156677	1.28083	0.63646	NA
ENSDARG00000110133	0	0	1.43982	NA	NA
ENSDARG00000110956	0	0	1.43982	NA	NA
ENSDARG00000098427	0	0	1.43982	NA	NA
ENSDARG00000105570	0.81695	-1.17058	1.13601	0.0535648	0.0917285
ENSDARG00000117402	0	0	1.43982	NA	NA
ENSDARG00000104932	0.130044	-0.133368	1.25447	0.702256	NA
ENSDARG00000099444	1.81527	-0.360955	0.666655	0.425361	0.526006
ENSDARG00000103946	5.0609	0.743492	0.842488	0.152663	0.226761
ENSDARG00000114711	3.01682	-0.230182	0.638876	0.601513	0.690549
ENSDARG00000098986	1.20662	-1.06713	1.03322	0.0676289	0.112789
ENSDARG00000113660	15.5832	1.38868	0.270902	4.48918e-08	2.04531e-07
ENSDARG00000117006	0	0	1.43982	NA	NA
ENSDARG00000100341	2.36849	1.6394	0.774129	0.00358334	0.00806426
ENSDARG00000098928	4.83327	0.548759	0.482461	0.146904	0.219554
ENSDARG00000110640	0	0	1.43982	NA	NA
ENSDARG00000115028	0	0	1.43982	NA	NA
ENSDARG00000111578	0	0	1.43982	NA	NA
ENSDARG00000110822	0	0	1.43982	NA	NA
ENSDARG00000101971	0	0	1.43982	NA	NA
ENSDARG00000110813	0	0	1.43982	NA	NA
ENSDARG00000114576	0	0	1.43982	NA	NA
ENSDARG00000112457	0	0	1.43982	NA	NA
ENSDARG00000111220	0	0	1.43982	NA	NA
ENSDARG00000111520	0	0	1.43982	NA	NA
ENSDARG00000114265	0	0	1.43982	NA	NA
ENSDARG00000115134	0	0	1.43982	NA	NA
ENSDARG00000116579	0	0	1.43982	NA	NA
ENSDARG00000116910	0	0	1.43982	NA	NA
ENSDARG00000102390	0	0	1.43982	NA	NA
ENSDARG00000111887	0	0	1.43982	NA	NA
ENSDARG00000112987	0.187924	0	1.26433	1	NA
ENSDARG00000113385	0	0	1.43982	NA	NA
ENSDARG00000095106	5.99028	2.14342	0.462001	2.66773e-07	1.10894e-06
ENSDARG00000093865	0.0573736	0	1.26433	1	NA
ENSDARG00000114289	0.281309	-0.0466671	1.11042	0.913754	NA
ENSDARG00000101245	0.857375	-0.187134	0.582292	0.655824	0.735498
ENSDARG00000100655	1.44237	0.318659	0.569392	0.443943	0.544382
ENSDARG00000086720	0.169173	-0.231284	1.21503	0.558701	NA
ENSDARG00000092000	1.45009	0.0315002	0.543479	0.937749	0.957515
ENSDARG00000096172	1.75841	0.217645	0.616738	0.615227	0.70196
ENSDARG00000087645	1.54149	-0.0119823	0.659589	0.978515	0.986962
ENSDARG00000093041	0.456107	-0.585484	0.903893	0.256978	NA
ENSDARG00000093615	0.577206	0.953489	0.769113	0.0637037	0.106895
ENSDARG00000114437	0.889021	1.46985	0.881484	0.0124726	0.0251289
ENSDARG00000094443	0.203824	-0.579745	1.14498	0.248869	NA
ENSDARG00000096014	0.370444	-0.274533	1.2534	0.471765	NA
ENSDARG00000115628	0.0330172	0	1.26433	1	NA
ENSDARG00000116117	0.291692	-1.07904	1.29673	0.0655757	NA
ENSDARG00000096215	0.0454977	-0.156489	1.28079	0.636856	NA
ENSDARG00000086130	6.8269	-0.831437	0.594864	0.0592892	0.100269
ENSDARG00000096105	0.572109	-0.492889	0.810767	0.319688	0.417818
ENSDARG00000087265	0.0139424	0	1.26433	1	NA
ENSDARG00000070299	0.0752385	-0.0936356	1.27001	0.776471	NA
ENSDARG00000097990	0.0139459	0	1.26433	1	NA
ENSDARG00000116211	1.53302	-0.729593	0.669713	0.118609	0.182631
ENSDARG00000114577	22.9873	0.258164	0.328411	0.361115	0.461456
ENSDARG00000093478	0.485187	-0.885106	1.09022	0.116226	0.179332
ENSDARG00000097713	0	0	1.43982	NA	NA
ENSDARG00000097059	0	0	1.43982	NA	NA
ENSDARG00000088000	1.09734	0.00285146	0.66965	0.994919	0.998656
ENSDARG00000114236	1.33586	0.0883969	0.502244	0.818313	0.868237
ENSDARG00000097604	0.190056	-0.410795	1.26297	0.323155	NA
ENSDARG00000097775	0.302629	-0.389386	1.13903	0.401926	NA
ENSDARG00000097139	0	0	1.43982	NA	NA
ENSDARG00000095200	0.633467	-0.0670019	0.818773	0.888146	0.922298
ENSDARG00000097811	0	0	1.43982	NA	NA
ENSDARG00000090160	8.0618	1.54543	0.367229	3.10998e-06	1.12445e-05
ENSDARG00000097971	0	0	1.43982	NA	NA
ENSDARG00000091561	3.57455	-0.959651	0.649783	0.0412443	0.0728843
ENSDARG00000113432	0	0	1.43982	NA	NA
ENSDARG00000113683	0	0	1.43982	NA	NA
ENSDARG00000109221	0	0	1.43982	NA	NA
ENSDARG00000112639	0	0	1.43982	NA	NA
ENSDARG00000110080	0	0	1.43982	NA	NA
ENSDARG00000116360	0	0	1.43982	NA	NA
ENSDARG00000111187	0	0	1.43982	NA	NA
ENSDARG00000115434	0	0	1.43982	NA	NA
ENSDARG00000110916	0	0	1.43982	NA	NA
ENSDARG00000113973	0	0	1.43982	NA	NA
ENSDARG00000114264	0	0	1.43982	NA	NA
ENSDARG00000088961	0.231564	-0.215064	1.05503	0.642976	NA
ENSDARG00000107506	0.18088	0.0749883	1.0129	0.871858	NA
ENSDARG00000088616	0.949974	-0.175759	0.854196	0.71538	0.784994
ENSDARG00000089179	5.1994	-1.24147	0.771029	0.0200383	0.0385577
ENSDARG00000093424	0.619775	-1.16738	1.27374	0.053865	0.0922086
ENSDARG00000091477	0.955086	1.00887	0.867021	0.0649649	0.108768
ENSDARG00000096065	0.158884	-0.116442	1.18711	0.767802	NA
ENSDARG00000087743	0.425134	0.0069636	0.740864	0.988044	NA
ENSDARG00000094888	0.0839116	-0.144217	1.27835	0.663065	NA
ENSDARG00000117132	1.7028	-0.617273	0.595515	0.154724	0.229339
ENSDARG00000117521	0.00886355	-0.0890281	1.26971	0.786984	NA
ENSDARG00000102791	0.803687	-0.592804	0.895735	0.250861	0.343463
ENSDARG00000106667	0.0697087	-0.144216	1.27835	0.663067	NA
ENSDARG00000117424	0.2366	-0.156675	1.28083	0.636464	NA
ENSDARG00000110946	0.708531	0.296383	0.73741	0.528313	0.624521
ENSDARG00000093994	0.156047	-0.170118	1.28373	0.608412	NA
ENSDARG00000096222	7.30452	-0.254744	0.51683	0.516136	0.613401
ENSDARG00000094034	0.137252	-0.172532	1.14672	0.683834	NA
ENSDARG00000094177	0.571731	-0.150483	0.758519	0.748711	0.812709
ENSDARG00000077220	4.96078	0.728604	0.617713	0.102998	0.161786
ENSDARG00000109821	0.754438	-0.40906	0.778088	0.397924	0.498923
ENSDARG00000115802	0.177624	0	1.26433	1	NA
ENSDARG00000112048	0.0407718	0	1.26433	1	NA
ENSDARG00000114894	2.2759	0.0825479	0.541059	0.837463	0.88312
ENSDARG00000110454	1.86924	-0.484062	0.657659	0.285975	0.382463
ENSDARG00000116625	7.12249	-0.0849309	0.302886	0.74895	0.812816
ENSDARG00000110290	0.609388	-0.326058	0.813325	0.501837	0.600335
ENSDARG00000111966	0.353455	-0.116901	1.2735	0.723328	NA
ENSDARG00000115441	0	0	1.43982	NA	NA
ENSDARG00000115588	1.1052	-0.835644	0.993134	0.130267	0.198091
ENSDARG00000112989	0	0	1.43982	NA	NA
ENSDARG00000109894	0	0	1.43982	NA	NA
ENSDARG00000115686	0	0	1.43982	NA	NA
ENSDARG00000098429	0	0	1.43982	NA	NA
ENSDARG00000113665	0	0	1.43982	NA	NA
ENSDARG00000111703	0	0	1.43982	NA	NA
ENSDARG00000116282	0	0	1.43982	NA	NA
ENSDARG00000110472	0	0	1.43982	NA	NA
ENSDARG00000113709	0	0	1.43982	NA	NA
ENSDARG00000114821	0	0	1.43982	NA	NA
ENSDARG00000114028	0	0	1.43982	NA	NA
ENSDARG00000111177	0	0	1.43982	NA	NA
ENSDARG00000113337	0	0	1.43982	NA	NA
ENSDARG00000115011	0	0	1.43982	NA	NA
ENSDARG00000110215	0	0	1.43982	NA	NA
ENSDARG00000117007	0	0	1.43982	NA	NA
ENSDARG00000115828	0	0	1.43982	NA	NA
ENSDARG00000113608	0	0	1.43982	NA	NA
ENSDARG00000113085	0	0	1.43982	NA	NA
ENSDARG00000111145	0	0	1.43982	NA	NA
ENSDARG00000113475	0	0	1.43982	NA	NA
ENSDARG00000116298	0	0	1.43982	NA	NA
ENSDARG00000100311	1.02319	0.447118	0.745943	0.350133	0.450043
ENSDARG00000100578	5.79929	0.252537	0.429375	0.466395	0.565857
ENSDARG00000100640	0.168371	-0.207158	1.04747	0.656098	NA
ENSDARG00000114042	0.0104036	-0.144218	1.27835	0.663062	NA
ENSDARG00000098519	0	0	1.43982	NA	NA
ENSDARG00000110338	0	0	1.43982	NA	NA
ENSDARG00000099626	1.03319	-0.136065	0.786776	0.774061	0.832954
ENSDARG00000098406	16.8443	1.11578	0.502322	0.00596017	0.0128337
ENSDARG00000098522	0.295047	-0.18271	1.09455	0.683084	NA
ENSDARG00000105244	0.0172057	0	1.26433	1	NA
ENSDARG00000098985	0.0401426	0	1.26433	1	NA
ENSDARG00000109740	0.0149367	0	1.26433	1	NA
ENSDARG00000101046	0	0	1.43982	NA	NA
ENSDARG00000100995	0.569513	-0.0878351	0.774468	0.852121	0.89492
ENSDARG00000117168	0.137278	0	1.2425	1	NA
ENSDARG00000102994	0.106095	-0.158692	1.20947	0.680712	NA
ENSDARG00000101829	0.656989	0.167962	0.716518	0.715864	0.785302
ENSDARG00000104351	0.111236	-0.0931836	1.20085	0.807836	NA
ENSDARG00000102659	0	0	1.43982	NA	NA
ENSDARG00000105137	1.32973	0.0987147	0.622352	0.819925	0.869392
ENSDARG00000116023	0.198938	-0.394793	1.05639	0.418189	NA
ENSDARG00000104468	0.0824478	-0.185724	1.28734	0.576778	NA
ENSDARG00000117334	0.0177271	-0.053193	1.26621	0.871519	NA
ENSDARG00000100387	0.515543	-0.395672	1.20637	0.367705	0.468564
ENSDARG00000100855	0.283837	-0.216786	1.24067	0.563961	NA
ENSDARG00000113194	0	0	1.43982	NA	NA
ENSDARG00000110196	0	0	1.43982	NA	NA
ENSDARG00000103753	0.0251595	-0.156677	1.28083	0.63646	NA
ENSDARG00000101006	0	0	1.43982	NA	NA
ENSDARG00000112468	0	0	1.43982	NA	NA
ENSDARG00000113340	0	0	1.43982	NA	NA
ENSDARG00000112757	0	0	1.43982	NA	NA
ENSDARG00000112514	0	0	1.43982	NA	NA
ENSDARG00000115393	0	0	1.43982	NA	NA
ENSDARG00000111032	0	0	1.43982	NA	NA
ENSDARG00000110162	0	0	1.43982	NA	NA
ENSDARG00000115551	0	0	1.43982	NA	NA
ENSDARG00000114371	0	0	1.43982	NA	NA
ENSDARG00000116031	0	0	1.43982	NA	NA
ENSDARG00000116010	0	0	1.43982	NA	NA
ENSDARG00000114772	0	0	1.43982	NA	NA
ENSDARG00000105306	1.37453	-0.614472	0.748056	0.207718	0.293931
ENSDARG00000102130	0.0320824	-0.156676	1.28083	0.636461	NA
ENSDARG00000099174	0.113411	-0.182934	1.2864	0.582617	NA
ENSDARG00000101647	0	0	1.43982	NA	NA
ENSDARG00000101401	0.198327	-0.144217	1.27835	0.663064	NA
ENSDARG00000113119	0.0139424	0	1.26433	1	NA
ENSDARG00000092775	0.999247	-0.500628	0.94137	0.326719	0.425452
ENSDARG00000100931	0	0	1.43982	NA	NA
ENSDARG00000098879	0.476692	-0.900924	1.02524	0.109534	0.170554
ENSDARG00000098776	2.59528	0.00948669	0.503996	0.980371	0.988332
ENSDARG00000100049	0.206957	-0.127383	1.2443	0.720423	NA
ENSDARG00000109558	0.193802	-0.0539117	0.911459	0.910273	NA
ENSDARG00000101292	0.227664	0.316708	0.989489	0.516365	NA
ENSDARG00000103538	0.106895	-0.154455	1.28037	0.641164	NA
ENSDARG00000100412	6.37373	-0.820052	0.629658	0.0717845	0.118749
ENSDARG00000100590	4.24704	-1.60906	0.88343	0.00735996	0.0155874
ENSDARG00000098610	3.68798	0.674992	0.713745	0.159998	0.235999
ENSDARG00000110123	0	0	1.43982	NA	NA
ENSDARG00000103310	1.0867	-0.243655	0.646525	0.582748	0.673261
ENSDARG00000102635	0.161815	-0.385697	1.09207	0.41976	NA
ENSDARG00000102595	6.00954	-0.0563937	0.417521	0.868287	0.907245
ENSDARG00000100283	0.555929	-0.417117	1.17027	0.363814	0.464369
ENSDARG00000099751	2.50715	1.9524	0.841463	0.00144353	0.00348799
ENSDARG00000113052	0	0	1.43982	NA	NA
ENSDARG00000109735	0	0	1.43982	NA	NA
ENSDARG00000117791	0.0261368	-0.156677	1.28083	0.63646	NA
ENSDARG00000117505	0	0	1.43982	NA	NA
ENSDARG00000106267	1.19745	-0.369153	0.996952	0.454169	0.553942
ENSDARG00000109339	0.148347	0.0519212	1.12332	0.90278	NA
ENSDARG00000115278	0	0	1.43982	NA	NA
ENSDARG00000103431	0	0	1.43982	NA	NA
ENSDARG00000102941	0.0543552	-0.166159	1.28285	0.6166	NA
ENSDARG00000111824	0.438933	-0.886843	1.05978	0.115285	NA
ENSDARG00000117658	0.0684489	-0.144204	1.27835	0.663093	NA
ENSDARG00000112126	0.232981	-0.238538	0.909634	0.623931	NA
ENSDARG00000103105	0.157365	-0.258001	1.16525	0.546638	NA
ENSDARG00000113690	10.5121	2.31354	0.396119	4.17458e-10	2.33391e-09
ENSDARG00000099825	8.54914	2.16549	0.494333	8.74857e-07	3.41828e-06
ENSDARG00000103265	4.51775	0.500468	0.452737	0.166123	0.243488
ENSDARG00000098145	0.132435	0.0224147	1.13883	0.957074	NA
ENSDARG00000111198	0.494316	-0.21598	1.22512	0.575739	0.666787
ENSDARG00000102215	1.04947	-1.41602	0.999028	0.0213102	0.040715
ENSDARG00000100673	0.374249	-0.725891	1.08486	0.177671	NA
ENSDARG00000115299	6.65329	-1.04575	0.772214	0.0448082	0.0783355
ENSDARG00000104968	4.48582	0.500338	0.441939	0.159078	0.234849
ENSDARG00000100414	0.51019	-0.188731	1.28807	0.570797	0.662317
ENSDARG00000105245	0	0	1.43982	NA	NA
ENSDARG00000100537	0	0	1.43982	NA	NA
ENSDARG00000104052	0	0	1.43982	NA	NA
ENSDARG00000102278	0	0	1.43982	NA	NA
ENSDARG00000100987	0.0246905	0	1.26433	1	NA
ENSDARG00000113808	0.153085	-0.376174	1.15644	0.408922	NA
ENSDARG00000103281	1.26806	-0.259648	0.679518	0.567331	0.659416
ENSDARG00000101469	9.67553	0.838368	0.48456	0.0300758	0.0552923
ENSDARG00000098426	3.85726	-0.82028	0.862146	0.12187	0.186896
ENSDARG00000104270	0	0	1.43982	NA	NA
ENSDARG00000093461	0.419045	-0.892218	1.19355	0.110665	NA
ENSDARG00000103420	1.78064	-1.33944	0.895425	0.0212881	0.040683
ENSDARG00000099932	0.201515	-0.188312	1.24439	0.607821	NA
ENSDARG00000114391	0	0	1.43982	NA	NA
ENSDARG00000104262	0.278096	-0.160376	1.03339	0.730009	NA
ENSDARG00000099255	0.233066	-0.144204	1.27835	0.663093	NA
ENSDARG00000098213	0.605245	-0.552517	1.0964	0.275817	0.371548
ENSDARG00000099277	0.737113	0.287414	0.749335	0.542831	0.637953
ENSDARG00000101997	1.62166	-0.308059	0.764921	0.517818	0.614928
ENSDARG00000100386	2.54713	-0.969498	0.81842	0.067591	0.112742
ENSDARG00000103536	0.0510441	-0.0890267	1.26971	0.786988	NA
ENSDARG00000101165	0.0103931	-0.144204	1.27835	0.663091	NA
ENSDARG00000102256	2.33022	0.252559	0.605064	0.556339	0.650148
ENSDARG00000098193	0.744571	-0.871864	1.24458	0.111643	0.173339
ENSDARG00000101483	1.10611	-0.536822	1.26784	0.23535	0.326105
ENSDARG00000093254	3.13762	0.589386	0.442449	0.0986954	0.15605
ENSDARG00000098243	0.135243	-0.0890259	1.26971	0.78699	NA
ENSDARG00000105057	0.0396881	-0.175409	1.28492	0.59757	NA
ENSDARG00000103031	2.4285	0.72637	0.696931	0.127967	0.195024
ENSDARG00000102543	0	0	1.43982	NA	NA
ENSDARG00000098430	1.85661	0.634704	0.603715	0.147101	0.219805
ENSDARG00000105304	0.781952	-1.07892	1.23973	0.0679868	0.113321
ENSDARG00000099670	0.494645	-0.943672	1.08749	0.0990258	0.156551
ENSDARG00000101213	3.81906	2.10879	0.686038	0.000139982	0.000400303
ENSDARG00000098155	0.0264634	-0.103356	1.27152	0.754002	NA
ENSDARG00000112406	0	0	1.43982	NA	NA
ENSDARG00000116226	0	0	1.43982	NA	NA
ENSDARG00000112295	0.256187	-0.561679	1.24375	0.231145	NA
ENSDARG00000111237	5.54299	-1.3239	1.20334	0.0361117	0.0648443
ENSDARG00000115819	0.055773	0	1.26433	1	NA
ENSDARG00000110315	0	0	1.43982	NA	NA
ENSDARG00000114779	0	0	1.43982	NA	NA
ENSDARG00000099372	0	0	1.43982	NA	NA
ENSDARG00000110135	0	0	1.43982	NA	NA
ENSDARG00000116179	0	0	1.43982	NA	NA
ENSDARG00000111012	0	0	1.43982	NA	NA
ENSDARG00000103411	0	0	1.43982	NA	NA
ENSDARG00000115716	0	0	1.43982	NA	NA
ENSDARG00000114100	0	0	1.43982	NA	NA
ENSDARG00000115021	0	0	1.43982	NA	NA
ENSDARG00000112047	0	0	1.43982	NA	NA
ENSDARG00000109304	0	0	1.43982	NA	NA
ENSDARG00000103201	0	0	1.43982	NA	NA
ENSDARG00000109296	0	0	1.43982	NA	NA
ENSDARG00000112791	0	0	1.43982	NA	NA
ENSDARG00000114429	0	0	1.43982	NA	NA
ENSDARG00000117174	0.0875854	-0.0531918	1.26621	0.871522	NA
ENSDARG00000114924	0	0	1.43982	NA	NA
ENSDARG00000103635	0	0	1.43982	NA	NA
ENSDARG00000098506	0.67965	0.46835	0.757545	0.331658	0.430461
ENSDARG00000101517	4.60968	1.43203	0.658056	0.00412196	0.00918219
ENSDARG00000103719	0	0	1.43982	NA	NA
ENSDARG00000089005	0	0	1.43982	NA	NA
ENSDARG00000117343	0.0563809	-0.116901	1.2735	0.723327	NA
ENSDARG00000102455	0.90489	0.938773	1.19863	NA	NA
ENSDARG00000110323	1.67608	-0.240477	0.546655	0.553353	0.647667
ENSDARG00000101351	1.62345	-2.14651	1.07825	0.00231837	0.00539878
ENSDARG00000104893	3.13095	0.321485	0.551301	0.43136	0.531926
ENSDARG00000113022	11.5769	3.56593	1.71418	0.000199742	0.000559108
ENSDARG00000111731	0.373338	-0.302426	0.957205	0.536791	NA
ENSDARG00000102342	0	0	1.43982	NA	NA
ENSDARG00000100492	0.57508	-0.263804	1.10501	0.561409	0.654231
ENSDARG00000099845	6.06855	-0.474705	0.367094	0.124879	0.190818
ENSDARG00000113974	0	0	1.43982	NA	NA
ENSDARG00000098585	0.809614	0.426653	0.707802	0.361392	0.461785
ENSDARG00000104476	1.51539	1.17486	0.827078	0.0320608	0.0583518
ENSDARG00000101912	0	0	1.43982	NA	NA
ENSDARG00000101065	0.621906	-0.247413	1.1775	0.555713	0.64966
ENSDARG00000117387	0.166968	-0.156677	1.28083	0.63646	NA
ENSDARG00000101968	0	0	1.43982	NA	NA
ENSDARG00000115524	5.10775	-0.523963	0.935569	0.306831	0.404653
ENSDARG00000099046	2.16008	1.1462	0.552749	0.00821659	0.017229
ENSDARG00000092938	0.606566	-0.724363	1.11763	0.17618	0.255874
ENSDARG00000098884	0.949411	-0.838764	0.905555	0.120755	0.185419
ENSDARG00000103119	6.17182	-0.402124	0.393098	0.216458	0.303856
ENSDARG00000103417	1.47787	1.13935	0.566123	0.00963361	0.0199059
ENSDARG00000103103	3.2892	-1.26208	0.79078	0.0199487	0.0384139
ENSDARG00000100865	0.813197	-0.4446	0.860121	0.373329	0.474405
ENSDARG00000101664	0.261776	-0.106165	1.11632	0.805612	NA
ENSDARG00000101137	2.85968	-1.04091	0.611824	0.0228793	0.0433746
ENSDARG00000103400	0.706817	-0.143235	0.628869	0.742646	0.807836
ENSDARG00000100777	0.632242	-0.464538	0.734757	0.329611	0.428474
ENSDARG00000100229	0.952962	0.216213	0.707949	0.638697	0.721061
ENSDARG00000112450	0.625357	0	1.16671	1	1
ENSDARG00000094500	0.143729	-0.444134	1.17536	0.338137	NA
ENSDARG00000099355	24.1094	0.0333556	0.332418	0.907234	0.935976
ENSDARG00000104804	14.1563	6.42155	1.14462	1.13876e-11	7.5502e-11
ENSDARG00000101274	0.330495	-0.314601	0.885501	0.522148	NA
ENSDARG00000110144	0	0	1.43982	NA	NA
ENSDARG00000115894	1.51626	-0.210513	0.726672	0.65062	0.731008
ENSDARG00000092197	1.0442	-0.440263	1.09365	0.366183	0.46688
ENSDARG00000100221	0.00944046	-0.142972	1.27811	0.665754	NA
ENSDARG00000098727	0	0	1.43982	NA	NA
ENSDARG00000104124	1.45541	-0.998843	1.0845	0.0848956	0.137188
ENSDARG00000103721	0.0805626	-0.156466	1.28079	0.636906	NA
ENSDARG00000103597	0.566804	-0.696064	1.00452	0.193738	0.277114
ENSDARG00000117381	0	0	1.43982	NA	NA
ENSDARG00000087544	1.23005	1.02415	0.805706	0.0535525	0.0917141
ENSDARG00000104884	0.0226789	-0.0512834	1.26606	0.876089	NA
ENSDARG00000103636	0.933914	-0.694803	0.834897	0.176878	0.256755
ENSDARG00000101392	0	0	1.43982	NA	NA
ENSDARG00000103208	0.840291	-0.622002	1.22217	0.206591	0.292584
ENSDARG00000100137	0	0	1.43982	NA	NA
ENSDARG00000117223	0.0330172	0	1.26433	1	NA
ENSDARG00000104053	0.0358525	0	1.26433	1	NA
ENSDARG00000104362	0.0379564	-0.167094	1.28306	0.614661	NA
ENSDARG00000116887	0	0	1.43982	NA	NA
ENSDARG00000114009	0	0	1.43982	NA	NA
ENSDARG00000098775	0	0	1.43982	NA	NA
ENSDARG00000113984	0	0	1.43982	NA	NA
ENSDARG00000113412	0	0	1.43982	NA	NA
ENSDARG00000111764	0.0547371	0	1.26433	1	NA
ENSDARG00000116034	0	0	1.43982	NA	NA
ENSDARG00000115113	0	0	1.43982	NA	NA
ENSDARG00000103968	0	0	1.43982	NA	NA
ENSDARG00000111137	0	0	1.43982	NA	NA
ENSDARG00000116979	0	0	1.43982	NA	NA
ENSDARG00000100257	1.98603	-0.583439	0.609791	0.183549	0.26461
ENSDARG00000103091	0.298751	0	1.07302	1	NA
ENSDARG00000111959	0.489513	-0.619546	1.11227	0.23065	0.320356
ENSDARG00000098244	0.0869358	-0.0890259	1.26971	0.78699	NA
ENSDARG00000111278	0	0	1.43982	NA	NA
ENSDARG00000116653	0	0	1.43982	NA	NA
ENSDARG00000111330	0	0	1.43982	NA	NA
ENSDARG00000109254	0	0	1.43982	NA	NA
ENSDARG00000117056	0	0	1.43982	NA	NA
ENSDARG00000114101	0.0228025	-0.156677	1.28083	0.63646	NA
ENSDARG00000109985	0	0	1.43982	NA	NA
ENSDARG00000100723	0.895905	-0.204737	0.859326	0.672027	0.748944
ENSDARG00000105058	0.101176	-0.178803	1.27375	0.601485	NA
ENSDARG00000104697	3.01148	-0.460668	0.450233	0.200106	0.284893
ENSDARG00000117604	0.070976	0.0334344	1.20887	0.928694	NA
ENSDARG00000105266	3.58999	1.04515	0.509851	0.0102669	0.0210664
ENSDARG00000103381	4.14483	0.192113	0.460232	0.597403	0.686916
ENSDARG00000102917	2.41555	-1.31993	1.28457	0.0368104	0.0659512
ENSDARG00000110637	2.35031	-0.283928	0.6063	0.509328	0.607141
ENSDARG00000098095	0.117482	-0.196768	1.29008	0.554992	NA
ENSDARG00000102931	0	0	1.43982	NA	NA
ENSDARG00000104335	0.39139	0.0031118	0.712321	0.994587	NA
ENSDARG00000116479	0	0	1.43982	NA	NA
ENSDARG00000113324	0.204418	-0.100224	1.23253	0.781458	NA
ENSDARG00000104888	6.44288	0.882105	1.26067	0.107228	0.167412
ENSDARG00000098536	0.120209	-0.233952	1.28157	0.504291	NA
ENSDARG00000101382	0.00815944	0	1.26433	1	NA
ENSDARG00000109987	0	0	1.43982	NA	NA
ENSDARG00000109781	0	0	1.43982	NA	NA
ENSDARG00000116121	0	0	1.43982	NA	NA
ENSDARG00000116549	0	0	1.43982	NA	NA
ENSDARG00000113358	0	0	1.43982	NA	NA
ENSDARG00000111752	0	0	1.43982	NA	NA
ENSDARG00000113921	0	0	1.43982	NA	NA
ENSDARG00000116964	0	0	1.43982	NA	NA
ENSDARG00000110389	0	0	1.43982	NA	NA
ENSDARG00000110249	0	0	1.43982	NA	NA
ENSDARG00000110122	0	0	1.43982	NA	NA
ENSDARG00000113051	0	0	1.43982	NA	NA
ENSDARG00000116247	0	0	1.43982	NA	NA
ENSDARG00000116336	0.0139424	0	1.26433	1	NA
ENSDARG00000101304	0.00944046	-0.142972	1.27811	0.665754	NA
ENSDARG00000103955	0.335836	-0.129482	1.17637	0.74759	NA
ENSDARG00000095992	0	0	1.43982	NA	NA
ENSDARG00000114969	0	0	1.43982	NA	NA
ENSDARG00000089934	1.05196	0.133764	0.64978	0.762593	0.823663
ENSDARG00000096127	0.055686	-0.15547	1.28058	0.639012	NA
ENSDARG00000095990	0.129782	-0.156677	1.28083	0.63646	NA
ENSDARG00000095198	0	0	1.43982	NA	NA
ENSDARG00000093220	0.112286	-0.322166	1.14818	0.471847	NA
ENSDARG00000113582	2.88741	-1.39869	1.07967	0.0260715	0.0486216
ENSDARG00000105111	0.0172057	0	1.26433	1	NA
ENSDARG00000101842	0.772268	-0.145621	0.705792	0.75076	0.814439
ENSDARG00000100571	0.48461	0.167326	0.833721	0.727531	0.794802
ENSDARG00000077697	2.24755	-0.210591	0.550256	0.604867	0.69327
ENSDARG00000076255	0.63905	-1.00378	1.092	0.0839246	0.135855
ENSDARG00000109366	0.122573	0	1.26433	1	NA
ENSDARG00000096210	0.452431	-0.494143	0.972208	0.3325	NA
ENSDARG00000088915	6.54697	2.99321	0.509834	2.47904e-10	1.42047e-09
ENSDARG00000109840	0.0335245	0	1.26433	1	NA
ENSDARG00000096026	1.77749	1.70406	1.18582	0.0121547	0.0245629
ENSDARG00000094195	0.13604	-0.243025	1.17664	0.562396	NA
ENSDARG00000094653	1.98163	1.07435	0.652689	0.0243421	0.0457914
ENSDARG00000114536	0.437457	0.187541	0.837041	0.6968	NA
ENSDARG00000117302	0.589041	-0.156675	1.28083	0.636463	0.719288
ENSDARG00000078728	6.60256	-1.36673	0.650525	0.00547088	0.0118798
ENSDARG00000086615	10.3364	-2.94804	0.508525	3.98389e-10	2.23213e-09
ENSDARG00000095605	0.639708	-0.860246	1.01782	0.122694	0.187986
ENSDARG00000090734	81.0847	-2.38485	0.606564	5.1734e-06	1.81436e-05
ENSDARG00000094119	55.469	7.61012	2.49738	8.49796e-07	3.32763e-06
ENSDARG00000092784	0.297833	-0.432517	1.09695	0.372543	NA
ENSDARG00000115017	3.71673	-4.02055	1.62788	4.80353e-05	0.000146977
ENSDARG00000095998	99.104	9.39934	0.980447	1.15277e-23	2.38047e-22
ENSDARG00000096144	0.191373	0	1.26433	1	NA
ENSDARG00000117801	0	0	1.43982	NA	NA
ENSDARG00000096024	0.0367449	-0.156676	1.28083	0.636461	NA
ENSDARG00000114860	0.145654	-0.156677	1.28083	0.63646	NA
ENSDARG00000115069	0	0	1.43982	NA	NA
ENSDARG00000114557	0	0	1.43982	NA	NA
ENSDARG00000112012	0	0	1.43982	NA	NA
ENSDARG00000113844	0	0	1.43982	NA	NA
ENSDARG00000116616	0	0	1.43982	NA	NA
ENSDARG00000115827	0	0	1.43982	NA	NA
ENSDARG00000114972	0	0	1.43982	NA	NA
ENSDARG00000116911	0	0	1.43982	NA	NA
ENSDARG00000113612	0	0	1.43982	NA	NA
ENSDARG00000111575	0	0	1.43982	NA	NA
ENSDARG00000101524	0.278155	0.0291812	0.911648	0.951326	NA
ENSDARG00000099036	0.247999	0.0177175	1.11609	0.966951	NA
ENSDARG00000103439	0.34743	0	1.0548	1	NA
ENSDARG00000103343	1.65293	-0.0651104	0.756705	0.889342	0.923169
ENSDARG00000112070	0.820407	-1.01022	1.23988	0.0804629	0.131052
ENSDARG00000104523	0.317272	-0.287102	1.14224	0.517549	NA
ENSDARG00000105144	5.0065	0.579683	0.621774	0.191101	0.274119
ENSDARG00000104416	2.10961	0.394587	0.599847	0.358684	0.459023
ENSDARG00000103003	9.5126	0.624176	0.434773	0.0771627	0.126396
ENSDARG00000100647	0.0139459	0	1.26433	1	NA
ENSDARG00000099597	0.62982	0.185966	0.789565	0.695927	0.769337
ENSDARG00000116007	3.11081	-2.18512	0.610442	2.29354e-05	7.35679e-05
ENSDARG00000088301	3.38917	0.0655473	0.5181	0.867262	0.906522
ENSDARG00000110403	3.17226	0.212475	0.722411	0.646929	0.72774
ENSDARG00000095418	0.0187805	0	1.26433	1	NA
ENSDARG00000095155	0.133032	0.0895787	1.06636	0.842278	NA
ENSDARG00000092080	0.344725	-0.70734	1.09752	0.185668	NA
ENSDARG00000093803	17.8778	-1.80076	0.577	0.000161283	0.000457447
ENSDARG00000094223	0	0	1.43982	NA	NA
ENSDARG00000095126	7.02724	0.306947	0.359354	0.311881	0.409873
ENSDARG00000097347	0.00677722	0	1.26433	1	NA
ENSDARG00000094304	0.664101	-0.914107	1.13159	0.107215	0.167403
ENSDARG00000096100	0.338513	-0.184069	1.28694	0.580085	NA
ENSDARG00000111024	0	0	1.43982	NA	NA
ENSDARG00000115032	0	0	1.43982	NA	NA
ENSDARG00000113038	0	0	1.43982	NA	NA
ENSDARG00000111688	0	0	1.43982	NA	NA
ENSDARG00000112896	0	0	1.43982	NA	NA
ENSDARG00000112599	0	0	1.43982	NA	NA
ENSDARG00000093633	0.0701881	-0.156489	1.28079	0.636857	NA
ENSDARG00000117620	0.833455	-0.537613	1.22639	0.25143	0.344119
ENSDARG00000092940	0.0428058	-0.142971	1.27811	0.665754	NA
ENSDARG00000114228	0	0	1.43982	NA	NA
ENSDARG00000093576	0.259161	-0.196872	1.25313	0.586977	NA
ENSDARG00000094615	0.0949543	0	1.26433	1	NA
ENSDARG00000113652	0	0	1.43982	NA	NA
ENSDARG00000114186	0	0	1.43982	NA	NA
ENSDARG00000109896	0	0	1.43982	NA	NA
ENSDARG00000112345	0	0	1.43982	NA	NA
ENSDARG00000117081	0	0	1.43982	NA	NA
ENSDARG00000112603	0	0	1.43982	NA	NA
ENSDARG00000111851	0	0	1.43982	NA	NA
ENSDARG00000114646	0.793105	-2.09107	1.12486	0.00324108	0.00735882
ENSDARG00000100934	0	0	1.43982	NA	NA
ENSDARG00000109244	0	0	1.43982	NA	NA
ENSDARG00000110684	0	0	1.43982	NA	NA
ENSDARG00000109860	0	0	1.43982	NA	NA
ENSDARG00000116746	0	0	1.43982	NA	NA
ENSDARG00000111592	0	0	1.43982	NA	NA
ENSDARG00000113647	0	0	1.43982	NA	NA
ENSDARG00000116492	0	0	1.43982	NA	NA
ENSDARG00000113873	0	0	1.43982	NA	NA
ENSDARG00000110538	0	0	1.43982	NA	NA
ENSDARG00000116144	0	0	1.43982	NA	NA
ENSDARG00000113682	0	0	1.43982	NA	NA
ENSDARG00000110974	0	0	1.43982	NA	NA
ENSDARG00000113979	0	0	1.43982	NA	NA
ENSDARG00000112166	0	0	1.43982	NA	NA
ENSDARG00000109822	0	0	1.43982	NA	NA
ENSDARG00000110052	0	0	1.43982	NA	NA
ENSDARG00000109322	0	0	1.43982	NA	NA
ENSDARG00000112182	0	0	1.43982	NA	NA
ENSDARG00000102673	2.15315	-0.221254	0.433231	0.526004	0.622583
ENSDARG00000100421	2.43072	0.939117	0.497083	0.0178729	0.0347989
ENSDARG00000100335	1.90857	0.476582	0.608349	0.273423	0.368965
ENSDARG00000104006	2.2517	-0.308604	0.48336	0.41203	0.512876
ENSDARG00000111178	0	0	1.43982	NA	NA
ENSDARG00000116114	0	0	1.43982	NA	NA
ENSDARG00000098196	7.07255	-0.178804	0.316016	0.514548	0.612046
ENSDARG00000105038	1.72531	-0.609939	0.753172	0.212197	0.299155
ENSDARG00000102212	19.5282	0.156979	0.406473	0.637767	0.720396
ENSDARG00000098094	1.18494	-0.217197	0.859389	0.653752	0.733712
ENSDARG00000100329	0.971819	-0.857125	0.886251	0.111431	0.173044
ENSDARG00000114441	0	0	1.43982	NA	NA
ENSDARG00000103809	0	0	1.43982	NA	NA
ENSDARG00000104004	0.275782	-0.209164	1.29336	0.531142	NA
ENSDARG00000100384	0.0187805	0	1.26433	1	NA
ENSDARG00000101682	0.111489	-0.179907	1.21012	0.6435	NA
ENSDARG00000099963	0.714858	-0.583005	0.903359	0.258728	0.352714
ENSDARG00000103527	0.387944	-0.213024	0.891592	0.660509	NA
ENSDARG00000104026	8.61809	-0.341071	0.32732	0.226226	0.315152
ENSDARG00000107425	0.539184	0.395182	0.69663	0.393411	0.494518
ENSDARG00000117773	0.0218596	0	1.26433	1	NA
ENSDARG00000099346	2.9599	-0.109353	0.427654	0.751849	0.815316
ENSDARG00000100911	0.430545	-0.314636	1.04705	0.510455	NA
ENSDARG00000116149	0	0	1.43982	NA	NA
ENSDARG00000116692	2.36296	0.83187	0.677236	0.0799052	0.130218
ENSDARG00000099544	0.703681	-0.619834	0.870459	0.228906	0.318333
ENSDARG00000116367	2.91672	-0.856192	0.845148	0.105651	0.165328
ENSDARG00000110878	32.6991	1.48862	0.40452	3.03522e-05	9.54491e-05
ENSDARG00000100110	0.663028	0.166116	0.75042	0.722985	0.79084
ENSDARG00000104822	0.739068	-1.02134	1.25916	0.0773259	0.126636
ENSDARG00000098077	1.97334	-0.0814267	0.578201	0.845391	0.8897
ENSDARG00000100509	0.00886355	-0.0890281	1.26971	0.786984	NA
ENSDARG00000100460	2.09269	0.0193244	0.430296	0.955638	0.969734
ENSDARG00000099180	4.44294	-0.947941	0.717587	0.0560337	0.0954781
ENSDARG00000099669	2.22524	-0.834342	0.881696	0.119265	0.183494
ENSDARG00000112928	0.888611	-0.615761	0.765928	0.211379	0.298257
ENSDARG00000103495	1.63872	-0.176611	0.653286	0.69111	0.765333
ENSDARG00000112487	3.92697	2.85925	0.670829	9.16575e-07	3.56988e-06
ENSDARG00000117644	0.199112	-0.16831	1.24132	0.644895	NA
ENSDARG00000105119	2.63926	0.382129	0.47176	0.302503	0.40017
ENSDARG00000110769	1.79674	1.4649	1.11534	0.022412	0.042579
ENSDARG00000100090	0	0	1.43982	NA	NA
ENSDARG00000111518	6.13848	-0.71305	0.515313	0.0739225	0.121783
ENSDARG00000091994	0.697169	-0.483573	0.796247	0.325562	0.424206
ENSDARG00000101946	0.761357	-1.62463	1.17566	0.0151238	0.0299208
ENSDARG00000098087	0.721186	0.187348	0.646411	0.672009	0.748944
ENSDARG00000117495	0.156072	-0.142636	1.08994	0.748745	NA
ENSDARG00000067592	0.267954	-0.324555	1.22702	0.429275	NA
ENSDARG00000117806	0	0	1.43982	NA	NA
ENSDARG00000101424	0.00944046	-0.142972	1.27811	0.665754	NA
ENSDARG00000094212	0.0309346	-0.0890268	1.26971	0.786987	NA
ENSDARG00000112369	0.0907109	-0.196705	1.17059	0.635326	NA
ENSDARG00000099055	0.04675	-0.168471	1.28336	0.61181	NA
ENSDARG00000100434	0.169427	-0.0739157	0.915524	0.87726	NA
ENSDARG00000117113	0.7497	-0.299576	0.779845	0.531508	0.627596
ENSDARG00000102262	0.293723	-0.633203	1.21581	0.202796	NA
ENSDARG00000101843	1.59171	-0.579188	0.91087	0.262225	0.356731
ENSDARG00000113713	0.192743	-0.326387	1.12423	0.475765	NA
ENSDARG00000099590	0	0	1.43982	NA	NA
ENSDARG00000103172	0.139419	-0.306503	1.24316	0.439552	NA
ENSDARG00000088847	0.514846	-0.949457	1.14283	0.0975122	0.15442
ENSDARG00000099414	0.350206	-0.682221	1.23356	0.176487	NA
ENSDARG00000103079	0.0241269	-0.047697	1.26579	0.884686	NA
ENSDARG00000102873	0.316328	-0.461366	1.01124	0.359653	NA
ENSDARG00000099347	0	0	1.43982	NA	NA
ENSDARG00000105262	0	0	1.43982	NA	NA
ENSDARG00000101772	0.204158	-0.354332	1.20295	0.410491	NA
ENSDARG00000100652	1.71483	-0.722913	0.770174	0.148404	0.221369
ENSDARG00000098892	2.93262	-0.0953953	0.422425	0.78083	0.838646
ENSDARG00000100671	1.88011	0.152708	0.774488	0.746572	0.810879
ENSDARG00000101230	0.0798948	-0.0914423	1.26608	0.78359	NA
ENSDARG00000104819	0.402037	-0.294229	1.1476	0.506298	NA
ENSDARG00000104616	0.0228025	-0.156677	1.28083	0.63646	NA
ENSDARG00000104887	1.24971	-0.378887	0.59667	0.376379	0.477315
ENSDARG00000100262	1.08217	-1.19936	0.858412	0.0320532	0.05835
ENSDARG00000104737	0.524256	0.210125	0.667471	0.640043	0.722405
ENSDARG00000100842	1.10409	0.652934	0.680371	0.163018	0.239768
ENSDARG00000111998	0.761908	0.0866955	0.668109	0.846469	0.89056
ENSDARG00000110917	0.339186	-0.514159	1.00609	0.314523	NA
ENSDARG00000098628	0.21944	0.0109439	0.96823	0.981512	NA
ENSDARG00000100079	0	0	1.43982	NA	NA
ENSDARG00000113622	0	0	1.43982	NA	NA
ENSDARG00000116572	0	0	1.43982	NA	NA
ENSDARG00000110800	0	0	1.43982	NA	NA
ENSDARG00000111777	0	0	1.43982	NA	NA
ENSDARG00000115010	0	0	1.43982	NA	NA
ENSDARG00000117139	0	0	1.43982	NA	NA
ENSDARG00000114506	0	0	1.43982	NA	NA
ENSDARG00000110860	0.208683	0	1.26433	1	NA
ENSDARG00000099293	0.0438518	-0.14297	1.27811	0.665757	NA
ENSDARG00000113010	0	0	1.43982	NA	NA
ENSDARG00000110107	0	0	1.43982	NA	NA
ENSDARG00000115725	0	0	1.43982	NA	NA
ENSDARG00000115917	0	0	1.43982	NA	NA
ENSDARG00000109367	0	0	1.43982	NA	NA
ENSDARG00000114596	0	0	1.43982	NA	NA
ENSDARG00000115107	0	0	1.43982	NA	NA
ENSDARG00000109213	0	0	1.43982	NA	NA
ENSDARG00000113141	0.509654	-0.552945	0.925654	0.28315	0.379298
ENSDARG00000115443	0	0	1.43982	NA	NA
ENSDARG00000111255	0.0358525	0	1.26433	1	NA
ENSDARG00000112813	0	0	1.43982	NA	NA
ENSDARG00000112158	0	0	1.43982	NA	NA
ENSDARG00000112350	0	0	1.43982	NA	NA
ENSDARG00000113908	0	0	1.43982	NA	NA
ENSDARG00000105219	0.519122	-0.202322	0.745449	0.665932	0.743577
ENSDARG00000109255	0.588247	-1.39439	1.2124	0.0299391	0.0550835
ENSDARG00000098199	0.0294867	-0.0252047	1.26437	0.938924	NA
ENSDARG00000100370	4.24061	0.345709	0.559686	0.402002	0.50306
ENSDARG00000112586	0.622989	0.0658361	0.921305	0.890466	0.924047
ENSDARG00000100463	0.239057	0	1.22839	1	NA
ENSDARG00000104088	4.25676	0.499414	0.450964	0.165836	0.243128
ENSDARG00000101528	0.196956	-0.399355	1.1245	0.396757	NA
ENSDARG00000103458	0.0228094	-0.0890277	1.26971	0.786985	NA
ENSDARG00000098604	0.208128	-0.372787	1.25244	0.363203	NA
ENSDARG00000107283	0.64236	-0.831766	1.09357	0.134101	0.203082
ENSDARG00000098383	6.96857	-0.209087	0.339623	0.471771	0.570799
ENSDARG00000116620	0	0	1.43982	NA	NA
ENSDARG00000115312	0	0	1.43982	NA	NA
ENSDARG00000114875	0	0	1.43982	NA	NA
ENSDARG00000114713	0	0	1.43982	NA	NA
ENSDARG00000110861	0	0	1.43982	NA	NA
ENSDARG00000104226	0	0	1.43982	NA	NA
ENSDARG00000094175	0.941104	0.0519837	0.686349	0.908531	0.936773
ENSDARG00000098991	1.02089	0.0797073	0.640654	0.856078	0.89798
ENSDARG00000103239	0.34065	-0.444591	1.03138	0.373057	NA
ENSDARG00000104892	0.0694714	-0.0252044	1.26437	0.938925	NA
ENSDARG00000100556	4.57409	2.93638	0.840145	1.48882e-05	4.88817e-05
ENSDARG00000100761	0	0	1.43982	NA	NA
ENSDARG00000113804	3.76604	0.0193637	0.449902	0.956889	0.97058
ENSDARG00000100160	0.197736	-0.0168664	0.973006	0.971467	NA
ENSDARG00000116574	0.819335	-1.59976	1.06076	0.0133752	0.0267849
ENSDARG00000104446	0.145374	0	1.23922	1	NA
ENSDARG00000098183	0.16963	-0.10655	1.02245	0.818368	NA
ENSDARG00000100864	0.551213	-0.152131	1.09641	0.731697	0.798564
ENSDARG00000103227	0	0	1.43982	NA	NA
ENSDARG00000109951	0	0	1.43982	NA	NA
ENSDARG00000101174	8.34617	-0.112446	0.713819	0.806812	0.85925
ENSDARG00000115416	0.244014	-0.36805	1.22237	0.38589	NA
ENSDARG00000104266	5.61057	1.6622	0.57343	0.000388035	0.00103632
ENSDARG00000117453	0.720836	-0.521675	1.01661	0.307858	0.405776
ENSDARG00000098721	1.41421	-0.626229	0.75165	0.200676	0.285504
ENSDARG00000099048	0.824704	-0.744969	0.996544	0.168913	0.246861
ENSDARG00000112940	0.920672	-1.28552	1.08111	0.0368351	0.0659904
ENSDARG00000112473	1.1623	0.0398156	0.53233	0.920417	0.945019
ENSDARG00000116873	0	0	1.43982	NA	NA
ENSDARG00000115589	0	0	1.43982	NA	NA
ENSDARG00000103749	0	0	1.43982	NA	NA
ENSDARG00000113887	0	0	1.43982	NA	NA
ENSDARG00000116061	0	0	1.43982	NA	NA
ENSDARG00000116189	0	0	1.43982	NA	NA
ENSDARG00000116342	0	0	1.43982	NA	NA
ENSDARG00000111532	0	0	1.43982	NA	NA
ENSDARG00000117047	0	0	1.43982	NA	NA
ENSDARG00000115808	0	0	1.43982	NA	NA
ENSDARG00000103784	0	0	1.43982	NA	NA
ENSDARG00000111972	0	0	1.43982	NA	NA
ENSDARG00000113519	0.0784876	-0.10481	1.26969	0.75198	NA
[truncated: 30,061 more rows]

## Sheet: Resection_vs_Sham_DESeq2
Supplementary Table 1. Statistical pairwise comparisons using DESeq2 or edgeR.
Shown in the table are the statistical results of the comparisons, including, and identifier such as the respective ensembl gene id, base mean, p-values, adjusted p-values and log-fold-change columns for each respective comparison and tool used.
Data for Resection vs Sham DESeq2.
ID	baseMean	log2FoldChange	lfcSE	pvalue	padj
ENSDARG00000102141	107.056	-0.63701	0.126491	1.60576e-07	8.69111e-07
ENSDARG00000102123	31.8478	-0.409181	0.176972	0.012632	0.0280991
ENSDARG00000114503	83.3317	0.882984	0.175122	6.81204e-08	3.88505e-07
ENSDARG00000115971	188.857	10.6088	1.12749	9.9031e-22	2.33773e-20
ENSDARG00000098311	60.6298	-0.362325	0.159508	0.0155908	0.0337677
ENSDARG00000104839	0.184528	-0.0935382	0.920334	0.787687	NA
ENSDARG00000100143	105.53	0.252855	0.14504	0.0660524	0.118133
ENSDARG00000102474	236.338	0.0016086	0.152169	0.991079	0.996525
ENSDARG00000104049	278.041	-0.651162	0.103362	9.69573e-11	7.92984e-10
ENSDARG00000102226	14.6655	1.74867	0.595689	0.00018234	0.000601557
ENSDARG00000103095	388.672	0.300359	0.159178	0.0445638	0.0842025
ENSDARG00000102128	155.125	-0.293509	0.104495	0.00387288	0.0097438
ENSDARG00000110470	3.65449	-1.88894	0.62429	0.000132287	0.000449305
ENSDARG00000100422	3.08603	-0.166046	0.493871	0.609078	0.707291
ENSDARG00000104632	78.1117	-0.999925	0.254651	9.02803e-06	3.76808e-05
ENSDARG00000100660	265.006	0.135801	0.245413	0.527094	0.633843
ENSDARG00000113107	36.9213	-0.0677373	0.31789	0.792456	0.857271
ENSDARG00000099787	18.5466	-0.51743	0.173737	0.00136051	0.00376782
ENSDARG00000112451	2.05456	-0.165824	0.548537	0.624601	0.719794
ENSDARG00000070546	1.29171	0.223703	0.573	0.518851	0.626464
ENSDARG00000045914	1038.17	-0.626066	0.109609	3.92287e-09	2.65159e-08
ENSDARG00000045913	156.888	-0.186284	0.125829	0.122816	0.198921
ENSDARG00000045911	180.967	-0.365145	0.150053	0.0100741	0.0229784
ENSDARG00000045910	95.0104	-0.0327974	0.146238	0.813162	0.872204
ENSDARG00000045909	38.3322	-0.462477	0.208169	0.0139756	0.0307321
ENSDARG00000025073	4684.23	0.204376	0.111955	0.0590831	0.107295
ENSDARG00000084828	0.407014	-0.318634	0.802646	0.408757	NA
ENSDARG00000095951	0.357733	-0.553253	0.91056	0.191471	NA
ENSDARG00000093924	0.520053	-0.250362	0.885293	0.501676	0.610768
ENSDARG00000108269	0	0	1.57358	NA	NA
ENSDARG00000084451	0.519422	-0.176228	1.18694	0.541887	0.646981
ENSDARG00000031737	1.18148	0.614705	0.749868	0.137968	0.219322
ENSDARG00000099652	386.118	-0.0400822	0.081372	0.614661	0.7119
ENSDARG00000101047	288.599	0.274204	0.128627	0.0261746	0.0532485
ENSDARG00000102104	134.633	0.264312	0.140046	0.0473454	0.0886873
ENSDARG00000099833	111.357	-0.193819	0.189072	0.264614	0.372359
ENSDARG00000103870	8.23103	0.540806	0.387157	0.0664957	0.118742
ENSDARG00000096118	65.2945	0.214691	0.278563	0.362162	0.476338
ENSDARG00000045900	88.0316	-1.19464	0.171847	2.17412e-13	2.38554e-12
ENSDARG00000016968	423.359	0.314549	0.10289	0.00168547	0.00458261
ENSDARG00000102878	436.382	-1.64164	0.160353	1.09884e-25	3.68159e-24
ENSDARG00000059311	12.9935	0.308459	0.267333	0.177362	0.269543
ENSDARG00000017386	70.9657	-0.97257	0.199936	1.26908e-07	6.97935e-07
ENSDARG00000045898	14.286	0.397185	0.345172	0.145031	0.228705
ENSDARG00000006060	182.047	-0.777255	0.250313	0.000400819	0.00124298
ENSDARG00000113105	1.9344	-1.60526	1.32324	0.0106037	0.0240309
ENSDARG00000103050	1.88802	-2.76642	1.82672	0.00120548	0.00337912
ENSDARG00000070535	4.01311	2.18675	0.748437	0.000153552	0.000514689
ENSDARG00000013789	3.0819	-2.44785	0.68794	1.87751e-05	7.41691e-05
ENSDARG00000063686	132.52	-0.402087	0.12972	0.00122222	0.00342069
ENSDARG00000087962	185.109	-0.388245	0.11977	0.000775416	0.00226536
ENSDARG00000099313	253.436	0.988001	0.152898	1.0692e-11	9.72274e-11
ENSDARG00000103102	2.84517	-0.49447	0.503266	0.145238	0.228953
ENSDARG00000104018	1335.12	-0.205855	0.0802097	0.00901853	0.0208179
ENSDARG00000102157	2.01569	-0.277241	0.619286	0.440681	0.553099
ENSDARG00000098612	12.0576	-0.927848	0.474431	0.00760078	0.0178934
ENSDARG00000100898	0	0	1.57358	NA	NA
ENSDARG00000102340	11.5755	-0.84769	0.323008	0.0014902	0.00409529
ENSDARG00000111388	87.8481	-0.399258	0.15541	0.00639546	0.0153228
ENSDARG00000025601	31.3209	5.98036	0.87082	1.52926e-14	1.87346e-13
ENSDARG00000063672	62.3626	0.731634	0.143895	9.15798e-08	5.12618e-07
ENSDARG00000018149	844.473	0.37459	0.220391	0.0572776	0.104588
ENSDARG00000095920	22.0906	0.0332909	0.522144	0.919642	0.947562
ENSDARG00000045886	1477.92	-0.0299503	0.146252	0.829137	0.884573
ENSDARG00000045885	371.61	-0.551531	0.0838943	2.15023e-11	1.88811e-10
ENSDARG00000007413	226.75	-0.225658	0.128218	0.0663178	0.11848
ENSDARG00000097341	5.29194	-0.355005	0.353873	0.198996	0.295836
ENSDARG00000045880	38.3265	0.0225451	0.254474	0.91867	0.94685
ENSDARG00000009657	235.501	-0.402164	0.130922	0.00134136	0.00372011
ENSDARG00000093658	161.377	0.288211	0.0940555	0.00172264	0.00467527
ENSDARG00000026839	49.8178	0.253214	0.127325	0.038156	0.0737983
ENSDARG00000016979	416.753	-0.140175	0.0965944	0.135889	0.216744
ENSDARG00000070477	445.432	-0.116559	0.120882	0.316139	0.428871
ENSDARG00000045878	27.2439	-0.0423947	0.468735	0.893176	0.929701
ENSDARG00000045877	297.505	0.230521	0.0901121	0.00896266	0.0207161
ENSDARG00000079391	141.847	0.26115	0.112629	0.0165781	0.0356558
ENSDARG00000015921	130.099	-0.258695	0.10837	0.0138597	0.03052
ENSDARG00000099520	0.188571	-0.0614516	0.822842	0.864848	NA
ENSDARG00000061544	59.5693	-0.389713	0.193554	0.0277354	0.0559569
ENSDARG00000020812	0.381249	-0.112597	0.752631	0.758186	NA
ENSDARG00000094007	0.306979	-0.379528	0.932051	0.330673	NA
ENSDARG00000093685	0.0883925	-0.114203	1.0696	0.711198	NA
ENSDARG00000059196	4.4678	1.82593	0.583691	9.70931e-05	0.000337814
ENSDARG00000009262	35.9865	-0.239652	0.235715	0.249133	0.354774
ENSDARG00000018618	578.275	-0.0283865	0.086049	0.735685	0.813184
ENSDARG00000045874	102.251	0.191824	0.125287	0.110653	0.182618
ENSDARG00000057468	34.3622	0.104595	0.152789	0.468477	0.580096
ENSDARG00000045873	20.7458	1.11041	0.20029	2.19503e-09	1.53685e-08
ENSDARG00000079143	15.9264	-4.46442	0.642283	1.8903e-15	2.5275e-14
ENSDARG00000057714	17.7605	-1.24577	0.267058	1.88602e-07	1.00859e-06
ENSDARG00000045224	28.0205	2.81431	0.399532	1.87423e-13	2.07029e-12
ENSDARG00000011246	77.4329	-0.525088	0.0993267	5.8747e-08	3.37864e-07
ENSDARG00000053709	2.19678	0.561552	0.57565	0.125204	0.202197
ENSDARG00000099129	27.0874	1.72363	0.294983	3.94519e-10	3.00569e-09
ENSDARG00000101813	1611.77	0.0359931	0.092269	0.689088	0.775249
ENSDARG00000039724	5.55366	-1.43922	0.942807	0.00941783	0.0216024
ENSDARG00000070441	31.8584	-0.400977	0.187216	0.0198501	0.0417432
ENSDARG00000011961	65.1659	-0.83317	0.188596	1.74805e-06	8.15357e-06
ENSDARG00000008986	13.0801	2.15765	0.733519	0.000148526	0.000499644
ENSDARG00000008235	140.04	0.704982	0.107034	1.23289e-11	1.11372e-10
ENSDARG00000107595	0.149272	-0.139401	1.16716	0.625347	NA
ENSDARG00000004592	2967.06	-0.892842	0.188666	3.17873e-07	1.64102e-06
ENSDARG00000006567	38.8974	-0.475692	0.165048	0.00206993	0.00553473
ENSDARG00000016231	78.3882	-0.151296	0.107838	0.147339	0.231654
ENSDARG00000016749	22.8498	0.133808	0.206539	0.474813	0.5862
ENSDARG00000004227	143.069	0.087272	0.196565	0.62734	0.721482
ENSDARG00000006038	105.355	0.591841	0.160785	8.9019e-05	0.000312104
ENSDARG00000045870	164.37	0.145267	0.0994281	0.132803	0.212667
ENSDARG00000098551	0.769684	-0.203654	0.950743	NA	NA
ENSDARG00000060248	64.2902	1.63613	0.211874	8.53434e-16	1.1819e-14
ENSDARG00000017757	227.834	-0.492123	0.171692	0.00208274	0.0055645
ENSDARG00000030598	258.331	-0.162624	0.161835	0.284034	0.393781
ENSDARG00000077356	77.804	2.82403	0.178117	1.61724e-57	4.13231e-55
ENSDARG00000097907	37.9374	0.76836	0.191241	1.27964e-05	5.19996e-05
ENSDARG00000089860	20.8697	-1.34802	0.238282	8.36652e-10	6.15433e-09
ENSDARG00000097073	7.46148	-0.148081	0.328666	0.573379	0.676073
ENSDARG00000039843	50.0583	-0.811485	0.202526	1.15984e-05	4.75636e-05
ENSDARG00000077654	1.93533	1.29093	0.685455	0.00511295	0.0125209
ENSDARG00000112842	0	0	1.57358	NA	NA
ENSDARG00000070414	0.206829	-0.524534	1.02268	0.203169	NA
ENSDARG00000033296	1.44545	0.0430895	0.531623	0.896849	0.93196
ENSDARG00000006283	267.029	-0.242786	0.0674182	0.000269588	0.000863662
ENSDARG00000045864	3597.14	-0.463791	0.161057	0.00215156	0.00573256
ENSDARG00000045863	68.641	-4.491	0.507965	3.22616e-22	7.86318e-21
ENSDARG00000093470	0	0	1.57358	NA	NA
ENSDARG00000105162	3.59631	0.896486	0.461235	0.00839052	0.0195116
ENSDARG00000107526	1.80556	1.77322	0.9664	0.00320987	0.00823433
ENSDARG00000016691	398.825	0.947466	0.627185	0.0208122	0.0434911
ENSDARG00000101363	6.44431	0.181549	0.339978	0.499095	0.608513
ENSDARG00000095042	0.0698747	-0.0829924	1.14518	0.768375	NA
ENSDARG00000100963	0.294753	0.029666	0.893705	0.932384	NA
ENSDARG00000115613	0.145326	-0.268075	0.983003	0.45596	NA
ENSDARG00000059043	3.3927	-0.0179246	0.38488	0.950274	0.968078
ENSDARG00000075281	32.4174	1.09297	0.171198	1.30793e-11	1.1783e-10
ENSDARG00000023766	795.601	0.0275494	0.0878532	0.748149	0.822698
ENSDARG00000097286	187.381	0.110798	0.0889899	0.201871	0.299222
ENSDARG00000039356	54.8875	-0.100059	0.173042	0.534637	0.640858
ENSDARG00000059064	102.742	-0.362831	0.153176	0.0120604	0.0269565
ENSDARG00000099725	0.43121	-0.193248	0.821367	0.602304	NA
ENSDARG00000090401	24.2271	2.68608	0.318091	4.20304e-18	7.27151e-17
ENSDARG00000063578	6.24625	1.01461	0.527221	0.00692374	0.0164545
ENSDARG00000106466	0	0	1.57358	NA	NA
ENSDARG00000063563	310.006	0.398775	0.108845	0.000159351	0.000532437
ENSDARG00000039350	100.13	-0.0695523	0.114564	0.529429	0.635995
ENSDARG00000073963	1.06476	0.147968	0.600301	0.672058	0.760645
ENSDARG00000069607	0.78654	-0.439931	1.04696	0.257398	0.364436
ENSDARG00000059053	12.7496	-0.253317	0.360894	0.363462	0.477752
ENSDARG00000092677	239.443	-0.386442	0.160605	0.0103592	0.0235503
ENSDARG00000020871	450.75	-0.572062	0.15921	0.000132616	0.000450037
ENSDARG00000039346	594.522	-0.244923	0.187346	0.155196	0.241784
ENSDARG00000101565	3.78284	0.574083	0.596947	0.12417	0.200836
ENSDARG00000097044	5.5091	0.714488	0.46835	0.033145	0.0652296
ENSDARG00000059003	11.3692	0.480013	0.337466	0.0748111	0.131264
ENSDARG00000039343	583.88	-0.191409	0.137387	0.143723	0.226966
ENSDARG00000039340	123.752	0.236809	0.0959429	0.0114506	0.0257295
ENSDARG00000070408	29.9944	0.870879	0.219411	1.11687e-05	4.59312e-05
ENSDARG00000045858	154.385	0.507829	0.149421	0.00032909	0.00103883
ENSDARG00000045856	0.140518	0	1.09105	1	NA
ENSDARG00000045854	0.106052	0	1.13288	1	NA
ENSDARG00000045853	14.2298	2.19917	0.365141	2.31229e-10	1.81272e-09
ENSDARG00000045851	0.282293	-0.100732	0.803517	0.782172	NA
ENSDARG00000095324	0.177022	-0.0863333	1.03512	0.784165	NA
ENSDARG00000015623	41.5512	3.24574	0.445077	1.06212e-14	1.32349e-13
ENSDARG00000030694	258.434	1.03224	0.159649	9.07114e-12	8.33355e-11
ENSDARG00000096037	14.8748	5.85083	0.618481	7.06969e-24	2.01205e-22
ENSDARG00000045850	58.2855	-0.200267	0.136937	0.124956	0.201887
ENSDARG00000015931	18.103	-1.95465	0.670921	0.00018107	0.000597789
ENSDARG00000063481	1.83079	-0.140372	0.646114	0.694391	0.779773
ENSDARG00000045847	283.071	0.682636	0.115075	8.78371e-10	6.4449e-09
ENSDARG00000045846	82.4209	-0.169457	0.134033	0.185461	0.279369
ENSDARG00000045843	180.071	0.931947	0.139843	3.31765e-12	3.18901e-11
ENSDARG00000045842	176.969	0.0905007	0.116213	0.419365	0.532787
ENSDARG00000095332	114.272	0.0146337	0.109498	0.89022	0.927683
ENSDARG00000014395	3.66673	2.72839	0.730809	7.65875e-06	3.23843e-05
ENSDARG00000045837	12.4862	0.73756	0.507026	0.0361497	0.0703745
ENSDARG00000094254	0.0173265	-0.0972676	1.14965	0.730692	NA
ENSDARG00000097507	4.39628	-0.36922	0.368576	0.192675	0.288256
ENSDARG00000095186	2.13288	1.3712	1.12295	0.0169786	0.0364295
ENSDARG00000096986	4.53935	-0.251586	0.432591	0.413021	0.526846
ENSDARG00000097353	8.04818	-0.132588	0.340311	0.621542	0.71751
ENSDARG00000110143	14.036	2.54901	0.445927	1.25961e-09	9.06205e-09
ENSDARG00000045836	85.1073	2.75214	0.243282	1.53992e-30	7.52232e-29
ENSDARG00000006409	13.9055	4.88703	0.638677	5.72026e-18	9.77997e-17
ENSDARG00000045835	0.295989	-0.402648	0.841411	0.311748	NA
ENSDARG00000045834	0.0692562	-0.151995	1.17347	0.595835	NA
ENSDARG00000034700	1431.72	0.0331286	0.163399	0.828909	0.884449
ENSDARG00000024465	262.934	-0.105639	0.120181	0.361026	0.475259
ENSDARG00000017355	0.720521	-0.411902	0.781837	0.298247	0.409256
ENSDARG00000031956	115.114	0.781204	0.109914	2.50753e-13	2.7322e-12
ENSDARG00000070220	0.68375	-1.78666	1.27501	0.00626029	0.015033
ENSDARG00000075956	0.515485	0.0734727	0.71839	0.839471	0.891449
ENSDARG00000009607	173.664	0.26304	0.0973576	0.00562787	0.013671
ENSDARG00000054321	0.375015	0	1.13288	1	NA
ENSDARG00000024654	25.6571	0.525245	0.267081	0.0218026	0.0453366
ENSDARG00000040610	8.63688	-0.685731	0.686393	0.0917923	0.155969
ENSDARG00000003200	32.7378	2.62503	0.26159	1.70958e-24	5.14911e-23
ENSDARG00000100253	8.85593	0.769142	0.718049	0.0687139	0.122123
ENSDARG00000091640	15.4651	0.275882	0.220523	0.161802	0.250131
ENSDARG00000073858	67.3638	-0.201027	0.102077	0.0427839	0.0813087
ENSDARG00000088078	36.0161	0.564968	0.300959	0.0238215	0.0490566
ENSDARG00000099560	174.47	-0.751587	0.193783	2.41881e-05	9.38919e-05
ENSDARG00000087120	81.9654	-0.872372	0.180662	2.10799e-07	1.11804e-06
ENSDARG00000099280	151.173	-0.0774856	0.0919491	0.38716	0.502133
ENSDARG00000101680	285.644	0.440401	0.072823	8.66025e-10	6.36033e-09
ENSDARG00000098745	39.6916	3.38837	0.334673	1.05032e-25	3.5241e-24
ENSDARG00000074223	159.791	0.299052	0.167568	0.0559299	0.102489
ENSDARG00000093020	0	0	1.57358	NA	NA
ENSDARG00000091974	118.831	-0.0501913	0.213551	0.794365	0.858816
ENSDARG00000005453	80.869	-2.81063	0.300294	9.29567e-22	2.20105e-20
ENSDARG00000090468	130.065	0.496171	0.379485	0.0874434	0.149855
ENSDARG00000099281	195.485	-0.135536	0.0876555	0.113389	0.186261
ENSDARG00000068701	12.5559	0.912323	0.364435	0.00178689	0.00483575
ENSDARG00000097967	0.0251595	-0.139401	1.16716	0.625347	NA
ENSDARG00000068705	69.0506	1.84009	0.160187	2.09929e-31	1.08957e-29
ENSDARG00000068708	824.528	0.594779	0.194507	0.000836934	0.00243012
ENSDARG00000024874	134.147	1.62252	0.163428	2.43747e-24	7.24758e-23
ENSDARG00000096138	0	0	1.57358	NA	NA
ENSDARG00000084778	0	0	1.57358	NA	NA
ENSDARG00000107521	0	0	1.57358	NA	NA
ENSDARG00000110906	0	0	1.57358	NA	NA
ENSDARG00000113211	0.0377983	-0.0509445	1.13693	0.855996	NA
ENSDARG00000102702	10.9201	2.46656	0.557707	7.64334e-07	3.75895e-06
ENSDARG00000102461	1.00155	0.0386636	0.638475	0.912883	0.942932
ENSDARG00000101296	0.194092	0.133789	0.860361	0.711302	NA
ENSDARG00000099870	12300	-0.0447966	0.163146	0.7698	0.839874
ENSDARG00000070314	478.528	0.758061	0.159417	4.49408e-07	2.27512e-06
ENSDARG00000045822	10.0147	0.0634663	0.413798	0.831496	0.886187
ENSDARG00000105079	19.7719	-1.21807	0.282539	1.05055e-06	5.05534e-06
ENSDARG00000101254	4.9571	0.1979	0.389451	0.495477	0.604927
ENSDARG00000006029	207.588	1.00578	0.20381	8.00744e-08	4.51806e-07
ENSDARG00000018688	487.748	0.580995	0.0732574	8.8066e-16	1.21815e-14
ENSDARG00000112117	1.74166	-0.488969	1.17453	0.201096	0.298246
ENSDARG00000079470	54.7554	-0.70894	0.245638	0.00102124	0.00290684
ENSDARG00000105096	46.5847	1.83212	0.854726	0.00152448	0.004182
ENSDARG00000104976	13.3451	3.97845	0.549608	9.86742e-16	1.35842e-14
ENSDARG00000086740	810.984	-0.71709	0.113381	6.67113e-11	5.55378e-10
ENSDARG00000027799	17.0742	0.818081	0.260201	0.000308354	0.000979353
ENSDARG00000045815	14.1129	2.88139	0.489856	3.03316e-10	2.34465e-09
ENSDARG00000078073	133.903	0.0992741	0.118008	0.382566	0.497423
ENSDARG00000075025	77.004	-0.250789	0.106878	0.0156368	0.0338598
ENSDARG00000074905	7.65272	0.967486	0.474418	0.00564988	0.0137202
ENSDARG00000026052	8.34315	2.31127	0.608234	9.09485e-06	3.79325e-05
ENSDARG00000002663	443.704	0.00219383	0.158976	0.988301	0.994503
ENSDARG00000074547	0.18444	-0.109865	1.04053	0.728438	NA
ENSDARG00000076313	0.112841	0	1.13288	1	NA
ENSDARG00000074613	0.474034	-0.0302513	0.806707	0.933299	0.956205
ENSDARG00000039393	4.92977	-1.83759	0.921719	0.00212308	0.00566454
ENSDARG00000039392	1230.13	-0.750487	0.106588	4.49653e-13	4.76108e-12
ENSDARG00000108662	0.156195	-0.108613	1.15371	0.70142	NA
ENSDARG00000081119	0.0135966	0	1.13288	1	NA
ENSDARG00000079824	0.412516	0.112375	0.747396	0.758553	NA
ENSDARG00000076014	56.4473	-0.432419	0.223915	0.0302673	0.0603322
ENSDARG00000031930	0	0	1.57358	NA	NA
ENSDARG00000109986	0.0328268	-0.137328	1.16616	0.630297	NA
ENSDARG00000102464	51.5281	0.453028	0.170053	0.00426476	0.0106217
ENSDARG00000081240	0.481397	-0.131406	1.1303	0.65485	0.745889
ENSDARG00000045801	141.046	-0.0670685	0.154422	0.645342	0.737443
ENSDARG00000096855	1.22868	-0.121636	0.699327	0.737601	0.814838
ENSDARG00000101849	1161.64	-0.636745	0.205657	0.000647492	0.00192111
ENSDARG00000093557	0.268307	-0.0938194	0.735751	0.796781	NA
ENSDARG00000103537	49.647	-0.168123	0.232894	0.414754	0.528554
ENSDARG00000102020	29.2391	-1.89383	0.254256	1.1461e-14	1.42585e-13
ENSDARG00000101967	0.61547	0.287506	0.771683	0.450353	0.562253
ENSDARG00000088181	0.607757	0.133255	0.605774	0.703474	0.787237
ENSDARG00000063097	27.5764	1.15255	0.31752	2.15057e-05	8.42403e-05
ENSDARG00000039681	562.16	-0.1884	0.117914	0.0973296	0.163898
ENSDARG00000070230	50.3038	1.71127	0.243163	1.63196e-13	1.81388e-12
ENSDARG00000077926	32.1828	-0.0438766	0.153271	0.761841	0.833498
ENSDARG00000073881	87.6217	0.0718725	0.100033	0.459586	0.571491
ENSDARG00000034375	43.7977	0.851354	0.320642	0.00134461	0.00372778
ENSDARG00000039185	191.122	0.389322	0.0818563	1.30169e-06	6.18447e-06
ENSDARG00000058127	36.8797	-0.168728	0.137424	0.197571	0.294087
ENSDARG00000045788	39.5228	-1.91761	0.307135	4.64766e-11	3.93402e-10
ENSDARG00000045789	5.33946	0.315071	0.479838	0.332121	0.445562
ENSDARG00000045790	105.821	-0.737157	0.18811	2.14989e-05	8.42403e-05
ENSDARG00000058159	182.378	-0.368841	0.0967239	9.39349e-05	0.000327659
ENSDARG00000063149	139.733	-0.72081	0.182115	1.92804e-05	7.60487e-05
ENSDARG00000016538	4.17865	0.00932843	0.4063	0.974811	0.98592
ENSDARG00000025859	231.92	0.808184	0.289965	0.00102025	0.00290472
ENSDARG00000058042	0.414274	-0.310102	0.940183	0.409019	NA
ENSDARG00000088044	0.33952	-0.649699	1.02282	0.140027	NA
ENSDARG00000091656	70.943	-0.0697466	0.138648	0.597595	0.697274
ENSDARG00000099821	1.77975	0.734806	0.842332	0.0985037	0.165508
ENSDARG00000063054	405.041	0.0519969	0.148281	0.711328	0.793504
ENSDARG00000075501	84.258	-1.27181	0.156295	2.16134e-17	3.52669e-16
ENSDARG00000058030	328.158	-0.44453	0.0853383	1.10375e-07	6.11201e-07
ENSDARG00000045704	40.3836	0.0734188	0.150383	0.605833	0.704341
ENSDARG00000045705	3.01035	1.16687	0.663024	0.0081802	0.0190797
ENSDARG00000033179	69.4008	-0.266671	0.128108	0.0299502	0.0597668
ENSDARG00000109844	0.70845	-0.707587	0.770403	0.0986705	0.165724
ENSDARG00000110426	1.16089	-0.552266	0.640852	0.150295	0.235537
ENSDARG00000096009	0.177624	0	1.13288	1	NA
ENSDARG00000025824	90.5424	-1.11193	0.13205	2.63309e-18	4.63823e-17
ENSDARG00000004386	11.7149	-0.303588	0.290329	0.210759	0.309613
ENSDARG00000114963	211.381	-0.436185	0.149435	0.00203654	0.00545171
ENSDARG00000045706	435.59	-0.231579	0.11609	0.0387923	0.0748361
ENSDARG00000094732	103.179	-0.380934	0.180865	0.0226703	0.0469059
ENSDARG00000057983	0.167797	-0.209397	1.07483	0.519615	NA
ENSDARG00000063008	10.0377	0.0541628	0.300027	0.827093	0.883114
ENSDARG00000057974	132.26	0.314641	0.181323	0.0603372	0.109231
ENSDARG00000086650	2.27467	0.889349	0.752227	0.0447937	0.0845752
ENSDARG00000003570	2171.7	0.396277	0.161673	0.00896284	0.0207161
ENSDARG00000057942	37.6896	0.280136	0.257561	0.207941	0.306482
ENSDARG00000062983	154.379	-0.614264	0.148158	1.21745e-05	4.96981e-05
ENSDARG00000045708	65.3702	1.72476	0.271136	1.62146e-11	1.44342e-10
ENSDARG00000070126	1.03232	0.836507	0.886056	0.0719966	0.127006
ENSDARG00000062968	652.923	-0.301612	0.0613195	6.82283e-07	3.37613e-06
ENSDARG00000057929	45.8163	0.10542	0.128323	0.391251	0.50563
ENSDARG00000057921	26.3186	-0.473554	0.252175	0.0306652	0.0610259
ENSDARG00000018820	1650.99	-0.0210101	0.175296	0.897484	0.932203
ENSDARG00000032799	2.46576	-0.00307065	0.525075	0.992589	0.997566
ENSDARG00000032389	294.418	-1.05854	0.119419	6.27447e-20	1.28541e-18
ENSDARG00000034326	272.716	-0.471702	0.141105	0.000443162	0.00136172
ENSDARG00000045747	314.247	-0.13202	0.115917	0.237563	0.34125
ENSDARG00000106389	1.48167	-0.176228	1.18694	0.541887	0.646981
ENSDARG00000094973	14.2507	2.70757	0.487393	2.58016e-09	1.78713e-08
ENSDARG00000045748	72.1744	0.647563	0.213911	0.000786775	0.0022945
ENSDARG00000094597	6.08906	0.625842	0.53861	0.0803665	0.139443
ENSDARG00000116855	1.07196	0.304691	0.591263	0.390758	0.505207
ENSDARG00000097175	22.8997	6.50485	1.47018	3.30937e-08	1.97408e-07
ENSDARG00000111380	0.54714	-0.0709066	0.978711	0.830137	0.885266
ENSDARG00000095446	1.95864	0.433032	0.535155	0.211879	0.310769
ENSDARG00000093014	1.30603	-0.479454	0.857989	0.242394	0.346861
ENSDARG00000096967	2.0049	1.22973	0.995018	0.0219287	0.0455702
ENSDARG00000045749	260.535	0.356274	0.129731	0.00416886	0.0104175
ENSDARG00000095994	60.5185	0.374635	0.13144	0.00291373	0.00754034
ENSDARG00000045750	59.0108	-0.0889245	0.928694	0.796617	0.860491
ENSDARG00000095981	1.80409	-0.0443869	0.690203	0.901826	0.935543
ENSDARG00000045752	1.5157	0.519443	0.697419	0.1878	0.282233
ENSDARG00000092989	1.22334	0.0407947	0.60082	0.906442	0.938324
ENSDARG00000045753	189.044	0.127973	0.136674	0.326101	0.439259
ENSDARG00000045754	22.7939	-0.808585	0.176481	8.79233e-07	4.27892e-06
ENSDARG00000045755	79.3145	-0.458645	0.151992	0.00139987	0.00386858
ENSDARG00000096083	107.04	-0.399745	0.151287	0.00516892	0.0126394
ENSDARG00000096010	0.0172057	-0.0829926	1.14518	0.768374	NA
ENSDARG00000096184	1.4505	-0.186057	0.690729	0.610814	0.708502
ENSDARG00000096047	0.405193	-0.259709	0.859999	0.490261	NA
ENSDARG00000094603	24.6891	7.22546	1.99954	1.29399e-06	6.15017e-06
ENSDARG00000096156	0.722225	1.76547	0.984815	0.00352678	0.00895638
ENSDARG00000096187	0.622412	-0.335256	0.910473	0.382665	0.497525
ENSDARG00000096039	0.0276308	0	1.13288	1	NA
ENSDARG00000096153	628.771	12.6118	0.688628	7.34136e-76	3.79336e-73
ENSDARG00000045758	1.6227	0.332391	0.588028	0.35022	0.464192
ENSDARG00000045760	1.48358	0.398586	0.536582	0.24878	0.354408
ENSDARG00000001781	51.6513	0.674115	0.227804	0.000903169	0.00260026
ENSDARG00000096114	30.5929	0.924349	0.213889	2.01005e-06	9.28623e-06
ENSDARG00000096218	0.0925607	0	1.13288	1	NA
ENSDARG00000096131	0.2901	-0.0829926	1.14518	0.768374	NA
ENSDARG00000094545	0.0139459	0	1.13288	1	NA
ENSDARG00000019235	176.201	0.211311	0.200721	0.247381	0.352695
ENSDARG00000063299	1.76999	-0.216058	0.719125	0.559888	0.663736
ENSDARG00000070015	0	0	1.57358	NA	NA
ENSDARG00000003822	24.7404	-0.747109	0.260433	0.000955831	0.00273707
ENSDARG00000005451	2539.33	-0.0511311	0.0610643	0.394062	0.508194
ENSDARG00000079698	15.3353	-0.87153	0.352897	0.00219302	0.00583299
ENSDARG00000045765	8.32386	-0.716752	0.332384	0.00790275	0.0185013
ENSDARG00000112657	0.0135966	0	1.13288	1	NA
ENSDARG00000032765	236.222	0.0690489	0.183887	0.684448	0.771289
ENSDARG00000081841	0.512472	-0.0172366	0.725775	0.962026	0.976472
ENSDARG00000081284	0.379704	-0.243152	1.05964	0.470197	NA
ENSDARG00000096147	24.3614	-0.272958	0.370154	0.334869	0.448343
ENSDARG00000025576	338.79	0.0282691	0.121509	0.808997	0.869462
ENSDARG00000031228	3520.93	-0.00713605	0.123565	0.952107	0.969367
ENSDARG00000096099	4.90846	-0.382729	0.360778	0.171599	0.262415
ENSDARG00000093427	7.35492	0.025628	0.27236	0.912037	0.942478
ENSDARG00000092083	3.17927	-0.723126	0.447151	0.0268623	0.0544647
ENSDARG00000117743	1.52062	-1.76766	1.04293	0.00421965	0.0105251
ENSDARG00000094299	1.81245	-0.595042	1.06347	0.16142	0.249674
ENSDARG00000005891	706.159	-0.175929	0.115315	0.113846	0.186867
ENSDARG00000063255	36.1122	0.792431	0.186228	4.20117e-06	1.84521e-05
ENSDARG00000094457	0.320396	0.157586	0.937292	0.652925	NA
ENSDARG00000045768	1018.5	-0.28739	0.117111	0.011036	0.0249208
ENSDARG00000032242	16.1257	-1.66664	0.322852	1.6318e-08	1.01451e-07
ENSDARG00000058366	207.961	0.503409	0.138309	0.000134715	0.000456417
ENSDARG00000017661	102.224	-0.778677	0.216727	6.86622e-05	0.000246226
ENSDARG00000020015	235.745	0.201339	0.146614	0.147188	0.231479
ENSDARG00000006747	17.9147	-0.271648	0.292222	0.26488	0.372594
ENSDARG00000094980	1.99336	-0.807144	0.887183	0.0800202	0.138946
ENSDARG00000007639	486.169	-0.177569	0.0936496	0.0519373	0.0961272
ENSDARG00000041665	475.766	-0.832241	0.155528	1.54103e-08	9.61416e-08
ENSDARG00000087319	3.31482	-0.763019	0.755698	0.076782	0.134175
ENSDARG00000058244	5.73741	0.867656	0.388194	0.00424448	0.0105757
ENSDARG00000103365	0	0	1.57358	NA	NA
ENSDARG00000095461	0.0103931	-0.127782	1.16178	0.653414	NA
ENSDARG00000074873	0.187924	0	1.13288	1	NA
ENSDARG00000104625	0	0	1.57358	NA	NA
ENSDARG00000103215	0.0205926	-0.0829925	1.14518	0.768374	NA
ENSDARG00000019396	18.6035	-2.1896	0.421393	2.22807e-08	1.36119e-07
ENSDARG00000013476	44.0408	3.53226	0.28481	3.70462e-37	3.09855e-35
ENSDARG00000085437	0	0	1.57358	NA	NA
ENSDARG00000008720	1.02865	0.785627	0.7798	0.0735253	0.129271
ENSDARG00000110404	7.30841	0.136776	0.286947	0.56968	0.672703
ENSDARG00000032618	58.2052	-0.261856	0.200989	0.152	0.237761
ENSDARG00000022165	286.789	-0.048856	0.146773	0.725627	0.805121
ENSDARG00000005897	66.0595	-0.447356	0.125629	0.00021083	0.000687914
ENSDARG00000053127	65.2277	-0.553402	0.146353	6.70618e-05	0.000241082
ENSDARG00000053131	28.687	0.873163	0.3171	0.000934957	0.00268324
ENSDARG00000053136	3988.83	0.18681	0.137406	0.153645	0.23974
ENSDARG00000069912	17.0017	0.448708	0.283286	0.0601936	0.108996
ENSDARG00000117577	2.20441	-0.0135865	0.474112	0.965829	0.979349
ENSDARG00000045658	1097.75	0.0447783	0.119522	0.69734	0.782126
ENSDARG00000015824	211.13	0.265872	0.0810198	0.000846942	0.00245734
ENSDARG00000005541	30.407	0.925895	0.231861	8.46558e-06	3.5531e-05
ENSDARG00000078613	17.435	-0.397912	0.198306	0.0276589	0.0558436
ENSDARG00000014361	422.218	-0.0710692	0.10245	0.474788	0.5862
ENSDARG00000110543	0.987648	-0.0951125	0.528748	0.77474	0.843601
ENSDARG00000094001	5.40501	-3.7709	1.15311	4.67191e-06	2.04002e-05
ENSDARG00000097457	3.63962	-0.912602	0.706395	0.0349099	0.0682811
ENSDARG00000096135	11.2461	-1.12389	0.441071	0.000999076	0.00284758
ENSDARG00000015053	21.3124	-0.270244	0.240471	0.200598	0.297643
ENSDARG00000117423	1.84102	1.28571	0.778402	0.00897519	0.0207364
ENSDARG00000017841	429.165	-0.19445	0.0685435	0.00406807	0.0101897
ENSDARG00000045669	0.20627	-0.00209649	0.806474	0.995369	NA
ENSDARG00000094646	342.377	-1.0437	0.162784	1.25293e-11	1.13138e-10
ENSDARG00000092714	0.149249	0.0182694	1.03324	0.953194	NA
ENSDARG00000024211	1.17564	1.69368	1.28226	0.00811282	0.0189435
ENSDARG00000045671	0.0395318	0	1.13288	1	NA
ENSDARG00000045672	0.231536	0	1.13288	1	NA
ENSDARG00000045673	0.204563	-0.0529679	1.02518	0.866609	NA
ENSDARG00000045675	34.6785	0.0609748	0.261038	0.786359	0.852381
ENSDARG00000045676	484.83	0.817462	0.148117	6.32837e-09	4.16376e-08
ENSDARG00000045677	0.115783	-0.174151	1.08087	0.581542	NA
ENSDARG00000081977	0	0	1.57358	NA	NA
ENSDARG00000045680	413.099	-0.585944	0.0813826	2.40019e-13	2.62139e-12
ENSDARG00000045681	42.0707	2.33018	0.194298	8.39337e-34	5.27466e-32
ENSDARG00000045683	7.54903	0.717399	0.299446	0.00421171	0.0105076
ENSDARG00000078745	139.337	-0.373171	0.0880529	1.53597e-05	6.16189e-05
ENSDARG00000105458	3.48403	-0.650085	0.70654	0.111531	0.183776
ENSDARG00000006396	3.74063	-0.123408	0.534029	0.711947	0.793864
ENSDARG00000112990	1.1239	-0.391287	0.911164	0.320921	0.433739
ENSDARG00000045685	144.939	10.8954	0.603489	1.46015e-73	6.92887e-71
ENSDARG00000045687	1.79876	-0.19033	0.585356	0.584535	0.685752
ENSDARG00000022550	18.9242	-0.0109685	0.182422	0.948188	0.966223
ENSDARG00000045692	183.093	-0.093136	0.0699568	0.174835	0.266417
ENSDARG00000015966	187.388	-0.565104	0.0929426	5.0658e-10	3.81444e-09
ENSDARG00000045691	59.4544	-0.444831	0.129481	0.000338952	0.00106818
ENSDARG00000045694	281.131	-0.723149	0.230479	0.000427417	0.00131948
ENSDARG00000086259	4.01546	-0.610416	0.578984	0.099247	0.166572
ENSDARG00000095980	2.82347	-0.157837	0.475229	0.620909	0.717124
ENSDARG00000090957	2.07331	-0.688014	0.67244	0.0879465	0.150654
ENSDARG00000096149	0.711406	-0.0890666	0.678698	0.804447	0.865972
ENSDARG00000109403	0.00815944	-0.0829926	1.14518	0.768374	NA
ENSDARG00000094534	0.381257	-0.698339	1.06565	0.119708	NA
ENSDARG00000113738	0	0	1.57358	NA	NA
ENSDARG00000097023	0.248773	0	1.13288	1	NA
ENSDARG00000097419	0.325958	-0.321134	1.04071	0.371992	NA
ENSDARG00000062808	0.377456	-0.503648	0.914731	0.224585	NA
ENSDARG00000093588	0.105614	0.0224027	1.13166	0.936361	NA
ENSDARG00000069780	11.4571	-0.716448	0.364195	0.0125482	0.02795
ENSDARG00000011661	63.1254	0.268785	0.144354	0.0497503	0.0926548
ENSDARG00000062797	8.51994	1.20414	0.487441	0.00112086	0.00316482
ENSDARG00000018744	0.617681	-0.176009	0.680925	0.628552	0.722482
ENSDARG00000020086	658.901	0.326618	0.14253	0.0159051	0.0343928
ENSDARG00000096496	12.8018	6.07703	2.01461	NA	NA
ENSDARG00000092161	0.192685	-0.171502	1.05266	0.595566	NA
ENSDARG00000003811	680.507	-0.407407	0.079594	1.95377e-07	1.04124e-06
ENSDARG00000094799	6.44102	-0.766501	0.507594	0.0302146	0.0602477
ENSDARG00000077090	1.26637	-0.833817	0.663851	0.0434399	0.0823669
ENSDARG00000079892	37.2618	5.70018	0.514829	2.57464e-31	1.3274e-29
ENSDARG00000015985	737.975	-0.740623	0.164223	1.55672e-06	7.32139e-06
ENSDARG00000112970	150.792	-0.158438	0.184763	0.352549	0.46656
ENSDARG00000045589	11.0843	1.14803	0.284582	4.04982e-06	1.78278e-05
ENSDARG00000112858	0.560344	-0.0454907	0.632553	0.897341	0.93216
ENSDARG00000057334	225.199	0.0697505	0.0736166	0.333602	0.447008
ENSDARG00000113699	0.771686	0.0689228	0.65113	0.846375	0.896007
ENSDARG00000106193	1.45294	-0.0922824	0.873603	0.795609	0.859806
ENSDARG00000045594	23.9359	3.95394	0.473563	1.56117e-19	3.08676e-18
ENSDARG00000045595	10.6549	-0.0179536	0.259266	0.936079	0.958083
ENSDARG00000006215	498.432	0.0108499	0.101686	0.912555	0.942801
ENSDARG00000045598	451.398	-0.0466227	0.0773396	0.538218	0.643832
ENSDARG00000017366	52.5711	-0.712976	0.206353	0.000143175	0.000482758
ENSDARG00000020101	470.037	0.195892	0.117884	0.0846883	0.145821
ENSDARG00000022424	533.446	-0.158957	0.231812	0.439026	0.551647
ENSDARG00000004497	14.5015	2.25692	0.372192	1.83847e-10	1.45898e-09
ENSDARG00000002952	131.134	0.647685	0.14617	3.04856e-06	1.36765e-05
ENSDARG00000045601	0.434284	-0.227662	0.992055	0.514776	NA
ENSDARG00000007764	112.329	0.0366837	0.0878959	0.669086	0.757911
ENSDARG00000096823	4.48605	0.38237	0.411741	0.205745	0.303918
ENSDARG00000062651	112.763	0.261756	0.11336	0.0169871	0.0364443
ENSDARG00000000019	774.767	-0.251668	0.101121	0.0105925	0.0240102
ENSDARG00000080467	0	0	1.57358	NA	NA
ENSDARG00000083126	0	0	1.57358	NA	NA
ENSDARG00000081095	0	0	1.57358	NA	NA
ENSDARG00000000018	155.502	-0.529758	0.124793	1.00948e-05	4.17659e-05
ENSDARG00000092341	0.478619	-0.120068	0.733698	0.742488	0.818299
ENSDARG00000093247	13.0188	0.599455	0.275891	0.0107471	0.0243157
ENSDARG00000019328	60.1529	0.849114	0.189759	1.27086e-06	6.04792e-06
ENSDARG00000032919	987.389	-0.268106	0.130234	0.0315862	0.0625909
ENSDARG00000004336	107.124	0.149791	0.166318	0.335523	0.449011
ENSDARG00000094584	1.06096	1.11473	1.23259	0.0369329	0.0717443
ENSDARG00000069698	0.288675	0	1.06671	1	NA
ENSDARG00000069692	13.9324	4.08205	1.94411	NA	NA
ENSDARG00000093135	0.301675	-0.623153	0.975985	0.153239	NA
ENSDARG00000092944	0.148863	-0.127103	1.11817	0.668215	NA
ENSDARG00000092064	0.0297734	0	1.13288	1	NA
ENSDARG00000089640	0.262949	0	1.13288	1	NA
ENSDARG00000087241	0.00886355	0	1.13288	1	NA
ENSDARG00000034823	706.186	0.079739	0.116529	0.477957	0.58879
ENSDARG00000032319	52.4053	-0.0103343	0.132715	0.935131	0.957533
ENSDARG00000097754	0.0318987	-0.127782	1.16178	0.653414	NA
ENSDARG00000095103	0.120006	-0.171232	1.14804	0.565022	NA
ENSDARG00000093168	0.0104036	-0.127794	1.16178	0.653383	NA
ENSDARG00000093983	0.18573	-0.163589	1.00189	0.62576	NA
ENSDARG00000092097	0.0849971	-0.123299	1.15142	0.667004	NA
ENSDARG00000113342	0.0244783	-0.0293823	1.13333	0.916537	NA
ENSDARG00000116640	0	0	1.57358	NA	NA
ENSDARG00000113663	0	0	1.57358	NA	NA
ENSDARG00000112642	0.0103931	-0.127782	1.16178	0.653414	NA
ENSDARG00000012684	189.138	0.840472	0.167213	8.5549e-08	4.80828e-07
ENSDARG00000117071	0.0688581	0	1.13288	1	NA
ENSDARG00000056954	37.4374	-0.457304	0.174974	0.00488902	0.0120334
ENSDARG00000056950	52.2345	-0.0682711	0.132064	0.588927	0.689756
ENSDARG00000111690	0.375375	-0.49536	0.971648	0.227357	NA
ENSDARG00000056938	0.350453	0.0448346	0.724484	0.901522	NA
ENSDARG00000045580	178.786	3.23784	0.363227	1.92487e-20	4.12128e-19
ENSDARG00000012066	3131.23	1.32619	0.13185	4.31122e-25	1.37133e-23
ENSDARG00000088002	0.588225	-0.381172	0.881997	0.333484	0.446875
ENSDARG00000027249	4093.65	0.164026	0.103504	0.102495	0.171183
ENSDARG00000020749	2.44374	-0.451844	0.907934	0.265146	0.372947
ENSDARG00000032653	330.193	1.58558	0.309847	1.89498e-08	1.16634e-07
ENSDARG00000003789	547.326	0.219971	0.135263	0.0883481	0.151227
ENSDARG00000023026	114.225	0.87012	0.257901	0.000116092	0.000397963
ENSDARG00000027316	890.544	0.520275	0.154718	0.000362134	0.00113299
ENSDARG00000095159	1.90489	-1.10515	0.834225	0.0234377	0.0483647
ENSDARG00000093371	1.892	0.633276	0.855272	0.143354	0.226491
ENSDARG00000004904	9.92939	0.175259	0.238227	0.403511	0.517326
ENSDARG00000093058	506.677	0.451832	0.0996478	3.28986e-06	1.4674e-05
ENSDARG00000022795	43.9638	0.185704	0.116156	0.0974344	0.164051
ENSDARG00000056859	1.15601	-0.130363	0.637034	0.713806	0.795657
ENSDARG00000077985	0	0	1.57358	NA	NA
ENSDARG00000019644	17100.2	-0.703822	0.124787	4.64615e-09	3.10705e-08
ENSDARG00000027424	3.13843	-1.09441	0.59985	0.00777624	0.0182584
ENSDARG00000007315	78.4231	-0.152529	0.107024	0.141207	0.223601
ENSDARG00000007405	583.35	-0.326442	0.0941062	0.000388047	0.00120659
ENSDARG00000019420	536.517	-0.216734	0.127466	0.0761585	0.133216
ENSDARG00000011582	43.8868	-0.448067	0.178858	0.00681388	0.0162199
ENSDARG00000085074	0	0	1.57358	NA	NA
ENSDARG00000117277	0.0831499	-0.14405	1.08634	0.640659	NA
ENSDARG00000091957	0	0	1.57358	NA	NA
ENSDARG00000016815	0.114097	-0.0840943	0.992481	0.797459	NA
ENSDARG00000045574	10.6747	0.984142	0.300136	0.000118038	0.000404096
ENSDARG00000045568	11.1208	-0.0252248	0.335412	0.924468	0.950566
ENSDARG00000094132	5.75257	0.700883	0.550109	0.0555425	0.101892
ENSDARG00000094191	59.1813	0.680551	0.139276	3.01699e-07	1.56482e-06
ENSDARG00000073959	0.441436	-0.378463	0.911934	0.334055	NA
ENSDARG00000029944	29.7625	1.47489	0.296191	3.5853e-08	2.12342e-07
ENSDARG00000093287	0.318034	0.0903329	0.885016	0.798691	NA
ENSDARG00000038384	8.67071	-0.459471	0.902419	0.258972	0.366278
ENSDARG00000020143	154.238	-0.0879985	0.748761	0.809234	0.869524
ENSDARG00000038386	0.604233	0.0861624	0.81398	0.812313	0.871596
ENSDARG00000007175	93.7127	-0.0102963	0.0872171	0.90383	0.936786
ENSDARG00000002174	61.0324	0.0730086	0.123004	0.536933	0.64265
ENSDARG00000079985	33.6936	0.987018	0.211095	3.11033e-07	1.60893e-06
ENSDARG00000006011	34.657	-0.511098	0.212574	0.00760772	0.0179079
ENSDARG00000002128	82.8643	-0.488411	0.114782	1.08046e-05	4.44967e-05
ENSDARG00000115392	6.56541	-0.108286	0.415046	0.717259	0.798341
ENSDARG00000045563	77.84	-0.427092	0.141497	0.00150947	0.00414431
ENSDARG00000045561	199.642	1.70183	0.262982	7.63782e-12	7.08112e-11
ENSDARG00000030153	274.299	-0.0229631	0.0727319	0.747606	0.822179
ENSDARG00000014572	688.253	-0.61472	0.104704	1.57476e-09	1.12251e-08
ENSDARG00000045560	157.962	-0.836407	0.50677	0.0191031	0.0403806
ENSDARG00000094593	0.164671	-0.096885	1.10829	0.742199	NA
ENSDARG00000097601	45.3955	1.58358	0.248531	1.20354e-11	1.08848e-10
ENSDARG00000087438	1.90888	-0.85999	0.964013	0.0718637	0.126829
ENSDARG00000012435	0.18714	-0.139401	1.16716	0.625347	NA
ENSDARG00000016886	50.0685	1.0676	0.258565	3.17474e-06	1.42069e-05
ENSDARG00000076690	0.796897	-0.276081	1.08528	0.41513	0.528852
ENSDARG00000021239	212.597	-0.391429	0.120169	0.000728723	0.0021397
ENSDARG00000003512	431.333	-0.367791	0.163541	0.0163333	0.0352073
ENSDARG00000111346	0.0311792	-0.149155	1.17201	0.602404	NA
ENSDARG00000004055	131.208	0.490589	0.109697	3.98709e-06	1.75716e-05
ENSDARG00000015278	239.802	2.66122	0.278413	1.78651e-22	4.44754e-21
ENSDARG00000028192	12.5134	0.34398	0.227819	0.0891029	0.152228
ENSDARG00000097434	8.9309	-0.0784651	0.35241	0.774581	0.843507
ENSDARG00000045557	26.2344	-0.118743	0.239256	0.572888	0.675634
ENSDARG00000033757	122.475	0.337474	0.109002	0.00141812	0.00391478
ENSDARG00000045555	44.1883	-0.00962055	0.132598	0.939553	0.960285
ENSDARG00000117252	0.058558	-0.0829924	1.14518	0.768374	NA
ENSDARG00000073965	0.151671	0	1.08881	1	NA
ENSDARG00000045552	0.566455	-0.275048	0.758511	0.467811	0.579425
ENSDARG00000005547	87.8603	-0.369236	0.121832	0.0016522	0.00450163
ENSDARG00000097195	0.0271676	-0.126636	1.16127	0.656223	NA
ENSDARG00000029018	184.003	-0.487841	0.113066	8.28244e-06	3.48252e-05
ENSDARG00000095705	166.881	-0.249507	0.190424	0.153246	0.239307
ENSDARG00000031777	116.485	-0.264105	0.175978	0.105747	0.175756
ENSDARG00000081807	1.03791	-0.516793	0.608048	0.165518	0.254927
ENSDARG00000082287	0.89666	-0.192665	0.766088	0.604042	0.702891
ENSDARG00000022858	5.50701	-0.398607	0.403581	0.18273	0.276078
ENSDARG00000008439	20.2634	0.0947684	0.167383	0.544855	0.64986
ENSDARG00000034717	7.37632	0.896665	0.423213	0.00537458	0.0131064
ENSDARG00000069431	3.2629	-0.489412	0.615562	0.189213	0.283957
ENSDARG00000003615	2.61487	-0.053292	0.748794	0.8834	0.922519
ENSDARG00000007371	0.918596	0.0435746	0.840236	0.903287	0.936474
ENSDARG00000015222	51.8225	-0.132857	0.141163	0.322304	0.435199
ENSDARG00000096473	0	0	1.57358	NA	NA
ENSDARG00000045549	20.7803	-0.0847027	0.305536	0.735728	0.813194
ENSDARG00000016613	16.0195	-0.468749	0.218054	0.016455	0.0354533
ENSDARG00000008867	1566.77	0.035766	0.0868567	0.673359	0.761747
ENSDARG00000115618	3.07929	-0.415395	0.920452	0.296699	0.407637
ENSDARG00000094428	27.0176	3.2342	0.430835	2.22766e-15	2.94975e-14
ENSDARG00000029524	301.533	-0.838045	0.13253	4.43288e-11	3.7618e-10
ENSDARG00000099812	71.6706	-0.101168	0.185757	0.554859	0.659354
ENSDARG00000045548	65.9304	1.3637	1.04389	0.0154681	0.0335446
ENSDARG00000082824	0	0	1.57358	NA	NA
ENSDARG00000083992	0	0	1.57358	NA	NA
ENSDARG00000094118	0.399032	0.864519	0.972763	0.0712574	NA
ENSDARG00000006766	851.662	-0.121602	0.0883594	0.158527	0.246131
ENSDARG00000069402	38.7172	-0.0936756	0.241632	0.658976	0.749151
ENSDARG00000021336	0.0138154	0	1.13288	1	NA
ENSDARG00000045544	20.6338	-0.0842399	0.231609	0.681733	0.7689
ENSDARG00000014804	297.149	0.128696	0.144651	0.348456	0.462434
ENSDARG00000111326	0.26422	-0.166502	0.910054	0.641043	NA
ENSDARG00000001912	3.89091	-0.27643	0.581726	0.431332	0.544303
ENSDARG00000106138	0.461842	-0.0535827	0.723209	0.882473	NA
ENSDARG00000104301	0.316198	-0.236629	0.9534	0.51041	NA
ENSDARG00000045543	94.3983	0.588805	0.153671	4.93208e-05	0.000181457
ENSDARG00000045542	255.268	-0.177639	0.13354	0.163688	0.25261
ENSDARG00000045541	192.322	-0.209428	0.155385	0.152429	0.238303
ENSDARG00000011605	64.5222	-0.0565809	0.125008	0.637458	0.730478
ENSDARG00000045540	412.509	-0.0386993	0.0782018	0.613353	0.710774
ENSDARG00000056152	210.544	0.0508316	0.124714	0.671365	0.759971
ENSDARG00000056145	0.0138154	0	1.13288	1	NA
ENSDARG00000101236	39.1725	-0.575408	0.180754	0.000580791	0.00174342
ENSDARG00000037960	198.962	1.29617	0.167406	5.15124e-16	7.29012e-15
ENSDARG00000017163	9.84647	1.42092	0.419705	4.21374e-05	0.000156714
ENSDARG00000004794	39.0092	0.134377	0.158783	0.36807	0.482591
ENSDARG00000019861	886.806	0.869762	0.129242	2.63655e-12	2.56507e-11
ENSDARG00000045481	139.207	0.0117993	0.115469	0.915712	0.944654
ENSDARG00000045482	127.61	-0.424508	0.128319	0.000564164	0.00169702
ENSDARG00000103810	1.70501	0.784821	0.702138	0.0615262	0.111038
ENSDARG00000045483	14.2496	1.92121	0.31558	1.21944e-10	9.87273e-10
ENSDARG00000026855	0.424428	-0.142393	0.835023	0.696472	NA
ENSDARG00000045484	260.873	0.140853	0.0956544	0.13039	0.209349
ENSDARG00000008398	391.694	-0.32836	0.212232	0.0857677	0.147429
ENSDARG00000082618	1.27976	-0.182023	0.80131	0.62327	0.719042
ENSDARG00000009252	63.7005	-0.32942	0.140258	0.0136111	0.0300386
ENSDARG00000011764	197.306	-0.196924	0.145663	0.153832	0.239977
ENSDARG00000045485	290.397	-0.477312	0.140807	0.000368707	0.00115123
ENSDARG00000117503	1.40773	-0.272598	0.74077	0.469957	0.581556
ENSDARG00000055245	6.31417	0.172051	0.308455	0.495777	0.605261
ENSDARG00000114678	4.79922	0.314734	0.552059	0.362767	0.476988
ENSDARG00000090038	8.75436	0.141342	0.251038	0.51758	0.625346
ENSDARG00000090277	1.75225	-0.272051	0.43861	0.380013	0.494879
ENSDARG00000005476	57.0053	0.6725	0.328919	0.0118432	0.0265246
ENSDARG00000030614	270.042	-0.897109	0.330288	0.000982097	0.00280434
ENSDARG00000045486	345.12	0.310135	0.132854	0.0146556	0.0320064
ENSDARG00000010784	1195.63	-0.374516	0.111586	0.00053184	0.00160832
ENSDARG00000117468	0.657208	-1.78489	1.26468	0.00621016	0.014928
ENSDARG00000045487	3021.6	-0.114189	0.123938	0.337391	0.451044
ENSDARG00000092717	7.04983	-1.32897	0.52296	0.000782772	0.00228426
ENSDARG00000097427	0.119146	-0.125438	1.13652	0.666539	NA
ENSDARG00000029830	3.02429	-0.928421	0.585484	0.0182669	0.0387822
ENSDARG00000007277	1.14452	-1.48316	1.09971	0.0117196	0.0262782
ENSDARG00000098436	0	0	1.57358	NA	NA
ENSDARG00000013414	27.67	-0.175025	0.232005	0.394409	0.508452
ENSDARG00000106953	0	0	1.57358	NA	NA
ENSDARG00000032218	92.4955	1.39667	0.142861	7.45287e-24	2.11851e-22
ENSDARG00000013000	18.397	-1.6104	0.247223	4.94316e-12	4.66471e-11
ENSDARG00000096999	2.94702	-0.817599	0.82937	0.0710099	0.125534
ENSDARG00000095571	0	0	1.57358	NA	NA
ENSDARG00000055360	110.825	0.296114	0.146384	0.032822	0.0646705
ENSDARG00000012729	218.681	2.32254	0.331603	4.04625e-13	4.30785e-12
ENSDARG00000061951	335.963	-0.331299	0.160426	0.027788	0.0560435
ENSDARG00000010454	2.35769	-1.25848	1.06749	0.0223447	0.0463147
ENSDARG00000021579	47.3312	2.44147	0.196691	4.56466e-36	3.50289e-34
ENSDARG00000021595	1.56118	-0.0934854	0.444033	0.761946	0.833574
ENSDARG00000007523	543.735	0.0621742	0.147243	0.656048	0.746851
ENSDARG00000045490	725.921	0.0561657	0.204033	0.762044	0.833641
ENSDARG00000018111	127.541	0.505697	0.264688	0.0261392	0.0531936
ENSDARG00000117573	0	0	1.57358	NA	NA
ENSDARG00000034300	11.263	1.78164	0.295118	1.35122e-10	1.08752e-09
ENSDARG00000032639	8.39712	0.693781	0.450056	0.0337984	0.0663583
ENSDARG00000021647	866.078	0.63551	0.143502	3.20408e-06	1.43189e-05
ENSDARG00000016010	260.745	0.0769946	0.135495	0.551692	0.656195
ENSDARG00000021590	21.3035	0.360033	0.202938	0.0506231	0.0940017
ENSDARG00000045493	40.1765	0.0507842	0.135931	0.695553	0.780626
ENSDARG00000094023	36.4766	-0.140648	0.204771	0.449279	0.561285
ENSDARG00000033443	336.978	0.0423569	0.135849	0.744008	0.819385
ENSDARG00000109358	1.35574	-0.207178	0.760187	0.578145	0.680109
ENSDARG00000108552	0	0	1.57358	NA	NA
ENSDARG00000108019	0	0	1.57358	NA	NA
ENSDARG00000084043	0	0	1.57358	NA	NA
ENSDARG00000111837	0.297822	-0.16614	1.02951	0.612952	NA
ENSDARG00000084741	0	0	1.57358	NA	NA
ENSDARG00000011769	43.0156	-1.03225	0.200643	2.46562e-08	1.49844e-07
ENSDARG00000022187	114.882	-0.036084	0.123444	0.761104	0.832889
ENSDARG00000002131	72.0513	1.50189	0.268119	1.21983e-09	8.79689e-09
ENSDARG00000016526	69.0483	-0.137193	0.144912	0.318314	0.431119
ENSDARG00000045513	242.363	-0.375965	0.0821884	3.23965e-06	1.44723e-05
ENSDARG00000045514	7436.84	-0.141083	0.110952	0.188379	0.282977
ENSDARG00000045515	82.266	0.658416	0.102324	3.93827e-11	3.36293e-10
ENSDARG00000045516	14.9347	0.124654	0.351069	0.648587	0.74035
ENSDARG00000045517	55.3957	1.91732	0.306646	4.39164e-11	3.72953e-10
ENSDARG00000045518	49.9254	-0.127156	0.128328	0.30101	0.412412
ENSDARG00000045519	42.5051	0.994733	0.260769	1.45747e-05	5.86621e-05
ENSDARG00000034173	12.2008	1.64218	0.456345	1.85448e-05	7.33092e-05
ENSDARG00000001953	191.608	0.367613	0.245904	0.0869465	0.149135
ENSDARG00000031346	138.943	-0.0435173	0.0881161	0.612956	0.710424
ENSDARG00000069311	37.2522	1.49531	0.217507	3.59305e-13	3.84797e-12
ENSDARG00000089159	32.751	-0.526642	0.179577	0.00153524	0.00420959
ENSDARG00000045522	86.3132	-1.61548	0.278485	4.3251e-10	3.28222e-09
ENSDARG00000069292	1.35288	-2.23178	1.20349	0.0015575	0.00426511
ENSDARG00000088524	1.50031	-0.283575	0.532247	0.403053	0.51693
ENSDARG00000033413	119.01	-0.0872355	0.132545	0.491243	0.601434
ENSDARG00000045524	550.617	0.481974	0.136146	0.000208767	0.000681873
ENSDARG00000045525	176.498	1.41661	0.157537	1.29472e-20	2.8241e-19
ENSDARG00000042469	987.887	-0.190092	0.13869	0.150002	0.235204
ENSDARG00000045527	112.003	-0.54943	0.115049	7.85883e-07	3.85189e-06
ENSDARG00000107892	0.235423	-0.139401	1.16716	0.625347	NA
ENSDARG00000045528	123.844	-0.0634727	0.132462	0.616382	0.713448
ENSDARG00000075215	48.2127	0.0872517	0.142806	0.520325	0.627879
ENSDARG00000069261	17.8186	0.235961	0.22017	0.231025	0.33388
ENSDARG00000097579	3.0339	0.38314	0.68481	0.313045	0.425743
ENSDARG00000089861	139.248	-0.547343	0.149958	0.00011451	0.000393001
ENSDARG00000089908	8.13436	0.790798	0.696026	0.0588798	0.106984
ENSDARG00000032627	154.491	-0.193751	0.0907912	0.029017	0.0581491
ENSDARG00000069244	75.8045	1.51032	0.377267	3.56479e-06	1.58214e-05
ENSDARG00000045530	80.4913	0.752186	0.2273	0.000213951	0.000697335
ENSDARG00000097326	0.0413973	0	1.13288	1	NA
ENSDARG00000098221	22.3093	0.975285	0.305475	0.000164426	0.000547899
ENSDARG00000073766	121.222	3.30997	0.882757	2.33399e-06	1.06684e-05
ENSDARG00000078749	1.01976	-1.28734	1.23828	0.023401	0.0483017
ENSDARG00000083413	0	0	1.57358	NA	NA
ENSDARG00000116145	0.0697597	0.0272961	1.13195	0.922532	NA
ENSDARG00000099850	0.7873	-0.315243	0.713269	0.404567	0.518406
ENSDARG00000107462	0	0	1.57358	NA	NA
ENSDARG00000041205	2.37796	-1.16447	1.18434	0.0321016	0.063423
ENSDARG00000114833	0.0889148	-0.0445405	1.05246	0.884386	NA
ENSDARG00000029071	58.8025	1.60808	0.280456	6.35538e-10	4.72578e-09
ENSDARG00000041199	43.9154	0.531506	0.178528	0.00131246	0.0036469
ENSDARG00000024306	118.491	-0.60492	0.157843	4.68137e-05	0.000172807
ENSDARG00000013596	74.1162	-0.534676	0.184488	0.00167481	0.00455738
ENSDARG00000084471	0.0103116	0	1.13288	1	NA
ENSDARG00000069160	0.368334	0.186466	0.710481	0.612072	NA
ENSDARG00000045510	86.2457	-0.0574094	0.0878964	0.503408	0.612295
ENSDARG00000069169	27.3698	-0.724993	0.259064	0.0012764	0.00355861
ENSDARG00000069171	66.4125	0.452628	0.273595	0.0518722	0.0960296
ENSDARG00000109808	1.84976	-2.41339	1.87769	0.00259955	0.00679384
ENSDARG00000069185	63.3482	1.12025	0.136031	1.23501e-17	2.05117e-16
ENSDARG00000043734	59.499	0.593229	0.123138	5.60645e-07	2.81193e-06
ENSDARG00000096207	0	0	1.57358	NA	NA
ENSDARG00000096045	87.8649	1.50156	0.176714	1.15346e-18	2.09717e-17
ENSDARG00000014941	66.5306	1.54668	0.122736	1.38898e-37	1.19664e-35
ENSDARG00000053917	14.6012	0.00125743	0.188144	0.994211	0.998635
ENSDARG00000075820	15.2832	-1.5358	0.291215	7.85146e-09	5.10663e-08
ENSDARG00000076272	18.8007	-0.325103	0.150779	0.0225174	0.0466311
ENSDARG00000111124	0	0	1.57358	NA	NA
ENSDARG00000112874	11.0764	-0.511094	0.310896	0.04527	0.0853567
ENSDARG00000096034	0	0	1.57358	NA	NA
ENSDARG00000077488	2.07441	-1.75464	1.00261	0.00388689	0.00977693
ENSDARG00000106572	0	0	1.57358	NA	NA
ENSDARG00000115901	0	0	1.57358	NA	NA
ENSDARG00000115871	0	0	1.57358	NA	NA
ENSDARG00000116477	0	0	1.57358	NA	NA
ENSDARG00000116592	0	0	1.57358	NA	NA
ENSDARG00000111340	0	0	1.57358	NA	NA
ENSDARG00000109889	0	0	1.57358	NA	NA
ENSDARG00000115466	0	0	1.57358	NA	NA
ENSDARG00000112296	0	0	1.57358	NA	NA
ENSDARG00000111749	0	0	1.57358	NA	NA
ENSDARG00000111325	0	0	1.57358	NA	NA
ENSDARG00000110605	0	0	1.57358	NA	NA
ENSDARG00000114347	0	0	1.57358	NA	NA
ENSDARG00000114485	0	0	1.57358	NA	NA
ENSDARG00000109380	0	0	1.57358	NA	NA
ENSDARG00000111403	0	0	1.57358	NA	NA
ENSDARG00000114836	0	0	1.57358	NA	NA
ENSDARG00000116261	0	0	1.57358	NA	NA
ENSDARG00000113618	0	0	1.57358	NA	NA
ENSDARG00000114213	0	0	1.57358	NA	NA
ENSDARG00000115035	0	0	1.57358	NA	NA
ENSDARG00000110116	0	0	1.57358	NA	NA
ENSDARG00000113089	0	0	1.57358	NA	NA
ENSDARG00000110445	0	0	1.57358	NA	NA
ENSDARG00000116403	0	0	1.57358	NA	NA
ENSDARG00000111541	0	0	1.57358	NA	NA
ENSDARG00000116481	0	0	1.57358	NA	NA
ENSDARG00000113073	0	0	1.57358	NA	NA
ENSDARG00000111943	0	0	1.57358	NA	NA
ENSDARG00000116749	0	0	1.57358	NA	NA
ENSDARG00000109709	0	0	1.57358	NA	NA
ENSDARG00000114599	0	0	1.57358	NA	NA
ENSDARG00000112802	0	0	1.57358	NA	NA
ENSDARG00000111975	0	0	1.57358	NA	NA
ENSDARG00000114183	0	0	1.57358	NA	NA
ENSDARG00000109941	0	0	1.57358	NA	NA
ENSDARG00000115654	0	0	1.57358	NA	NA
ENSDARG00000114311	0	0	1.57358	NA	NA
ENSDARG00000115251	0	0	1.57358	NA	NA
ENSDARG00000113362	0	0	1.57358	NA	NA
ENSDARG00000109967	0	0	1.57358	NA	NA
ENSDARG00000113279	0	0	1.57358	NA	NA
ENSDARG00000115317	0	0	1.57358	NA	NA
ENSDARG00000116475	0	0	1.57358	NA	NA
ENSDARG00000110007	0	0	1.57358	NA	NA
ENSDARG00000110957	0	0	1.57358	NA	NA
ENSDARG00000113472	0	0	1.57358	NA	NA
ENSDARG00000115532	0	0	1.57358	NA	NA
ENSDARG00000114255	0	0	1.57358	NA	NA
ENSDARG00000112506	0	0	1.57358	NA	NA
ENSDARG00000113369	0	0	1.57358	NA	NA
ENSDARG00000109546	0	0	1.57358	NA	NA
ENSDARG00000110053	0	0	1.57358	NA	NA
ENSDARG00000116026	0	0	1.57358	NA	NA
ENSDARG00000114956	0	0	1.57358	NA	NA
ENSDARG00000074009	14.7118	-0.303433	0.306479	0.228087	0.330271
ENSDARG00000089318	23.1819	0.467044	0.332468	0.0798903	0.138783
ENSDARG00000079222	17.5052	-0.426764	0.188721	0.0138173	0.0304387
ENSDARG00000088214	9.90271	-0.351904	0.269038	0.125613	0.202732
ENSDARG00000070203	0.459637	0.277246	0.984193	0.442795	NA
ENSDARG00000023036	13.7161	-0.563848	0.353044	0.0429092	0.0815135
ENSDARG00000097728	0.751827	-0.432262	0.973547	0.275731	0.384348
ENSDARG00000104041	9.72132	0.739389	0.487244	0.031714	0.0628228
ENSDARG00000094824	0.177903	-0.396591	0.984627	0.305841	NA
ENSDARG00000096684	1.31203	0.327198	0.563399	0.349029	0.463088
ENSDARG00000115593	1.64543	-0.383357	0.615976	0.294373	0.405111
ENSDARG00000109327	3.17153	-0.464719	0.478635	0.158731	0.246394
ENSDARG00000088082	1.06799	-0.075846	0.486552	0.813244	0.872252
ENSDARG00000112449	22.1573	-1.09162	0.317746	5.13585e-05	0.000188209
ENSDARG00000091381	15.6928	0.405559	0.27285	0.0807303	0.139981
ENSDARG00000096063	0.425037	0.21825	0.703969	0.554451	NA
ENSDARG00000116181	9.15394	-0.237856	0.276919	0.310637	0.423285
ENSDARG00000099173	8.014	-0.150173	0.291256	0.536669	0.642471
ENSDARG00000092140	0	0	1.57358	NA	NA
ENSDARG00000094903	0.451103	-0.197668	0.940412	0.578267	NA
ENSDARG00000093831	1.62731	-0.304135	0.464067	0.340988	0.454754
ENSDARG00000110852	1.66893	0.557093	0.568405	0.125645	0.202754
ENSDARG00000092968	1.68555	-0.182962	0.430509	0.549049	0.653753
ENSDARG00000043792	0.354941	-1.22533	1.25548	0.0276883	NA
ENSDARG00000117382	3.83546	-2.74866	0.980528	0.000104037	0.000360133
ENSDARG00000088870	13.7094	0.698464	0.223853	0.000490925	0.00149489
ENSDARG00000089582	22.1863	1.07201	0.23364	3.76724e-07	1.92459e-06
ENSDARG00000099440	0.860081	-0.449314	0.872405	0.268002	0.376099
ENSDARG00000114558	1.15958	-0.524335	0.830549	0.206446	0.304644
ENSDARG00000111979	1.84803	-0.107486	0.473701	0.735209	0.812811
ENSDARG00000101497	0.577184	0.294081	0.633171	0.418374	0.531878
ENSDARG00000100142	5.87502	-0.718174	0.364912	0.0124619	0.027779
ENSDARG00000099837	1.71	-0.559021	0.497768	0.100481	0.168278
ENSDARG00000104239	2.41263	-0.45258	1.07968	0.241812	0.346327
ENSDARG00000103202	0.00886355	0	1.13288	1	NA
ENSDARG00000117163	2.70024	0.455599	0.456244	0.156203	0.243043
ENSDARG00000098876	1.11581	-0.352621	0.603621	0.328312	0.441598
ENSDARG00000103471	2.96022	0.15714	0.460136	0.617397	0.714038
ENSDARG00000104074	0.914738	-0.13358	0.79812	0.71564	0.796966
ENSDARG00000101202	0.0855508	-0.0571832	1.1383	0.838674	NA
ENSDARG00000102559	0.320189	0.232706	0.736256	0.533106	NA
ENSDARG00000113016	2.74317	-0.837157	0.64813	0.0403049	0.0772542
ENSDARG00000101775	2.22646	0.240467	0.614177	0.499916	0.6093
ENSDARG00000098115	1.47826	-0.597567	0.725707	0.142779	0.225736
ENSDARG00000101374	1.73003	0.751879	0.598776	0.0513727	0.0952339
ENSDARG00000110594	0	0	1.57358	NA	NA
ENSDARG00000082790	0	0	1.57358	NA	NA
ENSDARG00000110759	0	0	1.57358	NA	NA
ENSDARG00000115818	0.206513	-0.00610172	0.974473	0.985205	NA
ENSDARG00000109664	0	0	1.57358	NA	NA
ENSDARG00000115389	0	0	1.57358	NA	NA
ENSDARG00000115944	0	0	1.57358	NA	NA
ENSDARG00000111938	0	0	1.57358	NA	NA
ENSDARG00000114277	0	0	1.57358	NA	NA
ENSDARG00000110891	0	0	1.57358	NA	NA
ENSDARG00000098340	0	0	1.57358	NA	NA
ENSDARG00000113005	0.443121	0.302708	0.851719	0.429466	NA
ENSDARG00000099699	1.41293	-0.00067101	0.678017	0.998506	1
ENSDARG00000117318	0.00815944	-0.0829926	1.14518	0.768374	NA
ENSDARG00000112206	0	0	1.57358	NA	NA
ENSDARG00000110785	0	0	1.57358	NA	NA
ENSDARG00000117046	0	0	1.57358	NA	NA
ENSDARG00000114548	0	0	1.57358	NA	NA
ENSDARG00000116138	0	0	1.57358	NA	NA
ENSDARG00000115815	0	0	1.57358	NA	NA
ENSDARG00000114802	0	0	1.57358	NA	NA
ENSDARG00000109445	0	0	1.57358	NA	NA
ENSDARG00000114362	0	0	1.57358	NA	NA
ENSDARG00000116626	0	0	1.57358	NA	NA
ENSDARG00000111726	0	0	1.57358	NA	NA
ENSDARG00000114561	0	0	1.57358	NA	NA
ENSDARG00000113830	0	0	1.57358	NA	NA
ENSDARG00000116681	0	0	1.57358	NA	NA
ENSDARG00000110373	0	0	1.57358	NA	NA
ENSDARG00000116826	0	0	1.57358	NA	NA
ENSDARG00000080902	0	0	1.57358	NA	NA
ENSDARG00000109780	0	0	1.57358	NA	NA
ENSDARG00000100479	14.6806	0.787925	0.298146	0.00168274	0.00457681
ENSDARG00000110062	0.0139424	0	1.13288	1	NA
ENSDARG00000116390	0	0	1.57358	NA	NA
ENSDARG00000110989	0	0	1.57358	NA	NA
ENSDARG00000098143	0.178768	-0.166955	1.18156	0.562087	NA
ENSDARG00000104064	4.97966	0.0365955	0.478308	0.908501	0.939951
ENSDARG00000110696	0.00692292	-0.0829926	1.14518	0.768374	NA
ENSDARG00000114172	2.63731	1.81302	1.17493	0.00499369	0.0122638
ENSDARG00000103143	4.36882	-1.81734	0.524535	3.11265e-05	0.000118745
ENSDARG00000103229	4.26029	0.75134	0.557546	0.0432218	0.0819866
ENSDARG00000104211	0.226197	-0.169629	1.10966	0.580964	NA
ENSDARG00000103998	0.325078	-0.311177	0.852797	0.418116	NA
ENSDARG00000100061	10.4337	1.22729	0.732495	0.00919824	0.0211781
ENSDARG00000116510	0.300138	0.00835659	0.959372	0.980001	NA
ENSDARG00000104412	23.7236	0.284187	0.338323	0.289514	0.399892
ENSDARG00000100632	0.831187	-0.080153	0.67438	0.823315	0.88005
ENSDARG00000101475	0	0	1.57358	NA	NA
ENSDARG00000110031	0.205946	-0.146487	1.17065	0.608621	NA
ENSDARG00000100793	4.23212	-0.567342	0.40939	0.06318	0.113616
ENSDARG00000102008	1.95219	-0.0998285	0.527269	0.763702	0.834787
ENSDARG00000111875	0.0381375	-0.147389	1.17111	0.606514	NA
ENSDARG00000113581	0	0	1.57358	NA	NA
ENSDARG00000111217	0	0	1.57358	NA	NA
ENSDARG00000116396	0	0	1.57358	NA	NA
ENSDARG00000111322	0	0	1.57358	NA	NA
ENSDARG00000112824	0	0	1.57358	NA	NA
ENSDARG00000114517	0	0	1.57358	NA	NA
ENSDARG00000110846	0	0	1.57358	NA	NA
ENSDARG00000114778	0	0	1.57358	NA	NA
ENSDARG00000109305	0	0	1.57358	NA	NA
ENSDARG00000114244	0	0	1.57358	NA	NA
ENSDARG00000111750	0	0	1.57358	NA	NA
ENSDARG00000110138	0	0	1.57358	NA	NA
ENSDARG00000113937	0	0	1.57358	NA	NA
ENSDARG00000116916	0	0	1.57358	NA	NA
ENSDARG00000113483	0	0	1.57358	NA	NA
ENSDARG00000110847	0	0	1.57358	NA	NA
ENSDARG00000113058	0	0	1.57358	NA	NA
ENSDARG00000111830	0	0	1.57358	NA	NA
ENSDARG00000116472	0	0	1.57358	NA	NA
ENSDARG00000110566	0	0	1.57358	NA	NA
ENSDARG00000113950	0	0	1.57358	NA	NA
ENSDARG00000117208	0	0	1.57358	NA	NA
ENSDARG00000114925	0	0	1.57358	NA	NA
ENSDARG00000075731	0.597514	0.124376	0.587657	0.719443	0.800291
ENSDARG00000091746	3.62261	0.308543	0.404789	0.30049	0.411896
ENSDARG00000095293	1.77636	-0.1749	0.478858	0.585362	0.686445
ENSDARG00000073915	2.28643	0.119356	0.725415	0.743632	0.819048
ENSDARG00000107177	0.48381	-0.05034	0.725754	0.889556	0.927199
ENSDARG00000089814	1.86391	-0.0366572	0.506298	0.910469	0.941317
ENSDARG00000096499	0.165667	0.0861925	1.09797	0.771031	NA
ENSDARG00000088245	3.51833	-0.303162	0.55468	0.380859	0.495619
ENSDARG00000109802	0.241597	0.170063	0.838994	0.64333	NA
ENSDARG00000096458	0.0354515	0	1.13288	1	NA
ENSDARG00000096437	0.0539885	0	1.13288	1	NA
ENSDARG00000089304	0.441374	-0.302652	0.679526	0.416251	NA
ENSDARG00000095997	8.69889	-0.113298	0.313472	0.657058	0.747525
ENSDARG00000095596	0.249548	-0.286337	1.03225	0.417448	NA
ENSDARG00000094484	0.685273	0.780599	0.748384	0.0702763	0.124468
ENSDARG00000094308	0.647085	1.08494	1.05357	0.0377083	0.0730174
ENSDARG00000096186	4.93113	-2.18432	0.569788	8.38816e-06	3.52442e-05
ENSDARG00000088378	0.24438	-0.000930265	0.776497	0.997953	NA
ENSDARG00000086449	1.43233	0.0645596	0.560907	0.84911	0.897881
ENSDARG00000096011	4.8934	-1.30356	0.466747	0.000362951	0.00113524
ENSDARG00000095521	1.19181	0.401186	0.539137	0.246901	0.352075
ENSDARG00000082253	0	0	1.57358	NA	NA
ENSDARG00000112409	0	0	1.57358	NA	NA
ENSDARG00000104584	1.24526	1.31833	0.844141	0.0104579	0.0237536
ENSDARG00000090366	1.4743	-0.834281	0.887333	0.072687	0.128029
ENSDARG00000076252	3.15429	3.2337	0.607849	2.89808e-09	1.99663e-08
ENSDARG00000096188	0.734955	1.44879	1.07552	0.0125065	0.0278651
ENSDARG00000096005	0.161391	-0.118409	0.949977	0.729689	NA
ENSDARG00000091013	1.60364	-1.47526	0.96177	0.0087959	0.0203748
ENSDARG00000103872	0	0	1.57358	NA	NA
ENSDARG00000087293	6.24504	1.85079	1.29654	0.00540615	0.0131751
ENSDARG00000090461	1.03287	-0.166931	0.484483	0.604215	0.702917
ENSDARG00000117785	0	0	1.57358	NA	NA
ENSDARG00000095989	0.0330597	-0.108613	1.15371	0.70142	NA
ENSDARG00000109604	1.60082	-0.179066	0.664021	0.62059	0.716874
ENSDARG00000098177	9.11599	2.11449	0.479884	8.70359e-07	4.23913e-06
ENSDARG00000110665	0	0	1.57358	NA	NA
ENSDARG00000100840	0	0	1.57358	NA	NA
ENSDARG00000110101	0	0	1.57358	NA	NA
ENSDARG00000116594	0	0	1.57358	NA	NA
ENSDARG00000101948	1.75617	-0.532257	0.578913	0.145237	0.228953
ENSDARG00000117764	0	0	1.57358	NA	NA
ENSDARG00000099330	0.245078	0.144321	0.888939	0.687073	NA
ENSDARG00000105246	0.0246905	0	1.13288	1	NA
ENSDARG00000099432	2.51219	-1.06951	0.658934	0.013118	0.0290577
ENSDARG00000114938	2.14558	-0.717118	0.706511	0.083778	0.144498
ENSDARG00000102904	11.2588	-0.633723	0.394804	0.0348325	0.0681526
ENSDARG00000102515	0	0	1.57358	NA	NA
ENSDARG00000105063	4.51252	-0.594281	0.384418	0.0435999	0.0826164
ENSDARG00000099899	1.23857	-0.377444	0.765579	0.33366	0.447059
ENSDARG00000102716	16.0838	0.508441	0.374873	0.0778705	0.135781
ENSDARG00000090355	0.0103931	-0.127782	1.16178	0.653414	NA
ENSDARG00000112634	0.447552	0	1.13288	1	NA
ENSDARG00000102561	0.592448	-0.0419232	0.755194	0.908106	0.939668
ENSDARG00000103992	0.594634	-0.24075	0.680519	0.512826	0.62128
ENSDARG00000099785	0.045605	-0.161707	1.17865	0.573764	NA
ENSDARG00000098615	0	0	1.57358	NA	NA
ENSDARG00000114783	1.25596	1.29013	1.08065	0.0206041	0.0431299
ENSDARG00000117809	0.139222	0.028984	1.03271	0.925926	NA
ENSDARG00000101459	5.12066	-0.97166	0.49403	0.00674987	0.016084
ENSDARG00000095275	1.43746	-0.476867	0.684336	0.218867	0.319025
ENSDARG00000113431	0.20939	0.204181	0.958541	0.562734	NA
ENSDARG00000109260	0	0	1.57358	NA	NA
ENSDARG00000077266	1.0132	-0.456471	0.636942	0.224361	0.32584
ENSDARG00000116675	0	0	1.57358	NA	NA
ENSDARG00000099493	8.81517	-0.102719	0.403768	0.727617	0.807028
ENSDARG00000116197	30.4963	0.533611	0.231001	0.00917527	0.0211357
ENSDARG00000111444	0.0246905	0	1.13288	1	NA
ENSDARG00000100961	1.51898	-0.287375	0.464723	0.367858	0.482346
ENSDARG00000103348	0.267163	0.27442	0.808951	0.470631	NA
ENSDARG00000114908	1.07293	-0.696388	0.761062	0.101582	0.169829
ENSDARG00000098167	0.631213	-1.1222	1.18864	0.0360809	0.0702641
ENSDARG00000098677	1.31155	-2.2617	1.28981	0.00173772	0.004712
ENSDARG00000098758	0.281941	0	1.13288	1	NA
ENSDARG00000104038	0.373158	-0.540945	0.821425	0.193932	NA
ENSDARG00000101463	1.17123	-0.210097	0.523414	0.529323	0.635964
ENSDARG00000115564	0.529682	-0.315244	0.795539	0.412996	0.526846
ENSDARG00000101623	2.80057	-0.291449	0.509447	0.38152	0.496286
ENSDARG00000111046	0.435867	0.397966	0.743291	0.307732	NA
ENSDARG00000099152	0.710328	-1.26489	1.09011	0.0225107	0.0466215
ENSDARG00000100099	0.588973	1.14468	1.13742	0.0333393	0.0655565
ENSDARG00000110802	3.44755	-0.437261	0.969974	0.271997	0.380373
ENSDARG00000104407	5.74798	-0.0553385	0.353537	0.840193	0.891746
ENSDARG00000098452	4.09199	-0.00291097	0.354035	0.991542	0.996772
ENSDARG00000103473	0.235185	-0.201071	0.826138	0.588264	NA
ENSDARG00000104681	0.514973	-0.207049	1.03796	0.535447	0.641403
ENSDARG00000098335	0.0277577	0	1.13288	1	NA
ENSDARG00000092436	0.460618	-0.0770901	0.839128	0.830478	NA
ENSDARG00000108175	0	0	1.57358	NA	NA
ENSDARG00000100959	0.491088	-0.283708	0.965369	0.438496	0.551249
ENSDARG00000100896	3.25378	-0.40712	0.499242	0.223541	0.324921
ENSDARG00000100565	0.0283214	-0.146487	1.17065	0.608621	NA
ENSDARG00000117327	0.00886355	0	1.13288	1	NA
ENSDARG00000091327	0	0	1.57358	NA	NA
ENSDARG00000098179	0.898085	-0.592065	0.664792	0.132125	0.211801
ENSDARG00000098530	0.00944046	-0.126636	1.16127	0.656222	NA
ENSDARG00000103405	2.77239	-0.691061	0.563521	0.0619035	0.11164
ENSDARG00000098958	0.062139	-0.102951	1.15079	0.716177	NA
ENSDARG00000102475	11.3699	3.11164	0.348595	2.50947e-20	5.30457e-19
ENSDARG00000113769	0.465188	-0.681393	0.954179	0.127517	NA
ENSDARG00000114124	0.905763	-0.963581	0.97308	0.0514978	0.0954429
ENSDARG00000116088	0	0	1.57358	NA	NA
ENSDARG00000115719	0	0	1.57358	NA	NA
ENSDARG00000101688	7.73585	4.80713	0.64766	3.53802e-17	5.62311e-16
ENSDARG00000104704	2.16049	-0.106726	0.486929	0.739975	0.816562
ENSDARG00000112648	0.454393	-0.767575	0.92786	0.0951344	NA
ENSDARG00000114030	0.888552	0.373965	0.844968	NA	NA
ENSDARG00000116992	2.40583	-1.78065	0.857039	0.00187667	0.00506398
ENSDARG00000116234	0	0	1.57358	NA	NA
ENSDARG00000115662	0	0	1.57358	NA	NA
ENSDARG00000113548	0	0	1.57358	NA	NA
ENSDARG00000098621	0.281307	-0.212611	1.07509	0.514077	NA
ENSDARG00000100653	0.0333654	0	1.13288	1	NA
ENSDARG00000101760	0.760357	0.191773	0.587423	0.582233	0.683811
ENSDARG00000098987	0.0698658	0	1.13288	1	NA
ENSDARG00000101223	0.216914	-0.34192	0.909106	0.374942	NA
ENSDARG00000114761	0	0	1.57358	NA	NA
ENSDARG00000115329	0	0	1.57358	NA	NA
ENSDARG00000111955	0	0	1.57358	NA	NA
ENSDARG00000110824	0	0	1.57358	NA	NA
ENSDARG00000112536	0	0	1.57358	NA	NA
ENSDARG00000113170	0.0103931	-0.127782	1.16178	0.653414	NA
ENSDARG00000112541	3.45389	-2.46127	0.811809	8.74777e-05	0.00030707
ENSDARG00000098357	1.82081	-0.437328	0.477426	0.182844	0.276206
ENSDARG00000102273	0.033113	-0.0712952	1.14143	0.800016	NA
ENSDARG00000113527	1.17126	-0.404021	0.56694	0.254369	0.360909
ENSDARG00000099656	0.190388	-0.363483	0.901857	0.35117	NA
ENSDARG00000110670	0.803885	-0.136022	0.627356	0.700848	0.785128
ENSDARG00000110745	0.286605	0.422089	0.892054	0.292236	NA
ENSDARG00000101977	0.44709	-0.268759	0.798801	0.479012	NA
ENSDARG00000099382	1.65275	-0.323895	0.614057	0.370011	0.484595
ENSDARG00000098127	0.149022	-0.26116	0.932252	0.477615	NA
ENSDARG00000110372	0.566559	-0.125681	0.65795	0.725843	0.805292
ENSDARG00000092304	0	0	1.57358	NA	NA
ENSDARG00000034095	1.5231	-1.69644	1.09014	0.00596438	0.0144042
ENSDARG00000116177	3.38723	0.265715	0.519989	0.427757	0.540922
ENSDARG00000110433	0.833723	0.652775	0.700234	0.108957	0.180254
ENSDARG00000092926	0	0	1.57358	NA	NA
ENSDARG00000093747	0	0	1.57358	NA	NA
ENSDARG00000087070	0.858483	-0.248178	0.592128	0.481036	0.59152
ENSDARG00000115506	0.137368	0.0803732	1.04136	0.797146	NA
ENSDARG00000111831	0	0	1.57358	NA	NA
ENSDARG00000087788	2.433	-0.380612	0.442601	0.225525	0.327151
ENSDARG00000112386	0.865644	0.6171	0.783827	0.142528	0.225372
ENSDARG00000113753	0	0	1.57358	NA	NA
ENSDARG00000115323	0	0	1.57358	NA	NA
ENSDARG00000101301	0.250609	-0.27666	0.935301	0.45469	NA
ENSDARG00000102927	1.18842	-0.898761	0.90433	0.059129	0.10737
ENSDARG00000102358	3.61505	-0.248637	0.763404	0.509003	0.617775
ENSDARG00000103045	0.00944046	-0.126636	1.16127	0.656222	NA
ENSDARG00000110256	0.180813	-0.0824891	1.14442	0.769861	NA
ENSDARG00000110611	0	0	1.57358	NA	NA
ENSDARG00000104423	0.247173	0.0076204	0.836885	0.983036	NA
ENSDARG00000100699	0	0	1.57358	NA	NA
ENSDARG00000108525	18.9371	-3.24439	1.44319	0.000166349	0.000553196
ENSDARG00000103755	0.667479	-0.430177	0.723952	0.270884	0.379159
ENSDARG00000100165	0	0	1.57358	NA	NA
ENSDARG00000109211	0.286708	0.148691	0.812589	0.68551	NA
ENSDARG00000104850	9.48219	1.32326	0.401252	6.19387e-05	0.000224121
ENSDARG00000091062	0.186531	0.0159285	0.9663	0.961678	NA
ENSDARG00000101731	0.179561	-0.273003	1.05159	0.429645	NA
ENSDARG00000101817	1.37542	0.594445	0.737576	0.146953	0.231165
ENSDARG00000105161	2.43585	-0.542956	0.56673	0.134083	0.214384
ENSDARG00000109864	0.0488191	-0.0503481	1.13681	0.857658	NA
ENSDARG00000096467	0.36145	-0.575256	1.10131	0.166718	NA
ENSDARG00000110787	16.4243	-0.0268264	0.778534	0.941045	0.961387
ENSDARG00000112725	0.678265	0.340335	0.607372	0.345585	0.45962
ENSDARG00000091026	5.52569	2.21746	0.546547	3.61544e-06	1.60223e-05
ENSDARG00000096497	1.65772	0.620234	0.744183	0.133947	0.214204
ENSDARG00000095777	0.750586	0.156214	0.641626	0.661905	0.751641
ENSDARG00000096434	2.98933	-0.325497	0.732131	0.393501	0.507695
ENSDARG00000096493	0.56334	0.208486	0.71694	0.572933	0.675652
ENSDARG00000096486	0.0732459	-0.0203192	1.13234	0.94221	NA
ENSDARG00000096478	0.0354682	-0.0234907	1.13265	0.933216	NA
ENSDARG00000093846	1.52274	-0.512473	0.641752	0.17871	0.271008
ENSDARG00000098236	0.455784	-0.224389	0.873951	0.544441	NA
ENSDARG00000089831	12.5113	-0.385493	0.323502	0.140162	0.222294
ENSDARG00000096472	0.0103116	0	1.13288	1	NA
ENSDARG00000076160	0.425377	-0.545327	0.869137	0.19504	NA
ENSDARG00000096435	0	0	1.57358	NA	NA
ENSDARG00000093665	0.354863	0.0640951	0.809396	0.859545	NA
ENSDARG00000098144	0.264538	-0.0720021	0.91178	0.835933	NA
ENSDARG00000098510	0.622006	-1.089	0.896083	0.0293246	0.0586897
ENSDARG00000113523	0	0	1.57358	NA	NA
ENSDARG00000115210	0	0	1.57358	NA	NA
ENSDARG00000111674	0	0	1.57358	NA	NA
ENSDARG00000115261	0	0	1.57358	NA	NA
ENSDARG00000112939	0	0	1.57358	NA	NA
ENSDARG00000116425	0	0	1.57358	NA	NA
ENSDARG00000113996	0	0	1.57358	NA	NA
ENSDARG00000113283	0	0	1.57358	NA	NA
ENSDARG00000112814	0	0	1.57358	NA	NA
ENSDARG00000113435	0	0	1.57358	NA	NA
ENSDARG00000110692	0	0	1.57358	NA	NA
ENSDARG00000114896	0	0	1.57358	NA	NA
ENSDARG00000113861	0	0	1.57358	NA	NA
ENSDARG00000112430	0	0	1.57358	NA	NA
ENSDARG00000112871	0.0197659	0	1.13288	1	NA
ENSDARG00000090116	2.04077	0.204062	0.422685	0.500582	0.609846
ENSDARG00000096462	0.0922092	0.0563213	1.13542	0.841509	NA
ENSDARG00000096463	0.462197	-0.0441509	0.776354	0.903223	NA
ENSDARG00000102062	2.02503	0.194697	0.497348	0.550855	0.6554
ENSDARG00000112103	0.359652	-0.164724	0.935971	0.639498	NA
ENSDARG00000095149	0.303674	-0.0201936	0.675732	0.955027	NA
ENSDARG00000096491	0.0333654	0	1.13288	1	NA
ENSDARG00000096461	0.194212	-0.0668039	0.927147	0.845952	NA
ENSDARG00000096484	0	0	1.57358	NA	NA
ENSDARG00000092583	5.59172	-2.34752	0.538199	1.0432e-06	5.02415e-06
ENSDARG00000114521	0.0909893	-0.149155	1.16042	0.606254	NA
ENSDARG00000096481	0.24092	-0.236557	0.922017	0.517214	NA
ENSDARG00000069555	2.21969	-0.481141	0.657684	0.208333	0.307001
ENSDARG00000080512	0	0	1.57358	NA	NA
ENSDARG00000082646	0	0	1.57358	NA	NA
ENSDARG00000117166	0	0	1.57358	NA	NA
ENSDARG00000109330	0	0	1.57358	NA	NA
ENSDARG00000112577	0	0	1.57358	NA	NA
ENSDARG00000080787	0	0	1.57358	NA	NA
ENSDARG00000110271	0	0	1.57358	NA	NA
ENSDARG00000111055	0	0	1.57358	NA	NA
ENSDARG00000084431	0	0	1.57358	NA	NA
ENSDARG00000116546	0.226411	-0.367237	0.893905	0.347734	NA
ENSDARG00000099595	0.766641	-0.309904	0.77054	0.418738	0.532079
ENSDARG00000092596	0.281599	0.176829	0.769269	0.632969	NA
ENSDARG00000101960	1.43221	0.277799	0.581989	0.429227	0.542323
ENSDARG00000102370	2.45828	-0.921899	0.597156	0.0202959	0.0425576
ENSDARG00000117713	0	0	1.57358	NA	NA
ENSDARG00000101916	0.509997	-0.983088	1.02991	0.0508122	0.0943076
ENSDARG00000113626	1.98986	-0.333449	0.449222	0.290028	0.400424
ENSDARG00000099561	3.14962	-0.99892	0.974678	0.0458854	0.086363
ENSDARG00000099475	0.564063	-0.724142	1.09137	0.110093	0.181797
ENSDARG00000098071	0.433112	-0.515435	0.825577	0.212411	NA
ENSDARG00000102316	0.471186	-0.0234212	0.668939	0.94774	0.965893
ENSDARG00000098281	1.56014	1.15364	0.831097	0.0191428	0.0404497
ENSDARG00000102542	4.47761	0.736173	0.508712	0.0368153	0.0715444
ENSDARG00000102357	0.0103116	0	1.13288	1	NA
ENSDARG00000101489	0.0103931	-0.127782	1.16178	0.653414	NA
ENSDARG00000109432	0	0	1.57358	NA	NA
ENSDARG00000115510	0	0	1.57358	NA	NA
ENSDARG00000102098	0.172637	-0.252073	1.04938	0.460072	NA
ENSDARG00000102837	0.0507902	-0.147399	1.17111	0.606491	NA
ENSDARG00000104852	1.80173	0.376972	0.507414	0.261654	0.369084
ENSDARG00000103346	2.34676	-0.343069	0.423875	0.262389	0.369942
ENSDARG00000110658	4.08713	-0.0546114	0.471823	0.863084	0.90799
ENSDARG00000103441	1.55341	0.178399	0.530121	0.59405	0.694148
ENSDARG00000103675	0.00815944	-0.0829926	1.14518	0.768374	NA
ENSDARG00000103689	1.49881	0.687723	0.600627	0.0719073	0.126897
ENSDARG00000105173	0.930512	-1.86685	1.47907	0.00617741	0.0148616
ENSDARG00000098390	18.2331	-2.999	0.585362	1.4547e-08	9.11731e-08
ENSDARG00000109251	1.05004	-0.215511	0.799167	NA	NA
ENSDARG00000100112	1.34226	-0.0511009	0.51828	0.876629	0.917922
ENSDARG00000101447	0.0573581	0	1.13288	1	NA
ENSDARG00000099145	0.0721835	-0.139401	1.16716	0.625347	NA
ENSDARG00000113510	4.53809	-0.329976	0.407076	0.270234	0.378455
ENSDARG00000098514	2.22641	-1.04674	0.812391	0.027725	0.0559457
ENSDARG00000098515	27.7499	-0.104535	0.284271	0.661886	0.751641
ENSDARG00000115391	0.274813	0.117428	1.15264	0.680471	NA
ENSDARG00000111930	0.190206	0.0952886	1.14483	0.736934	NA
ENSDARG00000115765	0.244074	0.0644077	1.08876	0.828069	NA
ENSDARG00000113981	0.183053	-0.0706634	1.09985	0.809935	NA
ENSDARG00000109917	0.0575404	-0.0829926	1.14518	0.768374	NA
ENSDARG00000099467	0.301318	0.108528	1.0936	0.718028	NA
ENSDARG00000110188	0.387517	0.128698	1.09176	0.672383	NA
ENSDARG00000108420	0.0203859	-0.0829926	1.14518	0.768374	NA
ENSDARG00000114743	0.70025	-0.373428	0.662171	0.31904	0.431799
ENSDARG00000102220	0.0333654	0	1.13288	1	NA
ENSDARG00000117184	0	0	1.57358	NA	NA
ENSDARG00000098270	1.30984	0.289483	0.556431	0.402446	0.516428
ENSDARG00000115426	0.198589	-0.0544182	1.03152	0.862186	NA
ENSDARG00000111248	0	0	1.57358	NA	NA
ENSDARG00000116816	0	0	1.57358	NA	NA
ENSDARG00000117022	0	0	1.57358	NA	NA
ENSDARG00000113020	0	0	1.57358	NA	NA
ENSDARG00000114570	0	0	1.57358	NA	NA
ENSDARG00000111695	0	0	1.57358	NA	NA
ENSDARG00000111111	0	0	1.57358	NA	NA
ENSDARG00000115879	0	0	1.57358	NA	NA
ENSDARG00000117062	0	0	1.57358	NA	NA
ENSDARG00000113335	0	0	1.57358	NA	NA
ENSDARG00000115874	0	0	1.57358	NA	NA
ENSDARG00000111857	0	0	1.57358	NA	NA
ENSDARG00000117206	0	0	1.57358	NA	NA
ENSDARG00000109323	0	0	1.57358	NA	NA
ENSDARG00000109421	0	0	1.57358	NA	NA
ENSDARG00000115512	0	0	1.57358	NA	NA
ENSDARG00000105282	0	0	1.57358	NA	NA
ENSDARG00000117802	0.159596	-0.139401	1.16716	0.625347	NA
ENSDARG00000098279	2.10746	-0.471996	0.615311	0.203891	0.301525
ENSDARG00000096189	1.81438	0.136605	0.565121	0.689415	0.775496
ENSDARG00000096226	1.12212	0.53331	0.653371	0.166626	0.256174
ENSDARG00000094017	0.541024	-0.414563	0.863038	0.300055	0.411471
ENSDARG00000082273	0	0	1.57358	NA	NA
ENSDARG00000109385	0.0103116	0	1.13288	1	NA
ENSDARG00000093165	0.533916	-0.239192	0.630374	0.505852	0.614689
ENSDARG00000096162	0	0	1.57358	NA	NA
ENSDARG00000088836	3.17281	-0.834528	0.824963	0.0660588	0.118136
ENSDARG00000090947	0.980464	-1.35154	0.992693	0.014526	0.0317742
ENSDARG00000094558	0.661219	-0.215026	0.64726	0.551559	0.656069
ENSDARG00000096000	1.15723	0.00807112	0.542488	0.980764	0.989789
ENSDARG00000096091	4.0772	0.885441	0.897409	0.0614001	0.110862
ENSDARG00000114317	0.484971	0.283017	0.815003	0.458064	0.570024
ENSDARG00000096072	0.089413	-0.0813144	1.13694	0.774631	NA
ENSDARG00000095993	1.58576	-0.266373	0.457191	0.399381	0.513516
ENSDARG00000095440	0.201422	-0.331177	1.01181	0.367896	NA
ENSDARG00000096163	0.00886355	0	1.13288	1	NA
ENSDARG00000114935	1.96991	-2.71102	1.22944	0.000396019	0.00122924
ENSDARG00000112905	0	0	1.57358	NA	NA
ENSDARG00000068161	0.188055	0.0576798	0.859893	0.871461	NA
ENSDARG00000113192	0.414682	0.129326	0.825038	0.722959	NA
ENSDARG00000113896	3.42334	1.12325	0.836401	0.0219651	0.0456418
ENSDARG00000089875	3.11449	2.02264	0.766432	0.000373299	0.00116431
ENSDARG00000087714	9.33939	0.78349	0.407874	0.0116702	0.0261748
ENSDARG00000087518	4.59344	-0.284714	0.318583	0.270221	0.378455
ENSDARG00000094305	0.197956	-0.038567	1.13464	0.890639	NA
ENSDARG00000111465	3.33109	-0.062348	0.428427	0.837114	0.889912
ENSDARG00000112719	0.247083	-0.662889	1.04826	0.133541	NA
ENSDARG00000091235	0.489954	-0.0670714	0.695597	0.852526	0.900135
ENSDARG00000096064	0	0	1.57358	NA	NA
ENSDARG00000078167	2.84898	-1.24519	0.750926	0.00934264	0.0214548
ENSDARG00000096067	0	0	1.57358	NA	NA
ENSDARG00000112106	0	0	1.57358	NA	NA
ENSDARG00000096109	0.205074	-0.189548	1.19515	0.513841	NA
ENSDARG00000092471	3.50385	-0.0647722	0.516029	0.843802	0.894383
ENSDARG00000097091	2.09748	1.19267	0.745789	0.0115081	0.0258487
ENSDARG00000088640	2.57632	-0.412621	0.540603	0.235032	0.338303
ENSDARG00000117156	0.732235	0.122423	0.534895	0.714297	0.796129
ENSDARG00000097393	0.0103931	-0.127782	1.16178	0.653414	NA
ENSDARG00000090192	8.7672	0.823163	0.390939	0.00667988	0.0159483
ENSDARG00000109466	1.27239	0.858131	0.710839	0.0454163	0.0855978
ENSDARG00000113564	5.93529	2.58026	1.02672	0.000260536	0.000837086
ENSDARG00000086296	1.87751	0.427555	0.716942	0.272114	0.380492
ENSDARG00000096046	99.7197	0.0768092	0.279089	0.744839	0.820028
ENSDARG00000116587	0.829366	-1.33821	1.07064	0.0175125	0.0374092
ENSDARG00000096208	0.0209099	0	1.13288	1	NA
ENSDARG00000089852	3.00578	0.685786	0.539808	0.0578734	0.105477
ENSDARG00000095132	1.34782	-1.166	1.00964	0.0277112	0.0559226
ENSDARG00000116763	0.472113	-0.121777	1.12542	0.678268	0.765847
ENSDARG00000095099	0.397058	0.0886979	0.816699	0.806862	NA
ENSDARG00000096078	0.275144	0	1.07215	1	NA
ENSDARG00000087597	1.82152	-0.381774	0.532201	0.266403	0.374239
ENSDARG00000090769	1.75228	1.56915	0.795268	0.00300454	0.00775895
ENSDARG00000116216	1.0594	1.26185	1.06054	0.0219109	0.0455414
ENSDARG00000096074	0.0318885	-0.127782	1.16178	0.653414	NA
ENSDARG00000096217	3.24486	2.07654	0.863387	0.000638744	0.00189851
ENSDARG00000096107	0.866101	0.149095	0.57291	0.664628	0.75374
ENSDARG00000088861	2.622	-0.599672	0.538491	0.0925343	0.156994
ENSDARG00000096012	3.20329	0.105584	0.462143	0.736971	0.814335
ENSDARG00000111835	0	0	1.57358	NA	NA
ENSDARG00000117096	0.19062	0.148773	0.979012	0.660907	NA
ENSDARG00000096041	1.01686	-0.194182	0.728469	0.599458	0.699097
ENSDARG00000100214	0.254491	-0.194591	0.874592	0.595179	NA
ENSDARG00000111716	2.15213	-0.384941	0.715235	0.317322	0.430125
ENSDARG00000090033	5.25375	-2.41858	0.434971	3.24835e-09	2.22476e-08
ENSDARG00000087168	0.651865	-0.0280446	0.578049	0.934754	0.957316
ENSDARG00000096194	0.0243889	-0.127794	1.16178	0.653383	NA
ENSDARG00000109749	0.302073	-0.394073	0.985468	0.308069	NA
ENSDARG00000087699	0.283859	-0.428647	1.15596	0.243695	NA
ENSDARG00000096084	0.405285	0.0429927	1.06044	0.887429	NA
ENSDARG00000093713	0.591237	-0.129516	0.643594	0.716348	0.797459
ENSDARG00000117248	0.52902	-0.529474	1.03698	0.198573	0.295389
ENSDARG00000096098	0.0228025	-0.139401	1.16716	0.625347	NA
ENSDARG00000111191	0	0	1.57358	NA	NA
ENSDARG00000116359	0	0	1.57358	NA	NA
ENSDARG00000111421	0	0	1.57358	NA	NA
ENSDARG00000117036	0	0	1.57358	NA	NA
ENSDARG00000114584	0	0	1.57358	NA	NA
ENSDARG00000115258	0	0	1.57358	NA	NA
ENSDARG00000110446	0	0	1.57358	NA	NA
ENSDARG00000111663	0	0	1.57358	NA	NA
ENSDARG00000116029	0	0	1.57358	NA	NA
ENSDARG00000115223	0	0	1.57358	NA	NA
ENSDARG00000116559	0	0	1.57358	NA	NA
ENSDARG00000115734	0	0	1.57358	NA	NA
ENSDARG00000116063	0	0	1.57358	NA	NA
ENSDARG00000113958	0	0	1.57358	NA	NA
ENSDARG00000114421	0	0	1.57358	NA	NA
ENSDARG00000114375	0	0	1.57358	NA	NA
ENSDARG00000114545	0	0	1.57358	NA	NA
ENSDARG00000109457	0	0	1.57358	NA	NA
ENSDARG00000111036	0	0	1.57358	NA	NA
ENSDARG00000114893	0.706529	0.00284901	0.79166	0.993722	0.998316
ENSDARG00000112860	0	0	1.57358	NA	NA
ENSDARG00000114915	0	0	1.57358	NA	NA
ENSDARG00000115366	0	0	1.57358	NA	NA
ENSDARG00000117148	0	0	1.57358	NA	NA
ENSDARG00000114058	0	0	1.57358	NA	NA
ENSDARG00000111679	0	0	1.57358	NA	NA
ENSDARG00000114904	0	0	1.57358	NA	NA
ENSDARG00000114998	0	0	1.57358	NA	NA
ENSDARG00000112696	0	0	1.57358	NA	NA
ENSDARG00000112901	0	0	1.57358	NA	NA
ENSDARG00000112695	0	0	1.57358	NA	NA
ENSDARG00000111026	0.870984	0.713055	0.908123	0.11282	0.185496
ENSDARG00000102644	0	0	1.57358	NA	NA
ENSDARG00000110229	0.382981	-0.0426642	0.697924	0.90579	NA
ENSDARG00000098878	0	0	1.57358	NA	NA
ENSDARG00000116657	0	0	1.57358	NA	NA
ENSDARG00000101689	3.19738	2.94691	1.00439	5.43762e-05	0.000198548
ENSDARG00000102848	2.98329	1.40695	1.01216	0.0126166	0.0280729
ENSDARG00000098569	1.56314	0.782029	0.723184	0.0658151	0.117754
ENSDARG00000101450	3.16765	0.63751	0.50749	0.0664999	0.118742
ENSDARG00000101695	2.34428	0.599376	0.614478	0.114914	0.1883
ENSDARG00000099829	2.74774	-0.326019	0.576306	0.35516	0.469264
ENSDARG00000101598	11.3189	0.694776	0.411267	0.0248291	0.0508479
ENSDARG00000101312	3.65377	0.403791	0.523255	0.23755	0.34125
ENSDARG00000099198	0.525865	0.335686	0.721171	0.378424	0.493445
ENSDARG00000114645	0.209943	-0.129238	0.788035	0.724509	NA
ENSDARG00000099926	0	0	1.57358	NA	NA
ENSDARG00000104925	1.96378	0.624918	1.04423	0.14946	0.234465
ENSDARG00000111577	0	0	1.57358	NA	NA
ENSDARG00000114223	0	0	1.57358	NA	NA
ENSDARG00000115833	0	0	1.57358	NA	NA
ENSDARG00000110195	0	0	1.57358	NA	NA
ENSDARG00000109515	0	0	1.57358	NA	NA
ENSDARG00000116333	0	0	1.57358	NA	NA
ENSDARG00000113929	0	0	1.57358	NA	NA
ENSDARG00000112740	0	0	1.57358	NA	NA
ENSDARG00000112949	0.0261368	-0.139401	1.16716	0.625347	NA
ENSDARG00000110133	0	0	1.57358	NA	NA
ENSDARG00000110956	0	0	1.57358	NA	NA
ENSDARG00000098427	0	0	1.57358	NA	NA
ENSDARG00000105570	0.81695	0.428933	0.747851	0.276388	0.385051
ENSDARG00000117402	0	0	1.57358	NA	NA
ENSDARG00000104932	0.130044	-0.15649	1.14131	0.597085	NA
ENSDARG00000099444	1.81527	0.518865	0.628797	0.170201	0.260671
ENSDARG00000103946	5.0609	-1.13118	1.02821	0.0317797	0.0629316
ENSDARG00000114711	3.01682	-1.20061	0.925337	0.0209513	0.0437582
ENSDARG00000098986	1.20662	0.135232	0.595071	0.697635	0.782396
ENSDARG00000113660	15.5832	-0.0523915	0.244594	0.806856	0.867922
ENSDARG00000117006	0	0	1.57358	NA	NA
ENSDARG00000100341	2.36849	-0.116116	0.552491	0.731518	0.80991
ENSDARG00000098928	4.83327	2.99854	0.478621	2.31251e-11	2.02754e-10
ENSDARG00000110640	0	0	1.57358	NA	NA
ENSDARG00000115028	0	0	1.57358	NA	NA
ENSDARG00000111578	0	0	1.57358	NA	NA
ENSDARG00000110822	0	0	1.57358	NA	NA
ENSDARG00000101971	0	0	1.57358	NA	NA
ENSDARG00000110813	0	0	1.57358	NA	NA
ENSDARG00000114576	0	0	1.57358	NA	NA
ENSDARG00000112457	0	0	1.57358	NA	NA
ENSDARG00000111220	0	0	1.57358	NA	NA
ENSDARG00000111520	0	0	1.57358	NA	NA
ENSDARG00000114265	0	0	1.57358	NA	NA
ENSDARG00000115134	0	0	1.57358	NA	NA
ENSDARG00000116579	0	0	1.57358	NA	NA
ENSDARG00000116910	0	0	1.57358	NA	NA
ENSDARG00000102390	0	0	1.57358	NA	NA
ENSDARG00000111887	0	0	1.57358	NA	NA
ENSDARG00000112987	0.187924	0	1.13288	1	NA
ENSDARG00000113385	0	0	1.57358	NA	NA
ENSDARG00000095106	5.99028	0.0606315	0.381445	0.832204	0.886488
ENSDARG00000093865	0.0573736	0.00222379	1.13124	0.99367	NA
ENSDARG00000114289	0.281309	-0.0401472	0.950629	0.905042	NA
ENSDARG00000101245	0.857375	-0.5707	0.642151	0.138943	0.220631
ENSDARG00000100655	1.44237	-1.05207	0.840122	0.0293706	0.0587684
ENSDARG00000086720	0.169173	-0.036413	1.02953	0.907404	NA
ENSDARG00000092000	1.45009	0.86929	0.607838	0.0286508	0.0575243
ENSDARG00000096172	1.75841	0.563839	0.630037	0.139885	0.221945
ENSDARG00000087645	1.54149	1.28662	0.86001	0.0125523	0.0279565
ENSDARG00000093041	0.456107	-0.754436	0.93849	0.10003	NA
ENSDARG00000093615	0.577206	-0.963887	0.951938	0.050218	0.0933613
ENSDARG00000114437	0.889021	-0.416291	0.717518	0.283705	0.393434
ENSDARG00000094443	0.203824	0.052573	0.849265	0.883174	NA
ENSDARG00000096014	0.370444	-0.192969	1.10955	0.536952	NA
ENSDARG00000115628	0.0330172	0	1.13288	1	NA
ENSDARG00000116117	0.291692	-0.359531	0.904749	0.355274	NA
ENSDARG00000096215	0.0454977	-0.139226	1.16707	0.625762	NA
ENSDARG00000086130	6.8269	3.12328	0.508687	3.65782e-11	3.14075e-10
ENSDARG00000096105	0.572109	-0.195374	0.633798	0.585012	0.686139
ENSDARG00000087265	0.0139424	0	1.13288	1	NA
ENSDARG00000070299	0.0752385	-0.125721	1.16063	0.658545	NA
ENSDARG00000097990	0.0139459	0	1.13288	1	NA
ENSDARG00000116211	1.53302	0.856454	0.587043	0.0276787	0.0558669
ENSDARG00000114577	22.9873	3.16484	0.329744	4.08893e-23	1.09282e-21
ENSDARG00000093478	0.485187	-0.24467	0.746613	0.51428	0.622378
ENSDARG00000097713	0	0	1.57358	NA	NA
ENSDARG00000097059	0	0	1.57358	NA	NA
ENSDARG00000088000	1.09734	0.903203	0.787101	0.0463969	0.0872268
ENSDARG00000114236	1.33586	-1.04085	0.740893	0.022214	0.0460904
ENSDARG00000097604	0.190056	-0.192226	1.05924	0.554814	NA
ENSDARG00000097775	0.302629	-0.0778709	0.912789	0.822852	NA
ENSDARG00000097139	0	0	1.57358	NA	NA
ENSDARG00000095200	0.633467	-0.835103	1.04285	0.0803435	0.139424
ENSDARG00000097811	0	0	1.57358	NA	NA
ENSDARG00000090160	8.0618	-0.830403	0.437027	0.0108932	0.0246173
ENSDARG00000097971	0	0	1.57358	NA	NA
ENSDARG00000091561	3.57455	-2.24205	0.771841	0.000153667	0.000515001
ENSDARG00000113432	0	0	1.57358	NA	NA
ENSDARG00000113683	0	0	1.57358	NA	NA
ENSDARG00000109221	0	0	1.57358	NA	NA
ENSDARG00000112639	0	0	1.57358	NA	NA
ENSDARG00000110080	0	0	1.57358	NA	NA
ENSDARG00000116360	0	0	1.57358	NA	NA
ENSDARG00000111187	0	0	1.57358	NA	NA
ENSDARG00000115434	0	0	1.57358	NA	NA
ENSDARG00000110916	0	0	1.57358	NA	NA
ENSDARG00000113973	0	0	1.57358	NA	NA
ENSDARG00000114264	0	0	1.57358	NA	NA
ENSDARG00000088961	0.231564	0.133569	0.879502	0.709628	NA
ENSDARG00000107506	0.18088	-0.204288	0.906938	0.573363	NA
ENSDARG00000088616	0.949974	0.91718	1.00121	0.0613365	0.11079
ENSDARG00000089179	5.1994	2.17135	0.678426	6.92286e-05	0.000248143
ENSDARG00000093424	0.619775	-0.886983	1.14822	0.0687039	0.122115
ENSDARG00000091477	0.955086	-0.0439745	0.617323	0.900038	0.934298
ENSDARG00000096065	0.158884	-0.260338	1.10629	0.430104	NA
ENSDARG00000087743	0.425134	-0.897326	0.998604	0.065226	NA
ENSDARG00000094888	0.0839116	-0.0972676	1.14965	0.730692	NA
ENSDARG00000117132	1.7028	0.0864211	0.439132	0.778302	0.846093
ENSDARG00000117521	0.00886355	0	1.13288	1	NA
ENSDARG00000102791	0.803687	-0.252082	0.688243	0.495385	0.604846
ENSDARG00000106667	0.0697087	-0.024443	1.1324	0.930544	NA
ENSDARG00000117424	0.2366	-0.139401	1.16716	0.625347	NA
ENSDARG00000110946	0.708531	0.569805	0.742757	0.162846	0.25151
ENSDARG00000093994	0.156047	-0.151995	1.17347	0.595835	NA
ENSDARG00000096222	7.30452	0.566019	0.518116	0.103674	0.1728
ENSDARG00000094034	0.137252	-0.36619	1.10797	0.30674	NA
ENSDARG00000094177	0.571731	-0.252719	0.688633	0.494414	0.604232
ENSDARG00000077220	4.96078	3.44952	0.651395	1.69846e-09	1.20588e-08
ENSDARG00000109821	0.754438	0.0207197	0.593406	0.952187	0.969406
ENSDARG00000115802	0.177624	0	1.13288	1	NA
ENSDARG00000112048	0.0407718	-0.0368476	1.13437	0.895476	NA
ENSDARG00000114894	2.2759	0.280869	0.491814	0.391033	0.505412
ENSDARG00000110454	1.86924	0.902083	0.666995	0.031559	0.0625476
ENSDARG00000116625	7.12249	-0.984514	0.374942	0.00103913	0.00295233
ENSDARG00000110290	0.609388	-0.215903	0.68638	0.556304	0.660668
ENSDARG00000111966	0.353455	-0.139401	1.16716	0.625347	NA
ENSDARG00000115441	0	0	1.57358	NA	NA
ENSDARG00000115588	1.1052	0.75338	0.823785	0.0897445	0.153189
ENSDARG00000112989	0	0	1.57358	NA	NA
ENSDARG00000109894	0	0	1.57358	NA	NA
ENSDARG00000115686	0	0	1.57358	NA	NA
ENSDARG00000098429	0	0	1.57358	NA	NA
ENSDARG00000113665	0	0	1.57358	NA	NA
ENSDARG00000111703	0	0	1.57358	NA	NA
ENSDARG00000116282	0	0	1.57358	NA	NA
ENSDARG00000110472	0	0	1.57358	NA	NA
ENSDARG00000113709	0	0	1.57358	NA	NA
ENSDARG00000114821	0	0	1.57358	NA	NA
ENSDARG00000114028	0	0	1.57358	NA	NA
ENSDARG00000111177	0	0	1.57358	NA	NA
ENSDARG00000113337	0	0	1.57358	NA	NA
ENSDARG00000115011	0	0	1.57358	NA	NA
ENSDARG00000110215	0	0	1.57358	NA	NA
ENSDARG00000117007	0	0	1.57358	NA	NA
ENSDARG00000115828	0	0	1.57358	NA	NA
ENSDARG00000113608	0	0	1.57358	NA	NA
ENSDARG00000113085	0	0	1.57358	NA	NA
ENSDARG00000111145	0	0	1.57358	NA	NA
ENSDARG00000113475	0	0	1.57358	NA	NA
ENSDARG00000116298	0	0	1.57358	NA	NA
ENSDARG00000100311	1.02319	-0.514062	0.774051	0.206864	0.305143
ENSDARG00000100578	5.79929	-0.610765	0.476842	0.0679989	0.120991
ENSDARG00000100640	0.168371	-0.2464	0.926519	0.500978	NA
ENSDARG00000114042	0.0104036	-0.127794	1.16178	0.653383	NA
ENSDARG00000098519	0	0	1.57358	NA	NA
ENSDARG00000110338	0	0	1.57358	NA	NA
ENSDARG00000099626	1.03319	-0.765767	0.962166	0.0975227	0.164152
ENSDARG00000098406	16.8443	2.17302	0.484078	6.18101e-07	3.08414e-06
ENSDARG00000098522	0.295047	-0.0337982	0.916681	0.921915	NA
ENSDARG00000105244	0.0172057	-0.0829926	1.14518	0.768374	NA
ENSDARG00000098985	0.0401426	-0.0829926	1.14518	0.768374	NA
ENSDARG00000109740	0.0149367	-0.0538141	1.13754	0.848016	NA
ENSDARG00000101046	0	0	1.57358	NA	NA
ENSDARG00000100995	0.569513	-0.154375	0.679008	0.670158	0.758901
ENSDARG00000117168	0.137278	-0.0109504	1.09995	0.969885	NA
ENSDARG00000102994	0.106095	-0.140006	1.06701	0.655022	NA
ENSDARG00000101829	0.656989	0.0654448	0.61041	0.851334	0.899415
ENSDARG00000104351	0.111236	-0.182422	1.0857	0.564276	NA
ENSDARG00000102659	0	0	1.57358	NA	NA
ENSDARG00000105137	1.32973	-0.980156	0.888475	0.0430098	0.0816778
ENSDARG00000116023	0.198938	-0.085818	0.835402	0.812073	NA
ENSDARG00000104468	0.0824478	-0.135205	1.16484	0.635495	NA
ENSDARG00000117334	0.0177271	0	1.13288	1	NA
ENSDARG00000100387	0.515543	-0.0186453	0.962851	0.955286	0.971879
ENSDARG00000100855	0.283837	-0.109309	1.0791	0.71999	NA
ENSDARG00000113194	0	0	1.57358	NA	NA
ENSDARG00000110196	0	0	1.57358	NA	NA
ENSDARG00000103753	0.0251595	-0.139401	1.16716	0.625347	NA
ENSDARG00000101006	0	0	1.57358	NA	NA
ENSDARG00000112468	0	0	1.57358	NA	NA
ENSDARG00000113340	0	0	1.57358	NA	NA
ENSDARG00000112757	0	0	1.57358	NA	NA
ENSDARG00000112514	0	0	1.57358	NA	NA
ENSDARG00000115393	0	0	1.57358	NA	NA
ENSDARG00000111032	0	0	1.57358	NA	NA
ENSDARG00000110162	0	0	1.57358	NA	NA
ENSDARG00000115551	0	0	1.57358	NA	NA
ENSDARG00000114371	0	0	1.57358	NA	NA
ENSDARG00000116031	0	0	1.57358	NA	NA
ENSDARG00000116010	0	0	1.57358	NA	NA
ENSDARG00000114772	0	0	1.57358	NA	NA
ENSDARG00000105306	1.37453	-0.449369	0.655243	0.236158	0.339651
ENSDARG00000102130	0.0320824	-0.108613	1.15371	0.70142	NA
ENSDARG00000099174	0.113411	-0.203156	1.20413	0.486389	NA
ENSDARG00000101647	0	0	1.57358	NA	NA
ENSDARG00000101401	0.198327	-0.127794	1.16178	0.653383	NA
ENSDARG00000113119	0.0139424	0	1.13288	1	NA
ENSDARG00000092775	0.999247	0.180461	0.719198	0.623924	0.719475
ENSDARG00000100931	0	0	1.57358	NA	NA
ENSDARG00000098879	0.476692	-0.556194	0.832336	0.184994	0.278846
ENSDARG00000098776	2.59528	-0.705359	0.613254	0.0685899	0.121944
ENSDARG00000100049	0.206957	0.0993548	1.09995	0.73827	NA
ENSDARG00000109558	0.193802	-0.519456	0.963628	0.211683	NA
ENSDARG00000101292	0.227664	0.180421	0.836887	0.624415	NA
ENSDARG00000103538	0.106895	-0.137328	1.16616	0.630297	NA
ENSDARG00000100412	6.37373	-1.20809	0.7068	0.0087229	0.0202198
ENSDARG00000100590	4.24704	2.14226	0.684983	8.76144e-05	0.000307364
ENSDARG00000098610	3.68798	-0.0297174	0.542969	0.929303	0.953665
ENSDARG00000110123	0	0	1.57358	NA	NA
ENSDARG00000103310	1.0867	-0.74994	0.777539	0.0844324	0.145435
ENSDARG00000102635	0.161815	-0.154733	0.887069	0.66707	NA
ENSDARG00000102595	6.00954	-0.465428	0.431482	0.135837	0.21669
ENSDARG00000100283	0.555929	-0.554111	1.17923	0.166644	0.256186
ENSDARG00000099751	2.50715	-0.434942	0.668317	0.253575	0.359959
ENSDARG00000113052	0	0	1.57358	NA	NA
ENSDARG00000109735	0	0	1.57358	NA	NA
ENSDARG00000117791	0.0261368	-0.139401	1.16716	0.625347	NA
ENSDARG00000117505	0	0	1.57358	NA	NA
ENSDARG00000106267	1.19745	-0.727387	1.08811	0.109227	0.180623
ENSDARG00000109339	0.148347	-0.204833	1.01508	0.546239	NA
ENSDARG00000115278	0	0	1.57358	NA	NA
ENSDARG00000103431	0	0	1.57358	NA	NA
ENSDARG00000102941	0.0543552	-0.0841006	1.14465	0.765618	NA
ENSDARG00000111824	0.438933	0.520766	0.797282	0.20524	NA
ENSDARG00000117658	0.0684489	-0.127782	1.16178	0.653414	NA
ENSDARG00000112126	0.232981	-0.531017	0.928432	0.205588	NA
ENSDARG00000103105	0.157365	0.0740387	0.97013	0.824146	NA
ENSDARG00000113690	10.5121	-0.231093	0.35302	0.40069	0.514827
ENSDARG00000099825	8.54914	-0.889985	0.55959	0.0194892	0.0411033
ENSDARG00000103265	4.51775	-0.945034	0.597168	0.0178324	0.037995
ENSDARG00000098145	0.132435	0.0342684	0.981428	0.9167	NA
ENSDARG00000111198	0.494316	-0.0334454	1.0447	0.913574	0.943185
ENSDARG00000102215	1.04947	-0.750386	0.739721	0.0782402	0.136324
ENSDARG00000100673	0.374249	0.430306	0.850929	0.284893	NA
ENSDARG00000115299	6.65329	2.95091	0.664827	3.74085e-07	1.91296e-06
ENSDARG00000104968	4.48582	-0.299488	0.411547	0.318923	0.431773
ENSDARG00000100414	0.51019	-0.16957	1.18305	0.556335	0.660668
ENSDARG00000105245	0	0	1.57358	NA	NA
ENSDARG00000100537	0	0	1.57358	NA	NA
ENSDARG00000104052	0	0	1.57358	NA	NA
ENSDARG00000102278	0	0	1.57358	NA	NA
ENSDARG00000100987	0.0246905	0	1.13288	1	NA
ENSDARG00000113808	0.153085	-0.144769	0.948427	0.675831	NA
ENSDARG00000103281	1.26806	-2.35737	1.24755	0.00120366	0.00337441
ENSDARG00000101469	9.67553	0.334636	0.398843	0.258328	0.365538
ENSDARG00000098426	3.85726	2.82191	0.854605	2.51054e-05	9.70977e-05
ENSDARG00000104270	0	0	1.57358	NA	NA
ENSDARG00000093461	0.419045	0.245541	0.816616	0.514666	NA
ENSDARG00000103420	1.78064	0.585932	0.584821	0.113813	0.186851
ENSDARG00000099932	0.201515	0.0901166	1.08196	0.764994	NA
ENSDARG00000114391	0	0	1.57358	NA	NA
ENSDARG00000104262	0.278096	-0.372251	0.983433	0.329866	NA
ENSDARG00000099255	0.233066	-0.127782	1.16178	0.653414	NA
ENSDARG00000098213	0.605245	0.580901	1.00406	0.173128	0.264267
ENSDARG00000099277	0.737113	-0.0141947	0.634884	0.967894	0.980887
ENSDARG00000101997	1.62166	-0.891002	0.95075	0.0641126	0.115098
ENSDARG00000100386	2.54713	-0.505717	0.652987	0.187033	0.281209
ENSDARG00000103536	0.0510441	-0.0497706	1.13669	0.859267	NA
ENSDARG00000101165	0.0103931	-0.127782	1.16178	0.653414	NA
ENSDARG00000102256	2.33022	-2.23679	1.07345	0.00103229	0.00293506
ENSDARG00000098193	0.744571	0.195067	0.848639	0.597166	0.696954
ENSDARG00000101483	1.10611	-0.567397	1.26395	0.150059	0.235262
ENSDARG00000093254	3.13762	0.585936	0.420837	0.0594504	0.107881
ENSDARG00000098243	0.135243	-0.0576511	1.13841	0.837379	NA
ENSDARG00000105057	0.0396881	-0.156975	1.1761	0.58444	NA
ENSDARG00000103031	2.4285	2.02139	0.814121	0.000557978	0.0016808
ENSDARG00000102543	0	0	1.57358	NA	NA
ENSDARG00000098430	1.85661	0.276447	0.50174	0.40255	0.516476
ENSDARG00000105304	0.781952	0.245162	0.792343	0.515474	0.623481
ENSDARG00000099670	0.494645	-0.561326	0.87597	0.185236	0.279102
ENSDARG00000101213	3.81906	0.518773	0.559985	0.148389	0.233052
ENSDARG00000098155	0.0264634	-0.0961345	1.14927	0.73365	NA
ENSDARG00000112406	0	0	1.57358	NA	NA
ENSDARG00000116226	0	0	1.57358	NA	NA
ENSDARG00000112295	0.256187	0.00245615	0.934555	0.994235	NA
ENSDARG00000111237	5.54299	-0.524945	0.870731	0.208878	0.307628
ENSDARG00000115819	0.055773	0	1.13288	1	NA
ENSDARG00000110315	0	0	1.57358	NA	NA
ENSDARG00000114779	0	0	1.57358	NA	NA
ENSDARG00000099372	0	0	1.57358	NA	NA
ENSDARG00000110135	0	0	1.57358	NA	NA
ENSDARG00000116179	0	0	1.57358	NA	NA
ENSDARG00000111012	0	0	1.57358	NA	NA
ENSDARG00000103411	0	0	1.57358	NA	NA
ENSDARG00000115716	0	0	1.57358	NA	NA
ENSDARG00000114100	0	0	1.57358	NA	NA
ENSDARG00000115021	0	0	1.57358	NA	NA
ENSDARG00000112047	0	0	1.57358	NA	NA
ENSDARG00000109304	0	0	1.57358	NA	NA
ENSDARG00000103201	0	0	1.57358	NA	NA
ENSDARG00000109296	0	0	1.57358	NA	NA
ENSDARG00000112791	0	0	1.57358	NA	NA
ENSDARG00000114429	0	0	1.57358	NA	NA
ENSDARG00000117174	0.0875854	-0.0382197	1.13459	0.891616	NA
ENSDARG00000114924	0	0	1.57358	NA	NA
ENSDARG00000103635	0	0	1.57358	NA	NA
ENSDARG00000098506	0.67965	-0.633715	0.862465	0.143823	0.227062
ENSDARG00000101517	4.60968	-0.0377331	0.460149	0.90409	0.937013
ENSDARG00000103719	0	0	1.57358	NA	NA
ENSDARG00000089005	0	0	1.57358	NA	NA
ENSDARG00000117343	0.0563809	-0.139401	1.16716	0.625347	NA
ENSDARG00000102455	0.90489	-0.251541	0.87897	NA	NA
ENSDARG00000110323	1.67608	-0.0396513	0.457591	0.898996	0.933398
ENSDARG00000101351	1.62345	-1.18018	0.819578	0.0165378	0.0355953
ENSDARG00000104893	3.13095	-0.478534	0.577106	0.185741	0.279701
ENSDARG00000113022	11.5769	-0.121282	0.790807	0.740434	0.816957
ENSDARG00000111731	0.373338	-0.141119	0.783954	0.701052	NA
ENSDARG00000102342	0	0	1.57358	NA	NA
ENSDARG00000100492	0.57508	-0.0462455	0.912499	0.893732	0.929997
ENSDARG00000099845	6.06855	-0.380174	0.330444	0.151283	0.236892
ENSDARG00000113974	0	0	1.57358	NA	NA
ENSDARG00000098585	0.809614	0.0268406	0.579932	0.937617	0.959108
ENSDARG00000104476	1.51539	-0.0948666	0.588737	0.783766	0.850125
ENSDARG00000101912	0	0	1.57358	NA	NA
ENSDARG00000101065	0.621906	-0.214003	1.03691	0.523962	0.63122
ENSDARG00000117387	0.166968	-0.139401	1.16716	0.625347	NA
ENSDARG00000101968	0	0	1.57358	NA	NA
ENSDARG00000115524	5.10775	5.60314	1.34634	4.14434e-08	2.43283e-07
ENSDARG00000099046	2.16008	-0.461496	0.537536	0.186071	0.280053
ENSDARG00000092938	0.606566	0.742714	1.03346	0.105907	0.175985
ENSDARG00000098884	0.949411	-0.297524	0.651348	0.417658	0.531374
ENSDARG00000103119	6.17182	-0.404239	0.363941	0.151292	0.236892
ENSDARG00000103417	1.47787	-0.171894	0.463446	0.586313	0.687249
ENSDARG00000103103	3.2892	-0.398667	0.551403	0.254502	0.36103
ENSDARG00000100865	0.813197	0.37362	0.709082	0.329248	0.442653
ENSDARG00000101664	0.261776	-0.215929	1.00207	0.531194	NA
ENSDARG00000101137	2.85968	0.324452	0.395345	0.270493	0.37875
ENSDARG00000103400	0.706817	-0.0360976	0.526695	0.91319	0.943044
ENSDARG00000100777	0.632242	-0.771182	0.832078	0.0849491	0.146227
ENSDARG00000100229	0.952962	-0.61124	0.820128	0.150898	0.236386
ENSDARG00000112450	0.625357	0.229427	1.05877	0.491815	0.601938
ENSDARG00000094500	0.143729	-0.0225145	0.922211	0.947698	NA
ENSDARG00000099355	24.1094	0.446422	0.326495	0.0900292	0.153506
ENSDARG00000104804	14.1563	0.0363643	0.644886	0.918255	0.946505
ENSDARG00000101274	0.330495	-0.16819	0.728999	0.647625	NA
ENSDARG00000110144	0	0	1.57358	NA	NA
ENSDARG00000115894	1.51626	0.503487	0.698403	0.200275	0.29731
ENSDARG00000092197	1.0442	-0.274389	0.919637	0.460811	0.572768
ENSDARG00000100221	0.00944046	-0.126636	1.16127	0.656222	NA
ENSDARG00000098727	0	0	1.57358	NA	NA
ENSDARG00000104124	1.45541	0.336758	0.709854	0.37512	0.489906
ENSDARG00000103721	0.0805626	-0.00334825	1.13065	0.990475	NA
ENSDARG00000103597	0.566804	0.642517	0.86143	0.139394	0.22127
ENSDARG00000117381	0	0	1.57358	NA	NA
ENSDARG00000087544	1.23005	-0.535625	0.760092	0.188838	0.283483
ENSDARG00000104884	0.0226789	0	1.13288	1	NA
ENSDARG00000103636	0.933914	-0.15139	0.593764	0.663867	0.753134
ENSDARG00000101392	0	0	1.57358	NA	NA
ENSDARG00000103208	0.840291	-0.813769	1.34073	0.0756113	0.132428
ENSDARG00000100137	0	0	1.57358	NA	NA
ENSDARG00000117223	0.0330172	0	1.13288	1	NA
ENSDARG00000104053	0.0358525	0	1.13288	1	NA
ENSDARG00000104362	0.0379564	-0.118128	1.15745	0.677377	NA
ENSDARG00000116887	0	0	1.57358	NA	NA
ENSDARG00000114009	0	0	1.57358	NA	NA
ENSDARG00000098775	0	0	1.57358	NA	NA
ENSDARG00000113984	0	0	1.57358	NA	NA
ENSDARG00000113412	0	0	1.57358	NA	NA
ENSDARG00000111764	0.0547371	-0.0368476	1.13437	0.895476	NA
ENSDARG00000116034	0	0	1.57358	NA	NA
ENSDARG00000115113	0	0	1.57358	NA	NA
ENSDARG00000103968	0	0	1.57358	NA	NA
ENSDARG00000111137	0	0	1.57358	NA	NA
ENSDARG00000116979	0	0	1.57358	NA	NA
ENSDARG00000100257	1.98603	0.720002	0.541945	0.0480697	0.0898486
ENSDARG00000103091	0.298751	0.289942	0.970711	0.428851	NA
ENSDARG00000111959	0.489513	0.202714	0.831953	0.585051	0.68615
ENSDARG00000098244	0.0869358	-0.0293823	1.13333	0.916537	NA
ENSDARG00000111278	0	0	1.57358	NA	NA
ENSDARG00000116653	0	0	1.57358	NA	NA
ENSDARG00000111330	0	0	1.57358	NA	NA
ENSDARG00000109254	0	0	1.57358	NA	NA
ENSDARG00000117056	0	0	1.57358	NA	NA
ENSDARG00000114101	0.0228025	-0.139401	1.16716	0.625347	NA
ENSDARG00000109985	0	0	1.57358	NA	NA
ENSDARG00000100723	0.895905	0.332689	0.764729	0.387942	0.502811
ENSDARG00000105058	0.101176	-0.0963962	1.13111	0.737665	NA
ENSDARG00000104697	3.01148	-0.816182	0.499645	0.0207495	0.0433834
ENSDARG00000117604	0.070976	-0.170329	1.10192	0.582126	NA
ENSDARG00000105266	3.58999	-0.490356	0.487064	0.141706	0.224238
ENSDARG00000103381	4.14483	0.0336245	0.403696	0.909111	0.940408
ENSDARG00000102917	2.41555	1.16141	1.14101	0.0318336	0.0630175
ENSDARG00000110637	2.35031	3.18841	0.6143	6.45329e-09	4.23756e-08
ENSDARG00000098095	0.117482	-0.0427128	1.13357	0.879229	NA
ENSDARG00000102931	0	0	1.57358	NA	NA
ENSDARG00000104335	0.39139	0.195086	0.613574	0.581622	NA
ENSDARG00000116479	0	0	1.57358	NA	NA
ENSDARG00000113324	0.204418	-0.0922649	1.09189	0.757458	NA
ENSDARG00000104888	6.44288	-0.154526	0.898403	0.665806	0.754744
ENSDARG00000098536	0.120209	-0.17214	1.15485	0.560927	NA
ENSDARG00000101382	0.00815944	-0.0829926	1.14518	0.768374	NA
ENSDARG00000109987	0	0	1.57358	NA	NA
ENSDARG00000109781	0	0	1.57358	NA	NA
ENSDARG00000116121	0	0	1.57358	NA	NA
ENSDARG00000116549	0	0	1.57358	NA	NA
ENSDARG00000113358	0	0	1.57358	NA	NA
ENSDARG00000111752	0	0	1.57358	NA	NA
ENSDARG00000113921	0	0	1.57358	NA	NA
ENSDARG00000116964	0	0	1.57358	NA	NA
ENSDARG00000110389	0	0	1.57358	NA	NA
ENSDARG00000110249	0	0	1.57358	NA	NA
ENSDARG00000110122	0	0	1.57358	NA	NA
ENSDARG00000113051	0	0	1.57358	NA	NA
ENSDARG00000116247	0	0	1.57358	NA	NA
ENSDARG00000116336	0.0139424	0	1.13288	1	NA
ENSDARG00000101304	0.00944046	-0.126636	1.16127	0.656222	NA
ENSDARG00000103955	0.335836	0.137322	1.02353	0.672929	NA
ENSDARG00000095992	0	0	1.57358	NA	NA
ENSDARG00000114969	0	0	1.57358	NA	NA
ENSDARG00000089934	1.05196	-2.59004	1.2597	0.000628783	0.00187274
ENSDARG00000096127	0.055686	-0.138274	1.16661	0.628033	NA
ENSDARG00000095990	0.129782	-0.139401	1.16716	0.625347	NA
ENSDARG00000095198	0	0	1.57358	NA	NA
ENSDARG00000093220	0.112286	-0.216877	0.984288	0.534577	NA
ENSDARG00000113582	2.88741	2.41139	0.855473	0.000161313	0.000538295
ENSDARG00000105111	0.0172057	-0.0829926	1.14518	0.768374	NA
ENSDARG00000101842	0.772268	0.368067	0.63488	0.318245	0.431075
ENSDARG00000100571	0.48461	0.155483	0.715845	0.671164	0.759781
ENSDARG00000077697	2.24755	-0.840591	0.677493	0.0441287	0.0834687
ENSDARG00000076255	0.63905	-0.047332	0.660071	0.894384	0.930278
ENSDARG00000109366	0.122573	-0.0829926	1.14518	0.768374	NA
ENSDARG00000096210	0.452431	-0.350766	0.824762	0.368891	NA
ENSDARG00000088915	6.54697	-0.576932	0.574947	0.115909	0.189689
ENSDARG00000109840	0.0335245	-0.0204119	1.13235	0.941948	NA
ENSDARG00000096026	1.77749	0.147987	0.719768	0.686041	0.772673
ENSDARG00000094195	0.13604	-0.184537	1.02242	0.580247	NA
ENSDARG00000094653	1.98163	-0.0865541	0.491539	0.78844	0.854119
ENSDARG00000114536	0.437457	0.48905	0.822748	0.232359	NA
ENSDARG00000117302	0.589041	-0.139401	1.16716	0.625347	0.719794
ENSDARG00000078728	6.60256	0.407226	0.449256	0.199271	0.29618
ENSDARG00000086615	10.3364	1.38094	0.307567	4.01149e-07	2.04103e-06
ENSDARG00000095605	0.639708	-0.816566	0.968645	0.0830331	0.143332
ENSDARG00000090734	81.0847	4.95005	0.518169	2.6491e-25	8.53142e-24
ENSDARG00000094119	55.469	0.111818	0.883077	0.753563	0.826879
ENSDARG00000092784	0.297833	0.0577618	0.853424	0.871611	NA
ENSDARG00000115017	3.71673	-1.59306	1.14604	0.00907289	0.0209288
ENSDARG00000095998	99.104	0.000192605	0.632297	0.999564	1
ENSDARG00000096144	0.191373	-0.0829926	1.14518	0.768374	NA
ENSDARG00000117801	0	0	1.57358	NA	NA
ENSDARG00000096024	0.0367449	-0.139401	1.16716	0.625347	NA
ENSDARG00000114860	0.145654	-0.139401	1.16716	0.625347	NA
ENSDARG00000115069	0	0	1.57358	NA	NA
ENSDARG00000114557	0	0	1.57358	NA	NA
ENSDARG00000112012	0	0	1.57358	NA	NA
ENSDARG00000113844	0	0	1.57358	NA	NA
ENSDARG00000116616	0	0	1.57358	NA	NA
ENSDARG00000115827	0	0	1.57358	NA	NA
ENSDARG00000114972	0	0	1.57358	NA	NA
ENSDARG00000116911	0	0	1.57358	NA	NA
ENSDARG00000113612	0	0	1.57358	NA	NA
ENSDARG00000111575	0	0	1.57358	NA	NA
ENSDARG00000101524	0.278155	-0.771836	1.11183	0.0955119	NA
ENSDARG00000099036	0.247999	-0.159327	0.989756	0.637308	NA
ENSDARG00000103439	0.34743	0.189409	0.91517	0.59802	NA
ENSDARG00000103343	1.65293	1.55467	1.02581	0.00802908	0.0187698
ENSDARG00000112070	0.820407	-0.260039	0.842189	0.4911	0.601319
ENSDARG00000104523	0.317272	-0.0952217	0.94727	0.780082	NA
ENSDARG00000105144	5.0065	-0.841857	0.699108	0.0471233	0.0883282
ENSDARG00000104416	2.10961	-0.395259	0.596098	0.274313	0.382991
ENSDARG00000103003	9.5126	1.09086	0.465771	0.00194792	0.005238
ENSDARG00000100647	0.0139459	0	1.13288	1	NA
ENSDARG00000099597	0.62982	-0.613796	0.906731	0.157006	0.244146
ENSDARG00000116007	3.11081	-2.36881	0.578173	2.96635e-06	1.33359e-05
ENSDARG00000088301	3.38917	1.90387	0.642462	0.00015928	0.000532281
ENSDARG00000110403	3.17226	1.63981	1.015	0.00590213	0.0142672
ENSDARG00000095418	0.0187805	0	1.13288	1	NA
ENSDARG00000095155	0.133032	-0.32709	1.01164	0.372641	NA
ENSDARG00000092080	0.344725	0.477625	0.891013	0.24447	NA
ENSDARG00000093803	17.8778	2.05917	0.492414	2.18037e-06	1.00115e-05
ENSDARG00000094223	0	0	1.57358	NA	NA
ENSDARG00000095126	7.02724	-0.135672	0.326176	0.604182	0.702917
ENSDARG00000097347	0.00677722	-0.0829926	1.14518	0.768374	NA
ENSDARG00000094304	0.664101	0.266572	0.766025	0.481151	0.591599
ENSDARG00000096100	0.338513	-0.165152	1.18055	0.566079	NA
ENSDARG00000111024	0	0	1.57358	NA	NA
ENSDARG00000115032	0	0	1.57358	NA	NA
ENSDARG00000113038	0	0	1.57358	NA	NA
ENSDARG00000111688	0	0	1.57358	NA	NA
ENSDARG00000112896	0	0	1.57358	NA	NA
ENSDARG00000112599	0	0	1.57358	NA	NA
ENSDARG00000093633	0.0701881	-0.139226	1.16707	0.625762	NA
ENSDARG00000117620	0.833455	-0.0934907	0.941624	0.784754	0.850967
ENSDARG00000092940	0.0428058	-0.126636	1.16127	0.656222	NA
ENSDARG00000114228	0	0	1.57358	NA	NA
ENSDARG00000093576	0.259161	-0.0757055	1.09118	0.798787	NA
ENSDARG00000094615	0.0949543	-0.0368477	1.13437	0.895476	NA
ENSDARG00000113652	0	0	1.57358	NA	NA
ENSDARG00000114186	0	0	1.57358	NA	NA
ENSDARG00000109896	0	0	1.57358	NA	NA
ENSDARG00000112345	0	0	1.57358	NA	NA
ENSDARG00000117081	0	0	1.57358	NA	NA
ENSDARG00000112603	0	0	1.57358	NA	NA
ENSDARG00000111851	0	0	1.57358	NA	NA
ENSDARG00000114646	0.793105	-0.0493571	0.505283	0.879594	0.919991
ENSDARG00000100934	0	0	1.57358	NA	NA
ENSDARG00000109244	0	0	1.57358	NA	NA
ENSDARG00000110684	0	0	1.57358	NA	NA
ENSDARG00000109860	0	0	1.57358	NA	NA
ENSDARG00000116746	0	0	1.57358	NA	NA
ENSDARG00000111592	0	0	1.57358	NA	NA
ENSDARG00000113647	0	0	1.57358	NA	NA
ENSDARG00000116492	0	0	1.57358	NA	NA
ENSDARG00000113873	0	0	1.57358	NA	NA
ENSDARG00000110538	0	0	1.57358	NA	NA
ENSDARG00000116144	0	0	1.57358	NA	NA
ENSDARG00000113682	0	0	1.57358	NA	NA
ENSDARG00000110974	0	0	1.57358	NA	NA
ENSDARG00000113979	0	0	1.57358	NA	NA
ENSDARG00000112166	0	0	1.57358	NA	NA
ENSDARG00000109822	0	0	1.57358	NA	NA
ENSDARG00000110052	0	0	1.57358	NA	NA
ENSDARG00000109322	0	0	1.57358	NA	NA
ENSDARG00000112182	0	0	1.57358	NA	NA
ENSDARG00000102673	2.15315	-0.343813	0.412568	0.254513	0.36103
ENSDARG00000100421	2.43072	-0.0464298	0.400026	0.874191	0.916029
ENSDARG00000100335	1.90857	-0.732273	0.712102	0.0794726	0.13816
ENSDARG00000104006	2.2517	-0.282898	0.433537	0.358891	0.47315
ENSDARG00000111178	0	0	1.57358	NA	NA
ENSDARG00000116114	0	0	1.57358	NA	NA
ENSDARG00000098196	7.07255	-0.285929	0.300223	0.24936	0.355016
ENSDARG00000105038	1.72531	-0.962398	0.879936	0.0451784	0.0852046
ENSDARG00000102212	19.5282	0.204843	0.367305	0.466304	0.577804
ENSDARG00000098094	1.18494	-0.137289	0.715172	0.70694	0.790082
ENSDARG00000100329	0.971819	-0.471894	0.704292	0.227865	0.329989
ENSDARG00000114441	0	0	1.57358	NA	NA
ENSDARG00000103809	0	0	1.57358	NA	NA
ENSDARG00000104004	0.275782	-0.156855	1.17559	0.584866	NA
ENSDARG00000100384	0.0187805	0	1.13288	1	NA
ENSDARG00000101682	0.111489	-0.204705	1.09074	0.522438	NA
ENSDARG00000099963	0.714858	-0.026437	0.648091	0.940582	0.961125
ENSDARG00000103527	0.387944	-0.218461	0.774481	0.559147	NA
ENSDARG00000104026	8.61809	-0.0394572	0.282377	0.868303	0.91142
ENSDARG00000107425	0.539184	-0.90442	0.938903	0.060525	0.109511
ENSDARG00000117773	0.0218596	-0.0350321	1.1341	0.90059	NA
ENSDARG00000099346	2.9599	-2.58848	0.779736	3.35586e-05	0.000127044
ENSDARG00000100911	0.430545	-0.50556	1.03073	0.213962	NA
ENSDARG00000116149	0	0	1.57358	NA	NA
ENSDARG00000116692	2.36296	-1.21259	0.923609	0.0199875	0.0419979
ENSDARG00000099544	0.703681	-0.323257	0.691124	0.389645	0.5044
ENSDARG00000116367	2.91672	0.257308	0.587003	0.464182	0.57585
ENSDARG00000110878	32.6991	-1.9262	0.43721	7.98401e-07	3.91077e-06
ENSDARG00000100110	0.663028	-0.0787527	0.648616	0.824736	0.881164
ENSDARG00000104822	0.739068	0.0738998	0.788537	0.838987	0.89134
ENSDARG00000098077	1.97334	0.231362	0.506056	0.483194	0.593546
ENSDARG00000100509	0.00886355	0	1.13288	1	NA
ENSDARG00000100460	2.09269	-2.61618	0.795839	3.55658e-05	0.000134315
ENSDARG00000099180	4.44294	-0.753851	0.667977	0.0643103	0.11539
ENSDARG00000099669	2.22524	-0.231042	0.621845	0.518042	0.625806
ENSDARG00000112928	0.888611	-0.415841	0.644149	0.266561	0.374438
ENSDARG00000103495	1.63872	0.510086	0.630957	0.177437	0.269594
ENSDARG00000112487	3.92697	-0.472494	0.639922	0.210826	0.309693
ENSDARG00000117644	0.199112	-0.151088	1.11036	0.618359	NA
ENSDARG00000105119	2.63926	-0.592842	0.534617	0.0947512	0.160136
ENSDARG00000110769	1.79674	-0.0626926	0.705727	0.86233	0.907486
ENSDARG00000100090	0	0	1.57358	NA	NA
ENSDARG00000111518	6.13848	-0.556577	0.467206	0.0905907	0.154271
ENSDARG00000091994	0.697169	0.488178	0.661831	0.203539	0.301138
ENSDARG00000101946	0.761357	0.199483	0.603256	0.571146	0.674046
ENSDARG00000098087	0.721186	-0.308349	0.63205	0.39707	0.511081
ENSDARG00000117495	0.156072	-0.414156	1.07434	0.272394	NA
ENSDARG00000067592	0.267954	0.00123356	1.00877	0.996912	NA
ENSDARG00000117806	0	0	1.57358	NA	NA
ENSDARG00000101424	0.00944046	-0.126636	1.16127	0.656222	NA
ENSDARG00000094212	0.0309346	-0.0378743	1.13453	0.892587	NA
ENSDARG00000112369	0.0907109	-0.117405	1.00643	0.719866	NA
ENSDARG00000099055	0.04675	-0.0940526	1.14799	0.739249	NA
ENSDARG00000100434	0.169427	-0.362085	0.881614	0.354353	NA
ENSDARG00000117113	0.7497	-0.169126	0.647525	0.637345	0.730459
ENSDARG00000102262	0.293723	-0.149576	0.907937	0.673904	NA
ENSDARG00000101843	1.59171	0.654173	0.854185	0.133113	0.213046
ENSDARG00000113713	0.192743	-0.153436	0.936432	0.661168	NA
ENSDARG00000099590	0	0	1.57358	NA	NA
ENSDARG00000103172	0.139419	-0.0244438	1.03308	0.937448	NA
ENSDARG00000088847	0.514846	-0.334929	0.806029	0.387853	0.502723
ENSDARG00000099414	0.350206	-0.47331	1.06955	0.229201	NA
ENSDARG00000103079	0.0241269	0	1.13288	1	NA
ENSDARG00000102873	0.316328	-0.124497	0.783278	0.73408	NA
ENSDARG00000099347	0	0	1.57358	NA	NA
ENSDARG00000105262	0	0	1.57358	NA	NA
ENSDARG00000101772	0.204158	-0.0350296	0.978273	0.915102	NA
ENSDARG00000100652	1.71483	-0.3865	0.627273	0.294118	0.404858
ENSDARG00000098892	2.93262	-0.333845	0.410609	0.267007	0.374929
ENSDARG00000100671	1.88011	-1.09164	1.11429	0.0384407	0.074244
ENSDARG00000101230	0.0798948	-0.0521129	1.13125	0.853664	NA
ENSDARG00000104819	0.402037	-0.157127	0.969219	0.64674	NA
ENSDARG00000104616	0.0228025	-0.139401	1.16716	0.625347	NA
ENSDARG00000104887	1.24971	-0.486612	0.587035	0.182364	0.275597
ENSDARG00000100262	1.08217	-0.521552	0.6274	0.167814	0.257541
ENSDARG00000104737	0.524256	0.430807	0.637029	0.249119	0.354774
ENSDARG00000100842	1.10409	0.62071	0.650571	0.113153	0.185938
ENSDARG00000111998	0.761908	-0.636558	0.791656	0.133648	0.213756
ENSDARG00000110917	0.339186	0.0799469	0.741727	0.826161	NA
ENSDARG00000098628	0.21944	-0.0143823	0.82056	0.968144	NA
ENSDARG00000100079	0	0	1.57358	NA	NA
ENSDARG00000113622	0	0	1.57358	NA	NA
ENSDARG00000116572	0	0	1.57358	NA	NA
ENSDARG00000110800	0	0	1.57358	NA	NA
ENSDARG00000111777	0	0	1.57358	NA	NA
ENSDARG00000115010	0	0	1.57358	NA	NA
ENSDARG00000117139	0	0	1.57358	NA	NA
ENSDARG00000114506	0	0	1.57358	NA	NA
ENSDARG00000110860	0.208683	0.0817477	1.14092	0.772598	NA
ENSDARG00000099293	0.0438518	-0.0497713	1.13628	0.859326	NA
ENSDARG00000113010	0	0	1.57358	NA	NA
ENSDARG00000110107	0	0	1.57358	NA	NA
ENSDARG00000115725	0	0	1.57358	NA	NA
ENSDARG00000115917	0	0	1.57358	NA	NA
ENSDARG00000109367	0	0	1.57358	NA	NA
ENSDARG00000114596	0	0	1.57358	NA	NA
ENSDARG00000115107	0	0	1.57358	NA	NA
ENSDARG00000109213	0	0	1.57358	NA	NA
ENSDARG00000113141	0.509654	-0.0431603	0.662072	0.903697	0.936731
ENSDARG00000115443	0	0	1.57358	NA	NA
ENSDARG00000111255	0.0358525	0	1.13288	1	NA
ENSDARG00000112813	0	0	1.57358	NA	NA
ENSDARG00000112158	0	0	1.57358	NA	NA
ENSDARG00000112350	0	0	1.57358	NA	NA
ENSDARG00000113908	0	0	1.57358	NA	NA
ENSDARG00000105219	0.519122	-0.00127639	0.610582	0.997079	1
ENSDARG00000109255	0.588247	0.030311	0.661932	0.93225	0.955594
ENSDARG00000098199	0.0294867	0	1.13288	1	NA
ENSDARG00000100370	4.24061	0.677366	0.589416	0.0730359	0.128556
ENSDARG00000112586	0.622989	-0.0462203	0.787358	0.898633	0.933147
ENSDARG00000100463	0.239057	-0.0453352	1.0845	0.878412	NA
ENSDARG00000104088	4.25676	1.64628	0.496639	5.23636e-05	0.00019156
ENSDARG00000101528	0.196956	0.237923	0.92999	0.513485	NA
ENSDARG00000103458	0.0228094	0	1.13288	1	NA
ENSDARG00000098604	0.208128	-0.144135	1.04468	0.652817	NA
ENSDARG00000107283	0.64236	0.919184	1.03044	0.0619787	0.11175
ENSDARG00000098383	6.96857	-0.0305414	0.301326	0.902251	0.935733
ENSDARG00000116620	0	0	1.57358	NA	NA
ENSDARG00000115312	0	0	1.57358	NA	NA
ENSDARG00000114875	0	0	1.57358	NA	NA
ENSDARG00000114713	0	0	1.57358	NA	NA
ENSDARG00000110861	0	0	1.57358	NA	NA
ENSDARG00000104226	0	0	1.57358	NA	NA
ENSDARG00000094175	0.941104	0.486357	0.683162	0.210528	0.309501
ENSDARG00000098991	1.02089	-0.76637	0.826694	0.0858251	0.147495
ENSDARG00000103239	0.34065	0.264262	0.827198	0.485442	NA
ENSDARG00000104892	0.0694714	0	1.13288	1	NA
ENSDARG00000100556	4.57409	-0.0668765	0.566301	0.844308	0.894634
ENSDARG00000100761	0	0	1.57358	NA	NA
ENSDARG00000113804	3.76604	0.240078	0.407883	0.420571	0.5339
ENSDARG00000100160	0.197736	-0.400552	0.95951	0.306135	NA
ENSDARG00000116574	0.819335	-0.207862	0.535379	0.537398	0.643041
ENSDARG00000104446	0.145374	0.0325539	1.09591	0.911245	NA
ENSDARG00000098183	0.16963	-0.294772	0.939002	0.429177	NA
ENSDARG00000100864	0.551213	0.0101675	0.921409	0.976367	0.987022
ENSDARG00000103227	0	0	1.57358	NA	NA
ENSDARG00000109951	0	0	1.57358	NA	NA
ENSDARG00000101174	8.34617	0.4663	0.707415	0.23349	0.336669
ENSDARG00000115416	0.244014	-0.323201	1.10668	0.351196	NA
ENSDARG00000104266	5.61057	-0.726611	0.589265	0.0565397	0.103468
ENSDARG00000117453	0.720836	-1.37873	1.43209	0.0192663	0.0406884
ENSDARG00000098721	1.41421	-1.37685	0.978149	0.0128876	0.0286075
ENSDARG00000099048	0.824704	0.0792501	0.659164	0.824356	0.88092
ENSDARG00000112940	0.920672	0.277279	0.607626	0.437502	0.550466
ENSDARG00000112473	1.1623	-0.0345402	0.465929	0.912642	0.942801
ENSDARG00000116873	0	0	1.57358	NA	NA
ENSDARG00000115589	0	0	1.57358	NA	NA
ENSDARG00000103749	0	0	1.57358	NA	NA
ENSDARG00000113887	0	0	1.57358	NA	NA
ENSDARG00000116061	0	0	1.57358	NA	NA
ENSDARG00000116189	0	0	1.57358	NA	NA
ENSDARG00000116342	0	0	1.57358	NA	NA
ENSDARG00000111532	0	0	1.57358	NA	NA
ENSDARG00000117047	0	0	1.57358	NA	NA
ENSDARG00000115808	0	0	1.57358	NA	NA
ENSDARG00000103784	0	0	1.57358	NA	NA
ENSDARG00000111972	0	0	1.57358	NA	NA
ENSDARG00000113519	0.0784876	-0.0409083	1.1316	0.884487	NA
[truncated: 30,061 more rows]

## Sheet: Uninjured_vs_Sham_DESeq2
Supplementary Table 1. Statistical pairwise comparisons using DESeq2 or edgeR.
Shown in the table are the statistical results of the comparisons, including, and identifier such as the respective ensembl gene id, base mean, p-values, adjusted p-values and log-fold-change columns for each respective comparison and tool used.
Data for Uninjured vs Sham DESEq2.
ID	baseMean	log2FoldChange	lfcSE	pvalue	padj
ENSDARG00000102141	107.056	-0.149836	0.114314	0.171533	0.263139
ENSDARG00000102123	31.8478	-0.197735	0.163194	0.186777	0.281554
ENSDARG00000114503	83.3317	-0.3382	0.160059	0.021364	0.0459826
ENSDARG00000115971	188.857	0.266841	0.634678	0.384145	0.499356
ENSDARG00000098311	60.6298	0.851154	0.152749	2.10068e-09	2.0651e-08
ENSDARG00000104839	0.184528	-0.0467666	0.765195	0.857448	NA
ENSDARG00000100143	105.53	1.01029	0.141954	7.11207e-14	1.36719e-12
ENSDARG00000102474	236.338	-0.68625	0.152361	1.05652e-06	6.41758e-06
ENSDARG00000104049	278.041	0.158092	0.0930739	0.0806217	0.141501
ENSDARG00000102226	14.6655	-0.558832	0.482165	0.0694802	0.125162
ENSDARG00000103095	388.672	0.360548	0.147349	0.00844227	0.0206588
ENSDARG00000102128	155.125	0.604121	0.0977986	1.49887e-10	1.75666e-09
ENSDARG00000110470	3.65449	0.163644	0.338255	0.504745	0.61468
ENSDARG00000100422	3.08603	1.73587	0.625526	0.000183194	0.000698232
ENSDARG00000104632	78.1117	0.197193	0.202932	0.268422	0.376675
ENSDARG00000100660	265.006	0.652918	0.255083	0.00204549	0.00600136
ENSDARG00000113107	36.9213	1.52699	0.370666	1.9975e-06	1.1487e-05
ENSDARG00000099787	18.5466	-0.617626	0.180511	0.000135975	0.000534688
ENSDARG00000112451	2.05456	0.0094481	0.472547	0.972739	0.982064
ENSDARG00000070546	1.29171	0.534761	0.627066	0.115098	0.189732
ENSDARG00000045914	1038.17	0.0872687	0.0982985	0.359838	0.474625
ENSDARG00000045913	156.888	-0.377962	0.119761	0.000907857	0.00291562
ENSDARG00000045911	180.967	-0.368653	0.139648	0.00477322	0.0126466
ENSDARG00000045910	95.0104	0.478901	0.140837	0.00026556	0.000976126
ENSDARG00000045909	38.3322	1.97472	0.184372	5.80244e-28	4.99056e-26
ENSDARG00000025073	4684.23	0.114505	0.102066	0.246016	0.351582
ENSDARG00000084828	0.407014	0.351729	0.701491	0.271282	NA
ENSDARG00000095951	0.357733	0.0869553	0.617891	0.763414	NA
ENSDARG00000093924	0.520053	-0.287644	0.790735	0.332418	NA
ENSDARG00000108269	0	0	1.0283	NA	NA
ENSDARG00000084451	0.519422	-0.0918948	0.905591	0.630417	NA
ENSDARG00000031737	1.18148	-0.19071	0.597371	0.520593	0.628942
ENSDARG00000099652	386.118	0.338197	0.0765196	6.43996e-06	3.36706e-05
ENSDARG00000101047	288.599	-0.196684	0.119255	0.084031	0.146316
ENSDARG00000102104	134.633	0.512318	0.13376	4.43333e-05	0.000194843
ENSDARG00000099833	111.357	0.531086	0.183157	0.00117664	0.00366913
ENSDARG00000103870	8.23103	-0.0153553	0.317306	0.948249	0.965144
ENSDARG00000096118	65.2945	-0.182293	0.25278	0.380773	0.495965
ENSDARG00000045900	88.0316	1.17968	0.147701	1.02087e-16	2.79677e-15
ENSDARG00000016968	423.359	0.533419	0.0968405	1.16095e-08	1.00011e-07
ENSDARG00000102878	436.382	-0.116142	0.137141	0.368456	0.483326
ENSDARG00000059311	12.9935	0.697645	0.285243	0.00243641	0.00699431
ENSDARG00000017386	70.9657	0.0229098	0.164724	0.879572	0.918103
ENSDARG00000045898	14.286	0.0882622	0.296639	0.699421	0.780962
ENSDARG00000006060	182.047	0.0528157	0.202671	0.766973	0.834001
ENSDARG00000113105	1.9344	-0.689283	0.887335	0.0720047	0.128913
ENSDARG00000103050	1.88802	-0.775337	0.975055	0.0517056	0.0979399
ENSDARG00000070535	4.01311	0.0220021	0.456177	0.935943	0.956535
ENSDARG00000013789	3.0819	-0.418865	0.422707	0.136538	0.218762
ENSDARG00000063686	132.52	-0.322091	0.120876	0.00509932	0.0133873
ENSDARG00000087962	185.109	-0.30058	0.111258	0.00483712	0.0127879
ENSDARG00000099313	253.436	0.541617	0.14063	3.58142e-05	0.000160806
ENSDARG00000103102	2.84517	0.286082	0.403012	0.28837	0.398906
ENSDARG00000104018	1335.12	0.0940118	0.0737246	0.194417	0.2912
ENSDARG00000102157	2.01569	-0.885846	0.826206	0.0330429	0.067118
ENSDARG00000098612	12.0576	-1.35694	0.483947	0.000243975	0.000904972
ENSDARG00000100898	0	0	1.0283	NA	NA
ENSDARG00000102340	11.5755	0.417818	0.25667	0.0472864	0.0907313
ENSDARG00000111388	87.8481	-0.039976	0.140449	0.761896	0.830195
ENSDARG00000025601	31.3209	-0.502848	0.638306	0.135981	0.218014
ENSDARG00000063672	62.3626	0.29123	0.135331	0.0221421	0.0474022
ENSDARG00000018149	844.473	-0.17039	0.194578	0.323587	0.437229
ENSDARG00000095920	22.0906	-6.98492	1.09418	4.94073e-13	8.43832e-12
ENSDARG00000045886	1477.92	0.0827571	0.134126	0.513511	0.622826
ENSDARG00000045885	371.61	0.220326	0.0765008	0.00331697	0.00918984
ENSDARG00000007413	226.75	-0.415892	0.121156	0.000300166	0.00108743
ENSDARG00000097341	5.29194	-0.369036	0.340662	0.140248	0.223543
ENSDARG00000045880	38.3265	0.0873819	0.233596	0.657894	0.746367
ENSDARG00000009657	235.501	0.260718	0.119174	0.0217984	0.0467685
ENSDARG00000093658	161.377	0.549494	0.0900733	3.15385e-10	3.50955e-09
ENSDARG00000026839	49.8178	-0.355515	0.129317	0.00359646	0.00986913
ENSDARG00000016979	416.753	-0.349955	0.0907961	7.27169e-05	0.00030405
ENSDARG00000070477	445.432	-0.124256	0.111673	0.246774	0.352438
ENSDARG00000045878	27.2439	-0.12554	0.421336	0.640213	0.731612
ENSDARG00000045877	297.505	-0.114847	0.0850154	0.166752	0.257297
ENSDARG00000079391	141.847	-0.469969	0.110273	8.42022e-06	4.31157e-05
ENSDARG00000015921	130.099	0.223506	0.100603	0.0215933	0.0464029
ENSDARG00000099520	0.188571	-0.0830861	0.705713	0.766133	NA
ENSDARG00000061544	59.5693	-1.87324	0.20675	8.75039e-21	3.67517e-19
ENSDARG00000020812	0.381249	-0.104946	0.654937	0.715668	NA
ENSDARG00000094007	0.306979	-0.0693149	0.701086	0.803923	NA
ENSDARG00000093685	0.0883925	-0.000820562	0.850376	0.996986	NA
ENSDARG00000059196	4.4678	1.95261	0.560537	1.7165e-05	8.25111e-05
ENSDARG00000009262	35.9865	-1.17416	0.264509	5.53817e-07	3.55088e-06
ENSDARG00000018618	578.275	-0.127084	0.0806006	0.107361	0.17914
ENSDARG00000045874	102.251	-0.213975	0.120189	0.0619261	0.113935
ENSDARG00000057468	34.3622	0.122327	0.147841	0.374955	0.490132
ENSDARG00000045873	20.7458	-1.20025	0.245457	6.3496e-08	4.86255e-07
ENSDARG00000079143	15.9264	1.0384	0.27771	1.23338e-05	6.1022e-05
ENSDARG00000057714	17.7605	-0.691845	0.242789	0.000728593	0.00239952
ENSDARG00000045224	28.0205	0.75943	0.394664	0.00813703	0.0200116
ENSDARG00000011246	77.4329	0.333177	0.090571	0.000153671	0.000597093
ENSDARG00000053709	2.19678	-0.445069	0.580411	0.166449	0.256866
ENSDARG00000099129	27.0874	1.65739	0.278018	1.70819e-10	1.98474e-09
ENSDARG00000101813	1611.77	0.324276	0.0858534	0.000106647	0.000429882
ENSDARG00000039724	5.55366	-0.360295	0.563944	0.24574	0.351257
ENSDARG00000070441	31.8584	-1.98824	0.214918	1.39929e-21	6.4409e-20
ENSDARG00000011961	65.1659	-0.346481	0.165996	0.0221576	0.0474212
ENSDARG00000008986	13.0801	-0.16259	0.449711	0.555925	0.659775
ENSDARG00000008235	140.04	0.221335	0.100911	0.0232939	0.0495485
ENSDARG00000107595	0.149272	-0.0662189	0.899041	0.727284	NA
ENSDARG00000004592	2967.06	-0.399005	0.164762	0.00795845	0.0196423
ENSDARG00000006567	38.8974	0.739617	0.153666	1.86607e-07	1.30965e-06
ENSDARG00000016231	78.3882	0.289531	0.102247	0.00334588	0.00925562
ENSDARG00000016749	22.8498	-0.505494	0.22141	0.0077113	0.0191435
ENSDARG00000004227	143.069	-0.915306	0.208785	8.94661e-07	5.51669e-06
ENSDARG00000006038	105.355	-0.427232	0.152583	0.00241895	0.00694881
ENSDARG00000045870	164.37	0.899876	0.0951778	2.24171e-22	1.12544e-20
ENSDARG00000098551	0.769684	-0.149963	0.788052	NA	NA
ENSDARG00000060248	64.2902	0.3136	0.189454	0.0629767	0.115499
ENSDARG00000017757	227.834	0.500267	0.158397	0.000570817	0.00193572
ENSDARG00000030598	258.331	0.266945	0.149505	0.0546062	0.102659
ENSDARG00000077356	77.804	0.744002	0.181245	5.14429e-06	2.73939e-05
ENSDARG00000097907	37.9374	0.837882	0.189659	9.14381e-07	5.63025e-06
ENSDARG00000089860	20.8697	-0.489821	0.203684	0.00593826	0.0152559
ENSDARG00000097073	7.46148	-0.825872	0.427649	0.00675583	0.0170818
ENSDARG00000039843	50.0583	0.351776	0.172702	0.0245555	0.0519049
ENSDARG00000077654	1.93533	0.886147	0.627668	0.018917	0.0414012
ENSDARG00000112842	0	0	1.0283	NA	NA
ENSDARG00000070414	0.206829	-0.0590588	0.707584	0.831303	NA
ENSDARG00000033296	1.44545	2.07723	0.745235	0.000125791	0.00049873
ENSDARG00000006283	267.029	-0.418541	0.0655435	8.75735e-11	1.0627e-09
ENSDARG00000045864	3597.14	0.45322	0.147937	0.000946982	0.0030309
ENSDARG00000045863	68.641	1.60654	0.375559	9.91381e-07	6.06287e-06
ENSDARG00000093470	0	0	1.0283	NA	NA
ENSDARG00000105162	3.59631	0.399025	0.387158	0.13743	0.219912
ENSDARG00000107526	1.80556	2.1232	0.941521	0.000413723	0.00145582
ENSDARG00000016691	398.825	5.80934	0.615177	1.23027e-24	7.63193e-23
ENSDARG00000101363	6.44431	0.775449	0.39495	0.00707694	0.0177883
ENSDARG00000095042	0.0698747	0	0.891774	1	NA
ENSDARG00000100963	0.294753	-0.0666803	0.757233	0.801035	NA
ENSDARG00000115613	0.145326	-0.229665	0.82581	0.39798	NA
ENSDARG00000059043	3.3927	-0.748609	0.531996	0.0264581	0.0554111
ENSDARG00000075281	32.4174	0.268695	0.161423	0.069863	0.125715
ENSDARG00000023766	795.601	0.246187	0.0819013	0.00210924	0.00616912
ENSDARG00000097286	187.381	0.0873216	0.0846173	0.29101	0.401452
ENSDARG00000039356	54.8875	0.807464	0.174012	3.44938e-07	2.30115e-06
ENSDARG00000059064	102.742	-0.360547	0.143407	0.00701082	0.0176563
ENSDARG00000099725	0.43121	-0.235066	0.734064	0.426994	NA
ENSDARG00000090401	24.2271	1.45521	0.328269	5.35527e-07	3.44178e-06
ENSDARG00000063578	6.24625	0.523317	0.437337	0.0725647	0.129722
ENSDARG00000106466	0	0	1.0283	NA	NA
ENSDARG00000063563	310.006	0.391218	0.101768	6.66453e-05	0.000281554
ENSDARG00000039350	100.13	0.0585657	0.108511	0.575243	0.676234
ENSDARG00000073963	1.06476	0.263909	0.572475	0.382257	0.497478
ENSDARG00000069607	0.78654	-0.262045	0.82098	0.353218	NA
ENSDARG00000059053	12.7496	-1.8126	0.460483	3.59201e-06	1.97302e-05
ENSDARG00000092677	239.443	-0.697008	0.155921	1.18339e-06	7.1281e-06
ENSDARG00000020871	450.75	0.242095	0.14125	0.0672399	0.121848
ENSDARG00000039346	594.522	-0.258115	0.171211	0.097285	0.165057
ENSDARG00000101565	3.78284	0.091725	0.439353	0.735619	0.80967
ENSDARG00000097044	5.5091	-0.389771	0.406472	0.156078	0.244107
ENSDARG00000059003	11.3692	-0.0160305	0.286078	0.942919	0.961355
ENSDARG00000039343	583.88	0.387675	0.127813	0.00132604	0.00407787
ENSDARG00000039340	123.752	0.0212618	0.0926957	0.813644	0.870285
ENSDARG00000070408	29.9944	-1.87881	0.250731	4.38213e-15	9.79373e-14
ENSDARG00000045858	154.385	-0.110782	0.135987	0.387458	0.502671
ENSDARG00000045856	0.140518	-0.0380465	0.873759	0.851878	NA
ENSDARG00000045854	0.106052	-0.031437	0.893436	0.867901	NA
ENSDARG00000045853	14.2298	-0.561266	0.372043	0.0366993	0.0734327
ENSDARG00000045851	0.282293	0.0162102	0.677095	0.954009	NA
ENSDARG00000095324	0.177022	-0.0240709	0.836547	0.915212	NA
ENSDARG00000015623	41.5512	1.21689	0.456222	0.000432622	0.00151393
ENSDARG00000030694	258.434	0.145545	0.1398	0.267629	0.375924
ENSDARG00000096037	14.8748	0.633258	0.552093	0.0574334	0.106922
ENSDARG00000045850	58.2855	0.0117999	0.128693	0.923018	0.948185
ENSDARG00000015931	18.103	1.27827	0.558993	0.00117686	0.00366926
ENSDARG00000063481	1.83079	0.0184041	0.552354	0.948601	0.965351
ENSDARG00000045847	283.071	0.185669	0.105616	0.0682631	0.123309
ENSDARG00000045846	82.4209	0.969513	0.128747	3.3015e-15	7.51824e-14
ENSDARG00000045843	180.071	-0.426675	0.130698	0.000527461	0.00180371
ENSDARG00000045842	176.969	0.296314	0.109599	0.00486067	0.0128373
ENSDARG00000095332	114.272	0.235082	0.104462	0.0196198	0.0427184
ENSDARG00000014395	3.66673	0.32765	0.523893	0.275875	0.384976
ENSDARG00000045837	12.4862	0.282709	0.390796	0.287174	0.397532
ENSDARG00000094254	0.0173265	-0.0580319	0.897375	0.759562	NA
ENSDARG00000097507	4.39628	0.384267	0.337156	0.122948	0.200651
ENSDARG00000095186	2.13288	-0.192611	0.649586	0.517153	0.625746
ENSDARG00000096986	4.53935	-0.241125	0.400733	0.366656	0.481324
ENSDARG00000097353	8.04818	0.583602	0.366406	0.0288784	0.0597726
ENSDARG00000110143	14.036	0.361126	0.371723	0.167853	0.258541
ENSDARG00000045836	85.1073	0.0228818	0.209296	0.900255	0.932388
ENSDARG00000006409	13.9055	0.926347	0.59775	0.0130569	0.0300825
ENSDARG00000045835	0.295989	-0.120851	0.642636	0.677167	NA
ENSDARG00000045834	0.0692562	-0.0422519	0.894636	0.823381	NA
ENSDARG00000034700	1431.72	0.202839	0.150673	0.147341	0.232901
ENSDARG00000024465	262.934	-0.512532	0.115726	3.30076e-06	1.82336e-05
ENSDARG00000017355	0.720521	0.367624	0.651156	0.251902	NA
ENSDARG00000031956	115.114	-0.485813	0.110503	4.293e-06	2.32099e-05
ENSDARG00000070220	0.68375	-0.496907	0.736342	0.149943	NA
ENSDARG00000075956	0.515485	0.0136658	0.626951	0.961889	NA
ENSDARG00000009607	173.664	0.0761905	0.0925123	0.397322	0.512665
ENSDARG00000054321	0.375015	-0.0314368	0.893436	0.867902	NA
ENSDARG00000024654	25.6571	0.143695	0.233278	0.466025	0.578725
ENSDARG00000040610	8.63688	2.23729	0.688298	2.89232e-05	0.000132511
ENSDARG00000003200	32.7378	-0.377374	0.25991	0.0754139	0.134006
ENSDARG00000100253	8.85593	-0.335653	0.54718	0.271753	0.380331
ENSDARG00000091640	15.4651	0.411542	0.218833	0.0286165	0.0593214
ENSDARG00000073858	67.3638	-0.131008	0.099267	0.173073	0.265021
ENSDARG00000088078	36.0161	0.974083	0.31144	0.000135209	0.000532064
ENSDARG00000099560	174.47	0.0173617	0.164001	0.908255	0.93819
ENSDARG00000087120	81.9654	-0.317623	0.157899	0.0288647	0.0597612
ENSDARG00000099280	151.173	-0.0614048	0.0878403	0.473696	0.585538
ENSDARG00000101680	285.644	0.205562	0.0696342	0.00270095	0.00766505
ENSDARG00000098745	39.6916	0.326544	0.286704	0.148038	0.233785
ENSDARG00000074223	159.791	0.326546	0.155635	0.0229197	0.0488584
ENSDARG00000093020	0	0	1.0283	NA	NA
ENSDARG00000091974	118.831	-0.0999834	0.195602	0.564296	0.667179
ENSDARG00000005453	80.869	0.111013	0.227143	0.566243	0.668785
ENSDARG00000090468	130.065	2.57162	0.391315	2.54732e-12	3.91957e-11
ENSDARG00000099281	195.485	-0.137076	0.0835153	0.0931865	0.159419
ENSDARG00000068701	12.5559	0.969024	0.362292	0.0006122	0.00205786
ENSDARG00000097967	0.0251595	-0.0662189	0.899041	0.727284	NA
ENSDARG00000068705	69.0506	0.766031	0.159496	1.77535e-07	1.24963e-06
ENSDARG00000068708	824.528	0.407455	0.174975	0.0098952	0.0236709
ENSDARG00000024874	134.147	0.808177	0.157632	2.84558e-08	2.30594e-07
ENSDARG00000096138	0	0	1.0283	NA	NA
ENSDARG00000084778	0	0	1.0283	NA	NA
ENSDARG00000107521	0	0	1.0283	NA	NA
ENSDARG00000110906	0	0	1.0283	NA	NA
ENSDARG00000113211	0.0377983	0	0.891774	1	NA
ENSDARG00000102702	10.9201	0.207131	0.393659	0.432574	0.548543
ENSDARG00000102461	1.00155	0.236976	0.597045	0.431767	0.547713
ENSDARG00000101296	0.194092	-0.0757129	0.729187	0.781895	NA
ENSDARG00000099870	12300	-0.0114825	0.148802	0.93404	0.955506
ENSDARG00000070314	478.528	0.651309	0.148594	2.17057e-06	1.24062e-05
ENSDARG00000045822	10.0147	-0.959502	0.574019	0.00932818	0.0224927
ENSDARG00000105079	19.7719	0.178178	0.211158	0.331762	0.445598
ENSDARG00000101254	4.9571	1.38715	0.491545	0.000223808	0.00083707
ENSDARG00000006029	207.588	0.049395	0.170889	0.75129	0.821748
ENSDARG00000018688	487.748	0.179906	0.0689288	0.00802298	0.0197717
ENSDARG00000112117	1.74166	-0.26379	0.873733	0.318546	0.431551
ENSDARG00000079470	54.7554	0.186516	0.20319	0.295727	0.406867
ENSDARG00000105096	46.5847	3.12247	0.756963	4.57182e-07	2.98087e-06
ENSDARG00000104976	13.3451	1.21012	0.563331	0.00187083	0.00554774
ENSDARG00000086740	810.984	0.0758108	0.101127	0.438608	0.554257
ENSDARG00000027799	17.0742	-0.882087	0.299086	0.000299856	0.00108649
ENSDARG00000045815	14.1129	-0.0697679	0.36066	0.781428	0.845587
ENSDARG00000078073	133.903	0.552629	0.113698	3.42297e-07	2.28495e-06
ENSDARG00000075025	77.004	0.397726	0.100449	4.0574e-05	0.000179785
ENSDARG00000074905	7.65272	0.0155017	0.338508	0.949363	0.965924
ENSDARG00000026052	8.34315	0.185907	0.444333	0.500444	0.610751
ENSDARG00000002663	443.704	0.907806	0.159024	8.33399e-10	8.70833e-09
ENSDARG00000074547	0.18444	-0.0946908	0.847879	0.678278	NA
ENSDARG00000076313	0.112841	0.00112885	0.891683	0.995231	NA
ENSDARG00000074613	0.474034	0.393076	0.802902	0.22033	NA
ENSDARG00000039393	4.92977	1.55806	0.608046	0.000396863	0.0014006
ENSDARG00000039392	1230.13	0.0824014	0.0952633	0.373218	0.488245
ENSDARG00000108662	0.156195	-0.0662189	0.899041	0.727284	NA
ENSDARG00000081119	0.0135966	0	0.891774	1	NA
ENSDARG00000079824	0.412516	-0.259851	0.71842	0.39039	NA
ENSDARG00000076014	56.4473	-0.125244	0.196639	0.471922	0.584043
ENSDARG00000031930	0	0	1.0283	NA	NA
ENSDARG00000109986	0.0328268	-0.0483875	0.895624	0.798346	NA
ENSDARG00000102464	51.5281	0.561778	0.165191	0.00018685	0.000711036
ENSDARG00000081240	0.481397	-0.0827773	0.888163	0.680446	NA
ENSDARG00000045801	141.046	0.514888	0.148901	0.000185307	0.000705415
ENSDARG00000096855	1.22868	-0.270832	0.67823	0.377865	0.493129
ENSDARG00000101849	1161.64	1.53825	0.192864	1.297e-16	3.52197e-15
ENSDARG00000093557	0.268307	-0.114962	0.64866	0.691196	NA
ENSDARG00000103537	49.647	1.54703	0.237474	5.57385e-12	8.22477e-11
ENSDARG00000102020	29.2391	1.02894	0.203526	2.78975e-08	2.26495e-07
ENSDARG00000101967	0.61547	-0.411753	0.784944	0.208124	NA
ENSDARG00000088181	0.607757	-0.0883918	0.561928	0.758873	NA
ENSDARG00000063097	27.5764	-0.107751	0.250386	0.602062	0.699617
ENSDARG00000039681	562.16	0.0390159	0.107867	0.70741	0.787275
ENSDARG00000070230	50.3038	-0.539452	0.233299	0.00626348	0.0159792
ENSDARG00000077926	32.1828	0.625254	0.151864	8.03075e-06	4.12977e-05
ENSDARG00000073881	87.6217	0.305486	0.0967927	0.00111795	0.00350483
ENSDARG00000034375	43.7977	1.38808	0.307868	3.87855e-07	2.56369e-06
ENSDARG00000039185	191.122	-0.206679	0.0800999	0.00839753	0.0205656
ENSDARG00000058127	36.8797	0.336448	0.130918	0.00644259	0.0163916
ENSDARG00000045788	39.5228	0.623025	0.262559	0.00387836	0.0105435
ENSDARG00000045789	5.33946	-0.065751	0.41115	0.804006	0.86271
ENSDARG00000045790	105.821	0.0329163	0.160095	0.82358	0.878301
ENSDARG00000058159	182.378	1.04152	0.08904	8.68039e-33	1.20898e-30
ENSDARG00000063149	139.733	-1.14798	0.175351	3.97765e-12	5.98394e-11
ENSDARG00000016538	4.17865	3.08898	0.447107	1.5196e-13	2.79669e-12
ENSDARG00000025859	231.92	1.43658	0.272669	9.16759e-09	8.04839e-08
ENSDARG00000058042	0.414274	-0.221201	0.779669	0.435453	NA
ENSDARG00000088044	0.33952	-0.0773166	0.662507	0.786467	NA
ENSDARG00000091656	70.943	-0.260715	0.134123	0.0390869	0.0774633
ENSDARG00000099821	1.77975	0.400414	0.655251	0.218917	0.319517
ENSDARG00000063054	405.041	-0.314642	0.139209	0.0158479	0.0355601
ENSDARG00000075501	84.258	0.634416	0.134988	5.20117e-07	3.35674e-06
ENSDARG00000058030	328.158	0.623979	0.0787759	4.9011e-16	1.2477e-14
ENSDARG00000045704	40.3836	-0.22764	0.148641	0.0997764	0.168595
ENSDARG00000045705	3.01035	-0.0955761	0.433223	0.723799	0.800481
ENSDARG00000033179	69.4008	-0.2246	0.121721	0.0526867	0.0995536
ENSDARG00000109844	0.70845	-0.224389	0.530587	0.444647	NA
ENSDARG00000110426	1.16089	0.0789649	0.441227	0.771366	0.837217
ENSDARG00000096009	0.177624	0	0.891774	1	NA
ENSDARG00000025824	90.5424	0.263522	0.112261	0.0143415	0.032631
ENSDARG00000004386	11.7149	0.38058	0.271764	0.0816893	0.142956
ENSDARG00000114963	211.381	-0.152747	0.134708	0.229304	0.331539
ENSDARG00000045706	435.59	0.0906031	0.106231	0.376567	0.491733
ENSDARG00000094732	103.179	1.7611	0.167367	5.13337e-27	3.97201e-25
ENSDARG00000057983	0.167797	-0.112648	0.850295	0.625225	NA
ENSDARG00000063008	10.0377	-0.303392	0.299123	0.189752	0.285442
ENSDARG00000057974	132.26	0.144527	0.164377	0.337871	0.451974
ENSDARG00000086650	2.27467	0.151354	0.498227	0.594462	0.692827
ENSDARG00000003570	2171.7	0.216957	0.14523	0.109563	0.182068
ENSDARG00000057942	37.6896	-1.67481	0.292939	7.11588e-10	7.51187e-09
ENSDARG00000062983	154.379	0.717319	0.137475	2.46534e-08	2.02364e-07
ENSDARG00000045708	65.3702	-2.27691	0.302325	2.90817e-15	6.69313e-14
ENSDARG00000070126	1.03232	-0.0298004	0.56733	0.917135	0.944479
ENSDARG00000062968	652.923	-0.477767	0.0582787	1.0074e-16	2.76337e-15
ENSDARG00000057929	45.8163	0.417307	0.12543	0.000437588	0.00152908
ENSDARG00000057921	26.3186	0.116609	0.215843	0.532112	0.638605
ENSDARG00000018820	1650.99	-0.583201	0.172096	0.000177866	0.000679968
ENSDARG00000032799	2.46576	0.059793	0.472435	0.829119	0.881942
ENSDARG00000032389	294.418	0.0772994	0.104506	0.443725	0.558676
ENSDARG00000034326	272.716	0.177118	0.126681	0.140781	0.224194
ENSDARG00000045747	314.247	-0.118932	0.107298	0.250054	0.356291
ENSDARG00000106389	1.48167	-0.0918947	0.905591	0.630418	0.723215
ENSDARG00000094973	14.2507	-0.373762	0.415694	0.177274	0.270115
ENSDARG00000045748	72.1744	0.091077	0.187265	0.587027	0.686832
ENSDARG00000094597	6.08906	-0.2129	0.425434	0.434828	0.550787
ENSDARG00000116855	1.07196	-0.0857213	0.520743	0.763067	0.831093
ENSDARG00000097175	22.8997	0.096245	0.610754	0.739601	0.812793
ENSDARG00000111380	0.54714	0	0.803471	1	NA
ENSDARG00000095446	1.95864	0.348311	0.488529	0.237771	0.341654
ENSDARG00000093014	1.30603	-0.602165	0.867692	0.0985718	0.166926
ENSDARG00000096967	2.0049	3.23125	1.0438	9.54818e-06	4.84205e-05
ENSDARG00000045749	260.535	0.481831	0.122014	3.09264e-05	0.000140733
ENSDARG00000095994	60.5185	1.04095	0.128165	2.9769e-17	8.67277e-16
ENSDARG00000045750	59.0108	0.935997	1.30724	0.0200105	0.0435032
ENSDARG00000095981	1.80409	-0.00984898	0.59727	0.972604	0.982024
ENSDARG00000045752	1.5157	-0.23872	0.585104	0.42734	0.543439
ENSDARG00000092989	1.22334	0.392126	0.617858	0.222012	0.323117
ENSDARG00000045753	189.044	-0.644846	0.136088	4.09647e-07	2.69947e-06
ENSDARG00000045754	22.7939	0.497475	0.150331	0.000341586	0.00122352
ENSDARG00000045755	79.3145	-0.0847301	0.137279	0.512232	0.621711
ENSDARG00000096083	107.04	0.887857	0.144164	5.50123e-11	6.89838e-10
ENSDARG00000096010	0.0172057	0	0.891774	1	NA
ENSDARG00000096184	1.4505	0.895636	0.864594	0.0334019	0.067707
ENSDARG00000096047	0.405193	0.107039	0.687176	0.70686	NA
ENSDARG00000094603	24.6891	0.158557	0.706466	0.581535	0.681958
ENSDARG00000096156	0.722225	0.0850903	0.559783	0.767402	NA
ENSDARG00000096187	0.622412	-0.139485	0.718612	0.622051	NA
ENSDARG00000096039	0.0276308	0	0.891774	1	NA
ENSDARG00000096153	628.771	0.712142	0.654106	0.0509664	0.0967604
ENSDARG00000045758	1.6227	-0.500881	0.691575	0.144299	0.228952
ENSDARG00000045760	1.48358	-0.207098	0.496297	0.470726	0.582986
ENSDARG00000001781	51.6513	1.56161	0.216628	4.55357e-14	9.04346e-13
ENSDARG00000096114	30.5929	1.52317	0.200711	2.71965e-15	6.2928e-14
ENSDARG00000096218	0.0925607	0.0156827	0.891929	0.93388	NA
ENSDARG00000096131	0.2901	0	0.891774	1	NA
ENSDARG00000094545	0.0139459	-0.0314368	0.893436	0.867902	NA
ENSDARG00000019235	176.201	0.818943	0.205187	6.55405e-06	3.41926e-05
ENSDARG00000063299	1.76999	0.120222	0.594567	0.679527	0.764202
ENSDARG00000070015	0	0	1.0283	NA	NA
ENSDARG00000003822	24.7404	0.992077	0.237643	2.06066e-06	1.18187e-05
ENSDARG00000005451	2539.33	0.346454	0.0566103	6.02001e-10	6.42095e-09
ENSDARG00000079698	15.3353	0.964622	0.316593	0.000182013	0.000694591
ENSDARG00000045765	8.32386	1.1146	0.293502	9.0692e-06	4.61868e-05
ENSDARG00000112657	0.0135966	0	0.891774	1	NA
ENSDARG00000032765	236.222	0.20023	0.170393	0.19706	0.294182
ENSDARG00000081841	0.512472	0.598025	0.826727	0.10146	NA
ENSDARG00000081284	0.379704	-0.0919234	0.827318	0.700114	NA
ENSDARG00000096147	24.3614	2.73255	0.390354	1.26171e-13	2.35011e-12
ENSDARG00000025576	338.79	0.24371	0.113462	0.0249711	0.0526493
ENSDARG00000031228	3520.93	0.0771758	0.113543	0.478792	0.590334
ENSDARG00000096099	4.90846	-0.681183	0.422988	0.0207931	0.0449917
ENSDARG00000093427	7.35492	-0.404429	0.294699	0.0791641	0.139444
ENSDARG00000092083	3.17927	0.435117	0.347159	0.0872664	0.151039
ENSDARG00000117743	1.52062	-0.197398	0.497683	0.491222	0.601879
ENSDARG00000094299	1.81245	-0.525484	0.930616	0.117923	0.193599
ENSDARG00000005891	706.159	0.140831	0.105648	0.166981	0.257549
ENSDARG00000063255	36.1122	0.0214759	0.170117	0.890005	0.925458
ENSDARG00000094457	0.320396	0.0204164	0.768895	0.936868	NA
ENSDARG00000045768	1018.5	-0.440924	0.108921	2.39401e-05	0.000111938
ENSDARG00000032242	16.1257	-0.549822	0.270277	0.0121324	0.0282593
ENSDARG00000058366	207.961	0.238589	0.126811	0.0472501	0.0906698
ENSDARG00000017661	102.224	-0.243144	0.184066	0.140779	0.224194
ENSDARG00000020015	235.745	-0.628879	0.143932	2.56135e-06	1.44372e-05
ENSDARG00000006747	17.9147	-0.506395	0.300734	0.0309685	0.0634477
ENSDARG00000094980	1.99336	-1.4526	1.11929	0.00638466	0.0162557
ENSDARG00000007639	486.169	0.0782401	0.0864058	0.353728	0.468512
ENSDARG00000041665	475.766	0.123481	0.134691	0.331243	0.445176
ENSDARG00000087319	3.31482	0.218089	0.490065	0.446842	0.561721
ENSDARG00000058244	5.73741	-0.245458	0.330319	0.313838	0.426538
ENSDARG00000103365	0	0	1.0283	NA	NA
ENSDARG00000095461	0.0103931	-0.0580231	0.897374	0.759598	NA
ENSDARG00000074873	0.187924	0	0.891774	1	NA
ENSDARG00000104625	0	0	1.0283	NA	NA
ENSDARG00000103215	0.0205926	0	0.891774	1	NA
ENSDARG00000019396	18.6035	0.745693	0.354184	0.00534012	0.013937
ENSDARG00000013476	44.0408	-0.761004	0.319694	0.00241423	0.00693711
ENSDARG00000085437	0	0	1.0283	NA	NA
ENSDARG00000008720	1.02865	-0.368428	0.647472	0.250676	0.356848
ENSDARG00000110404	7.30841	-1.5779	0.43356	1.25886e-05	6.22166e-05
ENSDARG00000032618	58.2052	-0.0356652	0.181597	0.827536	0.881044
ENSDARG00000022165	286.789	-1.28953	0.146789	1.35049e-19	5.11479e-18
ENSDARG00000005897	66.0595	0.334627	0.114862	0.00230054	0.00664846
ENSDARG00000053127	65.2277	0.555278	0.133517	9.19917e-06	4.67935e-05
ENSDARG00000053131	28.687	1.39767	0.304008	2.57446e-07	1.75878e-06
ENSDARG00000053136	3988.83	0.455125	0.128585	0.000174391	0.000668577
ENSDARG00000069912	17.0017	-0.419017	0.284906	0.0633326	0.116027
ENSDARG00000117577	2.20441	0.0256031	0.438294	0.924564	0.949186
ENSDARG00000045658	1097.75	0.0579172	0.110039	0.584361	0.684613
ENSDARG00000015824	211.13	-0.148583	0.0785963	0.0537551	0.10128
ENSDARG00000005541	30.407	-1.02975	0.253003	3.12449e-06	1.73314e-05
ENSDARG00000078613	17.435	-0.649939	0.212289	0.000424564	0.00148863
ENSDARG00000014361	422.218	0.719987	0.0976251	2.1385e-14	4.44758e-13
ENSDARG00000110543	0.987648	0.0507442	0.469584	0.854337	0.900954
ENSDARG00000094001	5.40501	-1.05848	0.764138	0.0137234	0.0314069
ENSDARG00000097457	3.63962	-0.00744105	0.419154	0.977707	0.985467
ENSDARG00000096135	11.2461	0.932251	0.364907	0.000950625	0.00304166
ENSDARG00000015053	21.3124	-0.108552	0.218709	0.564554	0.667301
ENSDARG00000117423	1.84102	-0.586028	0.681269	0.0977283	0.165705
ENSDARG00000017841	429.165	-0.0284204	0.0643848	0.65467	0.74353
ENSDARG00000045669	0.20627	-0.272708	0.765787	0.360538	NA
ENSDARG00000094646	342.377	-0.136364	0.139067	0.296808	0.408147
ENSDARG00000092714	0.149249	-0.0485633	0.844595	0.82784	NA
ENSDARG00000024211	1.17564	0.294843	0.693003	0.342185	0.456811
ENSDARG00000045671	0.0395318	-0.0152405	0.892165	0.935673	NA
ENSDARG00000045672	0.231536	0	0.891774	1	NA
ENSDARG00000045673	0.204563	-0.108619	0.850476	0.636232	NA
ENSDARG00000045675	34.6785	-0.151792	0.242379	0.453047	0.567242
ENSDARG00000045676	484.83	-0.0360904	0.130492	0.770345	0.836572
ENSDARG00000045677	0.115783	-0.148541	0.875824	0.510678	NA
ENSDARG00000081977	0	0	1.0283	NA	NA
ENSDARG00000045680	413.099	0.324261	0.0741622	8.3131e-06	4.26278e-05
ENSDARG00000045681	42.0707	0.00760172	0.183341	0.963245	0.975628
ENSDARG00000045683	7.54903	-0.564806	0.332348	0.0245601	0.0519096
ENSDARG00000078745	139.337	0.0093252	0.0822708	0.907799	0.937936
ENSDARG00000105458	3.48403	1.12484	0.714246	0.00832328	0.0204069
ENSDARG00000006396	3.74063	1.88024	0.715243	0.000235906	0.000878058
ENSDARG00000112990	1.1239	-0.249262	0.744671	0.401292	0.51686
ENSDARG00000045685	144.939	0.215187	0.504291	0.456452	0.57038
ENSDARG00000045687	1.79876	-0.426534	0.633259	0.192227	0.288561
ENSDARG00000022550	18.9242	0.224198	0.177786	0.16274	0.252256
ENSDARG00000045692	183.093	-0.168196	0.0683361	0.0124464	0.0288884
ENSDARG00000015966	187.388	-0.073802	0.0853763	0.376257	0.491417
ENSDARG00000045691	59.4544	-0.37528	0.124243	0.00143929	0.00439411
ENSDARG00000045694	281.131	0.0796385	0.19088	0.63989	0.731399
ENSDARG00000086259	4.01546	0.610007	0.499856	0.0541366	0.101936
ENSDARG00000095980	2.82347	0.43421	0.484282	0.147735	0.23341
ENSDARG00000090957	2.07331	0.165696	0.440675	0.545773	0.650552
ENSDARG00000096149	0.711406	0.508259	0.726293	0.142562	NA
ENSDARG00000109403	0.00815944	0	0.891774	1	NA
ENSDARG00000094534	0.381257	-0.438834	0.837926	0.179995	NA
ENSDARG00000113738	0	0	1.0283	NA	NA
ENSDARG00000097023	0.248773	0	0.891774	1	NA
ENSDARG00000097419	0.325958	-0.226218	0.84221	0.392835	NA
ENSDARG00000062808	0.377456	-0.0270539	0.63644	0.924539	NA
ENSDARG00000093588	0.105614	-0.0152405	0.892165	0.935673	NA
ENSDARG00000069780	11.4571	0.901976	0.33568	0.000673551	0.00223584
ENSDARG00000011661	63.1254	-0.282518	0.140507	0.0317801	0.0648825
ENSDARG00000062797	8.51994	-0.0960677	0.336609	0.693689	0.776247
ENSDARG00000018744	0.617681	-0.00222832	0.571142	0.993791	NA
ENSDARG00000020086	658.901	-0.893872	0.138862	8.94663e-12	1.28674e-10
ENSDARG00000096496	12.8018	-0.252666	0.742665	NA	NA
ENSDARG00000092161	0.192685	-0.0835749	0.839777	0.717229	NA
ENSDARG00000003811	680.507	0.0876762	0.0729979	0.22179	0.322816
ENSDARG00000094799	6.44102	-2.62689	0.599911	3.57961e-07	2.37921e-06
ENSDARG00000077090	1.26637	-0.848647	0.673577	0.0273699	0.057044
ENSDARG00000079892	37.2618	0.105158	0.364753	0.677817	0.762995
ENSDARG00000015985	737.975	-0.423734	0.147098	0.00190822	0.00564466
ENSDARG00000112970	150.792	0.0323893	0.16811	0.833177	0.885033
ENSDARG00000045589	11.0843	0.673794	0.273603	0.00251615	0.00719834
ENSDARG00000112858	0.560344	0.212877	0.58035	0.474883	NA
ENSDARG00000057334	225.199	-0.0437975	0.0709532	0.530487	0.637212
ENSDARG00000113699	0.771686	0.406997	0.670448	0.2142	NA
ENSDARG00000106193	1.45294	0.566103	0.962655	0.0984244	0.166741
ENSDARG00000045594	23.9359	0.228755	0.354197	0.364207	0.478924
ENSDARG00000045595	10.6549	0.0880631	0.242985	0.663842	0.75139
ENSDARG00000006215	498.432	-0.0176198	0.0947447	0.848247	0.896546
ENSDARG00000045598	451.398	-0.431361	0.0741352	2.90117e-09	2.78358e-08
ENSDARG00000017366	52.5711	0.364031	0.178712	0.0236085	0.0501684
ENSDARG00000020101	470.037	0.260765	0.109098	0.0128684	0.0297337
ENSDARG00000022424	533.446	0.375242	0.21991	0.0468077	0.0899969
ENSDARG00000004497	14.5015	1.34756	0.392342	3.06298e-05	0.00013956
ENSDARG00000002952	131.134	0.0781502	0.133143	0.534577	0.640994
ENSDARG00000045601	0.434284	-0.112802	0.796727	0.659413	NA
ENSDARG00000007764	112.329	-0.326477	0.0888154	0.000158164	0.000613115
ENSDARG00000096823	4.48605	-0.298502	0.406958	0.270902	0.379435
ENSDARG00000062651	112.763	-1.03297	0.118971	2.50821e-19	9.25592e-18
ENSDARG00000000019	774.767	-0.117316	0.0928103	0.19374	0.290469
ENSDARG00000080467	0	0	1.0283	NA	NA
ENSDARG00000083126	0	0	1.0283	NA	NA
ENSDARG00000081095	0	0	1.0283	NA	NA
ENSDARG00000000018	155.502	-0.525218	0.117982	2.80915e-06	1.5719e-05
ENSDARG00000092341	0.478619	-0.059106	0.630739	0.836828	NA
ENSDARG00000093247	13.0188	0.323467	0.252299	0.11978	0.196207
ENSDARG00000019328	60.1529	1.05254	0.182567	5.24208e-10	5.63856e-09
ENSDARG00000032919	987.389	-0.0220361	0.118043	0.845297	0.894129
ENSDARG00000004336	107.124	0.156781	0.154284	0.272742	0.381418
ENSDARG00000094584	1.06096	0.70945	0.968959	0.0637053	0.116527
ENSDARG00000069698	0.288675	0.0220417	0.858919	0.917347	NA
ENSDARG00000069692	13.9324	-0.152706	0.680089	NA	NA
ENSDARG00000093135	0.301675	-0.184473	0.67681	0.531397	NA
ENSDARG00000092944	0.148863	-0.0401357	0.875062	0.843331	NA
ENSDARG00000092064	0.0297734	0	0.891774	1	NA
ENSDARG00000089640	0.262949	-0.0314368	0.893436	0.867902	NA
ENSDARG00000087241	0.00886355	0	0.891774	1	NA
ENSDARG00000034823	706.186	0.319401	0.108512	0.0021791	0.00635023
ENSDARG00000032319	52.4053	0.107253	0.127423	0.375308	0.490377
ENSDARG00000097754	0.0318987	-0.0580231	0.897374	0.759598	NA
ENSDARG00000095103	0.120006	-0.0859374	0.888424	0.669759	NA
ENSDARG00000093168	0.0104036	-0.0580319	0.897375	0.759562	NA
ENSDARG00000093983	0.18573	-0.162553	0.837199	0.51403	NA
ENSDARG00000092097	0.0849971	-0.099581	0.904719	0.607134	NA
ENSDARG00000113342	0.0244783	0	0.891774	1	NA
ENSDARG00000116640	0	0	1.0283	NA	NA
ENSDARG00000113663	0	0	1.0283	NA	NA
ENSDARG00000112642	0.0103931	-0.0580231	0.897374	0.759598	NA
ENSDARG00000012684	189.138	-1.11219	0.164227	8.42888e-13	1.39435e-11
ENSDARG00000117071	0.0688581	0	0.891774	1	NA
ENSDARG00000056954	37.4374	-0.144266	0.159448	0.326429	0.440269
ENSDARG00000056950	52.2345	0.157092	0.126226	0.19011	0.28592
ENSDARG00000111690	0.375375	-0.121015	0.700037	0.670085	NA
ENSDARG00000056938	0.350453	0.213029	0.661204	0.476891	NA
ENSDARG00000045580	178.786	0.168668	0.280282	0.446791	0.561689
ENSDARG00000012066	3131.23	0.45514	0.118165	5.13287e-05	0.000222282
ENSDARG00000088002	0.588225	-0.115476	0.675781	0.687344	NA
ENSDARG00000027249	4093.65	0.693489	0.0976265	1.79772e-13	3.26952e-12
ENSDARG00000020749	2.44374	-0.135833	0.672407	0.63875	0.730444
ENSDARG00000032653	330.193	0.521997	0.263672	0.0152883	0.0344838
ENSDARG00000003789	547.326	0.398333	0.126072	0.000838112	0.0027128
ENSDARG00000023026	114.225	0.268889	0.214118	0.146711	0.232047
ENSDARG00000027316	890.544	1.24992	0.146346	1.09206e-18	3.74213e-17
ENSDARG00000095159	1.90489	-0.475309	0.589079	0.145229	0.230023
ENSDARG00000093371	1.892	0.181252	0.611912	0.540862	0.646411
ENSDARG00000004904	9.92939	0.0330272	0.229805	0.865601	0.908761
ENSDARG00000093058	506.677	-0.776508	0.0961964	6.98494e-17	1.9482e-15
ENSDARG00000022795	43.9638	0.0108961	0.115148	0.921381	0.947179
ENSDARG00000056859	1.15601	-0.0145805	0.546498	0.959209	0.97291
ENSDARG00000077985	0	0	1.0283	NA	NA
ENSDARG00000019644	17100.2	-0.593859	0.114727	5.46316e-08	4.23935e-07
ENSDARG00000027424	3.13843	0.0636196	0.352165	0.798152	0.85835
ENSDARG00000007315	78.4231	-0.304485	0.10533	0.00267959	0.00761145
ENSDARG00000007405	583.35	-0.0815423	0.086377	0.333622	0.447226
ENSDARG00000019420	536.517	-0.153344	0.116739	0.169828	0.260962
ENSDARG00000011582	43.8868	0.474885	0.164471	0.00153735	0.00465409
ENSDARG00000085074	0	0	1.0283	NA	NA
ENSDARG00000117277	0.0831499	-0.0453008	0.856808	0.833561	NA
ENSDARG00000091957	0	0	1.0283	NA	NA
ENSDARG00000016815	0.114097	-0.0962065	0.823289	0.690195	NA
ENSDARG00000045574	10.6747	-0.376388	0.281145	0.092014	0.157839
ENSDARG00000045568	11.1208	-0.0209025	0.306682	0.928363	0.951819
ENSDARG00000094132	5.75257	-0.264674	0.444117	0.343813	0.458471
ENSDARG00000094191	59.1813	0.0882553	0.131867	0.479311	0.590805
ENSDARG00000073959	0.441436	-0.0230526	0.679004	0.934596	NA
ENSDARG00000029944	29.7625	0.223487	0.244378	0.271935	0.380536
ENSDARG00000093287	0.318034	-0.0858107	0.753878	0.748396	NA
ENSDARG00000038384	8.67071	2.95483	1.44604	0.000136915	0.000537534
ENSDARG00000020143	154.238	6.98814	1.40638	8.71818e-10	9.08779e-09
ENSDARG00000038386	0.604233	-0.106038	0.709818	0.705595	NA
ENSDARG00000007175	93.7127	-0.0401845	0.0864105	0.633907	0.726215
ENSDARG00000002174	61.0324	0.0197194	0.119247	0.862652	0.906533
ENSDARG00000079985	33.6936	0.0554824	0.187511	0.741051	0.814055
ENSDARG00000006011	34.657	-0.686751	0.215416	0.000237927	0.000884611
ENSDARG00000002128	82.8643	-0.105504	0.106016	0.302212	0.414047
ENSDARG00000115392	6.56541	-1.60581	0.649915	0.000482086	0.0016673
ENSDARG00000045563	77.84	0.771468	0.132587	6.37688e-10	6.77814e-09
ENSDARG00000045561	199.642	1.36081	0.244415	1.79288e-09	1.77707e-08
ENSDARG00000030153	274.299	-0.122961	0.0699929	0.0742949	0.132399
ENSDARG00000014572	688.253	0.137337	0.0942751	0.13381	0.215108
ENSDARG00000045560	157.962	0.901679	0.483874	0.00671484	0.0169915
ENSDARG00000094593	0.164671	0.0487057	0.875571	0.811047	NA
ENSDARG00000097601	45.3955	0.642921	0.232385	0.00113593	0.00355657
ENSDARG00000087438	1.90888	-0.463622	0.724778	0.171519	0.263139
ENSDARG00000012435	0.18714	-0.0498354	0.895856	0.792489	NA
ENSDARG00000016886	50.0685	0.201835	0.212477	0.273656	0.382325
ENSDARG00000076690	0.796897	-0.363673	0.9786	0.166487	NA
ENSDARG00000021239	212.597	-0.176946	0.110386	0.0953387	0.162355
ENSDARG00000003512	431.333	0.032005	0.145921	0.814501	0.871028
ENSDARG00000111346	0.0311792	-0.073065	0.900598	0.700766	NA
ENSDARG00000004055	131.208	-0.240785	0.105722	0.0180852	0.0398392
ENSDARG00000015278	239.802	1.51143	0.265643	8.91647e-10	9.2721e-09
ENSDARG00000028192	12.5134	-0.459791	0.245849	0.0246133	0.0520167
ENSDARG00000097434	8.9309	0.0482809	0.319111	0.8388	0.889232
ENSDARG00000045557	26.2344	-0.127331	0.222399	0.50426	0.614263
ENSDARG00000033757	122.475	-0.26388	0.106424	0.0100067	0.0239178
ENSDARG00000045555	44.1883	-0.495199	0.138245	0.000126324	0.00050055
ENSDARG00000117252	0.058558	-0.0314369	0.893436	0.867902	NA
ENSDARG00000073965	0.151671	-0.0185209	0.870892	0.92776	NA
ENSDARG00000045552	0.566455	-0.0559742	0.612049	0.845671	NA
ENSDARG00000005547	87.8603	0.386472	0.112523	0.0003297	0.00118448
ENSDARG00000097195	0.0271676	-0.0572129	0.897221	0.762823	NA
ENSDARG00000029018	184.003	0.440701	0.103522	9.63961e-06	4.88153e-05
ENSDARG00000095705	166.881	0.317952	0.175807	0.045349	0.0876606
ENSDARG00000031777	116.485	-0.401601	0.16674	0.00817196	0.020084
ENSDARG00000081807	1.03791	0.306287	0.467063	0.286509	0.396783
ENSDARG00000082287	0.89666	0.076555	0.62971	0.790296	NA
ENSDARG00000022858	5.50701	1.25025	0.429059	0.000193844	0.000734934
ENSDARG00000008439	20.2634	-0.067649	0.165227	0.655352	0.744187
ENSDARG00000034717	7.37632	1.0048	0.431203	0.0015965	0.00481829
ENSDARG00000069431	3.2629	0.211042	0.464898	0.45338	0.56756
ENSDARG00000003615	2.61487	-0.314587	0.745584	0.310424	0.42291
ENSDARG00000007371	0.918596	-0.0989189	0.726511	0.720393	NA
ENSDARG00000015222	51.8225	-0.927051	0.153387	1.05508e-10	1.26539e-09
ENSDARG00000096473	0	0	1.0283	NA	NA
ENSDARG00000045549	20.7803	0.0441562	0.277463	0.840943	0.890878
ENSDARG00000016613	16.0195	-0.270737	0.201834	0.126677	0.205678
ENSDARG00000008867	1566.77	0.298189	0.0807821	0.000160019	0.000619529
ENSDARG00000115618	3.07929	-0.987429	1.18795	0.0224975	0.0480868
ENSDARG00000094428	27.0176	2.01226	0.42981	1.35005e-07	9.71823e-07
ENSDARG00000029524	301.533	0.228471	0.11676	0.0406685	0.0800539
ENSDARG00000099812	71.6706	-0.153645	0.172954	0.328491	0.442387
ENSDARG00000045548	65.9304	7.66268	1.01213	5.31141e-16	1.34596e-14
ENSDARG00000082824	0	0	1.0283	NA	NA
ENSDARG00000083992	0	0	1.0283	NA	NA
ENSDARG00000094118	0.399032	-0.0185061	0.62276	0.948454	NA
ENSDARG00000006766	851.662	0.130025	0.081502	0.103103	0.173254
ENSDARG00000069402	38.7172	-2.88949	0.293882	4.46342e-24	2.62551e-22
ENSDARG00000021336	0.0138154	0	0.891774	1	NA
ENSDARG00000045544	20.6338	-0.249837	0.226243	0.195153	0.29204
ENSDARG00000014804	297.149	-0.896135	0.144896	4.58479e-11	5.86006e-10
ENSDARG00000111326	0.26422	0.145915	0.758708	0.594921	NA
ENSDARG00000001912	3.89091	-1.2459	0.869984	0.00860901	0.0210192
ENSDARG00000106138	0.461842	0.190877	0.649194	0.520662	NA
ENSDARG00000104301	0.316198	-0.0660398	0.759208	0.80239	NA
ENSDARG00000045543	94.3983	0.0977311	0.140618	0.459173	0.572488
ENSDARG00000045542	255.268	0.135469	0.122697	0.2465	0.352089
ENSDARG00000045541	192.322	0.246994	0.143027	0.0647432	0.118027
ENSDARG00000011605	64.5222	0.222401	0.119348	0.0508212	0.0965187
ENSDARG00000045540	412.509	-0.192004	0.074178	0.00839372	0.0205586
ENSDARG00000056152	210.544	-0.0553474	0.116597	0.620125	0.715131
ENSDARG00000056145	0.0138154	0	0.891774	1	NA
ENSDARG00000101236	39.1725	0.0488275	0.158083	0.738175	0.811639
ENSDARG00000037960	198.962	-0.195621	0.146937	0.153357	0.240773
ENSDARG00000017163	9.84647	-0.485773	0.364272	0.0646524	0.117891
ENSDARG00000004794	39.0092	0.35147	0.1538	0.0133406	0.0306119
ENSDARG00000019861	886.806	0.246848	0.115196	0.0251215	0.0529228
ENSDARG00000045481	139.207	1.00645	0.1114	1.05803e-20	4.40091e-19
ENSDARG00000045482	127.61	0.838115	0.120313	2.70947e-13	4.78658e-12
ENSDARG00000103810	1.70501	0.123772	0.493463	0.661064	0.749018
ENSDARG00000045483	14.2496	0.579781	0.305802	0.015103	0.0341442
ENSDARG00000026855	0.424428	-0.313543	0.79435	0.299875	NA
ENSDARG00000045484	260.873	0.0241086	0.0896846	0.782715	0.846552
ENSDARG00000008398	391.694	-2.64782	0.211888	5.3899e-37	1.05236e-34
ENSDARG00000082618	1.27976	-0.695941	0.988194	0.0647539	0.118037
ENSDARG00000009252	63.7005	-0.326031	0.134505	0.00996577	0.0238278
ENSDARG00000011764	197.306	-0.558824	0.141592	2.23971e-05	0.000105179
ENSDARG00000045485	290.397	-0.116185	0.126339	0.333107	0.446792
ENSDARG00000117503	1.40773	-1.01561	1.06161	0.0236931	0.0503086
ENSDARG00000055245	6.31417	-0.0670664	0.294276	0.768169	0.835014
ENSDARG00000114678	4.79922	0.0658487	0.455197	0.81019	0.867325
ENSDARG00000090038	8.75436	-1.61292	0.354768	3.02799e-07	2.04084e-06
ENSDARG00000090277	1.75225	-0.233084	0.412894	0.388293	0.503512
ENSDARG00000005476	57.0053	-0.661988	0.320003	0.00755987	0.0188281
ENSDARG00000030614	270.042	2.36388	0.295876	7.99817e-17	2.21649e-15
ENSDARG00000045486	345.12	1.15662	0.127331	7.79178e-21	3.29176e-19
ENSDARG00000010784	1195.63	-0.116443	0.101319	0.234892	0.338192
ENSDARG00000117468	0.657208	-0.0702048	0.543835	0.806101	NA
ENSDARG00000045487	3021.6	0.0792499	0.113327	0.466272	0.57895
ENSDARG00000092717	7.04983	-0.0275303	0.319599	0.907701	0.937895
ENSDARG00000097427	0.119146	-0.102411	0.898291	0.60658	NA
ENSDARG00000029830	3.02429	0.332127	0.39061	0.214106	0.314045
ENSDARG00000007277	1.14452	0.0671985	0.504608	0.811573	0.868585
ENSDARG00000098436	0	0	1.0283	NA	NA
ENSDARG00000013414	27.67	0.0909886	0.212429	0.621925	0.716424
ENSDARG00000106953	0	0	1.0283	NA	NA
ENSDARG00000032218	92.4955	-0.9615	0.149893	9.41466e-12	1.34688e-10
ENSDARG00000013000	18.397	-0.502622	0.208197	0.00550702	0.0143115
ENSDARG00000096999	2.94702	-0.173922	0.524166	0.547581	0.652233
ENSDARG00000095571	0	0	1.0283	NA	NA
ENSDARG00000055360	110.825	-0.0872334	0.136238	0.496956	0.607387
ENSDARG00000012729	218.681	1.32961	0.322932	2.18343e-06	1.24698e-05
ENSDARG00000061951	335.963	0.0520092	0.144002	0.699713	0.781125
ENSDARG00000010454	2.35769	-0.440116	0.676139	0.186152	0.280769
ENSDARG00000021579	47.3312	-0.550732	0.208334	0.00237618	0.00683961
ENSDARG00000021595	1.56118	-0.115374	0.41733	0.666113	0.753356
ENSDARG00000007523	543.735	0.236134	0.136459	0.0658196	0.119649
ENSDARG00000045490	725.921	-0.493363	0.199853	0.00492026	0.012963
ENSDARG00000018111	127.541	0.329856	0.235087	0.0958475	0.163131
ENSDARG00000117573	0	0	1.0283	NA	NA
ENSDARG00000034300	11.263	-1.10998	0.382252	0.000236219	0.000878975
ENSDARG00000032639	8.39712	-0.865494	0.506558	0.0104959	0.024931
ENSDARG00000021647	866.078	-0.227072	0.128239	0.0616094	0.113425
ENSDARG00000016010	260.745	-0.180727	0.126436	0.132174	0.212922
ENSDARG00000021590	21.3035	0.181099	0.194361	0.293625	0.40458
ENSDARG00000045493	40.1765	0.478987	0.13381	0.000136275	0.000535673
ENSDARG00000094023	36.4766	0.212816	0.19102	0.210777	0.310174
ENSDARG00000033443	336.978	-0.220753	0.127178	0.067182	0.12179
ENSDARG00000109358	1.35574	-0.310619	0.725005	0.318376	0.431348
ENSDARG00000108552	0	0	1.0283	NA	NA
ENSDARG00000108019	0	0	1.0283	NA	NA
ENSDARG00000084043	0	0	1.0283	NA	NA
ENSDARG00000111837	0.297822	-0.0763924	0.826097	0.747093	NA
ENSDARG00000084741	0	0	1.0283	NA	NA
ENSDARG00000011769	43.0156	1.32136	0.16553	1.216e-16	3.31034e-15
ENSDARG00000022187	114.882	0.0150602	0.116549	0.892682	0.927215
ENSDARG00000002131	72.0513	-0.719781	0.25692	0.000770713	0.00252323
ENSDARG00000016526	69.0483	-0.141068	0.136636	0.272975	0.38167
ENSDARG00000045513	242.363	0.151912	0.0761316	0.0420134	0.0822598
ENSDARG00000045514	7436.84	-0.348754	0.102533	0.00041851	0.00147122
ENSDARG00000045515	82.266	-0.201247	0.10347	0.0439404	0.0854427
ENSDARG00000045516	14.9347	-0.284716	0.341706	0.252472	0.358907
ENSDARG00000045517	55.3957	1.16368	0.298924	5.95281e-06	3.13667e-05
ENSDARG00000045518	49.9254	0.50336	0.123397	1.63089e-05	7.87469e-05
ENSDARG00000045519	42.5051	-2.3024	0.27947	1.03741e-17	3.19025e-16
ENSDARG00000034173	12.2008	1.01433	0.44425	0.00179014	0.00533777
ENSDARG00000001953	191.608	1.73556	0.247139	1.54454e-13	2.83775e-12
ENSDARG00000031346	138.943	-0.398667	0.0876581	2.93861e-06	1.63839e-05
ENSDARG00000069311	37.2522	0.200739	0.191175	0.23822	0.342184
ENSDARG00000089159	32.751	0.931496	0.166798	1.65463e-09	1.65065e-08
ENSDARG00000045522	86.3132	-0.00574785	0.212755	0.975183	0.983736
ENSDARG00000069292	1.35288	-0.132835	0.506161	0.640603	0.731827
ENSDARG00000088524	1.50031	0.250693	0.460649	0.375181	0.490338
ENSDARG00000033413	119.01	0.93154	0.129027	3.53733e-14	7.1636e-13
ENSDARG00000045524	550.617	0.0425197	0.122565	0.715954	0.794245
ENSDARG00000045525	176.498	0.378463	0.142223	0.00434616	0.0116654
ENSDARG00000042469	987.887	0.0144734	0.12605	0.903884	0.934892
ENSDARG00000045527	112.003	0.275324	0.104103	0.00608363	0.0155756
ENSDARG00000107892	0.235423	-0.0139408	0.891895	0.941194	NA
ENSDARG00000045528	123.844	0.549115	0.127611	4.98709e-06	2.6662e-05
ENSDARG00000075215	48.2127	0.0910008	0.136689	0.479827	0.591272
ENSDARG00000069261	17.8186	-0.224468	0.219196	0.233894	0.337092
ENSDARG00000097579	3.0339	0.125603	0.547939	0.663664	0.751294
ENSDARG00000089861	139.248	0.31232	0.134603	0.0136492	0.0312636
ENSDARG00000089908	8.13436	-0.574021	0.624504	0.0946521	0.161479
ENSDARG00000032627	154.491	-0.315973	0.0879701	0.000225018	0.000841013
ENSDARG00000069244	75.8045	0.0534613	0.269337	0.804696	0.863323
ENSDARG00000045530	80.4913	0.117735	0.192858	0.492489	0.602883
ENSDARG00000097326	0.0413973	0	0.891774	1	NA
ENSDARG00000098221	22.3093	-0.288468	0.258669	0.172213	0.264006
ENSDARG00000073766	121.222	-2.41409	0.855071	7.58792e-05	0.000315744
ENSDARG00000078749	1.01976	-0.648341	0.885087	0.0831253	0.144952
ENSDARG00000083413	0	0	1.0283	NA	NA
ENSDARG00000116145	0.0697597	0	0.891774	1	NA
ENSDARG00000099850	0.7873	-1.33543	1.13136	0.00913614	NA
ENSDARG00000107462	0	0	1.0283	NA	NA
ENSDARG00000041205	2.37796	-0.00341432	0.591969	0.9905	0.993999
ENSDARG00000114833	0.0889148	-0.071266	0.857855	0.744156	NA
ENSDARG00000029071	58.8025	-0.47204	0.249902	0.022586	0.0482568
ENSDARG00000041199	43.9154	0.289186	0.166982	0.0577428	0.107452
ENSDARG00000024306	118.491	-0.331676	0.143217	0.0130748	0.0301107
ENSDARG00000013596	74.1162	0.122652	0.161491	0.409246	0.524562
ENSDARG00000084471	0.0103116	0	0.891774	1	NA
ENSDARG00000069160	0.368334	-0.0580475	0.620178	0.839945	NA
ENSDARG00000045510	86.2457	0.333405	0.0852923	6.08871e-05	0.000259564
ENSDARG00000069169	27.3698	-0.371012	0.225963	0.0539772	0.101645
ENSDARG00000069171	66.4125	-2.10389	0.291022	2.8449e-14	5.82139e-13
ENSDARG00000109808	1.84976	-1.08841	1.19627	0.0174394	0.0385897
ENSDARG00000069185	63.3482	-0.0712976	0.130843	0.565014	0.667699
ENSDARG00000043734	59.499	0.581913	0.120417	3.44154e-07	2.29663e-06
ENSDARG00000096207	0	0	1.0283	NA	NA
ENSDARG00000096045	87.8649	0.454885	0.16303	0.00224643	0.0065174
ENSDARG00000014941	66.5306	-0.17344	0.123923	0.141272	0.224794
ENSDARG00000053917	14.6012	-0.0503579	0.18543	0.762212	0.830455
ENSDARG00000075820	15.2832	0.136837	0.208777	0.452439	0.566722
ENSDARG00000076272	18.8007	-0.498967	0.161276	0.000713404	0.00235417
ENSDARG00000111124	0	0	1.0283	NA	NA
ENSDARG00000112874	11.0764	0.655924	0.294445	0.00511343	0.0134117
ENSDARG00000096034	0	0	1.0283	NA	NA
ENSDARG00000077488	2.07441	0.215718	0.456105	0.44082	0.556028
ENSDARG00000106572	0	0	1.0283	NA	NA
ENSDARG00000115901	0	0	1.0283	NA	NA
ENSDARG00000115871	0	0	1.0283	NA	NA
ENSDARG00000116477	0	0	1.0283	NA	NA
ENSDARG00000116592	0	0	1.0283	NA	NA
ENSDARG00000111340	0	0	1.0283	NA	NA
ENSDARG00000109889	0	0	1.0283	NA	NA
ENSDARG00000115466	0	0	1.0283	NA	NA
ENSDARG00000112296	0	0	1.0283	NA	NA
ENSDARG00000111749	0	0	1.0283	NA	NA
ENSDARG00000111325	0	0	1.0283	NA	NA
ENSDARG00000110605	0	0	1.0283	NA	NA
ENSDARG00000114347	0	0	1.0283	NA	NA
ENSDARG00000114485	0	0	1.0283	NA	NA
ENSDARG00000109380	0	0	1.0283	NA	NA
ENSDARG00000111403	0	0	1.0283	NA	NA
ENSDARG00000114836	0	0	1.0283	NA	NA
ENSDARG00000116261	0	0	1.0283	NA	NA
ENSDARG00000113618	0	0	1.0283	NA	NA
ENSDARG00000114213	0	0	1.0283	NA	NA
ENSDARG00000115035	0	0	1.0283	NA	NA
ENSDARG00000110116	0	0	1.0283	NA	NA
ENSDARG00000113089	0	0	1.0283	NA	NA
ENSDARG00000110445	0	0	1.0283	NA	NA
ENSDARG00000116403	0	0	1.0283	NA	NA
ENSDARG00000111541	0	0	1.0283	NA	NA
ENSDARG00000116481	0	0	1.0283	NA	NA
ENSDARG00000113073	0	0	1.0283	NA	NA
ENSDARG00000111943	0	0	1.0283	NA	NA
ENSDARG00000116749	0	0	1.0283	NA	NA
ENSDARG00000109709	0	0	1.0283	NA	NA
ENSDARG00000114599	0	0	1.0283	NA	NA
ENSDARG00000112802	0	0	1.0283	NA	NA
ENSDARG00000111975	0	0	1.0283	NA	NA
ENSDARG00000114183	0	0	1.0283	NA	NA
ENSDARG00000109941	0	0	1.0283	NA	NA
ENSDARG00000115654	0	0	1.0283	NA	NA
ENSDARG00000114311	0	0	1.0283	NA	NA
ENSDARG00000115251	0	0	1.0283	NA	NA
ENSDARG00000113362	0	0	1.0283	NA	NA
ENSDARG00000109967	0	0	1.0283	NA	NA
ENSDARG00000113279	0	0	1.0283	NA	NA
ENSDARG00000115317	0	0	1.0283	NA	NA
ENSDARG00000116475	0	0	1.0283	NA	NA
ENSDARG00000110007	0	0	1.0283	NA	NA
ENSDARG00000110957	0	0	1.0283	NA	NA
ENSDARG00000113472	0	0	1.0283	NA	NA
ENSDARG00000115532	0	0	1.0283	NA	NA
ENSDARG00000114255	0	0	1.0283	NA	NA
ENSDARG00000112506	0	0	1.0283	NA	NA
ENSDARG00000113369	0	0	1.0283	NA	NA
ENSDARG00000109546	0	0	1.0283	NA	NA
ENSDARG00000110053	0	0	1.0283	NA	NA
ENSDARG00000116026	0	0	1.0283	NA	NA
ENSDARG00000114956	0	0	1.0283	NA	NA
ENSDARG00000074009	14.7118	0.707065	0.321167	0.00464544	0.0123581
ENSDARG00000089318	23.1819	0.516431	0.321081	0.0348811	0.070298
ENSDARG00000079222	17.5052	-0.0498003	0.172135	0.750752	0.821243
ENSDARG00000088214	9.90271	0.632346	0.264432	0.00356292	0.00978829
ENSDARG00000070203	0.459637	0.230397	0.825041	0.397291	NA
ENSDARG00000023036	13.7161	2.70372	0.300288	1.29706e-20	5.36415e-19
ENSDARG00000097728	0.751827	0.384544	0.820589	0.22338	NA
ENSDARG00000104041	9.72132	0.387268	0.400848	0.155791	0.243835
ENSDARG00000094824	0.177903	0.031327	0.723352	0.908395	NA
ENSDARG00000096684	1.31203	0.59689	0.614431	0.0827776	0.144404
ENSDARG00000115593	1.64543	1.85436	0.703578	0.000238213	0.000885272
ENSDARG00000109327	3.17153	0.0832081	0.368742	0.743233	0.815664
ENSDARG00000088082	1.06799	0.155449	0.446157	0.57198	0.673539
ENSDARG00000112449	22.1573	1.36555	0.264627	1.62214e-08	1.36739e-07
ENSDARG00000091381	15.6928	1.051	0.292826	2.20004e-05	0.000103519
ENSDARG00000096063	0.425037	0.352958	0.679078	0.269812	NA
ENSDARG00000116181	9.15394	0.502816	0.274058	0.0227574	0.0485702
ENSDARG00000099173	8.014	0.162439	0.269058	0.452651	0.566877
ENSDARG00000092140	0	0	1.0283	NA	NA
ENSDARG00000094903	0.451103	0.0400394	0.755582	0.879118	NA
ENSDARG00000093831	1.62731	-0.0364678	0.391857	0.888407	0.924375
ENSDARG00000110852	1.66893	-0.547492	0.604714	0.104103	0.174648
ENSDARG00000092968	1.68555	-0.679483	0.564969	0.0461743	0.0889692
ENSDARG00000043792	0.354941	-0.27549	0.703663	0.368873	NA
ENSDARG00000117382	3.83546	-0.376749	0.510898	0.212277	0.311787
ENSDARG00000088870	13.7094	-0.644621	0.25374	0.00222978	0.00647171
ENSDARG00000089582	22.1863	-0.717364	0.250833	0.000644263	0.002149
ENSDARG00000099440	0.860081	-0.2451	0.692143	0.417626	NA
ENSDARG00000114558	1.15958	-0.478182	0.75461	0.162153	0.251567
ENSDARG00000111979	1.84803	0.143626	0.42816	0.59572	0.694032
ENSDARG00000101497	0.577184	-0.305789	0.635801	0.326531	NA
ENSDARG00000100142	5.87502	-0.100265	0.278285	0.649346	0.739194
ENSDARG00000099837	1.71	-0.464988	0.468663	0.11835	0.194203
ENSDARG00000104239	2.41263	-0.461173	0.964026	0.132363	0.213147
ENSDARG00000103202	0.00886355	0	0.891774	1	NA
ENSDARG00000117163	2.70024	-0.122892	0.390643	0.637533	0.729439
ENSDARG00000098876	1.11581	-0.36534	0.587664	0.24512	0.350463
ENSDARG00000103471	2.96022	-0.120811	0.426615	0.654153	0.743099
ENSDARG00000104074	0.914738	0.289087	0.729027	0.346144	NA
ENSDARG00000101202	0.0855508	-0.0152405	0.892165	0.935673	NA
ENSDARG00000102559	0.320189	-0.168744	0.658331	0.56619	NA
ENSDARG00000113016	2.74317	1.74416	0.510158	2.45977e-05	0.000114641
ENSDARG00000101775	2.22646	-0.384486	0.644181	0.233417	0.33654
ENSDARG00000098115	1.47826	0.426257	0.565288	0.178863	0.271928
ENSDARG00000101374	1.73003	1.17182	0.656407	0.00483584	0.0127874
ENSDARG00000110594	0	0	1.0283	NA	NA
ENSDARG00000082790	0	0	1.0283	NA	NA
ENSDARG00000110759	0	0	1.0283	NA	NA
ENSDARG00000115818	0.206513	-0.0262301	0.806447	0.91369	NA
ENSDARG00000109664	0	0	1.0283	NA	NA
ENSDARG00000115389	0	0	1.0283	NA	NA
ENSDARG00000115944	0	0	1.0283	NA	NA
ENSDARG00000111938	0	0	1.0283	NA	NA
ENSDARG00000114277	0	0	1.0283	NA	NA
ENSDARG00000110891	0	0	1.0283	NA	NA
ENSDARG00000098340	0	0	1.0283	NA	NA
ENSDARG00000113005	0.443121	0.383935	0.794691	0.229638	NA
ENSDARG00000099699	1.41293	0.146807	0.603452	0.616537	0.711845
ENSDARG00000117318	0.00815944	0	0.891774	1	NA
ENSDARG00000112206	0	0	1.0283	NA	NA
ENSDARG00000110785	0	0	1.0283	NA	NA
ENSDARG00000117046	0	0	1.0283	NA	NA
ENSDARG00000114548	0	0	1.0283	NA	NA
ENSDARG00000116138	0	0	1.0283	NA	NA
ENSDARG00000115815	0	0	1.0283	NA	NA
ENSDARG00000114802	0	0	1.0283	NA	NA
ENSDARG00000109445	0	0	1.0283	NA	NA
ENSDARG00000114362	0	0	1.0283	NA	NA
ENSDARG00000116626	0	0	1.0283	NA	NA
ENSDARG00000111726	0	0	1.0283	NA	NA
ENSDARG00000114561	0	0	1.0283	NA	NA
ENSDARG00000113830	0	0	1.0283	NA	NA
ENSDARG00000116681	0	0	1.0283	NA	NA
ENSDARG00000110373	0	0	1.0283	NA	NA
ENSDARG00000116826	0	0	1.0283	NA	NA
ENSDARG00000080902	0	0	1.0283	NA	NA
ENSDARG00000109780	0	0	1.0283	NA	NA
ENSDARG00000100479	14.6806	-1.77124	0.345385	1.68123e-08	1.41334e-07
ENSDARG00000110062	0.0139424	-0.0314368	0.893436	0.867902	NA
ENSDARG00000116390	0	0	1.0283	NA	NA
ENSDARG00000110989	0	0	1.0283	NA	NA
ENSDARG00000098143	0.178768	-0.0854739	0.903761	0.653966	NA
ENSDARG00000104064	4.97966	2.65004	0.615284	4.69904e-07	3.05735e-06
ENSDARG00000110696	0.00692292	0	0.891774	1	NA
ENSDARG00000114172	2.63731	0.814802	0.871186	0.0455976	0.0880229
ENSDARG00000103143	4.36882	-0.217929	0.319123	0.361639	0.47644
ENSDARG00000103229	4.26029	2.23924	0.566889	2.67594e-06	1.50203e-05
ENSDARG00000104211	0.226197	-0.0663269	0.866344	0.754732	NA
ENSDARG00000103998	0.325078	-0.159775	0.692019	0.581543	NA
ENSDARG00000100061	10.4337	2.87157	0.658967	2.87604e-07	1.94633e-06
ENSDARG00000116510	0.300138	-0.0275581	0.797111	0.910953	NA
ENSDARG00000104412	23.7236	0.356023	0.320976	0.140828	0.224236
ENSDARG00000100632	0.831187	-0.0535718	0.586442	0.852206	NA
ENSDARG00000101475	0	0	1.0283	NA	NA
ENSDARG00000110031	0.205946	-0.0711955	0.90016	0.70796	NA
ENSDARG00000100793	4.23212	0.32133	0.331189	0.190395	0.286269
ENSDARG00000102008	1.95219	1.13449	0.721559	0.00821657	0.0201774
ENSDARG00000111875	0.0381375	-0.071828	0.900307	0.705523	NA
ENSDARG00000113581	0	0	1.0283	NA	NA
ENSDARG00000111217	0	0	1.0283	NA	NA
ENSDARG00000116396	0	0	1.0283	NA	NA
ENSDARG00000111322	0	0	1.0283	NA	NA
ENSDARG00000112824	0	0	1.0283	NA	NA
ENSDARG00000114517	0	0	1.0283	NA	NA
ENSDARG00000110846	0	0	1.0283	NA	NA
ENSDARG00000114778	0	0	1.0283	NA	NA
ENSDARG00000109305	0	0	1.0283	NA	NA
ENSDARG00000114244	0	0	1.0283	NA	NA
ENSDARG00000111750	0	0	1.0283	NA	NA
ENSDARG00000110138	0	0	1.0283	NA	NA
ENSDARG00000113937	0	0	1.0283	NA	NA
ENSDARG00000116916	0	0	1.0283	NA	NA
ENSDARG00000113483	0	0	1.0283	NA	NA
ENSDARG00000110847	0	0	1.0283	NA	NA
ENSDARG00000113058	0	0	1.0283	NA	NA
ENSDARG00000111830	0	0	1.0283	NA	NA
ENSDARG00000116472	0	0	1.0283	NA	NA
ENSDARG00000110566	0	0	1.0283	NA	NA
ENSDARG00000113950	0	0	1.0283	NA	NA
ENSDARG00000117208	0	0	1.0283	NA	NA
ENSDARG00000114925	0	0	1.0283	NA	NA
ENSDARG00000075731	0.597514	0.292662	0.570035	0.336607	NA
ENSDARG00000091746	3.62261	0.0391056	0.356734	0.875713	0.915624
ENSDARG00000095293	1.77636	1.06914	0.606479	0.00611519	0.0156453
ENSDARG00000073915	2.28643	0.0895062	0.621794	0.756721	0.82602
ENSDARG00000107177	0.48381	0.0796097	0.627142	0.782343	NA
ENSDARG00000089814	1.86391	1.98906	0.689369	0.000105542	0.000425877
ENSDARG00000096499	0.165667	-0.0183365	0.872061	0.928193	NA
ENSDARG00000088245	3.51833	-2.96677	0.988371	2.00026e-05	9.46966e-05
ENSDARG00000109802	0.241597	0.0348451	0.701886	0.899974	NA
ENSDARG00000096458	0.0354515	-0.0314368	0.893436	0.867902	NA
ENSDARG00000096437	0.0539885	-0.0314369	0.893436	0.867902	NA
ENSDARG00000089304	0.441374	-0.116485	0.556823	0.686931	NA
ENSDARG00000095997	8.69889	0.337837	0.304666	0.149286	0.235515
ENSDARG00000095596	0.249548	-0.0148788	0.788493	0.952498	NA
ENSDARG00000094484	0.685273	0.188846	0.533902	0.516957	NA
ENSDARG00000094308	0.647085	0.294997	0.674736	0.342687	NA
ENSDARG00000096186	4.93113	-0.666233	0.450648	0.0285304	0.0591732
ENSDARG00000088378	0.24438	0.0274328	0.666673	0.922701	NA
ENSDARG00000086449	1.43233	1.07872	0.789813	0.0136099	0.0311768
ENSDARG00000096011	4.8934	-0.229681	0.310702	0.329623	0.443607
ENSDARG00000095521	1.19181	-0.374449	0.564513	0.229892	0.332189
ENSDARG00000082253	0	0	1.0283	NA	NA
ENSDARG00000112409	0	0	1.0283	NA	NA
ENSDARG00000104584	1.24526	0.501964	0.61466	0.132376	0.213152
ENSDARG00000090366	1.4743	0.146046	0.51953	0.6108	0.707174
ENSDARG00000076252	3.15429	-0.950825	0.817459	0.0249839	0.0526609
ENSDARG00000096188	0.734955	0.413159	0.691717	0.210108	NA
ENSDARG00000096005	0.161391	-0.0237498	0.779109	0.925482	NA
ENSDARG00000091013	1.60364	-0.454047	0.596414	0.162749	0.252256
ENSDARG00000103872	0	0	1.0283	NA	NA
ENSDARG00000087293	6.24504	0.768315	0.899693	0.0544515	0.102431
ENSDARG00000090461	1.03287	0.0251098	0.428641	0.925467	0.949775
ENSDARG00000117785	0	0	1.0283	NA	NA
ENSDARG00000095989	0.0330597	-0.0662189	0.899041	0.727284	NA
ENSDARG00000109604	1.60082	0.0516076	0.556373	0.856965	0.902799
ENSDARG00000098177	9.11599	0.0040623	0.341221	0.98677	0.991501
ENSDARG00000110665	0	0	1.0283	NA	NA
ENSDARG00000100840	0	0	1.0283	NA	NA
ENSDARG00000110101	0	0	1.0283	NA	NA
ENSDARG00000116594	0	0	1.0283	NA	NA
ENSDARG00000101948	1.75617	0.00626007	0.415393	0.981185	0.988013
ENSDARG00000117764	0	0	1.0283	NA	NA
ENSDARG00000099330	0.245078	0.0667105	0.741934	0.804348	NA
ENSDARG00000105246	0.0246905	-0.0314368	0.893436	0.867902	NA
ENSDARG00000099432	2.51219	0.428418	0.42165	0.127985	0.207397
ENSDARG00000114938	2.14558	-0.134454	0.466125	0.628855	0.722074
ENSDARG00000102904	11.2588	0.357077	0.322682	0.140886	0.224312
ENSDARG00000102515	0	0	1.0283	NA	NA
ENSDARG00000105063	4.51252	-1.43132	0.492843	0.000166591	0.00064244
ENSDARG00000099899	1.23857	-0.258569	0.645844	0.397735	0.513105
ENSDARG00000102716	16.0838	0.566097	0.366604	0.0336849	0.0681912
ENSDARG00000090355	0.0103931	-0.0580231	0.897374	0.759598	NA
ENSDARG00000112634	0.447552	-0.0152405	0.892165	0.935673	NA
ENSDARG00000102561	0.592448	0.00897544	0.648261	0.974826	NA
ENSDARG00000103992	0.594634	0.0793222	0.55379	0.782304	NA
ENSDARG00000099785	0.045605	-0.081826	0.902785	0.667548	NA
ENSDARG00000098615	0	0	1.0283	NA	NA
ENSDARG00000114783	1.25596	0.111731	0.595732	0.700505	0.781727
ENSDARG00000117809	0.139222	-0.0487475	0.844102	0.827432	NA
ENSDARG00000101459	5.12066	0.451117	0.351234	0.0786919	0.138734
ENSDARG00000095275	1.43746	0.0610064	0.492415	0.827581	0.881044
ENSDARG00000113431	0.20939	-0.0338971	0.776091	0.894478	NA
ENSDARG00000109260	0	0	1.0283	NA	NA
ENSDARG00000077266	1.0132	0.451001	0.546325	0.153189	0.24061
ENSDARG00000116675	0	0	1.0283	NA	NA
ENSDARG00000099493	8.81517	2.33716	0.470446	2.97873e-08	2.40752e-07
ENSDARG00000116197	30.4963	2.71041	0.213931	5.94533e-38	1.28348e-35
ENSDARG00000111444	0.0246905	-0.0314368	0.893436	0.867902	NA
ENSDARG00000100961	1.51898	-0.247798	0.436097	0.370657	0.485631
ENSDARG00000103348	0.267163	-0.199213	0.706525	0.497566	NA
ENSDARG00000114908	1.07293	-0.0320349	0.477573	0.908071	0.938143
ENSDARG00000098167	0.631213	-0.450283	0.783846	0.179726	NA
ENSDARG00000098677	1.31155	-0.272702	0.586419	0.37018	0.485124
ENSDARG00000098758	0.281941	0	0.891774	1	NA
ENSDARG00000104038	0.373158	-0.123309	0.58077	0.671534	NA
ENSDARG00000101463	1.17123	0.16013	0.454932	0.563286	0.666349
ENSDARG00000115564	0.529682	-0.216519	0.671933	0.469625	NA
ENSDARG00000101623	2.80057	-0.519993	0.561219	0.109878	0.182451
ENSDARG00000111046	0.435867	-0.000847547	0.590066	0.997642	NA
ENSDARG00000099152	0.710328	0.10176	0.529002	0.721864	NA
ENSDARG00000100099	0.588973	-0.0371692	0.64735	0.896247	NA
ENSDARG00000110802	3.44755	-0.499646	0.918005	0.130679	0.21097
ENSDARG00000104407	5.74798	-0.385687	0.375953	0.144285	0.228952
ENSDARG00000098452	4.09199	-1.86107	0.642852	0.00011581	0.000462555
ENSDARG00000103473	0.235185	0.173366	0.694813	0.551841	NA
ENSDARG00000104681	0.514973	-0.24804	0.89141	0.324225	NA
ENSDARG00000098335	0.0277577	-0.0314369	0.893436	0.867902	NA
ENSDARG00000092436	0.460618	-0.409876	0.870441	0.190462	NA
ENSDARG00000108175	0	0	1.0283	NA	NA
ENSDARG00000100959	0.491088	-0.2657	0.828527	0.344353	NA
ENSDARG00000100896	3.25378	1.83426	0.523716	1.74047e-05	8.35521e-05
ENSDARG00000100565	0.0283214	-0.0711955	0.90016	0.70796	NA
ENSDARG00000117327	0.00886355	0	0.891774	1	NA
ENSDARG00000091327	0	0	1.0283	NA	NA
ENSDARG00000098179	0.898085	-0.150182	0.473734	0.591976	NA
ENSDARG00000098530	0.00944046	-0.0572129	0.897221	0.762823	NA
ENSDARG00000103405	2.77239	-0.261306	0.423565	0.340602	0.455167
ENSDARG00000098958	0.062139	-0.0836728	0.903274	0.660654	NA
ENSDARG00000102475	11.3699	0.601453	0.351077	0.0211579	0.0456346
ENSDARG00000113769	0.465188	0.104565	0.599664	0.718499	NA
ENSDARG00000114124	0.905763	-0.461444	0.702498	0.17194	NA
ENSDARG00000116088	0	0	1.0283	NA	NA
ENSDARG00000115719	0	0	1.0283	NA	NA
ENSDARG00000101688	7.73585	0.151595	0.440645	0.579729	0.680318
ENSDARG00000104704	2.16049	-0.101451	0.440706	0.709337	0.788728
ENSDARG00000112648	0.454393	-0.190231	0.601273	0.521798	NA
ENSDARG00000114030	0.888552	0.0452436	0.657136	NA	NA
ENSDARG00000116992	2.40583	0.0241572	0.411839	0.927281	0.951071
ENSDARG00000116234	0	0	1.0283	NA	NA
ENSDARG00000115662	0	0	1.0283	NA	NA
ENSDARG00000113548	0	0	1.0283	NA	NA
ENSDARG00000098621	0.281307	0.0684628	0.835313	0.766881	NA
ENSDARG00000100653	0.0333654	-0.0314368	0.893436	0.867902	NA
ENSDARG00000101760	0.760357	-0.0288561	0.520109	0.91876	NA
ENSDARG00000098987	0.0698658	-0.00239181	0.891719	0.989894	NA
ENSDARG00000101223	0.216914	-0.130466	0.713029	0.644634	NA
ENSDARG00000114761	0	0	1.0283	NA	NA
ENSDARG00000115329	0	0	1.0283	NA	NA
ENSDARG00000111955	0	0	1.0283	NA	NA
ENSDARG00000110824	0	0	1.0283	NA	NA
ENSDARG00000112536	0	0	1.0283	NA	NA
ENSDARG00000113170	0.0103931	-0.0580231	0.897374	0.759598	NA
ENSDARG00000112541	3.45389	0.329392	0.410823	0.228572	0.330681
ENSDARG00000098357	1.82081	-0.137177	0.389025	0.598771	0.697036
ENSDARG00000102273	0.033113	-0.0580319	0.897375	0.759562	NA
ENSDARG00000113527	1.17126	0.346926	0.480448	0.236532	0.340122
ENSDARG00000099656	0.190388	-0.200547	0.724939	0.491003	NA
ENSDARG00000110670	0.803885	-0.259155	0.604011	0.394342	NA
ENSDARG00000110745	0.286605	-0.0179011	0.680859	0.949119	NA
ENSDARG00000101977	0.44709	0.290211	0.691517	0.348733	NA
ENSDARG00000099382	1.65275	0.565593	0.613498	0.09668	0.164227
ENSDARG00000098127	0.149022	-0.0232712	0.733138	0.931168	NA
ENSDARG00000110372	0.566559	0.0603576	0.563166	0.833406	NA
ENSDARG00000092304	0	0	1.0283	NA	NA
ENSDARG00000034095	1.5231	-0.423513	0.618457	0.192471	0.288807
ENSDARG00000116177	3.38723	-0.082464	0.444403	0.762139	0.830417
ENSDARG00000110433	0.833723	0.392894	0.586271	0.215336	NA
ENSDARG00000092926	0	0	1.0283	NA	NA
ENSDARG00000093747	0	0	1.0283	NA	NA
ENSDARG00000087070	0.858483	-0.107598	0.510402	0.704756	NA
ENSDARG00000115506	0.137368	-0.0882385	0.853911	0.69317	NA
ENSDARG00000111831	0	0	1.0283	NA	NA
ENSDARG00000087788	2.433	0.679613	0.45012	0.0257891	0.0542046
ENSDARG00000112386	0.865644	-0.328564	0.673202	0.298473	NA
ENSDARG00000113753	0	0	1.0283	NA	NA
ENSDARG00000115323	0	0	1.0283	NA	NA
ENSDARG00000101301	0.250609	-0.149557	0.7586	0.586634	NA
ENSDARG00000102927	1.18842	-0.311131	0.597167	0.314724	0.4275
ENSDARG00000102358	3.61505	2.6117	1.23991	0.000229223	0.000854806
ENSDARG00000103045	0.00944046	-0.0572129	0.897221	0.762823	NA
ENSDARG00000110256	0.180813	-0.0662189	0.899041	0.727284	NA
ENSDARG00000110611	0	0	1.0283	NA	NA
ENSDARG00000104423	0.247173	-0.0530042	0.716184	0.847158	NA
ENSDARG00000100699	0	0	1.0283	NA	NA
ENSDARG00000108525	18.9371	-4.79016	1.55782	1.05155e-06	6.39463e-06
ENSDARG00000103755	0.667479	-0.254734	0.597787	0.401057	NA
ENSDARG00000100165	0	0	1.0283	NA	NA
ENSDARG00000109211	0.286708	-0.289396	0.774283	0.335478	NA
ENSDARG00000104850	9.48219	1.02188	0.386778	0.000617435	0.00207232
ENSDARG00000091062	0.186531	0.0771511	0.805328	0.754775	NA
ENSDARG00000101731	0.179561	-0.0910784	0.81374	0.710184	NA
ENSDARG00000101817	1.37542	-0.156019	0.562331	0.593026	0.691752
ENSDARG00000105161	2.43585	-0.0954038	0.416185	0.720508	0.797822
ENSDARG00000109864	0.0488191	-0.0314368	0.893436	0.867902	NA
ENSDARG00000096467	0.36145	-0.0250543	0.726549	0.926404	NA
ENSDARG00000110787	16.4243	4.53432	1.79759	6.83797e-06	3.55449e-05
ENSDARG00000112725	0.678265	-0.259498	0.580601	0.390856	NA
ENSDARG00000091026	5.52569	0.227395	0.400323	0.393505	0.508803
ENSDARG00000096497	1.65772	-0.00283112	0.534033	0.992048	0.995044
ENSDARG00000095777	0.750586	-0.160463	0.598371	0.585443	NA
ENSDARG00000096434	2.98933	-0.92678	0.994615	0.0317653	0.0648709
ENSDARG00000096493	0.56334	0.139336	0.619789	0.633926	NA
ENSDARG00000096486	0.0732459	0	0.891774	1	NA
ENSDARG00000096478	0.0354682	0	0.891774	1	NA
ENSDARG00000093846	1.52274	-0.00159027	0.454932	0.99536	0.9973
ENSDARG00000098236	0.455784	-0.0305018	0.701612	0.91236	NA
ENSDARG00000089831	12.5113	0.114481	0.274783	0.601022	0.698851
ENSDARG00000096472	0.0103116	0	0.891774	1	NA
ENSDARG00000076160	0.425377	0.108548	0.595534	0.708447	NA
ENSDARG00000096435	0	0	1.0283	NA	NA
ENSDARG00000093665	0.354863	0.15433	0.707478	0.590693	NA
ENSDARG00000098144	0.264538	-0.0827897	0.767949	0.752544	NA
ENSDARG00000098510	0.622006	-0.0379806	0.465093	0.890337	NA
ENSDARG00000113523	0	0	1.0283	NA	NA
ENSDARG00000115210	0	0	1.0283	NA	NA
ENSDARG00000111674	0	0	1.0283	NA	NA
ENSDARG00000115261	0	0	1.0283	NA	NA
ENSDARG00000112939	0	0	1.0283	NA	NA
ENSDARG00000116425	0	0	1.0283	NA	NA
ENSDARG00000113996	0	0	1.0283	NA	NA
ENSDARG00000113283	0	0	1.0283	NA	NA
ENSDARG00000112814	0	0	1.0283	NA	NA
ENSDARG00000113435	0	0	1.0283	NA	NA
ENSDARG00000110692	0	0	1.0283	NA	NA
ENSDARG00000114896	0	0	1.0283	NA	NA
ENSDARG00000113861	0	0	1.0283	NA	NA
ENSDARG00000112430	0	0	1.0283	NA	NA
ENSDARG00000112871	0.0197659	-0.0314368	0.893436	0.867902	NA
ENSDARG00000090116	2.04077	-0.175995	0.411743	0.511065	0.620765
ENSDARG00000096462	0.0922092	0	0.891774	1	NA
ENSDARG00000096463	0.462197	-0.596214	0.931655	0.0945844	NA
ENSDARG00000102062	2.02503	0.324688	0.486815	0.267837	0.376086
ENSDARG00000112103	0.359652	-0.182206	0.801115	0.496974	NA
ENSDARG00000095149	0.303674	-0.722552	0.907219	0.0637784	NA
ENSDARG00000096491	0.0333654	-0.0314368	0.893436	0.867902	NA
ENSDARG00000096461	0.194212	0.063846	0.771896	0.80548	NA
ENSDARG00000096484	0	0	1.0283	NA	NA
ENSDARG00000092583	5.59172	0.155453	0.302409	0.501753	0.612038
ENSDARG00000114521	0.0909893	-0.0780074	0.896847	0.687462	NA
ENSDARG00000096481	0.24092	-0.217118	0.788197	0.438717	NA
ENSDARG00000069555	2.21969	0.21759	0.497	0.449761	0.564305
ENSDARG00000080512	0	0	1.0283	NA	NA
ENSDARG00000082646	0	0	1.0283	NA	NA
ENSDARG00000117166	0	0	1.0283	NA	NA
ENSDARG00000109330	0	0	1.0283	NA	NA
ENSDARG00000112577	0	0	1.0283	NA	NA
ENSDARG00000080787	0	0	1.0283	NA	NA
ENSDARG00000110271	0	0	1.0283	NA	NA
ENSDARG00000111055	0	0	1.0283	NA	NA
ENSDARG00000084431	0	0	1.0283	NA	NA
ENSDARG00000116546	0.226411	-0.119254	0.691008	0.675922	NA
ENSDARG00000099595	0.766641	-0.27762	0.681113	0.367514	NA
ENSDARG00000092596	0.281599	-0.133321	0.67598	0.644223	NA
ENSDARG00000101960	1.43221	-0.10349	0.510362	0.715365	0.793818
ENSDARG00000102370	2.45828	0.498022	0.424354	0.0813706	0.142503
ENSDARG00000117713	0	0	1.0283	NA	NA
ENSDARG00000101916	0.509997	-0.37475	0.689371	0.246665	NA
ENSDARG00000113626	1.98986	-0.485533	0.486276	0.110264	0.182993
ENSDARG00000099561	3.14962	-1.46573	1.11943	0.00613446	0.015689
ENSDARG00000099475	0.564063	-0.0073758	0.670434	0.979128	NA
ENSDARG00000098071	0.433112	0.0540121	0.566545	0.850689	NA
ENSDARG00000102316	0.471186	0.107197	0.589145	0.711711	NA
ENSDARG00000098281	1.56014	0.653906	0.670538	0.0700668	0.126008
ENSDARG00000102542	4.47761	-0.804288	0.560363	0.0218191	0.0468036
ENSDARG00000102357	0.0103116	0	0.891774	1	NA
ENSDARG00000101489	0.0103931	-0.0580231	0.897374	0.759598	NA
ENSDARG00000109432	0	0	1.0283	NA	NA
ENSDARG00000115510	0	0	1.0283	NA	NA
ENSDARG00000102098	0.172637	-0.013686	0.80663	0.954804	NA
ENSDARG00000102837	0.0507902	-0.0718349	0.900308	0.705496	NA
ENSDARG00000104852	1.80173	-0.363759	0.514712	0.228125	0.330257
ENSDARG00000103346	2.34676	0.294403	0.373045	0.257959	0.365264
ENSDARG00000110658	4.08713	0.17457	0.432997	0.522381	0.630362
ENSDARG00000103441	1.55341	0.520568	0.583055	0.114525	0.18899
ENSDARG00000103675	0.00815944	0	0.891774	1	NA
ENSDARG00000103689	1.49881	0.205958	0.455898	0.460927	0.573813
ENSDARG00000105173	0.930512	-0.860754	1.00467	0.0389098	NA
ENSDARG00000098390	18.2331	-2.14535	0.553963	3.798e-06	2.07468e-05
ENSDARG00000109251	1.05004	-0.161784	0.683633	NA	NA
ENSDARG00000100112	1.34226	0.221017	0.485901	0.439834	0.555076
ENSDARG00000101447	0.0573581	-0.0314368	0.893436	0.867902	NA
ENSDARG00000099145	0.0721835	-0.0335514	0.893578	0.85918	NA
ENSDARG00000113510	4.53809	-0.861658	0.525361	0.01236	0.0287209
ENSDARG00000098514	2.22641	0.586955	0.554397	0.075105	0.133558
ENSDARG00000098515	27.7499	-1.90034	0.338726	1.16274e-09	1.1902e-08
ENSDARG00000115391	0.274813	0.00433486	0.891688	0.981689	NA
ENSDARG00000111930	0.190206	-0.0152405	0.892165	0.935673	NA
ENSDARG00000115765	0.244074	0.0694797	0.875059	0.737359	NA
ENSDARG00000113981	0.183053	0.0234754	0.872604	0.908108	NA
ENSDARG00000109917	0.0575404	-0.0152405	0.892165	0.935673	NA
ENSDARG00000099467	0.301318	0.0723901	0.872975	0.729139	NA
ENSDARG00000110188	0.387517	0.113362	0.879176	0.596458	NA
ENSDARG00000108420	0.0203859	0	0.891774	1	NA
ENSDARG00000114743	0.70025	-0.2122	0.553177	0.47251	NA
ENSDARG00000102220	0.0333654	-0.0314368	0.893436	0.867902	NA
ENSDARG00000117184	0	0	1.0283	NA	NA
ENSDARG00000098270	1.30984	0.169883	0.484413	0.54832	0.652723
ENSDARG00000115426	0.198589	0.0771819	0.843578	0.734569	NA
ENSDARG00000111248	0	0	1.0283	NA	NA
ENSDARG00000116816	0	0	1.0283	NA	NA
ENSDARG00000117022	0	0	1.0283	NA	NA
ENSDARG00000113020	0	0	1.0283	NA	NA
ENSDARG00000114570	0	0	1.0283	NA	NA
ENSDARG00000111695	0	0	1.0283	NA	NA
ENSDARG00000111111	0	0	1.0283	NA	NA
ENSDARG00000115879	0	0	1.0283	NA	NA
ENSDARG00000117062	0	0	1.0283	NA	NA
ENSDARG00000113335	0	0	1.0283	NA	NA
ENSDARG00000115874	0	0	1.0283	NA	NA
ENSDARG00000111857	0	0	1.0283	NA	NA
ENSDARG00000117206	0	0	1.0283	NA	NA
ENSDARG00000109323	0	0	1.0283	NA	NA
ENSDARG00000109421	0	0	1.0283	NA	NA
ENSDARG00000115512	0	0	1.0283	NA	NA
ENSDARG00000105282	0	0	1.0283	NA	NA
ENSDARG00000117802	0.159596	-0.0498354	0.895856	0.792489	NA
ENSDARG00000098279	2.10746	0.969241	0.668091	0.0146128	0.0331611
ENSDARG00000096189	1.81438	0.0957622	0.498035	0.734059	0.808485
ENSDARG00000096226	1.12212	-0.119969	0.520619	0.67462	0.760546
ENSDARG00000094017	0.541024	0.269058	0.681817	0.380375	NA
ENSDARG00000082273	0	0	1.0283	NA	NA
ENSDARG00000109385	0.0103116	0	0.891774	1	NA
ENSDARG00000093165	0.533916	-0.0495186	0.525192	0.861478	NA
ENSDARG00000096162	0	0	1.0283	NA	NA
ENSDARG00000088836	3.17281	0.338249	0.543274	0.267421	0.37573
ENSDARG00000090947	0.980464	0.028954	0.47114	0.916563	0.944126
ENSDARG00000094558	0.661219	-0.0308542	0.539371	0.913705	NA
ENSDARG00000096000	1.15723	0.218199	0.50997	0.451912	0.56628
ENSDARG00000096091	4.0772	-0.180136	0.586495	0.541964	0.64737
ENSDARG00000114317	0.484971	-0.0142675	0.661255	0.959811	NA
ENSDARG00000096072	0.089413	-0.0940385	0.903512	0.626143	NA
ENSDARG00000095993	1.58576	0.300295	0.415626	0.272607	0.381354
ENSDARG00000095440	0.201422	-0.138717	0.78597	0.600026	NA
ENSDARG00000096163	0.00886355	0	0.891774	1	NA
ENSDARG00000114935	1.96991	-0.690839	0.733506	0.0656243	0.119371
ENSDARG00000112905	0	0	1.0283	NA	NA
ENSDARG00000068161	0.188055	-0.218143	0.78245	0.439522	NA
ENSDARG00000113192	0.414682	-0.0383694	0.698347	0.890243	NA
ENSDARG00000113896	3.42334	2.432	0.84145	6.26642e-05	0.000266036
ENSDARG00000089875	3.11449	0.717645	0.626016	0.0459009	0.0885135
ENSDARG00000087714	9.33939	-0.658165	0.414011	0.0231991	0.0493615
ENSDARG00000087518	4.59344	0.398789	0.302381	0.0883164	0.152538
ENSDARG00000094305	0.197956	0	0.891774	1	NA
ENSDARG00000111465	3.33109	0.792314	0.527354	0.0195737	0.0426309
ENSDARG00000112719	0.247083	-0.0646844	0.675449	0.819249	NA
ENSDARG00000091235	0.489954	0.0142965	0.601806	0.960241	NA
ENSDARG00000096064	0	0	1.0283	NA	NA
ENSDARG00000078167	2.84898	1.22235	0.555706	0.00160576	0.00484149
ENSDARG00000096067	0	0	1.0283	NA	NA
ENSDARG00000112106	0	0	1.0283	NA	NA
ENSDARG00000096109	0.205074	-0.101064	0.908444	0.597612	NA
ENSDARG00000092471	3.50385	3.10093	0.629554	1.57665e-08	1.33216e-07
ENSDARG00000097091	2.09748	0.31701	0.503633	0.284175	0.394457
ENSDARG00000088640	2.57632	0.152134	0.426487	0.573968	0.675171
ENSDARG00000117156	0.732235	0.163513	0.494223	0.565195	NA
ENSDARG00000097393	0.0103931	-0.0580231	0.897374	0.759598	NA
ENSDARG00000090192	8.7672	-0.16594	0.309957	0.479399	0.590881
ENSDARG00000109466	1.27239	0.34927	0.538412	0.252365	0.358778
ENSDARG00000113564	5.93529	0.796595	0.778583	0.0444578	0.0862779
ENSDARG00000086296	1.87751	0.233135	0.584222	0.437291	0.553017
ENSDARG00000096046	99.7197	0.535179	0.288192	0.0192891	0.0420918
ENSDARG00000116587	0.829366	-0.437947	0.663016	0.186544	NA
ENSDARG00000096208	0.0209099	0	0.891774	1	NA
ENSDARG00000089852	3.00578	1.2215	0.603395	0.00251777	0.00720201
ENSDARG00000095132	1.34782	-0.207488	0.55385	0.48194	0.593368
ENSDARG00000116763	0.472113	-0.0757052	0.885929	0.706497	NA
ENSDARG00000095099	0.397058	0.112329	0.701884	0.691219	NA
ENSDARG00000096078	0.275144	0.119347	0.88004	0.579064	NA
ENSDARG00000087597	1.82152	0.684631	0.534878	0.0397316	0.0785247
ENSDARG00000090769	1.75228	-0.213687	0.515767	0.462229	0.575003
ENSDARG00000116216	1.0594	0.177617	0.608041	0.548432	0.652749
ENSDARG00000096074	0.0318885	-0.0580231	0.897374	0.759598	NA
ENSDARG00000096217	3.24486	1.60371	0.833346	0.00179289	0.00534452
ENSDARG00000096107	0.866101	0.0915113	0.507713	0.746435	NA
ENSDARG00000088861	2.622	0.143056	0.384076	0.581398	0.681835
ENSDARG00000096012	3.20329	-0.0808328	0.4175	0.761799	0.830173
ENSDARG00000111835	0	0	1.0283	NA	NA
ENSDARG00000117096	0.19062	-0.0871199	0.80739	0.724749	NA
ENSDARG00000096041	1.01686	-0.0740448	0.613751	0.797311	0.857658
ENSDARG00000100214	0.254491	0.153945	0.727566	0.586752	NA
ENSDARG00000111716	2.15213	0.231019	0.563042	0.438222	0.553884
ENSDARG00000090033	5.25375	-1.36472	0.40755	4.09884e-05	0.00018136
ENSDARG00000087168	0.651865	0.326653	0.569902	0.288776	NA
ENSDARG00000096194	0.0243889	-0.0580319	0.897375	0.759562	NA
ENSDARG00000109749	0.302073	0.0584785	0.726187	0.830343	NA
ENSDARG00000087699	0.283859	-0.178542	0.844409	0.475334	NA
ENSDARG00000096084	0.405285	-0.0434378	0.858536	0.839372	NA
ENSDARG00000093713	0.591237	-0.429866	0.716967	0.196897	NA
ENSDARG00000117248	0.52902	0.0720139	0.708937	0.795477	NA
ENSDARG00000096098	0.0228025	-0.0662189	0.899041	0.727284	NA
ENSDARG00000111191	0	0	1.0283	NA	NA
ENSDARG00000116359	0	0	1.0283	NA	NA
ENSDARG00000111421	0	0	1.0283	NA	NA
ENSDARG00000117036	0	0	1.0283	NA	NA
ENSDARG00000114584	0	0	1.0283	NA	NA
ENSDARG00000115258	0	0	1.0283	NA	NA
ENSDARG00000110446	0	0	1.0283	NA	NA
ENSDARG00000111663	0	0	1.0283	NA	NA
ENSDARG00000116029	0	0	1.0283	NA	NA
ENSDARG00000115223	0	0	1.0283	NA	NA
ENSDARG00000116559	0	0	1.0283	NA	NA
ENSDARG00000115734	0	0	1.0283	NA	NA
ENSDARG00000116063	0	0	1.0283	NA	NA
ENSDARG00000113958	0	0	1.0283	NA	NA
ENSDARG00000114421	0	0	1.0283	NA	NA
ENSDARG00000114375	0	0	1.0283	NA	NA
ENSDARG00000114545	0	0	1.0283	NA	NA
ENSDARG00000109457	0	0	1.0283	NA	NA
ENSDARG00000111036	0	0	1.0283	NA	NA
ENSDARG00000114893	0.706529	0.368407	0.782216	0.245999	NA
ENSDARG00000112860	0	0	1.0283	NA	NA
ENSDARG00000114915	0	0	1.0283	NA	NA
ENSDARG00000115366	0	0	1.0283	NA	NA
ENSDARG00000117148	0	0	1.0283	NA	NA
ENSDARG00000114058	0	0	1.0283	NA	NA
ENSDARG00000111679	0	0	1.0283	NA	NA
ENSDARG00000114904	0	0	1.0283	NA	NA
ENSDARG00000114998	0	0	1.0283	NA	NA
ENSDARG00000112696	0	0	1.0283	NA	NA
ENSDARG00000112901	0	0	1.0283	NA	NA
ENSDARG00000112695	0	0	1.0283	NA	NA
ENSDARG00000111026	0.870984	0.405092	0.714682	0.21797	NA
ENSDARG00000102644	0	0	1.0283	NA	NA
ENSDARG00000110229	0.382981	-0.224161	0.667371	0.45603	NA
ENSDARG00000098878	0	0	1.0283	NA	NA
ENSDARG00000116657	0	0	1.0283	NA	NA
ENSDARG00000101689	3.19738	0.833711	0.796485	0.0391099	0.0775018
ENSDARG00000102848	2.98329	0.19165	0.568976	0.516165	0.624991
ENSDARG00000098569	1.56314	1.01685	0.761151	0.0163685	0.0365725
ENSDARG00000101450	3.16765	-0.010261	0.3911	0.968468	0.979264
ENSDARG00000101695	2.34428	0.496121	0.561953	0.124736	0.203123
ENSDARG00000099829	2.74774	2.60318	0.644419	1.41026e-06	8.35244e-06
ENSDARG00000101598	11.3189	1.5294	0.423148	1.42138e-05	6.93753e-05
ENSDARG00000101312	3.65377	0.00852505	0.421482	0.97451	0.9833
ENSDARG00000099198	0.525865	0.131475	0.593922	0.652289	NA
ENSDARG00000114645	0.209943	-0.111823	0.679082	0.695977	NA
ENSDARG00000099926	0	0	1.0283	NA	NA
ENSDARG00000104925	1.96378	0.46909	0.870587	0.155598	0.243615
ENSDARG00000111577	0	0	1.0283	NA	NA
ENSDARG00000114223	0	0	1.0283	NA	NA
ENSDARG00000115833	0	0	1.0283	NA	NA
ENSDARG00000110195	0	0	1.0283	NA	NA
ENSDARG00000109515	0	0	1.0283	NA	NA
ENSDARG00000116333	0	0	1.0283	NA	NA
ENSDARG00000113929	0	0	1.0283	NA	NA
ENSDARG00000112740	0	0	1.0283	NA	NA
ENSDARG00000112949	0.0261368	-0.0662189	0.899041	0.727284	NA
ENSDARG00000110133	0	0	1.0283	NA	NA
ENSDARG00000110956	0	0	1.0283	NA	NA
ENSDARG00000098427	0	0	1.0283	NA	NA
ENSDARG00000105570	0.81695	0.4125	0.684173	0.210245	NA
ENSDARG00000117402	0	0	1.0283	NA	NA
ENSDARG00000104932	0.130044	-0.0151768	0.877374	0.9394	NA
ENSDARG00000099444	1.81527	0.0357518	0.472112	0.897157	0.930341
ENSDARG00000103946	5.0609	0.401601	0.635126	0.215308	0.315379
ENSDARG00000114711	3.01682	-0.315193	0.55084	0.299996	0.411722
ENSDARG00000098986	1.20662	-0.0357104	0.531141	0.899969	0.932182
ENSDARG00000113660	15.5832	1.39954	0.255129	2.84006e-09	2.72979e-08
ENSDARG00000117006	0	0	1.0283	NA	NA
ENSDARG00000100341	2.36849	2.12493	0.750822	0.000106618	0.000429882
ENSDARG00000098928	4.83327	0.627644	0.467602	0.0413916	0.0811973
ENSDARG00000110640	0	0	1.0283	NA	NA
ENSDARG00000115028	0	0	1.0283	NA	NA
ENSDARG00000111578	0	0	1.0283	NA	NA
ENSDARG00000110822	0	0	1.0283	NA	NA
ENSDARG00000101971	0	0	1.0283	NA	NA
ENSDARG00000110813	0	0	1.0283	NA	NA
ENSDARG00000114576	0	0	1.0283	NA	NA
ENSDARG00000112457	0	0	1.0283	NA	NA
ENSDARG00000111220	0	0	1.0283	NA	NA
ENSDARG00000111520	0	0	1.0283	NA	NA
ENSDARG00000114265	0	0	1.0283	NA	NA
ENSDARG00000115134	0	0	1.0283	NA	NA
ENSDARG00000116579	0	0	1.0283	NA	NA
ENSDARG00000116910	0	0	1.0283	NA	NA
ENSDARG00000102390	0	0	1.0283	NA	NA
ENSDARG00000111887	0	0	1.0283	NA	NA
ENSDARG00000112987	0.187924	0	0.891774	1	NA
ENSDARG00000113385	0	0	1.0283	NA	NA
ENSDARG00000095106	5.99028	2.83839	0.422272	7.7917e-13	1.29191e-11
ENSDARG00000093865	0.0573736	-0.0314368	0.893436	0.867902	NA
ENSDARG00000114289	0.281309	-0.0683467	0.793821	0.785411	NA
ENSDARG00000101245	0.857375	-0.197633	0.479285	0.485814	NA
ENSDARG00000100655	1.44237	0.361254	0.493559	0.223982	0.325706
ENSDARG00000086720	0.169173	0.0370027	0.838569	0.869804	NA
ENSDARG00000092000	1.45009	0.409052	0.49434	0.173728	0.265857
ENSDARG00000096172	1.75841	0.876486	0.695374	0.0256079	0.0538657
ENSDARG00000087645	1.54149	0.504785	0.621824	0.131911	0.212551
ENSDARG00000093041	0.456107	0.0677971	0.562769	0.813375	NA
ENSDARG00000093615	0.577206	0.211747	0.533971	0.469976	NA
ENSDARG00000114437	0.889021	-0.00518176	0.530808	0.985431	NA
ENSDARG00000094443	0.203824	-0.147399	0.74769	0.595446	NA
ENSDARG00000096014	0.370444	-0.0811779	0.863855	0.707569	NA
ENSDARG00000115628	0.0330172	-0.0152405	0.892165	0.935673	NA
ENSDARG00000116117	0.291692	-0.256844	0.755676	0.3866	NA
ENSDARG00000096215	0.0454977	-0.0497135	0.895837	0.792982	NA
ENSDARG00000086130	6.8269	-0.984031	0.660784	0.0131145	0.0301861
ENSDARG00000096105	0.572109	-0.0159405	0.532609	0.955238	NA
ENSDARG00000087265	0.0139424	-0.0314368	0.893436	0.867902	NA
ENSDARG00000070299	0.0752385	-0.0785162	0.901937	0.679994	NA
ENSDARG00000097990	0.0139459	-0.0314368	0.893436	0.867902	NA
ENSDARG00000116211	1.53302	-0.119297	0.433104	0.659854	0.747961
ENSDARG00000114577	22.9873	1.0736	0.344368	0.000120789	0.000480663
ENSDARG00000093478	0.485187	-0.32001	0.709206	0.30814	NA
ENSDARG00000097713	0	0	1.0283	NA	NA
ENSDARG00000097059	0	0	1.0283	NA	NA
ENSDARG00000088000	1.09734	0.326001	0.56656	0.288923	0.39939
ENSDARG00000114236	1.33586	-0.122751	0.421625	0.647646	0.737687
ENSDARG00000097604	0.190056	-0.176926	0.871795	0.454583	NA
ENSDARG00000097775	0.302629	-0.235001	0.822407	0.391674	NA
ENSDARG00000097139	0	0	1.0283	NA	NA
ENSDARG00000095200	0.633467	-0.0759516	0.614449	0.792264	NA
ENSDARG00000097811	0	0	1.0283	NA	NA
ENSDARG00000090160	8.0618	1.64752	0.350367	1.45163e-07	1.04112e-06
ENSDARG00000097971	0	0	1.0283	NA	NA
ENSDARG00000091561	3.57455	-0.73063	0.583882	0.037123	0.074143
ENSDARG00000113432	0	0	1.0283	NA	NA
ENSDARG00000113683	0	0	1.0283	NA	NA
ENSDARG00000109221	0	0	1.0283	NA	NA
ENSDARG00000112639	0	0	1.0283	NA	NA
ENSDARG00000110080	0	0	1.0283	NA	NA
ENSDARG00000116360	0	0	1.0283	NA	NA
ENSDARG00000111187	0	0	1.0283	NA	NA
ENSDARG00000115434	0	0	1.0283	NA	NA
ENSDARG00000110916	0	0	1.0283	NA	NA
ENSDARG00000113973	0	0	1.0283	NA	NA
ENSDARG00000114264	0	0	1.0283	NA	NA
ENSDARG00000088961	0.231564	-0.145098	0.760154	0.596256	NA
ENSDARG00000107506	0.18088	-0.119688	0.749056	0.661222	NA
ENSDARG00000088616	0.949974	0.193734	0.636194	0.515327	0.624327
ENSDARG00000089179	5.1994	-0.723051	0.640167	0.0465012	0.0895112
ENSDARG00000093424	0.619775	-0.129574	0.66567	0.654305	NA
ENSDARG00000091477	0.955086	0.261439	0.581554	0.387767	0.502942
ENSDARG00000096065	0.158884	-0.0583788	0.839312	0.797427	NA
ENSDARG00000087743	0.425134	0.0586147	0.559572	0.838011	NA
ENSDARG00000094888	0.0839116	-0.0254675	0.892812	0.892793	NA
ENSDARG00000117132	1.7028	-0.381418	0.485983	0.198665	0.296146
ENSDARG00000117521	0.00886355	0	0.891774	1	NA
ENSDARG00000102791	0.803687	0.270898	0.599326	0.374771	NA
ENSDARG00000106667	0.0697087	-0.0417082	0.894645	0.825549	NA
ENSDARG00000117424	0.2366	-0.0662189	0.899041	0.727284	NA
ENSDARG00000110946	0.708531	0.277033	0.59658	0.364757	NA
ENSDARG00000093994	0.156047	-0.0750519	0.901076	0.693158	NA
ENSDARG00000096222	7.30452	0.369132	0.4418	0.194473	0.291264
ENSDARG00000094034	0.137252	-0.172404	0.840273	0.490949	NA
ENSDARG00000094177	0.571731	-0.0397313	0.56021	0.889615	NA
ENSDARG00000077220	4.96078	0.595614	0.558457	0.0724282	0.12951
ENSDARG00000109821	0.754438	0.0331942	0.527748	0.906869	NA
ENSDARG00000115802	0.177624	0	0.891774	1	NA
ENSDARG00000112048	0.0407718	0	0.891774	1	NA
ENSDARG00000114894	2.2759	0.375818	0.484036	0.204035	0.302515
ENSDARG00000110454	1.86924	-0.349606	0.550734	0.25521	0.361955
ENSDARG00000116625	7.12249	0.260158	0.267385	0.227946	0.330087
ENSDARG00000110290	0.609388	-0.0180501	0.566399	0.949718	NA
ENSDARG00000111966	0.353455	-0.066219	0.899041	0.727284	NA
ENSDARG00000115441	0	0	1.0283	NA	NA
ENSDARG00000115588	1.1052	-0.64769	0.825395	0.0841124	0.146437
ENSDARG00000112989	0	0	1.0283	NA	NA
ENSDARG00000109894	0	0	1.0283	NA	NA
ENSDARG00000115686	0	0	1.0283	NA	NA
ENSDARG00000098429	0	0	1.0283	NA	NA
ENSDARG00000113665	0	0	1.0283	NA	NA
ENSDARG00000111703	0	0	1.0283	NA	NA
ENSDARG00000116282	0	0	1.0283	NA	NA
ENSDARG00000110472	0	0	1.0283	NA	NA
ENSDARG00000113709	0	0	1.0283	NA	NA
ENSDARG00000114821	0	0	1.0283	NA	NA
ENSDARG00000114028	0	0	1.0283	NA	NA
ENSDARG00000111177	0	0	1.0283	NA	NA
ENSDARG00000113337	0	0	1.0283	NA	NA
ENSDARG00000115011	0	0	1.0283	NA	NA
ENSDARG00000110215	0	0	1.0283	NA	NA
ENSDARG00000117007	0	0	1.0283	NA	NA
ENSDARG00000115828	0	0	1.0283	NA	NA
ENSDARG00000113608	0	0	1.0283	NA	NA
ENSDARG00000113085	0	0	1.0283	NA	NA
ENSDARG00000111145	0	0	1.0283	NA	NA
ENSDARG00000113475	0	0	1.0283	NA	NA
ENSDARG00000116298	0	0	1.0283	NA	NA
ENSDARG00000100311	1.02319	0.129076	0.539894	0.654354	0.743288
ENSDARG00000100578	5.79929	0.424107	0.392078	0.118006	0.193698
ENSDARG00000100640	0.168371	-0.239713	0.797926	0.397117	NA
ENSDARG00000114042	0.0104036	-0.0580319	0.897375	0.759562	NA
ENSDARG00000098519	0	0	1.0283	NA	NA
ENSDARG00000110338	0	0	1.0283	NA	NA
ENSDARG00000099626	1.03319	0.0863818	0.577031	0.76469	0.832105
ENSDARG00000098406	16.8443	0.803648	0.459032	0.0110096	0.0259718
ENSDARG00000098522	0.295047	-0.0385471	0.767732	0.881666	NA
ENSDARG00000105244	0.0172057	0	0.891774	1	NA
ENSDARG00000098985	0.0401426	-0.0314368	0.893436	0.867902	NA
ENSDARG00000109740	0.0149367	0	0.891774	1	NA
ENSDARG00000101046	0	0	1.0283	NA	NA
ENSDARG00000100995	0.569513	-0.0678728	0.584027	0.813691	NA
ENSDARG00000117168	0.137278	0.00509982	0.876678	0.979641	NA
ENSDARG00000102994	0.106095	-0.0384169	0.846652	0.862082	NA
ENSDARG00000101829	0.656989	0.0505311	0.546334	0.859582	NA
ENSDARG00000104351	0.111236	-0.0121681	0.845223	0.955998	NA
ENSDARG00000102659	0	0	1.0283	NA	NA
ENSDARG00000105137	1.32973	0.389347	0.553035	0.211137	0.310514
ENSDARG00000116023	0.198938	-0.203544	0.75181	0.47758	NA
ENSDARG00000104468	0.0824478	-0.0687443	0.899459	0.717594	NA
ENSDARG00000117334	0.0177271	0	0.891774	1	NA
ENSDARG00000100387	0.515543	-0.053637	0.801897	0.827407	NA
ENSDARG00000100855	0.283837	-0.0460931	0.859748	0.829318	NA
ENSDARG00000113194	0	0	1.0283	NA	NA
ENSDARG00000110196	0	0	1.0283	NA	NA
ENSDARG00000103753	0.0251595	-0.0662189	0.899041	0.727284	NA
ENSDARG00000101006	0	0	1.0283	NA	NA
ENSDARG00000112468	0	0	1.0283	NA	NA
ENSDARG00000113340	0	0	1.0283	NA	NA
ENSDARG00000112757	0	0	1.0283	NA	NA
ENSDARG00000112514	0	0	1.0283	NA	NA
ENSDARG00000115393	0	0	1.0283	NA	NA
ENSDARG00000111032	0	0	1.0283	NA	NA
ENSDARG00000110162	0	0	1.0283	NA	NA
ENSDARG00000115551	0	0	1.0283	NA	NA
ENSDARG00000114371	0	0	1.0283	NA	NA
ENSDARG00000116031	0	0	1.0283	NA	NA
ENSDARG00000116010	0	0	1.0283	NA	NA
ENSDARG00000114772	0	0	1.0283	NA	NA
ENSDARG00000105306	1.37453	-0.3095	0.560182	0.310108	0.422586
ENSDARG00000102130	0.0320824	-0.0662189	0.899041	0.727284	NA
ENSDARG00000099174	0.113411	-0.110362	0.911623	0.565384	NA
ENSDARG00000101647	0	0	1.0283	NA	NA
ENSDARG00000101401	0.198327	-0.0580319	0.897375	0.759562	NA
ENSDARG00000113119	0.0139424	-0.0314368	0.893436	0.867902	NA
ENSDARG00000092775	0.999247	-0.071346	0.617076	0.804406	0.863054
ENSDARG00000100931	0	0	1.0283	NA	NA
ENSDARG00000098879	0.476692	-0.0763808	0.567909	0.790681	NA
ENSDARG00000098776	2.59528	0.269016	0.427517	0.328994	0.442926
ENSDARG00000100049	0.206957	-0.0707818	0.878804	0.729794	NA
ENSDARG00000109558	0.193802	-0.291769	0.750834	0.338389	NA
ENSDARG00000101292	0.227664	-0.202331	0.743212	0.482602	NA
ENSDARG00000103538	0.106895	0.00643642	0.891367	0.972854	NA
ENSDARG00000100412	6.37373	-1.42606	0.712243	0.00195823	0.00577677
ENSDARG00000100590	4.24704	-0.745708	0.669037	0.0448718	0.0869016
ENSDARG00000098610	3.68798	1.18947	0.791241	0.00847817	0.0207372
ENSDARG00000110123	0	0	1.0283	NA	NA
ENSDARG00000103310	1.0867	-0.345284	0.574639	0.266063	0.37426
ENSDARG00000102635	0.161815	-0.260109	0.803178	0.364466	NA
ENSDARG00000102595	6.00954	0.305322	0.363271	0.235172	0.338448
ENSDARG00000100283	0.555929	-0.332891	0.892326	0.237393	NA
ENSDARG00000099751	2.50715	1.47706	0.809965	0.00269917	0.007661
ENSDARG00000113052	0	0	1.0283	NA	NA
ENSDARG00000109735	0	0	1.0283	NA	NA
ENSDARG00000117791	0.0261368	-0.0662189	0.899041	0.727284	NA
ENSDARG00000117505	0	0	1.0283	NA	NA
ENSDARG00000106267	1.19745	0.0788998	0.668939	0.781737	0.845837
ENSDARG00000109339	0.148347	-0.101149	0.813975	0.681672	NA
ENSDARG00000115278	0	0	1.0283	NA	NA
ENSDARG00000103431	0	0	1.0283	NA	NA
ENSDARG00000102941	0.0543552	-0.072451	0.900453	0.703125	NA
ENSDARG00000111824	0.438933	-0.347278	0.710032	0.27597	NA
ENSDARG00000117658	0.0684489	-0.0254588	0.892812	0.892829	NA
ENSDARG00000112126	0.232981	0.0635122	0.635778	0.824799	NA
ENSDARG00000103105	0.157365	-0.114659	0.818491	0.642399	NA
ENSDARG00000113690	10.5121	2.23303	0.369703	8.19701e-11	9.99193e-10
ENSDARG00000099825	8.54914	2.35684	0.448821	6.98078e-09	6.26616e-08
ENSDARG00000103265	4.51775	1.59398	0.479612	3.77313e-05	0.000168364
ENSDARG00000098145	0.132435	-0.0283385	0.810615	0.90604	NA
ENSDARG00000111198	0.494316	-0.0377585	0.848869	0.863575	NA
ENSDARG00000102215	1.04947	-0.429335	0.593251	0.182532	0.276372
ENSDARG00000100673	0.374249	0.0483107	0.651065	0.86543	NA
ENSDARG00000115299	6.65329	-0.201866	0.4661	0.472895	0.584867
ENSDARG00000104968	4.48582	0.966262	0.470395	0.00363251	0.00995799
ENSDARG00000100414	0.51019	-0.0872875	0.904264	0.647268	NA
ENSDARG00000105245	0	0	1.0283	NA	NA
ENSDARG00000100537	0	0	1.0283	NA	NA
ENSDARG00000104052	0	0	1.0283	NA	NA
ENSDARG00000102278	0	0	1.0283	NA	NA
ENSDARG00000100987	0.0246905	-0.0314368	0.893436	0.867902	NA
ENSDARG00000113808	0.153085	-0.140991	0.798244	0.58831	NA
ENSDARG00000103281	1.26806	-0.412669	0.630456	0.204218	0.30273
ENSDARG00000101469	9.67553	-0.0277357	0.341321	0.90989	0.939034
ENSDARG00000098426	3.85726	0.853195	0.731725	0.0316062	0.0645846
ENSDARG00000104270	0	0	1.0283	NA	NA
ENSDARG00000093461	0.419045	-0.0972675	0.685123	0.732015	NA
ENSDARG00000103420	1.78064	-0.785745	0.736208	0.0432926	0.0843426
ENSDARG00000099932	0.201515	-0.0330556	0.865048	0.874418	NA
ENSDARG00000114391	0	0	1.0283	NA	NA
ENSDARG00000104262	0.278096	-0.15327	0.758875	0.578145	NA
ENSDARG00000099255	0.233066	-0.0580231	0.897374	0.759598	NA
ENSDARG00000098213	0.605245	-0.0432407	0.702147	0.876176	NA
ENSDARG00000099277	0.737113	0.790058	0.803734	0.0472727	NA
ENSDARG00000101997	1.62166	-0.37621	0.659799	0.243519	0.348521
ENSDARG00000100386	2.54713	-0.303119	0.538057	0.314014	0.426751
ENSDARG00000103536	0.0510441	0	0.891774	1	NA
ENSDARG00000101165	0.0103931	-0.0580231	0.897374	0.759598	NA
ENSDARG00000102256	2.33022	0.278681	0.495647	0.33937	0.453755
ENSDARG00000098193	0.744571	0.140522	0.715337	0.620406	NA
ENSDARG00000101483	1.10611	-0.346728	0.937602	0.200736	0.298655
ENSDARG00000093254	3.13762	0.134291	0.350554	0.589788	0.689261
ENSDARG00000098243	0.135243	0.00433491	0.891688	0.981689	NA
ENSDARG00000105057	0.0396881	-0.0785294	0.90194	0.679944	NA
ENSDARG00000103031	2.4285	1.51461	0.793805	0.00212585	0.00621266
ENSDARG00000102543	0	0	1.0283	NA	NA
ENSDARG00000098430	1.85661	0.938943	0.63791	0.01494	0.0338324
ENSDARG00000105304	0.781952	0.224867	0.689441	0.452688	NA
ENSDARG00000099670	0.494645	-0.118403	0.606497	0.684123	NA
ENSDARG00000101213	3.81906	2.69071	0.622193	4.18253e-07	2.7503e-06
ENSDARG00000098155	0.0264634	-0.0572129	0.897221	0.762823	NA
ENSDARG00000112406	0	0	1.0283	NA	NA
ENSDARG00000116226	0	0	1.0283	NA	NA
ENSDARG00000112295	0.256187	-0.283997	0.873804	0.295197	NA
ENSDARG00000111237	5.54299	-0.764982	0.932325	0.0547774	0.102937
ENSDARG00000115819	0.055773	0.0068878	0.891718	0.970912	NA
ENSDARG00000110315	0	0	1.0283	NA	NA
ENSDARG00000114779	0	0	1.0283	NA	NA
ENSDARG00000099372	0	0	1.0283	NA	NA
ENSDARG00000110135	0	0	1.0283	NA	NA
ENSDARG00000116179	0	0	1.0283	NA	NA
ENSDARG00000111012	0	0	1.0283	NA	NA
ENSDARG00000103411	0	0	1.0283	NA	NA
ENSDARG00000115716	0	0	1.0283	NA	NA
ENSDARG00000114100	0	0	1.0283	NA	NA
ENSDARG00000115021	0	0	1.0283	NA	NA
ENSDARG00000112047	0	0	1.0283	NA	NA
ENSDARG00000109304	0	0	1.0283	NA	NA
ENSDARG00000103201	0	0	1.0283	NA	NA
ENSDARG00000109296	0	0	1.0283	NA	NA
ENSDARG00000112791	0	0	1.0283	NA	NA
ENSDARG00000114429	0	0	1.0283	NA	NA
ENSDARG00000117174	0.0875854	-0.0152405	0.892165	0.935672	NA
ENSDARG00000114924	0	0	1.0283	NA	NA
ENSDARG00000103635	0	0	1.0283	NA	NA
ENSDARG00000098506	0.67965	1.00412	0.851422	0.0214656	NA
ENSDARG00000101517	4.60968	1.3911	0.644728	0.00140987	0.0043109
ENSDARG00000103719	0	0	1.0283	NA	NA
ENSDARG00000089005	0	0	1.0283	NA	NA
ENSDARG00000117343	0.0563809	-0.066219	0.899041	0.727284	NA
ENSDARG00000102455	0.90489	-0.195718	0.743579	NA	NA
ENSDARG00000110323	1.67608	-0.0686904	0.41923	0.796864	0.857391
ENSDARG00000101351	1.62345	-0.972464	0.775346	0.0207259	0.0448686
ENSDARG00000104893	3.13095	1.11136	0.644096	0.00616344	0.0157538
ENSDARG00000113022	11.5769	3.49558	1.68235	5.69397e-05	0.000244085
ENSDARG00000111731	0.373338	0.198757	0.681433	0.502339	NA
ENSDARG00000102342	0	0	1.0283	NA	NA
ENSDARG00000100492	0.57508	0.387441	0.897219	0.195186	NA
ENSDARG00000099845	6.06855	-0.172963	0.290927	0.445259	0.560168
ENSDARG00000113974	0	0	1.0283	NA	NA
ENSDARG00000098585	0.809614	0.312921	0.571025	0.3076	NA
ENSDARG00000104476	1.51539	1.24755	0.836306	0.00774102	0.0192084
ENSDARG00000101912	0	0	1.0283	NA	NA
ENSDARG00000101065	0.621906	-0.078754	0.819478	0.743365	NA
ENSDARG00000117387	0.166968	-0.0662189	0.899041	0.727284	NA
ENSDARG00000101968	0	0	1.0283	NA	NA
ENSDARG00000115524	5.10775	0.889341	0.906514	0.0354217	0.0712327
ENSDARG00000099046	2.16008	0.842009	0.537709	0.0152108	0.0343552
ENSDARG00000092938	0.606566	-0.103589	0.68606	0.71574	NA
ENSDARG00000098884	0.949411	-0.421095	0.668137	0.201346	0.299419
ENSDARG00000103119	6.17182	-0.133315	0.310308	0.56965	0.671779
ENSDARG00000103417	1.47787	0.283638	0.434914	0.307977	0.420356
ENSDARG00000103103	3.2892	-0.976723	0.737988	0.0182654	0.0401786
ENSDARG00000100865	0.813197	0.284686	0.616146	0.355258	NA
ENSDARG00000101664	0.261776	-0.200561	0.839478	0.437645	NA
ENSDARG00000101137	2.85968	-0.179708	0.380727	0.488434	0.599244
ENSDARG00000103400	0.706817	0.0300721	0.478346	0.913711	NA
ENSDARG00000100777	0.632242	-0.205824	0.543716	0.483606	NA
ENSDARG00000100229	0.952962	0.025619	0.530886	0.928104	0.951644
ENSDARG00000112450	0.625357	0.228863	0.886265	0.354223	NA
ENSDARG00000094500	0.143729	-0.156569	0.800805	0.551158	NA
ENSDARG00000099355	24.1094	-0.067575	0.277382	0.75875	0.827811
ENSDARG00000104804	14.1563	5.04564	1.09788	1.25168e-09	1.27519e-08
ENSDARG00000101274	0.330495	0.0340003	0.607093	0.905704	NA
ENSDARG00000110144	0	0	1.0283	NA	NA
ENSDARG00000115894	1.51626	-0.152021	0.563042	0.602254	0.699794
ENSDARG00000092197	1.0442	-0.20601	0.768103	0.467095	0.579719
ENSDARG00000100221	0.00944046	-0.0572129	0.897221	0.762823	NA
ENSDARG00000098727	0	0	1.0283	NA	NA
ENSDARG00000104124	1.45541	0.60357	0.762488	0.0977921	0.1658
ENSDARG00000103721	0.0805626	-0.0660818	0.899011	0.72782	NA
ENSDARG00000103597	0.566804	0.179585	0.621737	0.544512	NA
ENSDARG00000117381	0	0	1.0283	NA	NA
ENSDARG00000087544	1.23005	0.596551	0.664919	0.0909484	0.156396
ENSDARG00000104884	0.0226789	0	0.891774	1	NA
ENSDARG00000103636	0.933914	0.104219	0.512841	0.713774	NA
ENSDARG00000101392	0	0	1.0283	NA	NA
ENSDARG00000103208	0.840291	-0.60614	1.06201	0.0702967	NA
ENSDARG00000100137	0	0	1.0283	NA	NA
ENSDARG00000117223	0.0330172	-0.0152405	0.892165	0.935673	NA
ENSDARG00000104053	0.0358525	-0.0314368	0.893436	0.867902	NA
ENSDARG00000104362	0.0379564	-0.073065	0.900598	0.700766	NA
ENSDARG00000116887	0	0	1.0283	NA	NA
ENSDARG00000114009	0	0	1.0283	NA	NA
ENSDARG00000098775	0	0	1.0283	NA	NA
ENSDARG00000113984	0	0	1.0283	NA	NA
ENSDARG00000113412	0	0	1.0283	NA	NA
ENSDARG00000111764	0.0547371	0	0.891774	1	NA
ENSDARG00000116034	0	0	1.0283	NA	NA
ENSDARG00000115113	0	0	1.0283	NA	NA
ENSDARG00000103968	0	0	1.0283	NA	NA
ENSDARG00000111137	0	0	1.0283	NA	NA
ENSDARG00000116979	0	0	1.0283	NA	NA
ENSDARG00000100257	1.98603	0.517235	0.487189	0.0914704	0.157081
ENSDARG00000103091	0.298751	0.0898614	0.768559	0.732783	NA
ENSDARG00000111959	0.489513	-0.204132	0.73888	0.480505	NA
ENSDARG00000098244	0.0869358	-0.0152405	0.892165	0.935673	NA
ENSDARG00000111278	0	0	1.0283	NA	NA
ENSDARG00000116653	0	0	1.0283	NA	NA
ENSDARG00000111330	0	0	1.0283	NA	NA
ENSDARG00000109254	0	0	1.0283	NA	NA
ENSDARG00000117056	0	0	1.0283	NA	NA
ENSDARG00000114101	0.0228025	-0.0662189	0.899041	0.727284	NA
ENSDARG00000109985	0	0	1.0283	NA	NA
ENSDARG00000100723	0.895905	0.347665	0.695771	0.275922	NA
ENSDARG00000105058	0.101176	-0.0422623	0.886734	0.828513	NA
ENSDARG00000104697	3.01148	-0.150154	0.346385	0.544771	0.649573
ENSDARG00000117604	0.070976	-0.0806438	0.865509	0.707965	NA
ENSDARG00000105266	3.58999	1.09324	0.514018	0.00238273	0.00685663
ENSDARG00000103381	4.14483	0.11423	0.371681	0.654601	0.74349
ENSDARG00000102917	2.41555	0.626923	0.85394	0.0907419	0.156078
ENSDARG00000110637	2.35031	-0.2576	0.520856	0.381938	0.497153
ENSDARG00000098095	0.117482	-0.0925751	0.905793	0.62795	NA
ENSDARG00000102931	0	0	1.0283	NA	NA
ENSDARG00000104335	0.39139	0.058657	0.544101	0.83732	NA
ENSDARG00000116479	0	0	1.0283	NA	NA
ENSDARG00000113324	0.204418	-0.0634154	0.87191	0.760742	NA
ENSDARG00000104888	6.44288	1.83315	1.73497	0.00224701	0.00651821
ENSDARG00000098536	0.120209	-0.0933872	0.8933	0.640447	NA
ENSDARG00000101382	0.00815944	0	0.891774	1	NA
ENSDARG00000109987	0	0	1.0283	NA	NA
ENSDARG00000109781	0	0	1.0283	NA	NA
ENSDARG00000116121	0	0	1.0283	NA	NA
ENSDARG00000116549	0	0	1.0283	NA	NA
ENSDARG00000113358	0	0	1.0283	NA	NA
ENSDARG00000111752	0	0	1.0283	NA	NA
ENSDARG00000113921	0	0	1.0283	NA	NA
ENSDARG00000116964	0	0	1.0283	NA	NA
ENSDARG00000110389	0	0	1.0283	NA	NA
ENSDARG00000110249	0	0	1.0283	NA	NA
ENSDARG00000110122	0	0	1.0283	NA	NA
ENSDARG00000113051	0	0	1.0283	NA	NA
ENSDARG00000116247	0	0	1.0283	NA	NA
ENSDARG00000116336	0.0139424	-0.0314368	0.893436	0.867902	NA
ENSDARG00000101304	0.00944046	-0.0572129	0.897221	0.762823	NA
ENSDARG00000103955	0.335836	-0.0861559	0.835881	0.71189	NA
ENSDARG00000095992	0	0	1.0283	NA	NA
ENSDARG00000114969	0	0	1.0283	NA	NA
ENSDARG00000089934	1.05196	-0.00544962	0.496833	0.984472	0.990086
ENSDARG00000096127	0.055686	-0.0490489	0.895729	0.795669	NA
ENSDARG00000095990	0.129782	-0.0662189	0.899041	0.727284	NA
ENSDARG00000095198	0	0	1.0283	NA	NA
ENSDARG00000093220	0.112286	-0.0746706	0.786436	0.76945	NA
ENSDARG00000113582	2.88741	-0.436531	0.653879	0.186613	0.281328
ENSDARG00000105111	0.0172057	0	0.891774	1	NA
ENSDARG00000101842	0.772268	0.285848	0.565204	0.345996	NA
ENSDARG00000100571	0.48461	-0.0648592	0.627527	0.821455	NA
ENSDARG00000077697	2.24755	-0.399128	0.509826	0.188558	0.283803
ENSDARG00000076255	0.63905	0.033892	0.57332	0.905905	NA
ENSDARG00000109366	0.122573	0.023326	0.892294	0.901881	NA
ENSDARG00000096210	0.452431	-0.00572332	0.623776	0.98404	NA
ENSDARG00000088915	6.54697	3.35754	0.482431	5.69359e-14	1.11033e-12
ENSDARG00000109840	0.0335245	0	0.891774	1	NA
ENSDARG00000096026	1.77749	0.402215	0.723837	0.220502	0.321331
ENSDARG00000094195	0.13604	-0.159238	0.843695	0.516147	NA
ENSDARG00000094653	1.98163	1.27998	0.674204	0.00311291	0.00869583
ENSDARG00000114536	0.437457	-0.0998738	0.636465	0.729644	NA
ENSDARG00000117302	0.589041	-0.0662189	0.899041	0.727284	NA
ENSDARG00000078728	6.60256	-1.09792	0.624074	0.00584866	0.0150561
ENSDARG00000086615	10.3364	-2.42845	0.450842	3.30015e-09	3.13572e-08
ENSDARG00000095605	0.639708	-0.213757	0.617994	0.475981	NA
ENSDARG00000090734	81.0847	-1.72242	0.555	6.98132e-05	0.000293273
ENSDARG00000094119	55.469	6.26669	2.4168	2.83389e-06	1.58328e-05
ENSDARG00000092784	0.297833	-0.0179817	0.723336	0.947269	NA
ENSDARG00000115017	3.71673	-3.52012	1.43064	2.56357e-05	0.00011899
ENSDARG00000095998	99.104	8.69505	0.889428	6.30316e-24	3.6383e-22
ENSDARG00000096144	0.191373	0.0641231	0.897501	0.736563	NA
ENSDARG00000117801	0	0	1.0283	NA	NA
ENSDARG00000096024	0.0367449	-0.0498354	0.895856	0.792489	NA
ENSDARG00000114860	0.145654	-0.0662189	0.899041	0.727284	NA
ENSDARG00000115069	0	0	1.0283	NA	NA
ENSDARG00000114557	0	0	1.0283	NA	NA
ENSDARG00000112012	0	0	1.0283	NA	NA
ENSDARG00000113844	0	0	1.0283	NA	NA
ENSDARG00000116616	0	0	1.0283	NA	NA
ENSDARG00000115827	0	0	1.0283	NA	NA
ENSDARG00000114972	0	0	1.0283	NA	NA
ENSDARG00000116911	0	0	1.0283	NA	NA
ENSDARG00000113612	0	0	1.0283	NA	NA
ENSDARG00000111575	0	0	1.0283	NA	NA
ENSDARG00000101524	0.278155	-0.273375	0.748483	0.364211	NA
ENSDARG00000099036	0.247999	-0.0687415	0.802334	0.781074	NA
ENSDARG00000103439	0.34743	-0.0376039	0.751621	0.886918	NA
ENSDARG00000103343	1.65293	1.62694	1.00189	0.00300598	0.00843533
ENSDARG00000112070	0.820407	0.118389	0.674299	0.680363	NA
ENSDARG00000104523	0.317272	0.0268112	0.778384	0.916044	NA
ENSDARG00000105144	5.0065	0.127092	0.43732	0.640569	0.731827
ENSDARG00000104416	2.10961	0.940804	0.668938	0.0169429	0.0376726
ENSDARG00000103003	9.5126	0.573907	0.396887	0.0398373	0.0786976
ENSDARG00000100647	0.0139459	-0.0314368	0.893436	0.867902	NA
ENSDARG00000099597	0.62982	-0.139032	0.620772	0.634622	NA
ENSDARG00000116007	3.11081	-2.40297	0.609143	2.42436e-06	1.37151e-05
ENSDARG00000088301	3.38917	0.258825	0.437393	0.351218	0.466103
ENSDARG00000110403	3.17226	0.25935	0.579399	0.390925	0.50625
ENSDARG00000095418	0.0187805	-0.0314368	0.893436	0.867902	NA
ENSDARG00000095155	0.133032	-0.0809904	0.772392	0.756159	NA
ENSDARG00000092080	0.344725	-0.160613	0.69479	0.579234	NA
ENSDARG00000093803	17.8778	-1.53913	0.545022	0.000191628	0.000727169
ENSDARG00000094223	0	0	1.0283	NA	NA
ENSDARG00000095126	7.02724	0.200893	0.302633	0.386331	0.50151
ENSDARG00000097347	0.00677722	0	0.891774	1	NA
ENSDARG00000094304	0.664101	0.270546	0.683408	0.378007	NA
ENSDARG00000096100	0.338513	-0.0842215	0.903421	0.658612	NA
ENSDARG00000111024	0	0	1.0283	NA	NA
ENSDARG00000115032	0	0	1.0283	NA	NA
ENSDARG00000113038	0	0	1.0283	NA	NA
ENSDARG00000111688	0	0	1.0283	NA	NA
ENSDARG00000112896	0	0	1.0283	NA	NA
ENSDARG00000112599	0	0	1.0283	NA	NA
ENSDARG00000093633	0.0701881	-0.0334302	0.893564	0.859682	NA
ENSDARG00000117620	0.833455	0.0224774	0.774597	0.929941	NA
ENSDARG00000092940	0.0428058	-0.0408948	0.894536	0.828882	NA
ENSDARG00000114228	0	0	1.0283	NA	NA
ENSDARG00000093576	0.259161	0.0703769	0.87329	0.73571	NA
ENSDARG00000094615	0.0949543	-0.0152405	0.892165	0.935673	NA
ENSDARG00000113652	0	0	1.0283	NA	NA
ENSDARG00000114186	0	0	1.0283	NA	NA
ENSDARG00000109896	0	0	1.0283	NA	NA
ENSDARG00000112345	0	0	1.0283	NA	NA
ENSDARG00000117081	0	0	1.0283	NA	NA
ENSDARG00000112603	0	0	1.0283	NA	NA
ENSDARG00000111851	0	0	1.0283	NA	NA
ENSDARG00000114646	0.793105	-0.330977	0.556075	0.279999	NA
ENSDARG00000100934	0	0	1.0283	NA	NA
ENSDARG00000109244	0	0	1.0283	NA	NA
ENSDARG00000110684	0	0	1.0283	NA	NA
ENSDARG00000109860	0	0	1.0283	NA	NA
ENSDARG00000116746	0	0	1.0283	NA	NA
ENSDARG00000111592	0	0	1.0283	NA	NA
ENSDARG00000113647	0	0	1.0283	NA	NA
ENSDARG00000116492	0	0	1.0283	NA	NA
ENSDARG00000113873	0	0	1.0283	NA	NA
ENSDARG00000110538	0	0	1.0283	NA	NA
ENSDARG00000116144	0	0	1.0283	NA	NA
ENSDARG00000113682	0	0	1.0283	NA	NA
ENSDARG00000110974	0	0	1.0283	NA	NA
ENSDARG00000113979	0	0	1.0283	NA	NA
ENSDARG00000112166	0	0	1.0283	NA	NA
ENSDARG00000109822	0	0	1.0283	NA	NA
ENSDARG00000110052	0	0	1.0283	NA	NA
ENSDARG00000109322	0	0	1.0283	NA	NA
ENSDARG00000112182	0	0	1.0283	NA	NA
ENSDARG00000102673	2.15315	0.130284	0.346808	0.599028	0.697246
ENSDARG00000100421	2.43072	0.442848	0.420949	0.116238	0.191276
ENSDARG00000100335	1.90857	-0.179629	0.476804	0.524363	0.631905
ENSDARG00000104006	2.2517	-0.207582	0.398681	0.434063	0.549979
ENSDARG00000111178	0	0	1.0283	NA	NA
ENSDARG00000116114	0	0	1.0283	NA	NA
ENSDARG00000098196	7.07255	0.397711	0.284338	0.077361	0.136857
ENSDARG00000105038	1.72531	0.259965	0.517417	0.376968	0.492138
ENSDARG00000102212	19.5282	0.591449	0.399771	0.0353861	0.0711744
ENSDARG00000098094	1.18494	0.678387	0.829014	0.0748848	0.133252
ENSDARG00000100329	0.971819	-0.050643	0.508822	0.857484	0.903081
ENSDARG00000114441	0	0	1.0283	NA	NA
ENSDARG00000103809	0	0	1.0283	NA	NA
ENSDARG00000104004	0.275782	-0.100735	0.908336	0.598773	NA
ENSDARG00000100384	0.0187805	-0.0314368	0.893436	0.867902	NA
ENSDARG00000101682	0.111489	-0.00558507	0.841863	0.979966	NA
ENSDARG00000099963	0.714858	0.0905943	0.569412	0.753473	NA
ENSDARG00000103527	0.387944	0.243838	0.669306	0.421611	NA
ENSDARG00000104026	8.61809	-0.299688	0.286931	0.184134	0.27831
ENSDARG00000107425	0.539184	0.00312196	0.521413	0.991194	NA
ENSDARG00000117773	0.0218596	0	0.891774	1	NA
ENSDARG00000099346	2.9599	0.139702	0.35096	0.575223	0.676234
ENSDARG00000100911	0.430545	-0.0537996	0.717768	0.844715	NA
ENSDARG00000116149	0	0	1.0283	NA	NA
ENSDARG00000116692	2.36296	0.593235	0.587639	0.079329	0.139652
ENSDARG00000099544	0.703681	-0.211401	0.592378	0.478927	NA
ENSDARG00000116367	2.91672	-0.146701	0.515851	0.60866	0.705187
ENSDARG00000110878	32.6991	1.27356	0.375441	3.76578e-05	0.00016814
ENSDARG00000100110	0.663028	0.152599	0.574699	0.601893	NA
ENSDARG00000104822	0.739068	-0.35394	0.800862	0.255623	NA
ENSDARG00000098077	1.97334	-0.0769463	0.460924	0.779969	0.844463
ENSDARG00000100509	0.00886355	0	0.891774	1	NA
ENSDARG00000100460	2.09269	-0.353322	0.420305	0.202916	0.301214
ENSDARG00000099180	4.44294	-0.615739	0.596925	0.0721316	0.129085
ENSDARG00000099669	2.22524	-0.326511	0.606958	0.295578	0.406752
ENSDARG00000112928	0.888611	-0.168582	0.516986	0.558211	NA
ENSDARG00000103495	1.63872	0.784012	0.689219	0.0392576	0.0777516
ENSDARG00000112487	3.92697	3.15204	0.62281	7.39194e-09	6.60502e-08
ENSDARG00000117644	0.199112	-0.0972821	0.878386	0.644225	NA
ENSDARG00000105119	2.63926	0.0363441	0.377399	0.887119	0.923435
ENSDARG00000110769	1.79674	0.785571	0.883917	0.0510629	0.0969095
ENSDARG00000100090	0	0	1.0283	NA	NA
ENSDARG00000111518	6.13848	0.0444013	0.348312	0.857574	0.903115
ENSDARG00000091994	0.697169	-0.131858	0.547751	0.648404	NA
ENSDARG00000101946	0.761357	-0.817818	0.87873	0.0452802	NA
ENSDARG00000098087	0.721186	0.154552	0.508127	0.588809	NA
ENSDARG00000117495	0.156072	-0.103103	0.783504	0.691219	NA
ENSDARG00000067592	0.267954	-0.120226	0.847632	0.606981	NA
ENSDARG00000117806	0	0	1.0283	NA	NA
ENSDARG00000101424	0.00944046	-0.0572129	0.897221	0.762823	NA
ENSDARG00000094212	0.0309346	0	0.891774	1	NA
ENSDARG00000112369	0.0907109	-0.078451	0.822448	0.742756	NA
ENSDARG00000099055	0.04675	-0.0739706	0.900814	0.697294	NA
ENSDARG00000100434	0.169427	-0.11699	0.683198	0.682641	NA
ENSDARG00000117113	0.7497	-0.157875	0.585018	0.590595	NA
ENSDARG00000102262	0.293723	-0.412051	0.913007	0.173993	NA
ENSDARG00000101843	1.59171	-0.122741	0.596632	0.673422	0.75948
ENSDARG00000113713	0.192743	-0.146304	0.789064	0.580709	NA
ENSDARG00000099590	0	0	1.0283	NA	NA
ENSDARG00000103172	0.139419	-0.144011	0.870345	0.526786	NA
ENSDARG00000088847	0.514846	-0.75691	0.969799	0.054989	NA
ENSDARG00000099414	0.350206	-0.286837	0.835244	0.314317	NA
ENSDARG00000103079	0.0241269	0	0.891774	1	NA
ENSDARG00000102873	0.316328	0.0355846	0.656069	0.900341	NA
ENSDARG00000099347	0	0	1.0283	NA	NA
ENSDARG00000105262	0	0	1.0283	NA	NA
ENSDARG00000101772	0.204158	-0.0533315	0.81095	0.825387	NA
ENSDARG00000100652	1.71483	-1.12349	0.881309	0.0142491	0.0324483
ENSDARG00000098892	2.93262	0.0926478	0.344169	0.706963	0.7869
ENSDARG00000100671	1.88011	-0.210116	0.625848	0.48315	0.594486
ENSDARG00000101230	0.0798948	-0.0322837	0.890841	0.865798	NA
ENSDARG00000104819	0.402037	-0.0940224	0.795461	0.710775	NA
ENSDARG00000104616	0.0228025	-0.0662189	0.899041	0.727284	NA
ENSDARG00000104887	1.24971	-0.230722	0.476673	0.418068	0.533502
ENSDARG00000100262	1.08217	-0.0408156	0.448951	0.880984	0.918821
ENSDARG00000104737	0.524256	-0.489468	0.704995	0.152809	NA
ENSDARG00000100842	1.10409	0.257619	0.516869	0.380858	0.496047
ENSDARG00000111998	0.761908	-0.00331901	0.509035	0.990593	NA
ENSDARG00000110917	0.339186	-0.10046	0.657914	0.726767	NA
ENSDARG00000098628	0.21944	0.155888	0.717036	0.585094	NA
ENSDARG00000100079	0	0	1.0283	NA	NA
ENSDARG00000113622	0	0	1.0283	NA	NA
ENSDARG00000116572	0	0	1.0283	NA	NA
ENSDARG00000110800	0	0	1.0283	NA	NA
ENSDARG00000111777	0	0	1.0283	NA	NA
ENSDARG00000115010	0	0	1.0283	NA	NA
ENSDARG00000117139	0	0	1.0283	NA	NA
ENSDARG00000114506	0	0	1.0283	NA	NA
ENSDARG00000110860	0.208683	0.00433486	0.891688	0.981689	NA
ENSDARG00000099293	0.0438518	-0.0572129	0.897221	0.762823	NA
ENSDARG00000113010	0	0	1.0283	NA	NA
ENSDARG00000110107	0	0	1.0283	NA	NA
ENSDARG00000115725	0	0	1.0283	NA	NA
ENSDARG00000115917	0	0	1.0283	NA	NA
ENSDARG00000109367	0	0	1.0283	NA	NA
ENSDARG00000114596	0	0	1.0283	NA	NA
ENSDARG00000115107	0	0	1.0283	NA	NA
ENSDARG00000109213	0	0	1.0283	NA	NA
ENSDARG00000113141	0.509654	-0.283817	0.665403	0.358823	NA
ENSDARG00000115443	0	0	1.0283	NA	NA
ENSDARG00000111255	0.0358525	-0.0314368	0.893436	0.867902	NA
ENSDARG00000112813	0	0	1.0283	NA	NA
ENSDARG00000112158	0	0	1.0283	NA	NA
ENSDARG00000112350	0	0	1.0283	NA	NA
ENSDARG00000113908	0	0	1.0283	NA	NA
ENSDARG00000105219	0.519122	-0.749688	0.8634	0.0578808	NA
ENSDARG00000109255	0.588247	0.177397	0.599316	0.548561	NA
ENSDARG00000098199	0.0294867	0	0.891774	1	NA
ENSDARG00000100370	4.24061	0.521602	0.524837	0.0997379	0.168543
ENSDARG00000112586	0.622989	-0.0234864	0.67372	0.933552	NA
ENSDARG00000100463	0.239057	0.0937078	0.878451	0.655132	NA
ENSDARG00000104088	4.25676	0.507298	0.416489	0.0735396	0.131237
ENSDARG00000101528	0.196956	-0.0671331	0.755836	0.800077	NA
ENSDARG00000103458	0.0228094	-0.0314369	0.893436	0.867902	NA
ENSDARG00000098604	0.208128	-0.125697	0.854441	0.586963	NA
ENSDARG00000107283	0.64236	0.0855902	0.634206	0.766458	NA
ENSDARG00000098383	6.96857	-0.00615251	0.280118	0.977812	0.985527
ENSDARG00000116620	0	0	1.0283	NA	NA
ENSDARG00000115312	0	0	1.0283	NA	NA
ENSDARG00000114875	0	0	1.0283	NA	NA
ENSDARG00000114713	0	0	1.0283	NA	NA
ENSDARG00000110861	0	0	1.0283	NA	NA
ENSDARG00000104226	0	0	1.0283	NA	NA
ENSDARG00000094175	0.941104	0.0441152	0.522041	0.876279	NA
ENSDARG00000098991	1.02089	0.0132323	0.492534	0.962234	0.97497
ENSDARG00000103239	0.34065	-0.231173	0.736332	0.432986	NA
ENSDARG00000104892	0.0694714	-0.0314369	0.893436	0.867902	NA
ENSDARG00000100556	4.57409	3.26127	0.773764	2.39923e-07	1.65003e-06
ENSDARG00000100761	0	0	1.0283	NA	NA
ENSDARG00000113804	3.76604	0.463117	0.425743	0.103551	0.173885
ENSDARG00000100160	0.197736	-0.0120577	0.703934	0.965185	NA
ENSDARG00000116574	0.819335	-0.557373	0.671098	0.10997	NA
ENSDARG00000104446	0.145374	0.00148335	0.874428	0.994123	NA
ENSDARG00000098183	0.16963	0.0584393	0.727281	0.830284	NA
ENSDARG00000100864	0.551213	0.338867	0.879085	0.239461	NA
ENSDARG00000103227	0	0	1.0283	NA	NA
ENSDARG00000109951	0	0	1.0283	NA	NA
ENSDARG00000101174	8.34617	1.4849	0.961609	0.00447451	0.0119668
ENSDARG00000115416	0.244014	-0.227583	0.880785	0.36086	NA
ENSDARG00000104266	5.61057	2.17868	0.523284	1.20019e-06	7.21922e-06
ENSDARG00000117453	0.720836	-0.155643	0.682794	0.592098	NA
ENSDARG00000098721	1.41421	-0.358878	0.577863	0.250508	0.356679
ENSDARG00000099048	0.824704	-0.160254	0.612066	0.586248	NA
ENSDARG00000112940	0.920672	0.161822	0.525165	0.574962	NA
ENSDARG00000112473	1.1623	0.127153	0.429247	0.638231	0.730122
ENSDARG00000116873	0	0	1.0283	NA	NA
ENSDARG00000115589	0	0	1.0283	NA	NA
ENSDARG00000103749	0	0	1.0283	NA	NA
ENSDARG00000113887	0	0	1.0283	NA	NA
ENSDARG00000116061	0	0	1.0283	NA	NA
ENSDARG00000116189	0	0	1.0283	NA	NA
ENSDARG00000116342	0	0	1.0283	NA	NA
ENSDARG00000111532	0	0	1.0283	NA	NA
ENSDARG00000117047	0	0	1.0283	NA	NA
ENSDARG00000115808	0	0	1.0283	NA	NA
ENSDARG00000103784	0	0	1.0283	NA	NA
ENSDARG00000111972	0	0	1.0283	NA	NA
ENSDARG00000113519	0.0784876	-0.0414695	0.893222	0.827458	NA
[truncated: 30,061 more rows]

## Sheet: Cryoiunjury_vs_Sham_DESeq2
Supplementary Table 1. Statistical pairwise comparisons using DESeq2 or edgeR.
Shown in the table are the statistical results of the comparisons, including, and identifier such as the respective ensembl gene id, base mean, p-values, adjusted p-values and log-fold-change columns for each respective comparison and tool used.
Data for Cryoinjury vs Sham DESeq2.
ID	baseMean	log2FoldChange	lfcSE	pvalue	padj
ENSDARG00000102141	107.056	0.154061	0.123883	0.15296	0.344614
ENSDARG00000102123	31.8478	-0.0971574	0.169038	0.455331	0.664788
ENSDARG00000114503	83.3317	-0.531875	0.216673	0.0007158	0.00668631
ENSDARG00000115971	188.857	0.276879	0.552707	0.0786488	0.220095
ENSDARG00000098311	60.6298	0.0340072	0.152638	0.782748	0.889979
ENSDARG00000104839	0.184528	0.0147315	0.455622	0.869022	NA
ENSDARG00000100143	105.53	-0.159662	0.149425	0.191196	0.396535
ENSDARG00000102474	236.338	0.0924355	0.139765	0.429734	0.643592
ENSDARG00000104049	278.041	-0.290834	0.10766	0.00268253	0.018593
ENSDARG00000102226	14.6655	0.0400072	0.295016	0.774872	0.886314
ENSDARG00000103095	388.672	0.0423639	0.140879	0.7187	0.853911
ENSDARG00000102128	155.125	0.390817	0.114905	0.000115536	0.00158907
ENSDARG00000110470	3.65449	0.0521372	0.283478	0.711912	0.849001
ENSDARG00000100422	3.08603	0.314532	0.458383	0.0813714	0.22538
ENSDARG00000104632	78.1117	-0.265859	0.215818	0.0722697	0.207564
ENSDARG00000100660	265.006	-0.0720691	0.196068	0.599524	0.775551
ENSDARG00000113107	36.9213	-0.0835311	0.252493	0.559898	0.748073
ENSDARG00000099787	18.5466	-0.500815	0.245092	0.0027572	0.0189541
ENSDARG00000112451	2.05456	-0.0128298	0.351155	0.92212	0.963852
ENSDARG00000070546	1.29171	0.0101794	0.362375	0.936918	0.970409
ENSDARG00000045914	1038.17	-0.324649	0.105874	0.000671896	0.00638312
ENSDARG00000045913	156.888	-0.179814	0.127666	0.102681	0.264124
ENSDARG00000045911	180.967	0.1514	0.13876	0.194107	0.399839
ENSDARG00000045910	95.0104	0.0646736	0.14436	0.588129	0.767677
ENSDARG00000045909	38.3322	0.742428	0.25943	9.1094e-05	0.0013242
ENSDARG00000025073	4684.23	-0.183951	0.103101	0.0493863	0.160645
ENSDARG00000084828	0.407014	0.043309	0.409457	0.710474	NA
ENSDARG00000095951	0.357733	0.0644091	0.413335	0.589017	NA
ENSDARG00000093924	0.520053	0.0349772	0.438566	0.732135	NA
ENSDARG00000108269	0	0	0.564361	NA	NA
ENSDARG00000084451	0.519422	0.0118627	0.496215	0.833589	NA
ENSDARG00000031737	1.18148	0.0269987	0.378227	0.829345	NA
ENSDARG00000099652	386.118	-0.106708	0.087613	0.190012	0.394814
ENSDARG00000101047	288.599	0.00869082	0.121832	0.934962	0.969867
ENSDARG00000102104	134.633	0.0098084	0.137019	0.932345	0.968916
ENSDARG00000099833	111.357	-0.0162212	0.16656	0.899854	0.954436
ENSDARG00000103870	8.23103	0.0197171	0.26935	0.888259	0.948855
ENSDARG00000096118	65.2945	-0.575319	0.359935	0.00589043	0.0337817
ENSDARG00000045900	88.0316	0.160193	0.150676	0.191931	0.397193
ENSDARG00000016968	423.359	0.0930631	0.102882	0.318545	0.541781
ENSDARG00000102878	436.382	-0.58447	0.170572	1.762e-05	0.000357086
ENSDARG00000059311	12.9935	0.357993	0.299564	0.039215	0.136597
ENSDARG00000017386	70.9657	-0.0344798	0.164159	0.787737	0.892187
ENSDARG00000045898	14.286	0.324314	0.338336	0.0662892	0.196344
ENSDARG00000006060	182.047	0.40448	0.234715	0.0110547	0.0540249
ENSDARG00000113105	1.9344	0.202938	0.488007	0.156069	0.34915
ENSDARG00000103050	1.88802	-0.044188	0.413704	0.70117	0.842141
ENSDARG00000070535	4.01311	0.288171	0.469101	0.0960386	0.252061
ENSDARG00000013789	3.0819	0.0284175	0.288242	0.83888	0.921838
ENSDARG00000063686	132.52	-0.122126	0.127798	0.267809	0.488692
ENSDARG00000087962	185.109	-0.352702	0.128945	0.00144364	0.0115513
ENSDARG00000099313	253.436	0.420961	0.158264	0.000937054	0.00822356
ENSDARG00000103102	2.84517	0.116904	0.325364	0.423144	0.63827
ENSDARG00000104018	1335.12	-0.157598	0.0794099	0.035315	0.126686
ENSDARG00000102157	2.01569	-0.285424	0.528792	0.0834199	0.22885
ENSDARG00000098612	12.0576	0.0318823	0.262212	0.820878	0.912058
ENSDARG00000100898	0	0	0.564361	NA	NA
ENSDARG00000102340	11.5755	0.0774012	0.226658	0.584406	0.76562
ENSDARG00000111388	87.8481	0.032277	0.14503	0.787484	0.892058
ENSDARG00000025601	31.3209	0.0598019	0.35813	0.654607	0.810849
ENSDARG00000063672	62.3626	-0.0378055	0.146673	0.753807	0.874343
ENSDARG00000018149	844.473	0.0450913	0.173053	0.731003	0.861308
ENSDARG00000095920	22.0906	-0.395801	0.547766	0.0436642	0.147057
ENSDARG00000045886	1477.92	-0.191696	0.133373	0.0915237	0.243925
ENSDARG00000045885	371.61	-0.0620007	0.0863025	0.440288	0.652155
ENSDARG00000007413	226.75	-0.46016	0.144463	0.000120134	0.00163252
ENSDARG00000097341	5.29194	-0.280939	0.360098	0.103718	0.265579
ENSDARG00000045880	38.3265	0.42692	0.290225	0.0159103	0.0710291
ENSDARG00000009657	235.501	0.337141	0.131206	0.00264923	0.0184168
ENSDARG00000093658	161.377	-0.0336101	0.103777	0.72073	0.854954
ENSDARG00000026839	49.8178	-0.175328	0.143246	0.140842	0.326475
ENSDARG00000016979	416.753	-0.0261448	0.0956017	0.76594	0.881167
ENSDARG00000070477	445.432	0.150649	0.115327	0.140414	0.325841
ENSDARG00000045878	27.2439	0.0410395	0.311126	0.767252	0.88177
ENSDARG00000045877	297.505	-0.194295	0.0971395	0.029337	0.110796
ENSDARG00000079391	141.847	-0.337578	0.127227	0.00209255	0.0153162
ENSDARG00000015921	130.099	-0.427696	0.131411	0.000131726	0.00176384
ENSDARG00000099520	0.188571	0.0912643	0.459083	0.399959	NA
ENSDARG00000061544	59.5693	0.13966	0.171085	0.287302	0.508599
ENSDARG00000020812	0.381249	0.00484345	0.411599	0.965575	NA
ENSDARG00000094007	0.306979	0.0539923	0.440284	0.608493	NA
ENSDARG00000093685	0.0883925	0.0296437	0.487694	0.663893	NA
ENSDARG00000059196	4.4678	0.00452666	0.323965	0.9734	0.988111
ENSDARG00000009262	35.9865	-0.152628	0.210038	0.283062	0.504404
ENSDARG00000018618	578.275	-0.0846371	0.087716	0.298942	0.521381
ENSDARG00000045874	102.251	-0.0119257	0.127977	0.913919	0.96026
ENSDARG00000057468	34.3622	0.24397	0.165342	0.0603765	0.18415
ENSDARG00000045873	20.7458	0.00855396	0.185523	0.949274	0.976714
ENSDARG00000079143	15.9264	0.0789554	0.221702	0.575811	0.759564
ENSDARG00000057714	17.7605	-0.179114	0.214485	0.21397	0.42511
ENSDARG00000045224	28.0205	0.641242	0.459294	0.00704629	0.0385603
ENSDARG00000011246	77.4329	-0.214559	0.114751	0.0352009	0.126341
ENSDARG00000053709	2.19678	0.0317521	0.336444	0.813855	0.908188
ENSDARG00000099129	27.0874	0.0299058	0.224742	0.830891	0.917031
ENSDARG00000101813	1611.77	-0.0623045	0.0886501	0.448778	0.659458
ENSDARG00000039724	5.55366	0.0750234	0.358964	0.580315	0.762746
ENSDARG00000070441	31.8584	-0.111378	0.173633	0.398278	0.616722
ENSDARG00000011961	65.1659	0.336608	0.1798	0.0139563	0.0640874
ENSDARG00000008986	13.0801	0.832595	0.70932	0.00436907	0.0268344
ENSDARG00000008235	140.04	-0.132881	0.116256	0.196136	0.402698
ENSDARG00000107595	0.149272	0.00982427	0.496064	0.861505	NA
ENSDARG00000004592	2967.06	-0.500808	0.185562	0.00041696	0.00442318
ENSDARG00000006567	38.8974	0.516163	0.19374	0.000415337	0.00441041
ENSDARG00000016231	78.3882	-0.168559	0.123835	0.117851	0.28857
ENSDARG00000016749	22.8498	0.172648	0.199391	0.218911	0.431343
ENSDARG00000004227	143.069	0.158843	0.174429	0.231168	0.445111
ENSDARG00000006038	105.355	-0.129941	0.152448	0.292704	0.51491
ENSDARG00000045870	164.37	0.536727	0.117799	1.82162e-07	7.98323e-06
ENSDARG00000098551	0.769684	0.0214744	0.455968	NA	NA
ENSDARG00000060248	64.2902	0.702058	0.259653	0.000165628	0.00209762
ENSDARG00000017757	227.834	0.255135	0.157918	0.0438874	0.147573
ENSDARG00000030598	258.331	-0.633148	0.196927	3.16622e-05	0.000578666
ENSDARG00000077356	77.804	0.45572	0.215788	0.00310512	0.0207758
ENSDARG00000097907	37.9374	0.599318	0.244131	0.000507752	0.00513513
ENSDARG00000089860	20.8697	0.186837	0.189929	0.176294	0.37692
ENSDARG00000097073	7.46148	0.113551	0.267721	0.436822	0.649242
ENSDARG00000039843	50.0583	0.0897474	0.170372	0.491806	0.694525
ENSDARG00000077654	1.93533	0.191818	0.396938	0.215821	0.427469
ENSDARG00000112842	0	0	0.564361	NA	NA
ENSDARG00000070414	0.206829	0.0569899	0.444709	0.583721	NA
ENSDARG00000033296	1.44545	-0.0176005	0.358531	0.892132	0.95056
ENSDARG00000006283	267.029	-0.292132	0.078125	7.74143e-05	0.00116905
ENSDARG00000045864	3597.14	-0.1152	0.136442	0.317564	0.540783
ENSDARG00000045863	68.641	0.178372	0.265695	0.23984	0.455638
ENSDARG00000093470	0	0	0.564361	NA	NA
ENSDARG00000105162	3.59631	-0.0344009	0.298228	0.805038	0.902731
ENSDARG00000107526	1.80556	0.412036	0.620644	0.0337787	0.122617
ENSDARG00000016691	398.825	2.89761	0.655192	2.23247e-08	1.40606e-06
ENSDARG00000101363	6.44431	0.030616	0.270896	0.827603	0.915496
ENSDARG00000095042	0.0698747	0.0195012	0.497875	0.72982	NA
ENSDARG00000100963	0.294753	0.0674284	0.468271	0.476814	NA
ENSDARG00000115613	0.145326	0.00884512	0.455743	0.92065	NA
ENSDARG00000059043	3.3927	0.166856	0.325879	0.276957	0.497784
ENSDARG00000075281	32.4174	0.207906	0.175481	0.119819	0.291671
ENSDARG00000023766	795.601	-0.0420226	0.0873395	0.604885	0.779249
ENSDARG00000097286	187.381	-0.0170497	0.0967802	0.847652	0.926778
ENSDARG00000039356	54.8875	0.035299	0.165466	0.783615	0.890262
ENSDARG00000059064	102.742	-0.674038	0.199362	1.47578e-05	0.000309209
ENSDARG00000099725	0.43121	0.0461218	0.429804	0.671066	NA
ENSDARG00000090401	24.2271	0.799513	0.424976	0.00151439	0.0119403
ENSDARG00000063578	6.24625	0.187678	0.34472	0.231264	0.445215
ENSDARG00000106466	0	0	0.564361	NA	NA
ENSDARG00000063563	310.006	0.235408	0.110812	0.0176215	0.0764617
ENSDARG00000039350	100.13	-0.152078	0.124573	0.159991	0.354344
ENSDARG00000073963	1.06476	0.111848	0.399321	0.406437	NA
ENSDARG00000069607	0.78654	0.0520137	0.458949	0.583774	NA
ENSDARG00000059053	12.7496	-0.32371	0.37146	0.0723791	0.207774
ENSDARG00000092677	239.443	-0.278182	0.153336	0.0254141	0.099778
ENSDARG00000020871	450.75	-0.112916	0.138268	0.33147	0.554585
ENSDARG00000039346	594.522	-0.318134	0.177265	0.0190139	0.0808362
ENSDARG00000101565	3.78284	-0.242303	0.452222	0.135224	0.317935
ENSDARG00000097044	5.5091	-0.726769	0.649144	0.00704623	0.0385603
ENSDARG00000059003	11.3692	-0.0688172	0.257598	0.629184	0.793663
ENSDARG00000039343	583.88	0.0675425	0.124753	0.532951	0.728448
ENSDARG00000039340	123.752	0.0407591	0.105766	0.669433	0.821249
ENSDARG00000070408	29.9944	-0.00556293	0.185667	0.967006	0.985062
ENSDARG00000045858	154.385	-0.135663	0.142338	0.252243	0.471451
ENSDARG00000045856	0.140518	0	0.489443	1	NA
ENSDARG00000045854	0.106052	0	0.49547	1	NA
ENSDARG00000045853	14.2298	0.26744	0.313619	0.108275	0.273332
ENSDARG00000045851	0.282293	0.100501	0.456064	0.374625	NA
ENSDARG00000095324	0.177022	0.0340353	0.48426	0.637872	NA
ENSDARG00000015623	41.5512	1.59452	0.502839	1.17479e-05	0.000257459
ENSDARG00000030694	258.434	0.0884547	0.141134	0.452657	0.662314
ENSDARG00000096037	14.8748	2.09579	0.754043	1.2225e-05	0.000265118
ENSDARG00000045850	58.2855	0.0609693	0.139496	0.601952	0.777041
ENSDARG00000015931	18.103	0.137599	0.321458	0.356207	0.578623
ENSDARG00000063481	1.83079	0.350997	0.585119	0.0495308	0.160891
ENSDARG00000045847	283.071	0.205074	0.114586	0.0438694	0.147559
ENSDARG00000045846	82.4209	0.340957	0.147286	0.00496115	0.0294977
ENSDARG00000045843	180.071	0.00645441	0.130733	0.95403	0.979453
ENSDARG00000045842	176.969	0.112926	0.118828	0.279891	0.501003
ENSDARG00000095332	114.272	0.277276	0.11983	0.00840754	0.044061
ENSDARG00000014395	3.66673	0.688726	0.715842	0.00850497	0.044483
ENSDARG00000045837	12.4862	0.2645	0.377273	0.121224	0.294194
ENSDARG00000094254	0.0173265	0.0121411	0.496401	0.829344	NA
ENSDARG00000097507	4.39628	-0.184926	0.327223	0.236571	0.451993
ENSDARG00000095186	2.13288	0.141468	0.450401	0.277263	0.498081
ENSDARG00000096986	4.53935	-0.00789968	0.299808	0.954491	0.979543
ENSDARG00000097353	8.04818	0.502499	0.421215	0.0179275	0.0775496
ENSDARG00000110143	14.036	0.638431	0.503933	0.00884018	0.0458826
ENSDARG00000045836	85.1073	0.704351	0.297679	0.000487917	0.00498485
ENSDARG00000006409	13.9055	0.42149	0.514308	0.0387615	0.135289
ENSDARG00000045835	0.295989	0.0646146	0.415324	0.585688	NA
ENSDARG00000045834	0.0692562	0.00734083	0.495778	0.896269	NA
ENSDARG00000034700	1431.72	0.380697	0.160925	0.00304548	0.0204484
ENSDARG00000024465	262.934	-0.102048	0.117531	0.324822	0.548303
ENSDARG00000017355	0.720521	0.136868	0.431363	0.306776	NA
ENSDARG00000031956	115.114	0.176352	0.117159	0.088255	0.238103
ENSDARG00000070220	0.68375	0.0386951	0.380245	0.758367	NA
ENSDARG00000075956	0.515485	0.16065	0.472478	0.219663	NA
ENSDARG00000009607	173.664	0.173133	0.104796	0.0678532	0.199659
ENSDARG00000054321	0.375015	0.0338397	0.502751	0.552138	NA
ENSDARG00000024654	25.6571	0.145569	0.224471	0.31338	0.536479
ENSDARG00000040610	8.63688	0.679593	0.671911	0.00902803	0.0466046
ENSDARG00000003200	32.7378	1.19975	0.310617	3.1493e-06	8.58143e-05
ENSDARG00000100253	8.85593	0.304072	0.487053	0.0838823	0.229729
ENSDARG00000091640	15.4651	0.570408	0.295124	0.00261124	0.0182129
ENSDARG00000073858	67.3638	-0.199319	0.119678	0.0580009	0.1792
ENSDARG00000088078	36.0161	-0.0722471	0.229191	0.609675	0.782019
ENSDARG00000099560	174.47	0.251282	0.168809	0.0559289	0.174869
ENSDARG00000087120	81.9654	0.3682	0.174898	0.0064169	0.0361097
ENSDARG00000099280	151.173	-0.244611	0.105434	0.0103229	0.0515245
ENSDARG00000101680	285.644	-0.0557719	0.0822401	0.468792	0.67498
ENSDARG00000098745	39.6916	0.214597	0.274437	0.169242	0.367271
ENSDARG00000074223	159.791	0.130106	0.154096	0.295053	0.517487
ENSDARG00000093020	0	0	0.564361	NA	NA
ENSDARG00000091974	118.831	-0.389329	0.233159	0.0137535	0.063431
ENSDARG00000005453	80.869	-0.030575	0.200569	0.824011	0.91332
ENSDARG00000090468	130.065	2.10108	0.437532	6.31609e-09	4.76219e-07
ENSDARG00000099281	195.485	0.140082	0.0946077	0.107616	0.272212
ENSDARG00000068701	12.5559	0.929971	0.450074	0.00072661	0.00676625
ENSDARG00000097967	0.0251595	0.00982427	0.496064	0.861505	NA
ENSDARG00000068705	69.0506	0.174388	0.16288	0.174216	0.374489
ENSDARG00000068708	824.528	0.338017	0.178057	0.0130693	0.061217
ENSDARG00000024874	134.147	0.899449	0.186816	3.84548e-08	2.214e-06
ENSDARG00000096138	0	0	0.564361	NA	NA
ENSDARG00000084778	0	0	0.564361	NA	NA
ENSDARG00000107521	0	0	0.564361	NA	NA
ENSDARG00000110906	0	0	0.564361	NA	NA
ENSDARG00000113211	0.0377983	0	0.49547	1	NA
ENSDARG00000102702	10.9201	0.0770336	0.311038	0.586917	0.767
ENSDARG00000102461	1.00155	-0.0256309	0.388853	0.833447	NA
ENSDARG00000101296	0.194092	0.0639424	0.455016	0.5258	NA
ENSDARG00000099870	12300	0.00953389	0.139237	0.934909	0.969867
ENSDARG00000070314	478.528	0.862158	0.169183	7.99557e-09	5.8401e-07
ENSDARG00000045822	10.0147	-0.115264	0.321279	0.429617	0.643462
ENSDARG00000105079	19.7719	0.14511	0.207392	0.304719	0.527671
ENSDARG00000101254	4.9571	0.225311	0.356139	0.167698	0.365072
ENSDARG00000006029	207.588	0.100578	0.165073	0.434514	0.64734
ENSDARG00000018688	487.748	-0.0562922	0.0789861	0.448313	0.659268
ENSDARG00000112117	1.74166	0.0673589	0.483471	0.431793	0.645287
ENSDARG00000079470	54.7554	0.901828	0.27594	2.21493e-05	0.000435451
ENSDARG00000105096	46.5847	0.0887169	0.367188	0.515622	0.714911
ENSDARG00000104976	13.3451	0.763804	0.610455	0.00543754	0.0317029
ENSDARG00000086740	810.984	0.0688495	0.103284	0.462065	0.669928
ENSDARG00000027799	17.0742	1.1133	0.300872	5.65329e-06	0.000139417
ENSDARG00000045815	14.1129	0.29464	0.388325	0.0949468	0.25032
ENSDARG00000078073	133.903	0.930252	0.134007	1.94062e-13	4.38957e-11
ENSDARG00000075025	77.004	0.296846	0.118742	0.00448325	0.027352
ENSDARG00000074905	7.65272	-0.0313192	0.287884	0.822856	0.91311
ENSDARG00000026052	8.34315	1.00969	0.738289	0.00195785	0.0145583
ENSDARG00000002663	443.704	-0.0550741	0.14414	0.644343	0.803653
ENSDARG00000074547	0.18444	0.0208911	0.480629	0.771401	NA
ENSDARG00000076313	0.112841	0	0.49547	1	NA
ENSDARG00000074613	0.474034	0.0449494	0.434998	0.671258	NA
ENSDARG00000039393	4.92977	0.181301	0.371204	0.241149	0.45738
ENSDARG00000039392	1230.13	0.00364721	0.0968362	0.967237	0.985118
ENSDARG00000108662	0.156195	0.00982427	0.496064	0.861505	NA
ENSDARG00000081119	0.0135966	0	0.49547	1	NA
ENSDARG00000079824	0.412516	0.0313425	0.41619	0.780026	NA
ENSDARG00000076014	56.4473	-0.225662	0.208452	0.118263	0.289048
ENSDARG00000031930	0	0	0.564361	NA	NA
ENSDARG00000109986	0.0328268	0.0102364	0.496119	0.855764	NA
ENSDARG00000102464	51.5281	0.304771	0.18048	0.0259199	0.101141
ENSDARG00000081240	0.481397	0.0313576	0.496916	0.606986	NA
ENSDARG00000045801	141.046	-0.179527	0.153348	0.148053	0.337333
ENSDARG00000096855	1.22868	0.0635077	0.407701	0.599723	0.775734
ENSDARG00000101849	1161.64	0.198526	0.168661	0.129399	0.307853
ENSDARG00000093557	0.268307	0.0317562	0.410227	0.781965	NA
ENSDARG00000103537	49.647	0.0839697	0.201884	0.544527	0.73692
ENSDARG00000102020	29.2391	0.127311	0.1888	0.351387	0.573453
ENSDARG00000101967	0.61547	-0.00995885	0.40995	0.929817	NA
ENSDARG00000088181	0.607757	0.0591539	0.381826	0.644267	NA
ENSDARG00000063097	27.5764	0.227971	0.254894	0.139855	0.325095
ENSDARG00000039681	562.16	-0.160158	0.112919	0.111209	0.277506
ENSDARG00000070230	50.3038	0.175518	0.204589	0.215769	0.427469
ENSDARG00000077926	32.1828	-0.0837757	0.163999	0.513421	0.713128
ENSDARG00000073881	87.6217	-0.0211844	0.113498	0.833804	0.918512
ENSDARG00000034375	43.7977	1.0518	0.377649	9.52358e-05	0.00137218
ENSDARG00000039185	191.122	0.0172937	0.090738	0.836883	0.920457
ENSDARG00000058127	36.8797	-0.0726131	0.148582	0.550117	0.74091
ENSDARG00000045788	39.5228	-1.56246	0.364486	3.00509e-07	1.21567e-05
ENSDARG00000045789	5.33946	0.258828	0.412258	0.126517	0.303052
ENSDARG00000045790	105.821	0.0587851	0.158075	0.640098	0.800732
ENSDARG00000058159	182.378	-0.115597	0.105269	0.224002	0.437191
ENSDARG00000063149	139.733	-0.282192	0.169202	0.0323644	0.118609
ENSDARG00000016538	4.17865	-0.16715	0.385173	0.26652	0.487683
ENSDARG00000025859	231.92	-0.361815	0.268954	0.0301748	0.112806
ENSDARG00000058042	0.414274	0.0124226	0.442004	0.898573	NA
ENSDARG00000088044	0.33952	0.0338224	0.420296	0.760126	NA
ENSDARG00000091656	70.943	0.00942038	0.139297	0.935699	0.970054
ENSDARG00000099821	1.77975	0.0340964	0.386113	0.782567	0.889886
ENSDARG00000063054	405.041	-0.432597	0.158949	0.000700148	0.0065722
ENSDARG00000075501	84.258	-0.382862	0.165372	0.00339528	0.0222264
ENSDARG00000058030	328.158	-0.219697	0.0922032	0.0101093	0.050766
ENSDARG00000045704	40.3836	0.173652	0.155994	0.165844	0.362331
ENSDARG00000045705	3.01035	0.446915	0.53238	0.032895	0.120094
ENSDARG00000033179	69.4008	-0.12819	0.134166	0.260744	0.481269
ENSDARG00000109844	0.70845	0.00937308	0.351114	0.943026	NA
ENSDARG00000110426	1.16089	0.00291547	0.336082	0.982628	NA
ENSDARG00000096009	0.177624	0.024363	0.499217	0.666887	NA
ENSDARG00000025824	90.5424	0.353497	0.131231	0.00161514	0.0125336
ENSDARG00000004386	11.7149	0.559258	0.362146	0.00709918	0.0387489
ENSDARG00000114963	211.381	0.204329	0.138759	0.0799208	0.222677
ENSDARG00000045706	435.59	-0.203753	0.114042	0.0444638	0.148736
ENSDARG00000094732	103.179	1.15528	0.195059	2.60852e-10	2.74364e-08
ENSDARG00000057983	0.167797	0.0262815	0.480894	0.71832	NA
ENSDARG00000063008	10.0377	-0.669462	0.490931	0.00671501	0.0372731
ENSDARG00000057974	132.26	-0.136593	0.164935	0.289283	0.51086
ENSDARG00000086650	2.27467	0.26883	0.479759	0.106567	0.270513
ENSDARG00000003570	2171.7	0.196488	0.141176	0.095865	0.251731
ENSDARG00000057942	37.6896	0.0326074	0.206761	0.813726	0.90814
ENSDARG00000062983	154.379	0.131476	0.137086	0.25556	0.475174
ENSDARG00000045708	65.3702	2.04175	0.276989	6.02215e-16	2.14715e-13
ENSDARG00000070126	1.03232	-0.0365985	0.391971	0.764111	NA
ENSDARG00000062968	652.923	-0.169694	0.065959	0.00744657	0.0401966
ENSDARG00000057929	45.8163	0.0551638	0.14006	0.637833	0.799229
ENSDARG00000057921	26.3186	0.00901742	0.202275	0.947753	0.975607
ENSDARG00000018820	1650.99	-0.473921	0.185577	0.000801906	0.00729046
ENSDARG00000032799	2.46576	0.158287	0.397752	0.28065	0.501934
ENSDARG00000032389	294.418	-0.574817	0.133959	4.57718e-07	1.73175e-05
ENSDARG00000034326	272.716	0.0965754	0.129059	0.384125	0.603132
ENSDARG00000045747	314.247	-0.502994	0.132569	7.79504e-06	0.000182399
ENSDARG00000106389	1.48167	0.0453242	0.508384	0.431599	0.645174
ENSDARG00000094973	14.2507	0.389152	0.429806	0.0464229	0.153356
ENSDARG00000045748	72.1744	0.431709	0.231271	0.00666232	0.03707
ENSDARG00000094597	6.08906	0.0356943	0.314742	0.795855	0.896711
ENSDARG00000116855	1.07196	0.0384824	0.363547	0.767356	NA
ENSDARG00000097175	22.8997	0.131867	0.449374	0.299511	0.522084
ENSDARG00000111380	0.54714	0.0875199	0.502201	0.298741	NA
ENSDARG00000095446	1.95864	0.102262	0.353049	0.468531	0.674764
ENSDARG00000093014	1.30603	0.268269	0.558443	0.0792587	0.22136
ENSDARG00000096967	2.0049	0.128621	0.429222	0.329505	0.552881
ENSDARG00000045749	260.535	0.223001	0.127676	0.0430585	0.145717
ENSDARG00000095994	60.5185	0.0675133	0.141877	0.567722	0.753381
ENSDARG00000045750	59.0108	0.0613278	0.471737	0.497863	0.699399
ENSDARG00000095981	1.80409	0.220086	0.513452	0.125578	0.301559
ENSDARG00000045752	1.5157	0.112105	0.397611	0.406938	0.624405
ENSDARG00000092989	1.22334	0.540939	0.709613	0.015775	0.0705749
ENSDARG00000045753	189.044	0.404638	0.144638	0.0007298	0.00678031
ENSDARG00000045754	22.7939	-0.0849163	0.167234	0.511697	0.711741
ENSDARG00000045755	79.3145	-0.0273837	0.143544	0.817975	0.910468
ENSDARG00000096083	107.04	0.154903	0.145289	0.197004	0.403719
ENSDARG00000096010	0.0172057	0	0.49547	1	NA
ENSDARG00000096184	1.4505	0.33888	0.589575	0.0512436	0.164583
ENSDARG00000096047	0.405193	0.0211648	0.428396	0.840925	NA
ENSDARG00000094603	24.6891	0.0415488	0.435169	0.692704	0.83707
ENSDARG00000096156	0.722225	0.14803	0.42699	0.284927	NA
ENSDARG00000096187	0.622412	-0.0235384	0.43469	0.818403	NA
ENSDARG00000096039	0.0276308	0	0.49547	1	NA
ENSDARG00000096153	628.771	0.355955	0.526839	0.0568223	0.176705
ENSDARG00000045758	1.6227	0.309802	0.509755	0.0771231	0.217437
ENSDARG00000045760	1.48358	-0.0288119	0.34362	0.82906	0.916261
ENSDARG00000001781	51.6513	0.0021784	0.192962	0.987224	0.994647
ENSDARG00000096114	30.5929	-0.119265	0.203966	0.393865	0.612504
ENSDARG00000096218	0.0925607	0	0.49547	1	NA
ENSDARG00000096131	0.2901	0.024363	0.499217	0.666887	NA
ENSDARG00000094545	0.0139459	0	0.49547	1	NA
ENSDARG00000019235	176.201	-0.06429	0.172532	0.623856	0.790921
ENSDARG00000063299	1.76999	0.102963	0.422561	0.414149	0.630302
ENSDARG00000070015	0	0	0.564361	NA	NA
ENSDARG00000003822	24.7404	0.442147	0.268443	0.0101185	0.050788
ENSDARG00000005451	2539.33	-0.177273	0.0615771	0.00290784	0.0197448
ENSDARG00000079698	15.3353	0.314458	0.293717	0.0620308	0.187696
ENSDARG00000045765	8.32386	0.198046	0.258869	0.194519	0.400461
ENSDARG00000112657	0.0135966	0	0.49547	1	NA
ENSDARG00000032765	236.222	1.04699	0.201567	1.04948e-08	7.40832e-07
ENSDARG00000081841	0.512472	0	0.404018	1	NA
ENSDARG00000081284	0.379704	0.038647	0.47916	0.618589	NA
ENSDARG00000096147	24.3614	0.335464	0.371534	0.0652161	0.194153
ENSDARG00000025576	338.79	-0.0276987	0.117714	0.789603	0.893064
ENSDARG00000031228	3520.93	0.0421321	0.111085	0.671268	0.822363
ENSDARG00000096099	4.90846	0.0715273	0.266222	0.61632	0.786449
ENSDARG00000093427	7.35492	-0.0626213	0.240757	0.658694	0.81364
ENSDARG00000092083	3.17927	-0.172608	0.331885	0.263479	0.48398
ENSDARG00000117743	1.52062	-0.0433806	0.352099	0.744285	0.869344
ENSDARG00000094299	1.81245	0.13732	0.494589	0.225207	0.438399
ENSDARG00000005891	706.159	-0.0790532	0.108265	0.416235	0.632241
ENSDARG00000063255	36.1122	0.193735	0.180468	0.152015	0.343147
ENSDARG00000094457	0.320396	0.0207418	0.459116	0.813152	NA
ENSDARG00000045768	1018.5	-0.491642	0.122093	3.31093e-06	8.94078e-05
ENSDARG00000032242	16.1257	-0.111142	0.22354	0.435815	0.648405
ENSDARG00000058366	207.961	0.247869	0.13599	0.0313691	0.115992
ENSDARG00000017661	102.224	-0.234052	0.188	0.0910882	0.243318
ENSDARG00000020015	235.745	-0.0371829	0.134959	0.745148	0.869642
ENSDARG00000006747	17.9147	-0.0602679	0.23155	0.66956	0.821249
ENSDARG00000094980	1.99336	0.0184196	0.375465	0.883302	0.946183
ENSDARG00000007639	486.169	-0.229686	0.0966166	0.00971948	0.0493544
ENSDARG00000041665	475.766	-0.146559	0.134806	0.200041	0.407443
ENSDARG00000087319	3.31482	0.0694539	0.356974	0.607502	0.781079
ENSDARG00000058244	5.73741	-0.0380454	0.269932	0.787127	0.891975
ENSDARG00000103365	0	0	0.564361	NA	NA
ENSDARG00000095461	0.0103931	0.0121436	0.496402	0.82931	NA
ENSDARG00000074873	0.187924	0.024363	0.499217	0.666887	NA
ENSDARG00000104625	0	0	0.564361	NA	NA
ENSDARG00000103215	0.0205926	0	0.49547	1	NA
ENSDARG00000019396	18.6035	-0.441771	0.398483	0.0275453	0.105622
ENSDARG00000013476	44.0408	0.499261	0.328723	0.00979128	0.0495715
ENSDARG00000085437	0	0	0.564361	NA	NA
ENSDARG00000008720	1.02865	-0.0678622	0.385081	0.598016	NA
ENSDARG00000110404	7.30841	0.192768	0.267511	0.208465	0.418535
ENSDARG00000032618	58.2052	-0.0188247	0.176235	0.886624	0.9481
ENSDARG00000022165	286.789	-0.372022	0.15244	0.00271748	0.0187857
ENSDARG00000005897	66.0595	-0.0406713	0.129808	0.715082	0.851251
ENSDARG00000053127	65.2277	0.12972	0.142126	0.273124	0.494289
ENSDARG00000053131	28.687	0.200202	0.259516	0.19047	0.39557
ENSDARG00000053136	3988.83	-0.211397	0.124659	0.0510414	0.164201
ENSDARG00000069912	17.0017	0.00872869	0.227459	0.950269	0.977117
ENSDARG00000117577	2.20441	0.25633	0.428223	0.127149	0.304048
ENSDARG00000045658	1097.75	-0.513754	0.128176	2.84034e-06	7.92479e-05
ENSDARG00000015824	211.13	-0.161828	0.0926859	0.0587888	0.180764
ENSDARG00000005541	30.407	0.139833	0.197452	0.314611	0.537756
ENSDARG00000078613	17.435	-0.121817	0.190074	0.373345	0.593807
ENSDARG00000014361	422.218	0.187313	0.103519	0.0461007	0.152624
ENSDARG00000110543	0.987648	0.132498	0.380703	0.354647	NA
ENSDARG00000094001	5.40501	0.164399	0.381116	0.273864	0.495102
ENSDARG00000097457	3.63962	0.141398	0.358717	0.338235	0.560686
ENSDARG00000096135	11.2461	0.420207	0.365952	0.0291783	0.110473
ENSDARG00000015053	21.3124	0.430601	0.273436	0.0126408	0.0597418
ENSDARG00000117423	1.84102	-0.0271573	0.349016	0.83739	0.920847
ENSDARG00000017841	429.165	0.0723405	0.0737506	0.299556	0.522119
ENSDARG00000045669	0.20627	0.0319168	0.432571	0.760581	NA
ENSDARG00000094646	342.377	-0.098408	0.137464	0.395484	0.613843
ENSDARG00000092714	0.149249	0.0324126	0.485553	0.647038	NA
ENSDARG00000024211	1.17564	0.0718195	0.42365	0.539783	NA
ENSDARG00000045671	0.0395318	0	0.49547	1	NA
ENSDARG00000045672	0.231536	0.0243631	0.499217	0.666886	NA
ENSDARG00000045673	0.204563	0.0171844	0.479528	0.811726	NA
ENSDARG00000045675	34.6785	-0.117534	0.224807	0.411352	0.627666
ENSDARG00000045676	484.83	0.385946	0.143999	0.00123462	0.0102776
ENSDARG00000045677	0.115783	0.00170137	0.481399	0.980373	NA
ENSDARG00000081977	0	0	0.564361	NA	NA
ENSDARG00000045680	413.099	0.039335	0.083076	0.612739	0.784085
ENSDARG00000045681	42.0707	0.0920196	0.184901	0.495468	0.69751
ENSDARG00000045683	7.54903	0.240711	0.274866	0.129081	0.30734
ENSDARG00000078745	139.337	-0.426682	0.108213	9.76883e-06	0.000218614
ENSDARG00000105458	3.48403	0.132491	0.37625	0.356852	0.578788
ENSDARG00000006396	3.74063	1.54977	0.883808	0.000265165	0.00308177
ENSDARG00000112990	1.1239	-0.011124	0.426156	0.916249	NA
ENSDARG00000045685	144.939	0.315516	0.488936	0.0777496	0.218626
ENSDARG00000045687	1.79876	0.0361092	0.362136	0.781504	0.889438
ENSDARG00000022550	18.9242	0.449503	0.228182	0.00461576	0.0279577
ENSDARG00000045692	183.093	-0.191688	0.0832834	0.0142592	0.065123
ENSDARG00000015966	187.388	0.0924448	0.0963366	0.295295	0.517636
ENSDARG00000045691	59.4544	-0.041706	0.131385	0.710465	0.848252
ENSDARG00000045694	281.131	-0.501095	0.241051	0.00250715	0.0176568
ENSDARG00000086259	4.01546	1.02927	0.68051	0.00155727	0.012187
ENSDARG00000095980	2.82347	0.396043	0.499709	0.0458691	0.152001
ENSDARG00000090957	2.07331	0.102109	0.349355	0.470593	0.676697
ENSDARG00000096149	0.711406	0.0556606	0.398932	0.649461	NA
ENSDARG00000109403	0.00815944	0	0.49547	1	NA
ENSDARG00000094534	0.381257	-0.0312834	0.425746	0.771964	NA
ENSDARG00000113738	0	0	0.564361	NA	NA
ENSDARG00000097023	0.248773	0	0.49547	1	NA
ENSDARG00000097419	0.325958	0.0420306	0.468428	0.625606	NA
ENSDARG00000062808	0.377456	0.034566	0.413762	0.761052	NA
ENSDARG00000093588	0.105614	0	0.49547	1	NA
ENSDARG00000069780	11.4571	0.636531	0.40169	0.00486046	0.0290369
ENSDARG00000011661	63.1254	-0.17074	0.15219	0.16692	0.363878
ENSDARG00000062797	8.51994	-0.20645	0.350945	0.196929	0.403652
ENSDARG00000018744	0.617681	0.0801576	0.40209	0.52602	NA
ENSDARG00000020086	658.901	-1.01989	0.151402	1.28173e-12	2.45113e-10
ENSDARG00000096496	12.8018	0.0742319	0.441383	NA	NA
ENSDARG00000092161	0.192685	0.0177834	0.478327	0.80809	NA
ENSDARG00000003811	680.507	-0.150855	0.0812965	0.0483554	0.158147
ENSDARG00000094799	6.44102	-0.162048	0.328276	0.288669	0.510332
ENSDARG00000077090	1.26637	-0.35827	0.526266	0.0561291	0.175313
ENSDARG00000079892	37.2618	-0.098577	0.322083	0.492413	0.695054
ENSDARG00000015985	737.975	-0.443281	0.161714	0.000597558	0.00582764
ENSDARG00000112970	150.792	-0.00441932	0.161191	0.972217	0.987929
ENSDARG00000045589	11.0843	-0.167152	0.263293	0.26677	0.487853
ENSDARG00000112858	0.560344	0.0342504	0.38381	0.782842	NA
ENSDARG00000057334	225.199	-0.147362	0.0849726	0.0635113	0.190697
ENSDARG00000113699	0.771686	0.194859	0.472999	0.174696	NA
ENSDARG00000106193	1.45294	0.105079	0.482371	0.309622	0.53267
ENSDARG00000045594	23.9359	0.436873	0.437147	0.0323386	0.118535
ENSDARG00000045595	10.6549	-0.003271	0.22541	0.981337	0.991834
ENSDARG00000006215	498.432	0.209326	0.101387	0.0234709	0.0943499
ENSDARG00000045598	451.398	-0.193322	0.082839	0.0130295	0.0610988
ENSDARG00000017366	52.5711	0.0503667	0.172415	0.700582	0.841851
ENSDARG00000020101	470.037	0.190974	0.11416	0.0597739	0.182763
ENSDARG00000022424	533.446	0.24247	0.204268	0.091846	0.244411
ENSDARG00000004497	14.5015	1.51439	0.449277	8.10598e-06	0.000188625
ENSDARG00000002952	131.134	0.384044	0.154475	0.0021532	0.0156892
ENSDARG00000045601	0.434284	0.0762494	0.484944	0.390355	NA
ENSDARG00000007764	112.329	0.0773139	0.0993274	0.393638	0.612332
ENSDARG00000096823	4.48605	0.529518	0.491927	0.0183714	0.0789016
ENSDARG00000062651	112.763	-0.370536	0.132872	0.00104399	0.00897116
ENSDARG00000000019	774.767	0.199607	0.0974343	0.0255769	0.100249
ENSDARG00000080467	0	0	0.564361	NA	NA
ENSDARG00000083126	0	0	0.564361	NA	NA
ENSDARG00000081095	0	0	0.564361	NA	NA
ENSDARG00000000018	155.502	-0.294478	0.129564	0.00815702	0.0430161
ENSDARG00000092341	0.478619	0.139071	0.45583	0.276151	NA
ENSDARG00000093247	13.0188	0.120053	0.233538	0.405066	0.623116
ENSDARG00000019328	60.1529	0.0859662	0.172353	0.512309	0.712054
ENSDARG00000032919	987.389	-0.224115	0.121211	0.0347575	0.125086
ENSDARG00000004336	107.124	-0.00267192	0.154531	0.982829	0.992535
ENSDARG00000094584	1.06096	0.0972801	0.456257	0.384723	NA
ENSDARG00000069698	0.288675	0	0.485551	1	NA
ENSDARG00000069692	13.9324	-0.0569181	0.430998	NA	NA
ENSDARG00000093135	0.301675	0.0566035	0.418392	0.624484	NA
ENSDARG00000092944	0.148863	0.0244057	0.493131	0.694164	NA
ENSDARG00000092064	0.0297734	0.019403	0.497851	0.731116	NA
ENSDARG00000089640	0.262949	0.0273668	0.500205	0.629304	NA
ENSDARG00000087241	0.00886355	0	0.49547	1	NA
ENSDARG00000034823	706.186	-0.285026	0.116032	0.00550743	0.0320482
ENSDARG00000032319	52.4053	0.110827	0.140007	0.344385	0.566639
ENSDARG00000097754	0.0318987	0.0165513	0.497175	0.769279	NA
ENSDARG00000095103	0.120006	0.0229498	0.494045	0.706095	NA
ENSDARG00000093168	0.0104036	0.0121411	0.496401	0.829344	NA
ENSDARG00000093983	0.18573	0.0199879	0.469945	0.802821	NA
ENSDARG00000092097	0.0849971	0.00144091	0.494485	0.979906	NA
ENSDARG00000113342	0.0244783	0	0.49547	1	NA
ENSDARG00000116640	0	0	0.564361	NA	NA
ENSDARG00000113663	0	0	0.564361	NA	NA
ENSDARG00000112642	0.0103931	0.0121436	0.496402	0.82931	NA
ENSDARG00000012684	189.138	0.116712	0.147245	0.334585	0.557094
ENSDARG00000117071	0.0688581	0	0.49547	1	NA
ENSDARG00000056954	37.4374	0.432149	0.194296	0.00279279	0.019124
ENSDARG00000056950	52.2345	0.0795841	0.139045	0.49512	0.697332
ENSDARG00000111690	0.375375	0.121436	0.472301	0.290855	NA
ENSDARG00000056938	0.350453	0.190848	0.498547	0.159376	NA
ENSDARG00000045580	178.786	2.30879	0.373419	2.01741e-12	3.65846e-10
ENSDARG00000012066	3131.23	0.622737	0.13407	6.01716e-08	3.18033e-06
ENSDARG00000088002	0.588225	0.124786	0.463472	0.297124	NA
ENSDARG00000027249	4093.65	0.243496	0.097018	0.00630214	0.0356376
ENSDARG00000020749	2.44374	-0.01924	0.420656	0.859831	0.933543
ENSDARG00000032653	330.193	-0.691483	0.339038	0.00130517	0.0107206
ENSDARG00000003789	547.326	-0.0750126	0.124557	0.488141	0.691252
ENSDARG00000023026	114.225	-0.0634207	0.191904	0.641642	0.801768
ENSDARG00000027316	890.544	0.201306	0.137718	0.08293	0.228041
ENSDARG00000095159	1.90489	-0.239047	0.462013	0.135183	0.317875
ENSDARG00000093371	1.892	0.0522626	0.402783	0.664701	0.817508
ENSDARG00000004904	9.92939	0.109045	0.223095	0.444052	0.65537
ENSDARG00000093058	506.677	-0.141805	0.0989377	0.116692	0.286533
ENSDARG00000022795	43.9638	-0.506158	0.175901	0.000224741	0.00269075
ENSDARG00000056859	1.15601	0.113815	0.41062	0.390335	NA
ENSDARG00000077985	0	0	0.564361	NA	NA
ENSDARG00000019644	17100.2	-0.305965	0.113204	0.00237738	0.0169241
ENSDARG00000027424	3.13843	-0.114841	0.322926	0.430857	0.644539
ENSDARG00000007315	78.4231	-0.182296	0.121117	0.0856495	0.233022
ENSDARG00000007405	583.35	-0.274527	0.0954969	0.00179763	0.0136418
ENSDARG00000019420	536.517	-0.344306	0.127983	0.00177445	0.0135244
ENSDARG00000011582	43.8868	0.175468	0.169505	0.180495	0.382096
ENSDARG00000085074	0	0	0.564361	NA	NA
ENSDARG00000117277	0.0831499	0.0149393	0.485286	0.823373	NA
ENSDARG00000091957	0	0	0.564361	NA	NA
ENSDARG00000016815	0.114097	0.0203017	0.472601	0.794935	NA
ENSDARG00000045574	10.6747	-0.00502808	0.229858	0.97136	0.987413
ENSDARG00000045568	11.1208	0.602959	0.445198	0.00881496	0.0457742
ENSDARG00000094132	5.75257	0.565596	0.561516	0.016126	0.0718068
ENSDARG00000094191	59.1813	0.083284	0.143233	0.483538	0.687386
ENSDARG00000073959	0.441436	-0.0139777	0.428114	0.894083	NA
ENSDARG00000029944	29.7625	1.10132	0.337035	2.27146e-05	0.000445315
ENSDARG00000093287	0.318034	0.0148876	0.449353	0.873234	NA
ENSDARG00000038384	8.67071	0.0684124	0.42635	0.552656	0.742855
ENSDARG00000020143	154.238	0.0420684	0.416113	0.711689	0.84899
ENSDARG00000038386	0.604233	0.0592215	0.442624	0.575049	NA
ENSDARG00000007175	93.7127	-0.0102114	0.10125	0.911769	0.95965
ENSDARG00000002174	61.0324	0.278036	0.136303	0.0159177	0.0710321
ENSDARG00000079985	33.6936	0.618116	0.261518	0.000627248	0.00605553
ENSDARG00000006011	34.657	0.242284	0.195826	0.0863203	0.234241
ENSDARG00000002128	82.8643	-0.179152	0.123153	0.095184	0.250716
ENSDARG00000115392	6.56541	-0.046678	0.301122	0.738581	0.86561
ENSDARG00000045563	77.84	0.399622	0.154863	0.00143699	0.0115092
ENSDARG00000045561	199.642	0.157447	0.200735	0.26183	0.48251
ENSDARG00000030153	274.299	-0.270633	0.0843758	0.000627509	0.00605553
ENSDARG00000014572	688.253	-0.236958	0.101759	0.0105748	0.0523288
ENSDARG00000045560	157.962	0.349719	0.385275	0.0592681	0.18159
ENSDARG00000094593	0.164671	0	0.489844	1	NA
ENSDARG00000097601	45.3955	0.0705331	0.199225	0.608804	0.781438
ENSDARG00000087438	1.90888	0.0610134	0.393857	0.625482	0.791859
ENSDARG00000012435	0.18714	0.0142231	0.496704	0.800909	NA
ENSDARG00000016886	50.0685	-0.112526	0.204893	0.421057	0.636487
ENSDARG00000076690	0.796897	-0.0371526	0.481015	0.623935	NA
ENSDARG00000021239	212.597	0.0859836	0.116272	0.402943	0.621058
ENSDARG00000003512	431.333	-0.196193	0.147122	0.105262	0.268288
ENSDARG00000111346	0.0311792	0.00789772	0.495835	0.888451	NA
ENSDARG00000004055	131.208	-0.0464518	0.115656	0.650148	0.808054
ENSDARG00000015278	239.802	0.545108	0.300214	0.00394708	0.0249117
ENSDARG00000028192	12.5134	-0.0744474	0.212981	0.594873	0.772311
ENSDARG00000097434	8.9309	0.181859	0.304739	0.240874	0.457148
ENSDARG00000045557	26.2344	0.0703509	0.205917	0.612567	0.784054
ENSDARG00000033757	122.475	0.112291	0.11587	0.273423	0.494617
ENSDARG00000045555	44.1883	-0.158172	0.146169	0.189398	0.393966
ENSDARG00000117252	0.058558	0	0.49547	1	NA
ENSDARG00000073965	0.151671	0	0.489098	1	NA
ENSDARG00000045552	0.566455	0.120799	0.434929	0.344478	NA
ENSDARG00000005547	87.8603	0.0820966	0.124594	0.448098	0.659166
ENSDARG00000097195	0.0271676	0.0123736	0.496439	0.826134	NA
ENSDARG00000029018	184.003	0.237784	0.114855	0.0196906	0.0829382
ENSDARG00000095705	166.881	0.330554	0.186518	0.0178986	0.0774403
ENSDARG00000031777	116.485	-0.0719604	0.157633	0.566635	0.752836
ENSDARG00000081807	1.03791	-0.00643738	0.332905	0.961813	NA
ENSDARG00000082287	0.89666	0.0289582	0.411584	0.799245	NA
ENSDARG00000022858	5.50701	1.12667	0.5251	0.00039035	0.00421097
ENSDARG00000008439	20.2634	-0.0871763	0.176515	0.510715	0.710739
ENSDARG00000034717	7.37632	0.511753	0.451225	0.0186938	0.0798623
ENSDARG00000069431	3.2629	0.381987	0.519804	0.0492725	0.16035
ENSDARG00000003615	2.61487	0.583771	0.887543	0.00734226	0.0397228
ENSDARG00000007371	0.918596	0.166186	0.527327	0.148398	NA
ENSDARG00000015222	51.8225	-0.0385925	0.142843	0.744941	0.869621
ENSDARG00000096473	0	0	0.564361	NA	NA
ENSDARG00000045549	20.7803	1.41283	0.387749	4.52823e-06	0.000116308
ENSDARG00000016613	16.0195	-0.0955642	0.197596	0.488669	0.691626
ENSDARG00000008867	1566.77	0.095673	0.0844534	0.224812	0.438004
ENSDARG00000115618	3.07929	0.163227	0.505529	0.178587	0.379546
ENSDARG00000094428	27.0176	1.7679	0.514378	3.546e-06	9.49029e-05
ENSDARG00000029524	301.533	-0.220372	0.125601	0.0430871	0.145717
ENSDARG00000099812	71.6706	-0.194039	0.179914	0.150809	0.341046
ENSDARG00000045548	65.9304	1.10183	1.11316	0.00132362	0.0108293
ENSDARG00000082824	0	0	0.564361	NA	NA
ENSDARG00000083992	0	0	0.564361	NA	NA
ENSDARG00000094118	0.399032	0.0722041	0.417522	0.545709	NA
ENSDARG00000006766	851.662	0.0314994	0.0865125	0.6958	0.838918
ENSDARG00000069402	38.7172	-0.186707	0.22007	0.199747	0.406998
ENSDARG00000021336	0.0138154	0	0.49547	1	NA
ENSDARG00000045544	20.6338	0.285183	0.239238	0.0655733	0.194858
ENSDARG00000014804	297.149	-0.705025	0.174254	8.52105e-07	2.8634e-05
ENSDARG00000111326	0.26422	0.0319697	0.451492	0.734937	NA
ENSDARG00000001912	3.89091	-0.0892997	0.371402	0.510721	0.710739
ENSDARG00000106138	0.461842	0.167886	0.476975	0.204847	NA
ENSDARG00000104301	0.316198	0.0783815	0.475193	0.410655	NA
ENSDARG00000045543	94.3983	0.172727	0.149597	0.157797	0.351703
ENSDARG00000045542	255.268	-0.0947043	0.127772	0.390066	0.609072
ENSDARG00000045541	192.322	0.0951745	0.142866	0.422657	0.637989
ENSDARG00000011605	64.5222	0.0721659	0.132423	0.522873	0.720085
ENSDARG00000045540	412.509	-0.0247487	0.082187	0.74788	0.870878
ENSDARG00000056152	210.544	-0.144407	0.125653	0.18483	0.388187
ENSDARG00000056145	0.0138154	0	0.49547	1	NA
ENSDARG00000101236	39.1725	0.100149	0.163951	0.434922	0.64758
ENSDARG00000037960	198.962	-0.0564765	0.146366	0.639052	0.800132
ENSDARG00000017163	9.84647	-0.272391	0.354514	0.111093	0.277367
ENSDARG00000004794	39.0092	0.135482	0.162747	0.2899	0.511519
ENSDARG00000019861	886.806	-0.273439	0.121214	0.00997824	0.0503001
ENSDARG00000045481	139.207	0.380658	0.129708	0.000607782	0.00591091
ENSDARG00000045482	127.61	0.114199	0.127648	0.299693	0.522252
ENSDARG00000103810	1.70501	0.125675	0.385368	0.372227	0.592665
ENSDARG00000045483	14.2496	-0.000850522	0.244575	0.995167	0.998048
ENSDARG00000026855	0.424428	-0.00406439	0.43175	0.968429	NA
ENSDARG00000045484	260.873	-0.198083	0.102717	0.0338437	0.122769
ENSDARG00000008398	391.694	-0.552484	0.237549	0.000938131	0.00822768
ENSDARG00000082618	1.27976	0.121435	0.466514	0.300197	0.522903
ENSDARG00000009252	63.7005	0.338076	0.149343	0.00576773	0.0332229
ENSDARG00000011764	197.306	0.203217	0.1385	0.0811947	0.225153
ENSDARG00000045485	290.397	-0.1773	0.131451	0.114888	0.283561
ENSDARG00000117503	1.40773	0.0490476	0.403142	0.682517	0.829909
ENSDARG00000055245	6.31417	0.363148	0.349496	0.0472198	0.155375
ENSDARG00000114678	4.79922	0.0148446	0.341849	0.911205	0.959605
ENSDARG00000090038	8.75436	-0.223036	0.269997	0.15361	0.345562
ENSDARG00000090277	1.75225	0.005115	0.304371	0.970432	0.986899
ENSDARG00000005476	57.0053	0.0324817	0.223421	0.816519	0.909762
ENSDARG00000030614	270.042	0.19869	0.23376	0.181855	0.383856
ENSDARG00000045486	345.12	0.627383	0.153232	8.24851e-07	2.78516e-05
ENSDARG00000010784	1195.63	-0.344847	0.108824	0.000402244	0.00430835
ENSDARG00000117468	0.657208	-0.0670581	0.391615	0.596809	NA
ENSDARG00000045487	3021.6	-0.243674	0.115228	0.0171208	0.0749537
ENSDARG00000092717	7.04983	-0.192073	0.325891	0.222021	0.434994
ENSDARG00000097427	0.119146	0.0109418	0.493085	0.853585	NA
ENSDARG00000029830	3.02429	-0.00285013	0.29727	0.983593	0.99273
ENSDARG00000007277	1.14452	-0.0554471	0.374185	0.668588	NA
ENSDARG00000098436	0	0	0.564361	NA	NA
ENSDARG00000013414	27.67	0.792899	0.30666	0.000214421	0.00260124
ENSDARG00000106953	0	0	0.564361	NA	NA
ENSDARG00000032218	92.4955	-0.055889	0.140618	0.634275	0.796669
ENSDARG00000013000	18.397	0.06892	0.184629	0.608726	0.781438
ENSDARG00000096999	2.94702	0.123311	0.392319	0.375064	0.595533
ENSDARG00000095571	0	0	0.564361	NA	NA
ENSDARG00000055360	110.825	-0.110137	0.144312	0.356576	0.578776
ENSDARG00000012729	218.681	0.923657	0.373577	0.000259891	0.0030322
ENSDARG00000061951	335.963	0.144706	0.143027	0.22348	0.43655
ENSDARG00000010454	2.35769	0.0116673	0.374815	0.925859	0.965782
ENSDARG00000021579	47.3312	0.116143	0.184524	0.39051	0.609495
ENSDARG00000021595	1.56118	0.00579745	0.318141	0.966128	0.984568
ENSDARG00000007523	543.735	-0.182568	0.137263	0.114937	0.283648
ENSDARG00000045490	725.921	0.537658	0.228434	0.000936213	0.00822303
ENSDARG00000018111	127.541	0.598801	0.303388	0.00208969	0.0153006
ENSDARG00000117573	0	0	0.564361	NA	NA
ENSDARG00000034300	11.263	0.181795	0.252176	0.227054	0.440415
ENSDARG00000032639	8.39712	0.00241337	0.278966	0.98622	0.994208
ENSDARG00000021647	866.078	-0.149309	0.12747	0.174782	0.37529
ENSDARG00000016010	260.745	-0.158187	0.131715	0.160027	0.354353
ENSDARG00000021590	21.3035	0.174728	0.202471	0.216105	0.427817
ENSDARG00000045493	40.1765	0.165127	0.148954	0.175683	0.376226
ENSDARG00000094023	36.4766	0.328835	0.217976	0.0292304	0.110552
ENSDARG00000033443	336.978	0.333983	0.136412	0.00376316	0.0240545
ENSDARG00000109358	1.35574	0.157505	0.475654	0.220952	0.433819
ENSDARG00000108552	0	0	0.564361	NA	NA
ENSDARG00000108019	0	0	0.564361	NA	NA
ENSDARG00000084043	0	0	0.564361	NA	NA
ENSDARG00000111837	0.297822	0.0425349	0.481417	0.581867	NA
ENSDARG00000084741	0	0	0.564361	NA	NA
ENSDARG00000011769	43.0156	0.221636	0.176416	0.0985824	0.25637
ENSDARG00000022187	114.882	-0.0869274	0.128089	0.430964	0.64456
ENSDARG00000002131	72.0513	0.355685	0.245943	0.0265702	0.103124
ENSDARG00000016526	69.0483	-0.799421	0.205685	1.82828e-06	5.46902e-05
ENSDARG00000045513	242.363	0.280052	0.0880069	0.000642831	0.00617188
ENSDARG00000045514	7436.84	-0.418474	0.108243	1.46519e-05	0.000307601
ENSDARG00000045515	82.266	-0.0791549	0.118018	0.446496	0.657691
ENSDARG00000045516	14.9347	0.081848	0.268266	0.568367	0.753859
ENSDARG00000045517	55.3957	0.00174438	0.218795	0.990015	0.995671
ENSDARG00000045518	49.9254	0.162004	0.138771	0.164776	0.361297
ENSDARG00000045519	42.5051	0.171187	0.207078	0.228718	0.442202
ENSDARG00000034173	12.2008	0.305303	0.370568	0.0849655	0.23167
ENSDARG00000001953	191.608	1.7567	0.269075	6.78962e-13	1.40892e-10
ENSDARG00000031346	138.943	-0.196979	0.101195	0.0326893	0.119488
ENSDARG00000069311	37.2522	0.137179	0.191557	0.31857	0.541781
ENSDARG00000089159	32.751	-0.0366405	0.168139	0.777217	0.8872
ENSDARG00000045522	86.3132	0.169944	0.202734	0.228664	0.442202
ENSDARG00000069292	1.35288	0.0230321	0.355233	0.860222	0.933679
ENSDARG00000088524	1.50031	0.236304	0.418881	0.14918	0.338758
ENSDARG00000033413	119.01	0.157409	0.134526	0.168184	0.365752
ENSDARG00000045524	550.617	0.256343	0.127656	0.0200203	0.0840444
ENSDARG00000045525	176.498	-2.36107e-05	0.143195	0.999841	1
ENSDARG00000042469	987.887	-0.247243	0.12942	0.0263097	0.102316
ENSDARG00000045527	112.003	0.150463	0.117024	0.145354	0.333187
ENSDARG00000107892	0.235423	0.00982426	0.496064	0.861506	NA
ENSDARG00000045528	123.844	0.154671	0.13574	0.17831	0.379265
ENSDARG00000075215	48.2127	-0.0720471	0.149675	0.554919	0.744499
ENSDARG00000069261	17.8186	0.130348	0.208406	0.355495	0.57786
ENSDARG00000097579	3.0339	0.118603	0.411374	0.374714	0.595128
ENSDARG00000089861	139.248	0.18354	0.140764	0.119048	0.290338
ENSDARG00000089908	8.13436	0.330384	0.492021	0.0704041	0.20442
ENSDARG00000032627	154.491	0.0205055	0.0976341	0.818588	0.910932
ENSDARG00000069244	75.8045	-0.014792	0.228205	0.915874	0.961391
ENSDARG00000045530	80.4913	0.131702	0.186496	0.333091	0.556175
ENSDARG00000097326	0.0413973	0	0.49547	1	NA
ENSDARG00000098221	22.3093	0.244538	0.254833	0.116114	0.285514
ENSDARG00000073766	121.222	-0.118622	0.36904	0.403243	0.621317
ENSDARG00000078749	1.01976	-0.0884865	0.425041	0.465032	NA
ENSDARG00000083413	0	0	0.564361	NA	NA
ENSDARG00000116145	0.0697597	0	0.49547	1	NA
ENSDARG00000099850	0.7873	-0.0123998	0.385859	0.919081	NA
ENSDARG00000107462	0	0	0.564361	NA	NA
ENSDARG00000041205	2.37796	0.30982	0.588094	0.0578074	0.178829
ENSDARG00000114833	0.0889148	0.0150926	0.484289	0.823885	NA
ENSDARG00000029071	58.8025	0.0767699	0.205574	0.580781	0.76306
ENSDARG00000041199	43.9154	0.406141	0.202831	0.00591215	0.0338693
ENSDARG00000024306	118.491	0.134736	0.143495	0.257915	0.478011
ENSDARG00000013596	74.1162	0.0755574	0.161843	0.552862	0.742962
ENSDARG00000084471	0.0103116	0	0.49547	1	NA
ENSDARG00000069160	0.368334	0.0387795	0.404468	0.742171	NA
ENSDARG00000045510	86.2457	0.199161	0.102788	0.0329873	0.120306
ENSDARG00000069169	27.3698	-0.0751427	0.201686	0.587015	0.767033
ENSDARG00000069171	66.4125	-0.19202	0.227848	0.192591	0.397974
ENSDARG00000109808	1.84976	-0.0363281	0.42265	0.741447	0.867469
ENSDARG00000069185	63.3482	0.0520807	0.141346	0.658581	0.813548
ENSDARG00000043734	59.499	-0.103204	0.138224	0.374599	0.594992
ENSDARG00000096207	0	0	0.564361	NA	NA
ENSDARG00000096045	87.8649	0.399032	0.189054	0.00486157	0.0290369
ENSDARG00000014941	66.5306	-0.0615471	0.136674	0.593655	0.771444
ENSDARG00000053917	14.6012	-0.119355	0.198472	0.389698	0.608706
ENSDARG00000075820	15.2832	-0.0198876	0.202997	0.885217	0.947114
ENSDARG00000076272	18.8007	-0.10581	0.162545	0.407507	0.624706
ENSDARG00000111124	0	0	0.564361	NA	NA
ENSDARG00000112874	11.0764	0.387756	0.317309	0.0312803	0.11582
ENSDARG00000096034	0	0	0.564361	NA	NA
ENSDARG00000077488	2.07441	0.445113	0.548079	0.0329544	0.120269
ENSDARG00000106572	0	0	0.564361	NA	NA
ENSDARG00000115901	0	0	0.564361	NA	NA
ENSDARG00000115871	0	0	0.564361	NA	NA
ENSDARG00000116477	0	0	0.564361	NA	NA
ENSDARG00000116592	0	0	0.564361	NA	NA
ENSDARG00000111340	0	0	0.564361	NA	NA
ENSDARG00000109889	0	0	0.564361	NA	NA
ENSDARG00000115466	0	0	0.564361	NA	NA
ENSDARG00000112296	0	0	0.564361	NA	NA
ENSDARG00000111749	0	0	0.564361	NA	NA
ENSDARG00000111325	0	0	0.564361	NA	NA
ENSDARG00000110605	0	0	0.564361	NA	NA
ENSDARG00000114347	0	0	0.564361	NA	NA
ENSDARG00000114485	0	0	0.564361	NA	NA
ENSDARG00000109380	0	0	0.564361	NA	NA
ENSDARG00000111403	0	0	0.564361	NA	NA
ENSDARG00000114836	0	0	0.564361	NA	NA
ENSDARG00000116261	0	0	0.564361	NA	NA
ENSDARG00000113618	0	0	0.564361	NA	NA
ENSDARG00000114213	0	0	0.564361	NA	NA
ENSDARG00000115035	0	0	0.564361	NA	NA
ENSDARG00000110116	0	0	0.564361	NA	NA
ENSDARG00000113089	0	0	0.564361	NA	NA
ENSDARG00000110445	0	0	0.564361	NA	NA
ENSDARG00000116403	0	0	0.564361	NA	NA
ENSDARG00000111541	0	0	0.564361	NA	NA
ENSDARG00000116481	0	0	0.564361	NA	NA
ENSDARG00000113073	0	0	0.564361	NA	NA
ENSDARG00000111943	0	0	0.564361	NA	NA
ENSDARG00000116749	0	0	0.564361	NA	NA
ENSDARG00000109709	0	0	0.564361	NA	NA
ENSDARG00000114599	0	0	0.564361	NA	NA
ENSDARG00000112802	0	0	0.564361	NA	NA
ENSDARG00000111975	0	0	0.564361	NA	NA
ENSDARG00000114183	0	0	0.564361	NA	NA
ENSDARG00000109941	0	0	0.564361	NA	NA
ENSDARG00000115654	0	0	0.564361	NA	NA
ENSDARG00000114311	0	0	0.564361	NA	NA
ENSDARG00000115251	0	0	0.564361	NA	NA
ENSDARG00000113362	0	0	0.564361	NA	NA
ENSDARG00000109967	0	0	0.564361	NA	NA
ENSDARG00000113279	0	0	0.564361	NA	NA
ENSDARG00000115317	0	0	0.564361	NA	NA
ENSDARG00000116475	0	0	0.564361	NA	NA
ENSDARG00000110007	0	0	0.564361	NA	NA
ENSDARG00000110957	0	0	0.564361	NA	NA
ENSDARG00000113472	0	0	0.564361	NA	NA
ENSDARG00000115532	0	0	0.564361	NA	NA
ENSDARG00000114255	0	0	0.564361	NA	NA
ENSDARG00000112506	0	0	0.564361	NA	NA
ENSDARG00000113369	0	0	0.564361	NA	NA
ENSDARG00000109546	0	0	0.564361	NA	NA
ENSDARG00000110053	0	0	0.564361	NA	NA
ENSDARG00000116026	0	0	0.564361	NA	NA
ENSDARG00000114956	0	0	0.564361	NA	NA
ENSDARG00000074009	14.7118	0.0686029	0.239815	0.628984	0.793577
ENSDARG00000089318	23.1819	-0.0898335	0.251662	0.531719	0.727644
ENSDARG00000079222	17.5052	-0.032841	0.178906	0.804738	0.902611
ENSDARG00000088214	9.90271	0.209896	0.246936	0.166741	0.363743
ENSDARG00000070203	0.459637	0	0.45791	1	NA
ENSDARG00000023036	13.7161	0.363738	0.337236	0.0446809	0.149181
ENSDARG00000097728	0.751827	0.0409195	0.440365	0.689399	NA
ENSDARG00000104041	9.72132	0.182166	0.333278	0.242556	0.459098
ENSDARG00000094824	0.177903	0.0552567	0.452347	0.578906	NA
ENSDARG00000096684	1.31203	0.0407988	0.354007	0.75792	0.876022
ENSDARG00000115593	1.64543	0.43151	0.55473	0.0353916	0.126917
ENSDARG00000109327	3.17153	0.431327	0.46579	0.0354888	0.127116
ENSDARG00000088082	1.06799	0.125731	0.361315	0.383735	NA
ENSDARG00000112449	22.1573	-0.108117	0.226503	0.449056	0.65966
ENSDARG00000091381	15.6928	0.244117	0.262705	0.11991	0.291845
ENSDARG00000096063	0.425037	0.117905	0.431989	0.356015	NA
ENSDARG00000116181	9.15394	0.44828	0.329583	0.017465	0.0760019
ENSDARG00000099173	8.014	0.0237814	0.241094	0.865666	0.937122
ENSDARG00000092140	0	0	0.564361	NA	NA
ENSDARG00000094903	0.451103	0.0769006	0.474854	0.417438	NA
ENSDARG00000093831	1.62731	0.0577043	0.314412	0.67941	0.828081
ENSDARG00000110852	1.66893	-0.159792	0.395182	0.278521	0.499354
ENSDARG00000092968	1.68555	-0.408024	0.539009	0.0412535	0.141544
ENSDARG00000043792	0.354941	-0.0490461	0.415708	0.670309	NA
ENSDARG00000117382	3.83546	0.268444	0.431111	0.115961	0.285405
ENSDARG00000088870	13.7094	0.187351	0.211956	0.192973	0.398524
ENSDARG00000089582	22.1863	0.121609	0.20086	0.38274	0.601902
ENSDARG00000099440	0.860081	-0.1039	0.447336	0.378078	NA
ENSDARG00000114558	1.15958	-0.12571	0.440781	0.324623	NA
ENSDARG00000111979	1.84803	0.0161403	0.327367	0.905185	0.956545
ENSDARG00000101497	0.577184	0.0710145	0.383686	0.583833	NA
ENSDARG00000100142	5.87502	0.101813	0.251493	0.480851	0.685125
ENSDARG00000099837	1.71	-0.317387	0.461315	0.0795752	0.222008
ENSDARG00000104239	2.41263	0.111255	0.500829	0.254004	0.47369
ENSDARG00000103202	0.00886355	0	0.49547	1	NA
ENSDARG00000117163	2.70024	-0.0531997	0.315102	0.702282	0.842992
ENSDARG00000098876	1.11581	0.0679457	0.356571	0.614955	NA
ENSDARG00000103471	2.96022	0.174226	0.37142	0.255453	0.475121
ENSDARG00000104074	0.914738	0.0240325	0.423422	0.824121	NA
ENSDARG00000101202	0.0855508	0	0.49547	1	NA
ENSDARG00000102559	0.320189	0.0686262	0.417217	0.563363	NA
ENSDARG00000113016	2.74317	0.0222874	0.310927	0.871448	0.939995
ENSDARG00000101775	2.22646	0.0847325	0.385878	0.520093	0.718128
ENSDARG00000098115	1.47826	0.0999522	0.372587	0.46758	0.674162
ENSDARG00000101374	1.73003	-0.0502039	0.346718	0.709302	0.847461
ENSDARG00000110594	0	0	0.564361	NA	NA
ENSDARG00000082790	0	0	0.564361	NA	NA
ENSDARG00000110759	0	0	0.564361	NA	NA
ENSDARG00000115818	0.206513	0.0215716	0.471069	0.786071	NA
ENSDARG00000109664	0	0	0.564361	NA	NA
ENSDARG00000115389	0	0	0.564361	NA	NA
ENSDARG00000115944	0	0	0.564361	NA	NA
ENSDARG00000111938	0	0	0.564361	NA	NA
ENSDARG00000114277	0	0	0.564361	NA	NA
ENSDARG00000110891	0	0	0.564361	NA	NA
ENSDARG00000098340	0	0	0.564361	NA	NA
ENSDARG00000113005	0.443121	0.0539494	0.436799	0.614353	NA
ENSDARG00000099699	1.41293	0.0696022	0.409244	0.567665	0.753381
ENSDARG00000117318	0.00815944	0	0.49547	1	NA
ENSDARG00000112206	0	0	0.564361	NA	NA
ENSDARG00000110785	0	0	0.564361	NA	NA
ENSDARG00000117046	0	0	0.564361	NA	NA
ENSDARG00000114548	0	0	0.564361	NA	NA
ENSDARG00000116138	0	0	0.564361	NA	NA
ENSDARG00000115815	0	0	0.564361	NA	NA
ENSDARG00000114802	0	0	0.564361	NA	NA
ENSDARG00000109445	0	0	0.564361	NA	NA
ENSDARG00000114362	0	0	0.564361	NA	NA
ENSDARG00000116626	0	0	0.564361	NA	NA
ENSDARG00000111726	0	0	0.564361	NA	NA
ENSDARG00000114561	0	0	0.564361	NA	NA
ENSDARG00000113830	0	0	0.564361	NA	NA
ENSDARG00000116681	0	0	0.564361	NA	NA
ENSDARG00000110373	0	0	0.564361	NA	NA
ENSDARG00000116826	0	0	0.564361	NA	NA
ENSDARG00000080902	0	0	0.564361	NA	NA
ENSDARG00000109780	0	0	0.564361	NA	NA
ENSDARG00000100479	14.6806	-0.415005	0.344142	0.0274304	0.105384
ENSDARG00000110062	0.0139424	0	0.49547	1	NA
ENSDARG00000116390	0	0	0.564361	NA	NA
ENSDARG00000110989	0	0	0.564361	NA	NA
ENSDARG00000098143	0.178768	0.00444224	0.495531	0.937127	NA
ENSDARG00000104064	4.97966	0.160514	0.377834	0.283702	0.505154
ENSDARG00000110696	0.00692292	0	0.49547	1	NA
ENSDARG00000114172	2.63731	-0.0588695	0.407067	0.624597	0.791351
ENSDARG00000103143	4.36882	0.354127	0.354686	0.0524447	0.167278
ENSDARG00000103229	4.26029	0.129043	0.349111	0.377484	0.597499
ENSDARG00000104211	0.226197	0.00727495	0.486205	0.911173	NA
ENSDARG00000103998	0.325078	0.0788657	0.437605	0.487273	NA
ENSDARG00000100061	10.4337	-0.0703406	0.351488	0.605808	0.780057
ENSDARG00000116510	0.300138	0.0231252	0.468241	0.777454	NA
ENSDARG00000104412	23.7236	-0.0766397	0.257523	0.591959	0.770475
ENSDARG00000100632	0.831187	-0.0965448	0.425196	0.433909	NA
ENSDARG00000101475	0	0	0.564361	NA	NA
ENSDARG00000110031	0.205946	0.0176441	0.497363	0.754803	NA
ENSDARG00000100793	4.23212	-0.496052	0.524397	0.0241465	0.0962929
ENSDARG00000102008	1.95219	-0.021865	0.351059	0.868058	0.938073
ENSDARG00000111875	0.0381375	0.00824481	0.495874	0.883584	NA
ENSDARG00000113581	0	0	0.564361	NA	NA
ENSDARG00000111217	0	0	0.564361	NA	NA
ENSDARG00000116396	0	0	0.564361	NA	NA
ENSDARG00000111322	0	0	0.564361	NA	NA
ENSDARG00000112824	0	0	0.564361	NA	NA
ENSDARG00000114517	0	0	0.564361	NA	NA
ENSDARG00000110846	0	0	0.564361	NA	NA
ENSDARG00000114778	0	0	0.564361	NA	NA
ENSDARG00000109305	0	0	0.564361	NA	NA
ENSDARG00000114244	0	0	0.564361	NA	NA
ENSDARG00000111750	0	0	0.564361	NA	NA
ENSDARG00000110138	0	0	0.564361	NA	NA
ENSDARG00000113937	0	0	0.564361	NA	NA
ENSDARG00000116916	0	0	0.564361	NA	NA
ENSDARG00000113483	0	0	0.564361	NA	NA
ENSDARG00000110847	0	0	0.564361	NA	NA
ENSDARG00000113058	0	0	0.564361	NA	NA
ENSDARG00000111830	0	0	0.564361	NA	NA
ENSDARG00000116472	0	0	0.564361	NA	NA
ENSDARG00000110566	0	0	0.564361	NA	NA
ENSDARG00000113950	0	0	0.564361	NA	NA
ENSDARG00000117208	0	0	0.564361	NA	NA
ENSDARG00000114925	0	0	0.564361	NA	NA
ENSDARG00000075731	0.597514	-0.0163516	0.372947	0.896818	NA
ENSDARG00000091746	3.62261	-0.0994863	0.320087	0.489196	0.692093
ENSDARG00000095293	1.77636	0.0947394	0.339769	0.503076	0.70331
ENSDARG00000073915	2.28643	-0.122377	0.456081	0.313455	0.536521
ENSDARG00000107177	0.48381	0.0438085	0.41184	0.705257	NA
ENSDARG00000089814	1.86391	-0.0319283	0.350994	0.809225	0.905626
ENSDARG00000096499	0.165667	0	0.489452	1	NA
ENSDARG00000088245	3.51833	-1.33692	1.08687	0.000706427	0.00661344
ENSDARG00000109802	0.241597	0.0714494	0.450801	0.497519	NA
ENSDARG00000096458	0.0354515	0.0195011	0.497875	0.729822	NA
ENSDARG00000096437	0.0539885	0	0.49547	1	NA
ENSDARG00000089304	0.441374	-0.0421087	0.382102	0.737527	NA
ENSDARG00000095997	8.69889	0.233176	0.297281	0.146759	0.33524
ENSDARG00000095596	0.249548	0.0244412	0.465907	0.770311	NA
ENSDARG00000094484	0.685273	0.026919	0.367607	0.833595	NA
ENSDARG00000094308	0.647085	0.0535362	0.410787	0.649875	NA
ENSDARG00000096186	4.93113	0.0817867	0.280775	0.568544	0.754045
ENSDARG00000088378	0.24438	0.0975626	0.450049	0.394513	NA
ENSDARG00000086449	1.43233	-0.0603123	0.377759	0.641013	0.801305
ENSDARG00000096011	4.8934	-0.0811896	0.268167	0.571352	0.7561
ENSDARG00000095521	1.19181	0.0239444	0.338759	0.858213	NA
ENSDARG00000082253	0	0	0.564361	NA	NA
ENSDARG00000112409	0	0	0.564361	NA	NA
ENSDARG00000104584	1.24526	-0.0178859	0.364304	0.889236	0.949301
ENSDARG00000090366	1.4743	0.0577264	0.37171	0.658107	0.813345
ENSDARG00000076252	3.15429	0.0788748	0.340822	0.570595	0.755339
ENSDARG00000096188	0.734955	0.100809	0.418645	0.426133	NA
ENSDARG00000096005	0.161391	0.0206653	0.461905	0.80981	NA
ENSDARG00000091013	1.60364	-0.139521	0.396568	0.326571	0.549946
ENSDARG00000103872	0	0	0.564361	NA	NA
ENSDARG00000087293	6.24504	0.0958381	0.428942	0.431762	0.645287
ENSDARG00000090461	1.03287	0.167292	0.372511	0.270044	NA
ENSDARG00000117785	0	0	0.564361	NA	NA
ENSDARG00000095989	0.0330597	0.00982427	0.496064	0.861505	NA
ENSDARG00000109604	1.60082	-0.0540679	0.394693	0.661669	0.815357
ENSDARG00000098177	9.11599	-0.872705	0.714186	0.00362259	0.0233269
ENSDARG00000110665	0	0	0.564361	NA	NA
ENSDARG00000100840	0	0	0.564361	NA	NA
ENSDARG00000110101	0	0	0.564361	NA	NA
ENSDARG00000116594	0	0	0.564361	NA	NA
ENSDARG00000101948	1.75617	-0.138219	0.373033	0.341987	0.564105
ENSDARG00000117764	0	0	0.564361	NA	NA
ENSDARG00000099330	0.245078	0.0403783	0.453025	0.671782	NA
ENSDARG00000105246	0.0246905	0	0.49547	1	NA
ENSDARG00000099432	2.51219	-0.171522	0.370098	0.26146	0.482125
ENSDARG00000114938	2.14558	-0.0202824	0.34145	0.879144	0.944045
ENSDARG00000102904	11.2588	-0.0706853	0.265561	0.620339	0.788582
ENSDARG00000102515	0	0	0.564361	NA	NA
ENSDARG00000105063	4.51252	0.0297253	0.257482	0.832798	0.917997
ENSDARG00000099899	1.23857	-0.0360221	0.396761	0.764571	0.880227
ENSDARG00000102716	16.0838	-0.0287363	0.260738	0.838212	0.921438
ENSDARG00000090355	0.0103931	0.0121436	0.496402	0.82931	NA
ENSDARG00000112634	0.447552	0.0338397	0.502751	0.552138	NA
ENSDARG00000102561	0.592448	0.0943175	0.440934	0.420424	NA
ENSDARG00000103992	0.594634	0.013394	0.380548	0.913816	NA
ENSDARG00000099785	0.045605	0.0054535	0.495606	0.922847	NA
ENSDARG00000098615	0	0	0.564361	NA	NA
ENSDARG00000114783	1.25596	-0.0362407	0.401668	0.759872	0.877068
ENSDARG00000117809	0.139222	0.037979	0.487351	0.593593	NA
ENSDARG00000101459	5.12066	0.292829	0.348047	0.0914199	0.243778
ENSDARG00000095275	1.43746	-0.115926	0.397681	0.394372	0.612916
ENSDARG00000113431	0.20939	0	0.458388	1	NA
ENSDARG00000109260	0	0	0.564361	NA	NA
ENSDARG00000077266	1.0132	-0.156825	0.414336	0.274743	NA
ENSDARG00000116675	0	0	0.564361	NA	NA
ENSDARG00000099493	8.81517	0.0273596	0.301223	0.843762	0.92445
ENSDARG00000116197	30.4963	-0.0193464	0.213872	0.889347	0.949352
ENSDARG00000111444	0.0246905	0	0.49547	1	NA
ENSDARG00000100961	1.51898	0.0464056	0.314242	0.737997	0.865461
ENSDARG00000103348	0.267163	0.0723598	0.435397	0.520309	NA
ENSDARG00000114908	1.07293	0.0740462	0.359882	0.584376	NA
ENSDARG00000098167	0.631213	-0.0237262	0.403796	0.838525	NA
ENSDARG00000098677	1.31155	-0.239811	0.505821	0.116726	0.286583
ENSDARG00000098758	0.281941	0.024363	0.499217	0.666887	NA
ENSDARG00000104038	0.373158	-0.0535722	0.393992	0.664935	NA
ENSDARG00000101463	1.17123	0.321191	0.477932	0.0761848	NA
ENSDARG00000115564	0.529682	0.0769137	0.419023	0.522017	NA
ENSDARG00000101623	2.80057	0.0441309	0.328522	0.74719	0.870508
ENSDARG00000111046	0.435867	0.0345062	0.395799	0.774483	NA
ENSDARG00000099152	0.710328	-0.0708897	0.389403	0.580003	NA
ENSDARG00000100099	0.588973	0.0965162	0.439004	0.415412	NA
ENSDARG00000110802	3.44755	0.0720616	0.452873	0.490521	0.693454
ENSDARG00000104407	5.74798	-0.0157552	0.273231	0.910474	0.959219
ENSDARG00000098452	4.09199	0.136556	0.297025	0.359839	0.581113
ENSDARG00000103473	0.235185	0.0580891	0.433816	0.595628	NA
ENSDARG00000104681	0.514973	-0.0150684	0.473165	0.844658	NA
ENSDARG00000098335	0.0277577	0	0.49547	1	NA
ENSDARG00000092436	0.460618	-0.0547403	0.449909	0.586784	NA
ENSDARG00000108175	0	0	0.564361	NA	NA
ENSDARG00000100959	0.491088	0.00289262	0.450366	0.974922	NA
ENSDARG00000100896	3.25378	1.04308	0.65262	0.00132406	0.0108293
ENSDARG00000100565	0.0283214	0.00842225	0.495894	0.881098	NA
ENSDARG00000117327	0.00886355	0	0.49547	1	NA
ENSDARG00000091327	0	0	0.564361	NA	NA
ENSDARG00000098179	0.898085	-0.168889	0.413578	0.250694	NA
ENSDARG00000098530	0.00944046	0.0123735	0.496439	0.826136	NA
ENSDARG00000103405	2.77239	0.131327	0.331072	0.374351	0.594733
ENSDARG00000098958	0.062139	0.00494123	0.495566	0.930078	NA
ENSDARG00000102475	11.3699	-0.133396	0.299867	0.369918	0.590679
ENSDARG00000113769	0.465188	-0.00316585	0.397681	0.978546	NA
ENSDARG00000114124	0.905763	0.0038011	0.373257	0.975866	NA
ENSDARG00000116088	0	0	0.564361	NA	NA
ENSDARG00000115719	0	0	0.564361	NA	NA
ENSDARG00000101688	7.73585	-0.0572771	0.346575	0.672432	0.823483
ENSDARG00000104704	2.16049	-0.224192	0.438907	0.157828	0.351703
ENSDARG00000112648	0.454393	0.0648994	0.388644	0.609933	NA
ENSDARG00000114030	0.888552	0.0398728	0.423779	NA	NA
ENSDARG00000116992	2.40583	-0.0808389	0.341012	0.561731	0.74953
ENSDARG00000116234	0	0	0.564361	NA	NA
ENSDARG00000115662	0	0	0.564361	NA	NA
ENSDARG00000113548	0	0	0.564361	NA	NA
ENSDARG00000098621	0.281307	0.00774118	0.477704	0.915012	NA
ENSDARG00000100653	0.0333654	0	0.49547	1	NA
ENSDARG00000101760	0.760357	0.095784	0.385554	0.475128	NA
ENSDARG00000098987	0.0698658	0	0.49547	1	NA
ENSDARG00000101223	0.216914	0.0506438	0.438155	0.631631	NA
ENSDARG00000114761	0	0	0.564361	NA	NA
ENSDARG00000115329	0	0	0.564361	NA	NA
ENSDARG00000111955	0	0	0.564361	NA	NA
ENSDARG00000110824	0	0	0.564361	NA	NA
ENSDARG00000112536	0	0	0.564361	NA	NA
ENSDARG00000113170	0.0103931	0.0121436	0.496402	0.82931	NA
ENSDARG00000112541	3.45389	0.0761088	0.311617	0.591054	0.769823
ENSDARG00000098357	1.82081	0.118827	0.322474	0.41692	0.63278
ENSDARG00000102273	0.033113	0.0121412	0.496401	0.829344	NA
ENSDARG00000113527	1.17126	-0.240898	0.463623	0.132989	NA
ENSDARG00000099656	0.190388	0.0549448	0.434814	0.611713	NA
ENSDARG00000110670	0.803885	-0.180152	0.466051	0.197894	NA
ENSDARG00000110745	0.286605	0.055278	0.435321	0.609044	NA
ENSDARG00000101977	0.44709	0.0176325	0.410725	0.87619	NA
ENSDARG00000099382	1.65275	0.0711636	0.362892	0.596333	0.773442
ENSDARG00000098127	0.149022	0.0421417	0.450798	0.66393	NA
ENSDARG00000110372	0.566559	-0.0252866	0.388335	0.835839	NA
ENSDARG00000092304	0	0	0.564361	NA	NA
ENSDARG00000034095	1.5231	-0.045238	0.364545	0.728942	0.859676
ENSDARG00000116177	3.38723	-0.115519	0.369293	0.413469	0.629723
ENSDARG00000110433	0.833723	-0.0184199	0.368241	0.885086	NA
ENSDARG00000092926	0	0	0.564361	NA	NA
ENSDARG00000093747	0	0	0.564361	NA	NA
ENSDARG00000087070	0.858483	0.0830386	0.367277	0.539818	NA
ENSDARG00000115506	0.137368	0.0199899	0.482811	0.774981	NA
ENSDARG00000111831	0	0	0.564361	NA	NA
ENSDARG00000087788	2.433	-0.206067	0.387873	0.194718	0.400673
ENSDARG00000112386	0.865644	0.187933	0.461912	0.190647	NA
ENSDARG00000113753	0	0	0.564361	NA	NA
ENSDARG00000115323	0	0	0.564361	NA	NA
ENSDARG00000101301	0.250609	0.0250704	0.446144	0.794861	NA
ENSDARG00000102927	1.18842	0.0574904	0.371617	0.659388	NA
ENSDARG00000102358	3.61505	1.16538	1.21499	0.000965713	0.00843285
[truncated: 30,982 more rows]

## Sheet: Uninjured_vs_Sham_edgeR
Supplementary Table 1. Statistical pairwise comparisons using DESeq2 or edgeR.
[truncated: 32,788 more rows]

[truncated: 3 more sheets: Resection_vs_Sham_edgeR, Cryoiunjury_vs_Sham_edgeR, Ablated_vs_Sham_edgeR]
