# Supplementary material for: Transcriptomic data meta-analysis reveals common and injury model specific gene expression changes in the regenerating zebrafish heart
Source: Sci Rep. 2023 Apr 3;13:5418. doi: 10.1038/s41598-023-32272-6 (PMC10070245; doi:10.1038/s41598-023-32272-6)
Supplement: Supplementary file 3 — Supplementary Table S2. [file 41598_2023_32272_MOESM3_ESM.xlsx]

## Sheet: Uninjured_vs_Sham_mouse
Supplementary Table 2. Translation of the Danio rerio Ensembl gene id terms to Mus musculus. Shown are the ensembl gene ids of Danio rerio converted to Mus musculus after the translation process using biomaRt, associated in the table are also found the statistical information and the batch corrected and normalized counts of each gene for each sample.
Table for Uninjured vs Sham
Ensembl_Danio	Mouse_homology_percentage	MGI_Symbol	Ensembl_Mouse	EntrezGeneID_Mouse	EntrezGeneID_Danio	Zfin_Symbol	Description	num_orthologues	unique_ortho_check	baseMean	log2FoldChange	lfcSE	pvalue	padj	SRR3143894	SRR3143897	SRR3143899	SRR3143916	SRR5809464	SRR5809465	SRR5809466	SRR5809467	SRR5809472	SRR5809473	SRR5809474	SRR5809475	SRR6910771	SRR6910772	SRR6910773	SRR6910774	SRR6910775	SRR6910776	SRR8867570	SRR8867571	SRR8867572	SRR11033311	SRR11033312	SRR11033313	SRR11294120	SRR11294121	SRR11294122	SRR11294126	SRR11294127	SRR11294128	SRR12554271	SRR12554272	SRR12554273	SRR12554274	SRR12554275
ENSDARG00000000001	53.4091	Slc35a5	ENSMUSG00000022664	74102	368418	slc35a5	solute carrier family 35 member A5 [Source:NCBI gene;Acc:368418]	1	1	158.396	0.999886	0.148535	1.08668e-12	1.77185e-11	250.484	324.443	104.902	249.52	65.4101	85.9808	47.1919	108.195	121.774	179.045	182.698	248.503	185.178	133.873	154.841	77.8938	87.8353	80.9194	139.985	157.787	116.262	143.267	201.794	142.217	335.292	380.122	323.777	138.045	164.968	127.725	73.7077	66.9517	82.3964	162.744	124.546
ENSDARG00000000002	NA	NA	NA	NA	368419	ccdc80	coiled-coil domain containing 80 [Source:NCBI gene;Acc:368419]	1	1	601.786	0.0889716	0.170847	0.567905	0.670198	768.682	975.556	196.755	623.548	317.706	365.418	162.55	486.877	473.567	696.998	700.341	456.925	724.904	555.613	633.298	257.231	375.147	244.64	1035.02	1103.77	936.99	376.881	372.358	297.767	1113.56	1325.14	1175.74	204.933	454.339	190.901	338.981	301.453	319.473	1217.22	947.605
ENSDARG00000000018	82.7381	Nrf1	ENSMUSG00000058440	18181	64604	nrf1	nuclear respiratory factor 1 [Source:NCBI gene;Acc:64604]	1	1	155.502	-0.525218	0.117982	2.80915e-06	1.5719e-05	123.487	127.327	140.539	122.501	200.903	166.588	225.472	306.552	189.427	127.89	192.848	40.0811	149.046	160.957	182.712	138.579	174.85	206.062	113.97	132.834	168.481	109.709	109.305	183.105	113.559	127.882	115.386	155.123	123.05	140.086	208.028	209.012	209.362	154.27	118.083
ENSDARG00000000019	98.3607	Ube2h	ENSMUSG00000039159	22214	368425	ube2h	ubiquitin-conjugating enzyme E2H (UBC8 homolog, yeast) [Source:ZFIN;Acc:ZDB-GENE-030616-67]	1	1	774.767	-0.117316	0.0928103	0.19374	0.290469	604.352	611.393	808.1	587.4	943.775	671.725	686.904	943.7	980.961	671.42	1187.53	1034.09	840.828	1001.34	1045.95	709.196	720.742	1052.89	667.098	683.987	698.555	733.112	779.549	739.529	531.573	567.414	528.19	895.157	632.829	836.394	799.56	789.147	863.29	836.15	615.385
ENSDARG00000000068	47.3958	Slc9a3r1	ENSMUSG00000020733	26941	327272	slc9a3r1a	SLC9A3 regulator 1a [Source:ZFIN;Acc:ZDB-GENE-031006-7]	1	1	126.129	0.149215	0.129151	0.222786	0.324134	152.205	139.206	134.014	105.933	102.787	118.224	73.4096	114.206	128.54	153.467	20.2997	96.1947	114.419	123.04	91.356	105.066	87.8353	95.9742	153.612	201.82	224.641	118.743	100.897	115.551	186.491	142.986	177.058	76.8498	141.305	89.957	96.5309	93.4606	106.741	127.853	206.499
ENSDARG00000000069	59.0476	Dap	ENSMUSG00000039168	223453	58093	dap	death-associated protein [Source:ZFIN;Acc:ZDB-GENE-000511-3]	1	1	176.862	-0.0716573	0.11053	0.500272	0.610578	225.276	184.123	143.049	170.697	149.509	279.438	104.871	204.368	135.305	159.862	172.548	80.1622	191.2	159.41	180.389	144.013	132.163	132.67	196.97	242.918	248.287	112.29	169.363	175.105	240.334	186.285	229.777	137.333	168.349	132.532	154.524	185.902	160.673	226.546	208.262
ENSDARG00000000086	77.5842	Itsn1	ENSMUSG00000022957	16443	368504	itsn1	intersectin 1 (SH3 domain protein) [Source:ZFIN;Acc:ZDB-GENE-030616-226]	1	1	225.929	-0.491504	0.167305	0.00122574	0.00380299	216.341	170.017	194.245	139.068	341.067	290.185	277.908	276.498	236.784	204.623	192.848	224.454	194.964	257.687	263.229	290.743	285.67	201.358	226.082	248.055	203.95	358.812	68.4657	144.884	153.207	174.705	137.27	179.316	184.575	264.377	296.327	275.284	284.642	184.925	244.685
ENSDARG00000000103	89.257	Myh10	ENSMUSG00000020900	77579	555454	myh10	myosin, heavy chain 10, non-muscle [Source:ZFIN;Acc:ZDB-GENE-030616-162]	1	1	2234.3	-0.257326	0.099672	0.0076017	0.0189105	2235.85	2584.78	1398.87	2249.19	2158.53	2283.87	2380.57	2211.99	1982.22	2270.04	1268.73	1619.28	2018.14	2145.84	2027.64	2002.6	2114.61	1848.91	3663.77	3348.01	2343.95	2420.04	1579.52	1379.51	2266.28	2845.13	2306.73	1630.92	1832.23	1812.87	2205.99	2199.89	2216.84	3265.6	3175.03
ENSDARG00000000142	56.5957	Tmem267	ENSMUSG00000074634	633640	368645	tmem267	transmembrane protein 267 [Source:NCBI gene;Acc:368645]	1	1	14.1459	-0.117918	0.264095	0.581145	0.681649	14.0399	13.3638	8.53273	6.02462	4.67215	16.1214	20.9742	24.0433	20.2957	6.39448	30.4496	16.0324	17.3134	14.7028	13.1615	0.905742	14.776	5.64554	22.9179	32.2912	17.7348	15.4883	2.40231	8.88857	16.6422	7.55209	8.95237	12.8083	6.76099	8.92703	10.4762	6.79713	11.9849	17.4458	32.0176
ENSDARG00000000151	72.8337	Thra	ENSMUSG00000058756	21833	30670	thraa	thyroid hormone receptor alpha a [Source:NCBI gene;Acc:30670]	1	1	74.7237	-1.02131	0.177826	6.01567e-10	6.41949e-09	36.6951	39.3489	39.6521	36.1477	70.0823	64.4856	57.679	150.271	128.54	115.101	192.848	48.0973	76.0284	88.9909	137.034	60.6847	84.5517	133.611	69.9926	72.6553	122.173	43.8835	52.8507	31.11	40.6266	29.7049	28.3492	49.0985	37.1854	45.3218	88.6737	92.7808	73.7822	84.7366	77.2536
ENSDARG00000000161	57.2973	Itsn2	ENSMUSG00000020640	20403	566412	itsn2a	intersectin 2a [Source:ZFIN;Acc:ZDB-GENE-041014-84]	1	1	2.87895	-0.191379	0.346994	0.441866	0.55701	1.27635	2.96973	5.01925	1.50615	0	5.3738	0	6.01083	6.76525	0	0	0	2.25827	3.86917	3.09681	0.905742	4.10445	3.76369	5.57463	4.40335	1.97054	6.45345	0	1.77771	2.93687	3.52431	3.48148	0.711572	2.0283	2.06008	4.11566	2.71885	2.99623	4.73528	3.81862
ENSDARG00000000175	50.6112	Hoxb2	ENSMUSG00000075588	103889	30338	hoxb2a	homeobox B2a [Source:NCBI gene;Acc:30338]	1	1	7.88831	-1.06957	0.368066	0.000247838	0.000917881	4.46723	6.31067	3.51348	3.01231	23.3608	0	0	0	0	25.5779	0	0	7.52756	7.73834	13.1615	9.05742	11.4925	8.46831	17.3433	13.2101	18.7201	2.58138	6.00577	2.66657	2.93687	5.5382	6.96295	5.69257	2.0283	3.43347	6.36056	8.15656	10.4868	23.9256	12.0433
ENSDARG00000000183	72.4731	Ptpn4	ENSMUSG00000026384	19258	407634	ptpn4b	protein tyrosine phosphatase non-receptor type 4b [Source:ZFIN;Acc:ZDB-GENE-030131-6259]	1	1	171.195	0.455506	0.130051	0.000200025	0.000756772	120.615	131.782	223.357	206.845	149.509	214.952	241.203	174.314	121.774	242.99	111.649	96.1947	124.205	185.72	172.647	172.091	177.312	168.425	111.493	124.762	77.8361	356.23	184.978	226.659	86.1481	102.205	89.0263	340.843	243.396	299.399	188.946	180.124	195.504	110.656	106.04
ENSDARG00000000189	41.6353	Sema6c	ENSMUSG00000038777	20360	556743	sema6e	sema domain, transmembrane domain (TM), and cytoplasmic domain, (semaphorin) 6E [Source:ZFIN;Acc:ZDB-GENE-040724-119]	1	1	229.054	-0.132683	0.158453	0.364312	0.479034	273.777	219.389	163.628	158.146	266.313	209.578	230.716	246.444	230.018	217.412	274.046	264.535	251.421	268.52	270.971	209.226	237.237	207.944	328.284	325.114	93.6004	260.719	134.529	207.104	163.975	179.74	155.174	300.283	170.377	251.33	237.586	189.64	262.545	257.948	286.396
ENSDARG00000000212	NA	NA	NA	NA	436656	krt97	keratin 97 [Source:ZFIN;Acc:ZDB-GENE-040718-78]	1	1	0.476331	0.220791	0.607229	0.462168	NA	1.27635	1.85608	0.501925	0	0	0	0	0	0	0	0	0	0	0.773834	106.84	0	0	0	0	0.733892	0	0	0	1.77771	3.42634	1.00695	0.497354	1.42314	2.0283	0	0.374151	0.679713	0	0.49845	0.29374
ENSDARG00000000229	63.9445	Usp49	ENSMUSG00000090115	224836	559473	usp49	ubiquitin specific peptidase 49 [Source:ZFIN;Acc:ZDB-GENE-050208-484]	1	1	36.8941	-0.617888	0.248057	0.00284056	0.00802434	25.8461	30.8109	26.602	21.0862	79.4266	21.4952	47.1919	30.0542	47.3567	57.5503	20.2997	24.0487	34.6268	39.4655	37.1618	49.8158	30.373	43.2825	89.1942	47.703	17.7348	27.1045	22.8219	23.9991	26.4318	26.1806	29.3439	22.0587	31.1006	21.9742	50.8845	28.8878	36.7039	22.4303	51.9919
ENSDARG00000000241	67.0818	Slc40a1	ENSMUSG00000025993	53945	58153	slc40a1	solute carrier family 40 member 1 [Source:NCBI gene;Acc:58153]	1	1	629.799	1.14645	0.116778	7.04415e-24	4.02299e-22	978.642	1030.5	1182.03	869.051	317.706	655.604	388.022	378.682	696.821	633.053	375.545	713.444	688.772	533.945	602.33	355.957	492.534	495.867	142.463	184.941	103.453	851.855	1028.19	1103.96	757.711	1215.89	1255.82	1019.68	840.391	1021.8	445.613	437.395	437.825	137.822	147.457
ENSDARG00000000324	62.2735	Dcaf8	ENSMUSG00000026554	98193	100007924	dcaf8	DDB1 and CUL4 associated factor 8 [Source:ZFIN;Acc:ZDB-GENE-070912-578]	4	1	122.021	-0.135181	0.128698	0.267952	0.376206	108.49	88.7206	151.079	77.3159	196.23	166.588	146.819	144.26	155.601	153.467	91.3488	112.227	126.463	168.696	154.066	129.521	132.984	143.961	71.8508	77.7925	61.0866	147.139	90.0865	158.217	69.5058	82.0661	78.0845	156.546	118.317	175.794	149.66	166.87	136.703	61.8078	64.329
ENSDARG00000000349	47.7941	Cfap300	ENSMUSG00000053070	234912	497149	cfap300	cilia and flagella associated protein 300 [Source:ZFIN;Acc:ZDB-GENE-040724-203]	1	1	0.864387	0.112905	0.608144	0.697677	NA	7.65811	4.08338	1.00385	2.51026	0	0	0	0	0	0	0	0	2.25827	0.773834	0	0	1.64178	0	1.23881	0	0	0	0	0	0.978955	1.00695	5.96824	0	0.676099	0	0	0	0	0	0.58748
ENSDARG00000000369	62.8655	Prkag3	ENSMUSG00000006542	241113	678619	prkag3b	protein kinase, AMP-activated, gamma 3b non-catalytic subunit [Source:ZFIN;Acc:ZDB-GENE-060421-6938]	1	1	81.216	0.387563	0.157263	0.00736731	0.0184105	37.0142	44.5459	89.3427	94.8877	74.7544	80.607	68.1661	54.0975	101.479	166.256	71.0491	72.146	85.0614	65.7759	78.1945	98.7259	90.298	95.0332	53.8881	68.9858	98.5268	74.86	121.316	132.44	20.0686	36.7535	33.3227	143.738	83.1602	145.579	76.3267	78.167	77.5275	82.7428	65.504
ENSDARG00000000370	NA	NA	NA	NA	368847	triob	trio Rho guanine nucleotide exchange factor b [Source:ZFIN;Acc:ZDB-GENE-030616-399]	1	1	101.955	-1.84783	0.19173	3.82728e-23	2.05021e-21	39.5669	37.864	50.1925	30.1231	93.443	139.719	183.524	108.195	230.018	159.862	142.098	72.146	99.3638	176.434	121.55	194.735	148.581	89.3877	164.142	160.722	68.9687	54.209	19.2185	38.2209	42.0951	48.3334	46.2539	38.4249	31.1006	32.2746	134.694	147.498	116.479	144.551	152.451
ENSDARG00000000380	73.1935	Pde6b	ENSMUSG00000029491	18587	368410	pde6a	phosphodiesterase 6A, cGMP-specific, rod, alpha [Source:ZFIN;Acc:ZDB-GENE-030616-42]	1	1	3.33046	1.04788	0.561094	0.00496635	0.0130732	5.1054	4.45459	3.01155	6.52667	0	10.7476	0	6.01083	0	0	10.1499	0	2.25827	2.3215	0	0	0.820891	2.82277	3.71642	0.733892	0.985268	12.9069	3.60346	0.888857	5.87373	6.04168	5.96824	3.55786	6.76099	2.74678	1.4966	2.71885	0.374529	2.9907	2.34992
ENSDARG00000000394	15.7576	Snhg4	ENSMUSG00000117694	NA	556290	matr3l1.1	matrin 3-like 1.1 [Source:ZFIN;Acc:ZDB-GENE-030616-40]	4	1	565.14	-0.217482	0.108656	0.0374265	0.0746525	469.378	443.974	620.38	444.316	845.659	515.885	676.417	528.953	514.159	652.237	405.995	745.509	572.095	678.652	542.717	700.139	629.623	595.604	688.158	601.057	282.772	499.497	547.726	591.979	455.214	433.49	433.692	566.411	557.106	544.549	644.662	647.767	631.831	476.269	605.398
ENSDARG00000000423	NA	NA	NA	NA	368688	si:ch73-314g15.3	si:ch73-314g15.3 [Source:ZFIN;Acc:ZDB-GENE-030616-19]	1	1	103.057	0.0446355	0.138763	0.732413	0.807195	157.629	118.789	76.2926	63.2585	42.0494	75.2332	94.3838	42.0758	94.7135	159.862	172.548	216.438	122.699	101.372	104.517	73.3651	85.3726	98.7969	119.545	121.092	151.731	60.6624	91.2877	77.3306	139.501	96.1633	127.82	72.5803	98.0344	69.3561	65.4764	73.7489	64.0445	97.447	147.457
ENSDARG00000000442	50.6427	Slc39a13	ENSMUSG00000002105	68427	368686	slc39a13	solute carrier family 39 member 13 [Source:NCBI gene;Acc:368686]	1	1	364.663	0.108655	0.0941591	0.23511	0.338393	385.139	446.202	306.676	415.699	359.756	413.783	408.996	270.487	365.323	441.219	182.698	312.633	322.932	355.964	321.294	414.83	369.401	350.023	401.993	371.349	233.508	342.033	445.628	413.319	307.881	373.073	358.592	409.154	451.634	430.557	375.273	357.189	375.653	370.847	343.382
ENSDARG00000000460	6.38978	Trav1	ENSMUSG00000076758	NA	60647	nitr2b	novel immune-type receptor 2b [Source:ZFIN;Acc:ZDB-GENE-001106-6]	192	1	1.0849	0.343038	0.590578	0.27198	0.380575	2.87179	0	3.01155	0	4.67215	0	0	0	0	0	0	0	3.01102	0.773834	0	0	0.820891	0	1.23881	0.733892	0.985268	3.87207	0	3.55543	0	0.503473	1.98941	4.981	0.676099	0	0.748301	2.03914	0.749058	0.747676	0.58748
ENSDARG00000000472	NA	NA	NA	NA	30726	cntn2	contactin 2 [Source:ZFIN;Acc:ZDB-GENE-990630-12]	1	1	3.40201	0.452712	0.69525	0.177914	0.270804	8.29628	19.3032	4.0154	5.52257	0	0	0	0	0	0	0	0	4.51654	0	3.87102	0	3.28356	0	22.2985	24.2184	11.8232	2.58138	0	0	4.4053	2.51736	0.994707	0.711572	0.676099	0.686694	0	0.339857	0	0.747676	1.17496
ENSDARG00000000474	77.9006	Tnni1	ENSMUSG00000026418	21952	558408	tnni1a	troponin I type 1a (skeletal, slow) [Source:ZFIN;Acc:ZDB-GENE-030616-266]	1	1	0.991604	0.231382	0.560153	0.437086	0.552923	0	0	0.501925	0.502051	0	0	0	0	0	6.39448	10.1499	0	0.752756	0.773834	0.774203	0	0.820891	0	0.619404	1.46778	1.97054	0	1.20115	0	0.489478	1.51042	0.497354	2.13472	0	2.06008	0	0.679713	0.374529	0.996901	0.29374
ENSDARG00000000476	46.4286	Pms1	ENSMUSG00000026098	227099	368631	pms1	PMS1 homolog 1, mismatch repair system component [Source:ZFIN;Acc:ZDB-GENE-030616-528]	1	1	101.235	1.10634	0.299255	1.36445e-05	6.68384e-05	172.307	189.32	192.739	167.685	23.3608	16.1214	52.4354	102.184	81.183	76.7337	40.5995	8.01622	41.4016	44.1085	43.3554	63.402	51.7161	53.6326	26.6344	33.759	33.4991	81.3135	147.742	151.995	683.8	144.497	465.026	70.4456	79.7797	69.3561	47.143	49.6191	49.0633	25.9194	31.1364
ENSDARG00000000489	55.2463	Upf3b	ENSMUSG00000036572	68134	393929	upf3b	UPF3B regulator of nonsense mediated mRNA decay [Source:ZFIN;Acc:ZDB-GENE-040426-1630]	1	1	378.16	0.0683323	0.11709	0.542098	0.647459	338.871	318.503	412.081	368.004	495.248	295.559	309.369	396.715	358.558	556.32	669.891	320.649	448.643	412.453	479.232	433.85	384.177	393.306	375.359	292.823	144.834	322.672	503.283	407.097	296.134	338.334	296.423	478.176	356.304	412.703	364.423	384.718	396.252	297.824	291.977
ENSDARG00000000503	95.8333	Stx1b	ENSMUSG00000030806	56216	58038	stx1b	syntaxin 1B [Source:ZFIN;Acc:ZDB-GENE-000330-4]	1	1	0.997002	-0.255615	0.685758	0.401128	0.516711	1.27635	0.371216	1.00385	1.0041	0	0	0	0	13.5305	0	0	0	0	1.54767	0	0	0	3.76369	4.33583	1.46778	2.9558	0	0	0	1.46843	0	0.497354	0	0	0.686694	0.374151	1.35943	0	0.249225	0
ENSDARG00000000516	47.1429	Ankar	ENSMUSG00000039342	319695	368636	ankar	ankyrin and armadillo repeat containing [Source:ZFIN;Acc:ZDB-GENE-030616-533]	1	1	7.50403	-0.693582	0.385904	0.0132328	0.0304232	3.19088	2.2273	4.51733	4.01641	0	5.3738	10.4871	12.0217	6.76525	12.789	40.5995	16.0324	7.52756	7.73834	0.774203	9.96316	4.10445	13.1729	9.29106	11.0084	8.86741	5.16276	3.60346	4.44429	3.42634	3.52431	3.48148	2.84629	2.7044	2.74678	4.48981	7.13699	7.11605	10.4675	9.98715
ENSDARG00000000529	34.2572	Ofd1	ENSMUSG00000040586	237222	327216	ofd1	OFD1 centriole and centriolar satellite protein [Source:NCBI gene;Acc:327216]	1	1	53.3315	0.549546	0.132109	9.40091e-06	4.77522e-05	73.7093	64.5916	69.2657	49.7031	18.6886	32.2428	94.3838	30.0542	40.5915	76.7337	101.499	40.0811	52.6929	54.9422	71.2267	42.5699	36.1192	47.0462	37.7836	36.6946	41.3812	49.0462	69.6669	67.5531	65.59	74.0105	59.6824	72.5803	48.6791	67.2961	34.4219	38.4038	46.8161	45.8574	34.6613
ENSDARG00000000540	53.8462	Asnsd1	ENSMUSG00000026095	70396	110631416	asdurf	asnsd1 upstream reading frame [Source:ZFIN;Acc:ZDB-GENE-170731-1]	16	1	262.288	0.158621	0.0619197	0.00948667	0.0228111	268.672	264.677	285.094	272.614	238.28	300.933	262.177	198.357	175.896	358.091	365.395	352.714	287.553	291.735	269.423	294.366	275.819	260.636	163.523	208.425	190.157	260.719	323.11	299.545	232.012	250.73	251.164	313.803	285.99	315.193	245.443	277.323	245.691	187.916	188.875
ENSDARG00000000542	69.5749	Gtf2e1	ENSMUSG00000022828	74197	567899	gtf2e1	general transcription factor IIE, polypeptide 1, alpha [Source:ZFIN;Acc:ZDB-GENE-041210-221]	1	1	106.084	-0.193009	0.0796229	0.0133157	0.0305678	94.7691	106.168	88.3388	104.929	107.459	112.85	131.089	114.206	87.9482	127.89	50.7493	80.1622	98.611	85.8956	98.3238	113.218	99.3278	118.556	112.732	124.762	157.643	82.6042	108.104	102.219	96.4271	103.212	100.465	98.9085	88.569	103.691	117.857	101.957	116.104	120.127	133.358
ENSDARG00000000551	71.7602	Slc1a4	ENSMUSG00000020142	55963	368885	slc1a4	solute carrier family 1 member 4 [Source:ZFIN;Acc:ZDB-GENE-030616-566]	1	1	40.1769	0.341233	0.253792	0.102181	0.171919	57.1167	36.7504	13.552	86.8549	46.7215	42.9904	20.9742	18.0325	33.8262	31.9724	10.1499	16.0324	25.5937	15.4767	23.2261	30.7952	21.3432	19.7594	83.6195	38.1624	60.1013	34.8486	57.6554	24.888	101.811	86.0939	62.6666	27.0397	33.1289	21.2875	26.1905	25.8291	27.7152	64.3001	65.2102
ENSDARG00000000563	NA	NA	NA	NA	100001684	ttn.1	titin, tandem duplicate 1 [Source:ZFIN;Acc:ZDB-GENE-030616-413]	1	1	18091.5	0.330534	0.144128	0.0139112	0.031776	13250.1	14970	17032.3	25686.5	20492.1	20802	19605.6	15676.2	18563.8	13063.9	23801.4	16152.7	15195.9	17248.8	16410.8	27293.6	20223.5	16575.3	14956.7	11324.7	5146.05	30217.6	28594.7	18587.8	8033.8	12590.9	10379.3	29769.3	25666.1	31367.5	19974.8	19607	19951.2	11510	11035.8
ENSDARG00000000567	42.1673	Zfp281	ENSMUSG00000041483	226442	100005963	znf281a	zinc finger protein 281a [Source:ZFIN;Acc:ZDB-GENE-131126-34]	1	1	61.6326	-0.217293	0.121152	0.0598076	0.110646	58.074	50.8566	59.2272	53.2175	46.7215	80.607	89.1402	60.1083	60.8872	63.9448	101.499	72.146	69.2536	61.9067	67.3557	76.9881	78.8055	61.16	68.1344	39.6302	37.4402	54.209	56.4542	65.7754	48.9478	47.3265	54.7089	66.8878	58.8206	58.369	69.592	61.8539	72.6587	35.1407	62.8603
ENSDARG00000000568	53.6364	Ell	ENSMUSG00000070002	13716	325221	ell	elongation factor RNA polymerase II [Source:ZFIN;Acc:ZDB-GENE-030131-3946]	1	1	583.962	0.685094	0.198799	9.38414e-05	0.000383239	634.346	533.437	983.272	732.493	686.806	252.569	466.675	354.639	446.506	895.227	1329.63	416.844	507.358	504.54	565.943	677.495	481.042	659.587	243.426	224.571	258.14	591.136	1530.27	585.757	766.522	468.733	601.301	888.753	699.762	874.162	466.94	472.401	501.12	297.575	206.499
ENSDARG00000000588	46.5969	Tamalin	ENSMUSG00000000531	56149	558950	grasp	GRP1 (general receptor for phosphoinositides 1)-associated scaffold protein [Source:ZFIN;Acc:ZDB-GENE-060312-30]	1	1	227.327	0.551708	0.192076	0.00117766	0.00367125	328.022	406.853	266.02	253.536	112.132	306.307	183.524	216.39	128.54	159.862	131.948	56.1136	185.931	167.148	219.1	69.7421	147.76	74.3329	156.709	327.316	324.153	290.405	242.633	211.548	465.983	388.681	362.571	225.568	260.298	216.309	168.742	180.124	173.407	271.905	255.554
ENSDARG00000000606	70.6702	Dnah6	ENSMUSG00000052861	330355	100148193	dnah6	dynein, axonemal, heavy chain 6 [Source:ZFIN;Acc:ZDB-GENE-030616-623]	1	1	4.41057	1.02457	0.516077	0.00387614	0.0105401	5.74358	7.0531	4.0154	4.51846	0	0	0	6.01083	0	12.789	10.1499	16.0324	3.01102	4.643	6.19363	3.62297	0	0.940923	3.71642	3.66946	6.89687	3.87207	3.60346	4.44429	7.83164	5.5382	8.95237	2.84629	4.73269	0.686694	0	1.35943	2.24718	6.23063	3.52488
ENSDARG00000000631	79.225	Ptpn4	ENSMUSG00000026384	19258	368448	ptpn4a	protein tyrosine phosphatase non-receptor type 4a [Source:ZFIN;Acc:ZDB-GENE-030616-449]	1	1	248.728	0.209115	0.0925802	0.0201451	0.043746	297.39	294.003	252.468	245.001	191.558	139.719	183.524	288.52	290.906	370.88	334.946	312.633	253.679	277.806	312.004	217.378	227.387	258.754	255.814	196.683	142.864	264.591	212.604	270.213	332.355	242.17	295.428	249.05	252.185	258.884	209.15	207.313	206.366	173.959	219.13
ENSDARG00000000638	NA	NA	NA	NA	30504	opn1mw4	opsin 1 (cone pigments), medium-wave-sensitive, 4 [Source:NCBI gene;Acc:30504]	1	1	0	0	1.0283	NA	NA	0	0	0	0	0	0	0	0	0	0	0	0	0	0	0	0	0	0	0	0	0	0	0	0	0	0	0	0	0	0	0	0	0	0	0
ENSDARG00000000651	61.6337	Osgepl1	ENSMUSG00000026096	72085	368635	osgepl1	O-sialoglycoprotein endopeptidase-like 1 [Source:NCBI gene;Acc:368635]	1	1	37.3246	0.167944	0.142023	0.206954	0.30582	24.5698	32.2958	30.6174	47.1928	23.3608	10.7476	36.7048	54.0975	60.8872	63.9448	71.0491	40.0811	39.1433	54.1684	37.936	36.2297	36.1192	47.0462	22.2985	38.1624	26.6022	36.1393	42.0404	42.6651	21.0475	29.2014	30.8359	38.4249	34.4811	49.442	31.4287	35.0052	33.3331	28.4117	31.1364
ENSDARG00000000656	63.7615	Psmb9	ENSMUSG00000096727	16912	30665	psmb9a	proteasome 20S subunit beta 9a [Source:ZFIN;Acc:ZDB-GENE-990415-140]	1	1	58.798	0.34141	0.357353	0.182361	0.276171	54.8831	38.6065	110.925	23.5964	23.3608	64.4856	0	108.195	40.5915	0	0	8.01622	54.9512	40.2394	47.2264	36.2297	4.10445	25.4049	222.366	118.157	54.1897	23.2324	56.4542	83.5526	69.9953	61.4237	110.413	34.1554	49.3552	36.3948	39.2858	31.9465	32.584	68.5369	164.788
ENSDARG00000000666	49.8208	Creg2	ENSMUSG00000050967	263764	492339	creg2	cellular repressor of E1A-stimulated genes 2 [Source:ZFIN;Acc:ZDB-GENE-041114-173]	1	1	565.484	0.279658	0.0688486	3.65434e-05	0.00016374	518.518	537.149	731.807	596.437	518.609	451.399	529.598	595.072	588.577	377.274	446.594	440.892	481.011	438.764	497.039	509.933	531.937	548.558	562.419	741.965	668.011	556.287	664.238	717.308	509.546	620.279	556.539	622.625	626.068	630.386	530.172	566.541	488.386	763.626	575.143
ENSDARG00000000690	47.4138	Sypl2	ENSMUSG00000027887	17306	799482	sypl2b	synaptophysin-like 2b [Source:ZFIN;Acc:ZDB-GENE-050417-309]	1	1	131.368	0.527924	0.141393	6.09826e-05	0.00025992	212.832	210.851	104.4	101.414	46.7215	69.8594	68.1661	54.0975	142.07	172.651	101.499	216.438	149.798	114.527	120.776	65.2134	83.7309	70.5692	263.247	191.546	116.262	87.7669	106.903	103.107	242.291	216.997	237.238	78.9845	113.585	87.8969	52.0069	71.7097	64.0445	145.797	231.761
ENSDARG00000000729	32.8212	Daxx	ENSMUSG00000002307	13163	561006	daxx	death-domain associated protein [Source:ZFIN;Acc:ZDB-GENE-010110-3]	1	1	96.0796	-0.286975	0.13059	0.0199832	0.0434569	83.2819	74.9856	121.968	57.2339	42.0494	145.093	120.601	132.238	74.4177	70.3393	111.649	136.276	85.8142	97.5031	126.969	95.1029	94.4024	109.147	113.351	87.3331	104.438	72.2786	69.6669	106.663	98.385	90.6251	92.0104	74.0035	78.4275	78.9699	116.361	95.8396	98.5012	88.2257	108.096
ENSDARG00000000730	NA	NA	NA	NA	368923	slc6a22.1	solute carrier family 6 member 22, tandem duplicate 1 [Source:ZFIN;Acc:ZDB-GENE-030616-629]	1	1	133.248	0.531581	0.138914	4.13646e-05	0.000182838	102.746	99.1147	300.653	127.019	74.7544	134.345	110.114	192.347	121.774	134.284	81.199	160.324	101.622	121.492	102.969	123.181	142.014	172.189	64.418	77.7925	97.5415	145.848	234.225	231.992	120.411	130.399	98.9734	210.625	164.968	192.274	136.565	119.969	137.452	72.2753	80.4847
ENSDARG00000000747	44.2793	Lcmt2	ENSMUSG00000074890	329504	100005300	lcmt2	leucine carboxyl methyltransferase 2 [Source:ZFIN;Acc:ZDB-GENE-110714-2]	1	1	17.4701	0.307677	0.195339	0.0749131	0.13328	22.6552	23.7578	20.5789	18.5759	28.0329	21.4952	26.2177	12.0217	20.2957	6.39448	30.4496	8.01622	24.0882	10.0598	17.0325	14.4919	13.9551	15.0548	4.95523	8.8067	14.779	23.2324	14.4138	25.7769	22.0265	20.6424	18.4021	22.0587	15.5503	30.9013	17.9592	15.9733	15.3557	9.96901	4.69984
ENSDARG00000000760	38.2671	Zfp511	ENSMUSG00000025470	69752	368916	znf511	zinc finger protein 511 [Source:NCBI gene;Acc:368916]	1	1	32.1097	0.346498	0.137708	0.00727929	0.0182303	27.7606	29.3261	40.6559	32.1313	0	42.9904	41.9483	24.0433	67.6525	51.1558	40.5995	32.0649	38.3906	37.9179	44.9038	34.4182	36.1192	30.1095	19.2015	16.1456	10.8379	24.5231	44.4427	49.776	22.516	26.6841	25.8624	48.3869	33.1289	45.3218	29.5579	31.2668	27.7152	17.9442	15.5682
ENSDARG00000000767	51.3514	Spi1	ENSMUSG00000002111	20375	30117	spi1b	Spi-1 proto-oncogene b [Source:ZFIN;Acc:ZDB-GENE-980526-164]	1	1	318.957	1.03481	0.238696	9.55466e-07	5.85983e-06	895.998	667.817	272.043	182.245	121.476	102.102	120.601	66.1191	182.662	191.834	263.897	144.292	227.332	155.541	216.777	89.6685	98.5069	98.7969	883.27	477.03	260.111	165.208	254.645	249.769	1041.61	568.924	897.226	118.832	386.053	100.257	92.7894	109.774	92.8832	270.659	693.52
ENSDARG00000000779	87.3418	Scfd1	ENSMUSG00000020952	76983	317732	scfd1	sec1 family domain containing 1 [Source:ZFIN;Acc:ZDB-GENE-030116-3]	1	1	254.048	0.169352	0.0603233	0.00449597	0.0120111	260.376	262.078	276.561	289.684	205.575	300.933	199.255	258.466	284.14	191.834	345.096	208.422	260.454	240.662	246.197	227.341	233.133	288.863	196.351	248.789	244.346	259.429	309.898	266.657	275.086	273.889	275.534	275.378	253.537	279.485	249.558	256.592	223.968	219.567	241.454
ENSDARG00000000796	56.7944	Nr4a1	ENSMUSG00000023034	15370	431720	nr4a1	nuclear receptor subfamily 4, group A, member 1 [Source:ZFIN;Acc:ZDB-GENE-040704-11]	1	1	1309.28	1.69098	0.369561	2.5578e-07	1.74795e-06	2362.21	2375.04	1913.84	2325	719.511	1413.31	755.07	408.737	317.967	249.385	355.245	136.276	480.258	366.023	438.973	108.689	629.623	219.235	847.344	1141.94	2782.4	5699.69	962.124	472.872	3241.81	1046.22	1942.17	3286.04	1358.96	2337.51	697.791	713.699	689.883	1956.42	1160.57
ENSDARG00000000804	46.4497	Rassf6	ENSMUSG00000029370	73246	751594	rassf6	Ras association domain family member 6 [Source:ZFIN;Acc:ZDB-GENE-030616-513]	1	1	9.41194	0.574921	0.590432	0.0878818	0.151933	8.29628	7.0531	3.01155	2.51026	4.67215	0	0	6.01083	6.76525	57.5503	10.1499	16.0324	15.8079	5.41684	13.1615	3.62297	0.820891	0	26.6344	30.8235	0.985268	1.29069	6.00577	1.77771	7.34216	16.6146	9.44972	0.711572	2.7044	0	0	0.339857	0	29.907	24.0867
ENSDARG00000000830	45.2555	Telo2	ENSMUSG00000024170	71718	777634	telo2	TEL2, telomere maintenance 2, homolog (S. cerevisiae) [Source:NCBI gene;Acc:777634]	1	1	44.7608	-0.269152	0.131712	0.0303954	0.0624612	42.4387	28.9548	39.1502	40.6662	88.7709	42.9904	41.9483	48.0866	6.76525	6.39448	71.0491	64.1298	40.6488	39.4655	39.4844	39.8527	50.8952	56.4554	41.5001	57.2436	62.0719	34.8486	28.8277	59.5534	32.795	34.7396	33.3227	46.9637	34.4811	47.3819	50.5103	56.756	47.1907	46.1067	55.5168
ENSDARG00000000837	60.4982	Snx9	ENSMUSG00000002365	66616	368424	snx9a	sorting nexin 9a [Source:ZFIN;Acc:ZDB-GENE-030616-66]	1	1	96.8061	-0.14018	0.16518	0.35458	0.469209	80.091	57.5385	106.91	56.2298	93.443	69.8594	104.871	120.217	155.601	268.568	50.7493	104.211	103.128	160.957	123.098	82.4225	114.104	139.257	85.4777	84.3976	51.2339	131.65	49.2473	91.5523	63.6321	59.4098	47.746	96.0622	89.2451	117.425	85.3064	107.735	108.239	72.5245	75.7849
ENSDARG00000000853	67.3279	Dstyk	ENSMUSG00000042046	213452	402922	dstyk	dual serine/threonine and tyrosine protein kinase [Source:NCBI gene;Acc:402922]	1	1	216.222	0.100217	0.0806526	0.204505	0.303072	212.832	181.153	241.928	230.442	182.214	241.821	214.985	180.325	209.723	332.513	243.597	152.308	217.546	205.84	246.197	211.944	217.536	233.349	169.097	187.142	265.037	179.406	227.018	277.323	214.881	212.466	204.91	235.53	208.239	221.802	209.15	204.934	213.482	205.112	189.462
ENSDARG00000000857	88.9197	Mapk14	ENSMUSG00000053436	26416	65237	mapk14a	mitogen-activated protein kinase 14a [Source:NCBI gene;Acc:65237]	1	1	269.636	0.316178	0.0967738	0.000740287	0.00243358	406.837	382.352	275.055	316.292	172.87	252.569	146.819	216.39	202.957	268.568	233.447	248.503	197.222	228.281	209.809	207.415	238.879	233.349	263.866	301.63	276.86	194.894	302.691	308.433	535.978	391.198	520.729	227.703	273.82	219.742	201.667	210.031	203.744	250.721	285.221
ENSDARG00000000861	59.1647	Scrib	ENSMUSG00000022568	105782	368473	scrib	scribble planar cell polarity protein [Source:NCBI gene;Acc:368473]	1	1	585.497	0.196762	0.069277	0.00390618	0.0106071	582.654	704.568	645.978	634.593	789.594	467.521	592.52	565.018	602.107	505.164	548.093	569.152	544.995	619.067	550.459	666.626	539.325	593.723	471.986	418.318	409.871	792.484	581.358	685.309	564.368	570.435	545.1	747.15	678.127	782.832	566.838	582.854	653.553	460.568	425.923
ENSDARG00000000887	19.7802	Gtsf1l	ENSMUSG00000070708	68236	405758	zgc:56699	zgc:56699 [Source:ZFIN;Acc:ZDB-GENE-040426-2099]	4	1	4.64935	-2.64625	0.629815	7.20322e-07	4.5323e-06	0.957263	3.34094	1.00385	1.0041	4.67215	0	0	0	0	6.39448	0	8.01622	3.01102	6.96451	9.29044	3.62297	4.92534	23.5231	4.33583	8.8067	13.7937	1.29069	1.20115	1.77771	1.95791	3.52431	2.98412	0.711572	0.676099	0	7.48301	13.9341	5.24341	10.4675	5.8748
ENSDARG00000000906	59.2375	Skap2	ENSMUSG00000059182	54353	368564	skap2	src kinase associated phosphoprotein 2 [Source:NCBI gene;Acc:368564]	1	1	79.2674	-0.0575163	0.167493	0.707505	0.787282	128.592	96.1449	49.1887	42.6744	56.0658	21.4952	52.4354	48.0866	94.7135	63.9448	60.8992	64.1298	70.7591	54.1684	82.8398	39.8527	49.2534	55.5145	170.336	161.456	151.731	28.3952	52.8507	54.2203	131.18	104.219	131.301	30.5976	66.2577	27.4678	52.0069	38.7436	45.318	88.4749	190.931
ENSDARG00000000935	58.9447	Unk	ENSMUSG00000020770	217331	393205	unk	unk zinc finger [Source:ZFIN;Acc:ZDB-GENE-040426-707]	1	1	42.1629	-0.410052	0.162281	0.00573285	0.0148022	40.8432	37.864	43.1656	24.0985	46.7215	48.3642	78.6531	90.1625	13.5305	38.3669	10.1499	48.0973	34.6268	42.5609	39.4844	36.2297	49.2534	46.1052	34.6866	47.703	42.3665	45.1741	25.2242	43.554	37.6898	25.6771	31.3333	34.1554	38.5376	54.2489	57.6192	48.2596	61.0483	33.1469	48.1733
ENSDARG00000000943	29.7659	Dzip1	ENSMUSG00000042156	66573	402875	dzip1	DAZ interacting zinc finger protein 1 [Source:NCBI gene;Acc:402875]	1	1	34.6009	0.363576	0.189133	0.0307273	0.0630193	56.1594	66.4477	25.5982	27.1108	4.67215	26.869	26.2177	24.0433	27.061	102.312	0	48.0973	42.1543	31.7272	44.9038	18.1148	19.7014	19.7594	46.4553	37.4285	30.5433	23.2324	32.4311	20.4437	73.9111	61.9272	71.1216	22.0587	31.7767	15.1073	11.2245	25.1494	14.9812	48.8481	35.8363
ENSDARG00000000966	54.2981	Ncor2	ENSMUSG00000029478	20602	561503	ncor2	nuclear receptor corepressor 2 [Source:ZFIN;Acc:ZDB-GENE-030616-81]	1	1	624.152	0.0941785	0.0849764	0.256684	0.363817	906.847	789.576	666.557	524.644	509.264	703.968	576.79	589.061	676.525	748.154	629.292	649.314	768.564	733.595	805.946	550.691	531.937	508.099	526.493	452.811	384.254	738.275	404.789	658.643	859.033	820.157	775.872	609.105	591.587	664.034	572.076	581.155	586.887	379.57	509.639
ENSDARG00000001014	80.1029	Myh9	ENSMUSG00000022443	17886	561431	myh9b	myosin, heavy chain 9b, non-muscle [Source:ZFIN;Acc:ZDB-GENE-030131-998]	1	1	2181.02	0.432791	0.139643	0.000908455	0.00291711	4467.55	4046.25	2363.57	2257.73	1756.73	1724.99	1751.34	1893.41	1427.47	1406.79	730.791	2140.33	1835.97	1717.91	1788.41	1236.34	1795.29	1096.18	2230.47	1924.26	1540.96	2765.95	1260.01	2700.35	4607.45	4374.17	4007.18	1828.03	2893.7	2051.16	1695.65	1519.5	1863.28	2222.34	1779.18
ENSDARG00000001015	48.199	Zfp384	ENSMUSG00000038346	269800	368610	znf384l	zinc finger protein 384 like [Source:ZFIN;Acc:ZDB-GENE-030616-498]	1	1	188.226	0.339315	0.137508	0.00851067	0.020812	266.757	237.578	250.461	208.853	116.804	370.792	188.768	144.26	135.305	217.412	213.147	160.324	191.953	171.017	208.261	163.939	219.178	194.771	65.0374	55.0419	25.617	314.928	193.386	252.435	200.686	222.535	204.412	335.15	214.323	287.725	190.817	181.823	221.347	60.5617	45.8234
ENSDARG00000001057	67.5966	Bysl	ENSMUSG00000023988	53414	394081	bysl	bystin-like [Source:ZFIN;Acc:ZDB-GENE-040426-1287]	1	1	257.658	0.562263	0.128408	3.33126e-06	1.83691e-05	260.695	248.715	372.429	383.065	275.657	188.083	136.332	366.661	148.835	281.357	172.548	232.471	252.173	188.815	233.035	213.755	236.417	238.054	127.597	176.868	311.345	296.859	434.818	352.876	331.376	265.834	260.116	373.575	285.314	350.214	225.613	247.416	233.706	188.165	187.993
ENSDARG00000001127	85.5196	Slc17a6	ENSMUSG00000030500	140919	494492	slc17a6a	solute carrier family 17 member 6a [Source:NCBI gene;Acc:494492]	1	1	0.193855	-0.0279435	0.869861	0.891863	NA	0	0	0	0	0	0	0	0	0	0	0	0	0	1.54767	0	0	0	0.940923	0	0	0	3.87207	0	0	0	0	0	0	0	0	0.374151	0	0	0	0
ENSDARG00000001129	79.0349	Dicer1	ENSMUSG00000041415	192119	324724	dicer1	dicer 1, ribonuclease type III [Source:NCBI gene;Acc:324724]	1	1	324.932	-0.053571	0.127627	0.658459	0.74689	306.962	299.942	332.275	294.704	476.559	456.773	445.701	264.477	365.323	313.329	334.946	136.276	292.069	378.405	286.455	361.391	362.013	360.374	294.836	261.999	124.144	460.776	297.886	347.543	218.797	232.101	230.772	438.328	371.854	453.905	399.967	377.921	408.986	222.06	243.217
ENSDARG00000001154	56.0289	Rimbp2	ENSMUSG00000029420	231760	563166	rimbp2	RIMS binding protein 2 [Source:ZFIN;Acc:ZDB-GENE-040724-96]	1	1	1.92083	0.416934	0.580171	0.190789	0.286722	0.319088	1.11365	5.01925	0	0	0	0	6.01083	6.76525	0	10.1499	0	0	2.3215	0.774203	0	0.820891	2.82277	0.619404	0	0	3.87207	4.80461	0	0.489478	2.51736	1.49206	2.13472	2.0283	2.74678	1.4966	0	1.49812	2.24303	4.4061
ENSDARG00000001162	NA	NA	NA	NA	556124	matr3l1.1	matrin 3-like 1.1 [Source:ZFIN;Acc:ZDB-GENE-030616-40]	1	1	412.606	-0.277731	0.131155	0.0249163	0.0525578	328.66	331.125	357.873	289.684	649.429	419.157	419.483	246.444	372.089	364.485	862.739	384.779	404.983	479.003	417.296	542.54	459.699	437.529	545.075	496.845	261.096	411.73	389.174	298.656	261.381	276.407	279.513	408.442	375.911	401.716	451.226	441.474	437.076	423.434	462.64
ENSDARG00000001169	58.5938	H2-Ke6	ENSMUSG00000073422	14979	64815	hsd17b8	hydroxysteroid (17-beta) dehydrogenase 8 [Source:ZFIN;Acc:ZDB-GENE-010110-1]	1	1	86.6517	-0.11085	0.133432	0.379179	0.494337	33.1851	32.2958	73.2811	109.447	126.148	80.607	68.1661	72.13	108.244	89.5227	91.3488	96.1947	67.748	80.4787	64.2589	105.066	125.596	120.438	74.9479	93.2043	153.702	82.6042	108.104	90.6634	25.4528	36.2501	33.3227	88.9465	96.6822	98.1973	93.9118	110.114	84.6436	128.351	91.0593
ENSDARG00000001210	37.5	Arl14ep	ENSMUSG00000027122	212772	751672	arl14ep	ADP-ribosylation factor-like 14 effector protein [Source:ZFIN;Acc:ZDB-GENE-060825-216]	1	1	66.9765	-0.0385298	0.126683	0.748939	0.820004	44.6723	53.4551	61.7368	66.2708	56.0658	26.869	73.4096	96.1733	54.122	140.679	121.798	8.01622	81.2977	66.5497	72.0009	57.9675	73.8802	74.3329	60.7016	69.7197	108.379	46.4648	66.0634	76.4417	44.5425	58.9063	49.238	63.3299	50.7074	71.4162	60.6124	68.9909	59.1756	83.4904	66.0915
ENSDARG00000001220	85.7892	Mycbp2	ENSMUSG00000033004	105689	368439	mycbp2	MYC binding protein 2 [Source:NCBI gene;Acc:368439]	1	1	706.429	-0.491549	0.0786892	1.61983e-10	1.88613e-09	542.13	471.815	578.72	456.365	817.626	789.949	807.506	691.246	622.403	517.953	720.641	609.233	566.825	737.464	654.202	798.865	739.623	684.051	1163.86	1093.5	1062.12	673.74	377.162	544.869	460.109	495.417	472.486	546.487	567.247	552.102	775.614	742.247	789.882	915.155	1209.03
ENSDARG00000001234	NA	NA	NA	NA	678610	map4k2	mitogen-activated protein kinase kinase kinase kinase 2 [Source:ZFIN;Acc:ZDB-GENE-030616-163]	1	1	320.34	0.807247	0.154118	1.56748e-08	1.32545e-07	510.859	505.967	401.038	370.514	98.1152	134.345	262.177	402.726	311.201	179.045	274.046	240.487	313.899	220.543	240.777	204.698	251.193	166.543	260.15	317.041	385.24	263.301	625.801	317.322	547.725	542.24	473.481	350.093	419.181	359.828	211.021	225.665	209.362	348.666	286.396
ENSDARG00000001241	80.1923	Puf60	ENSMUSG00000002524	67959	415211	puf60b	poly-U binding splicing factor b [Source:NCBI gene;Acc:415211]	1	1	506.729	-0.105792	0.0786637	0.170096	0.261294	447.361	433.951	480.844	552.759	527.953	693.22	540.085	480.866	324.732	485.98	608.992	537.087	548.006	492.932	463.748	549.785	549.997	567.377	392.083	418.318	644.365	436.253	509.289	603.534	446.404	431.476	435.682	580.643	454.339	525.321	549.253	562.463	574.153	451.845	462.934
ENSDARG00000001244	NA	NA	NA	NA	406751	srrm1	serine/arginine repetitive matrix 1 [Source:ZFIN;Acc:ZDB-GENE-040426-2789]	1	1	1415.58	-0.0899774	0.101482	0.359487	0.474277	1225.94	916.903	1822.49	1149.7	2130.5	1660.5	1468.19	1087.96	1603.36	1394	2202.52	1314.66	1455.08	1643.62	1785.31	2001.69	1541.63	1230.73	1121.74	1066.34	969.503	1471.39	1772.9	1282.62	1083.21	1111.67	1105.12	1576.13	1284.59	1545.75	1621.19	1570.14	1573.02	988.676	1079.49
ENSDARG00000001249	70.1695	Pcgf1	ENSMUSG00000069678	69837	368900	pcgf1	polycomb group ring finger 1 [Source:NCBI gene;Acc:368900]	1	1	22.0584	-0.284725	0.165389	0.0596875	0.11048	14.678	15.2199	20.5789	18.0739	23.3608	37.6166	36.7048	30.0542	0	0	50.7493	0	24.8409	19.3458	21.6777	25.3608	25.4476	29.1686	21.6791	24.2184	22.6612	19.3603	16.8161	30.2211	11.7475	11.5799	12.4338	29.1744	23.6635	22.6609	25.8164	31.9465	28.8387	28.4117	24.3804
ENSDARG00000001259	64.9171	Gas2	ENSMUSG00000030498	14453	557312	gas2a	growth arrest-specific 2a [Source:ZFIN;Acc:ZDB-GENE-091013-1]	1	1	6.31111	-0.219729	0.356102	0.384289	0.49946	4.46723	4.08338	3.01155	3.01231	4.67215	10.7476	15.7306	6.01083	6.76525	6.39448	0	16.0324	6.02205	2.3215	6.19363	0.905742	8.20891	2.82277	12.3881	11.7423	15.7643	7.74414	2.40231	1.77771	3.42634	3.02084	6.96295	2.84629	3.3805	2.74678	0.374151	4.41814	4.49435	19.6888	8.81219
ENSDARG00000001303	69.3727	Psmb8	ENSMUSG00000024338	NA	30666	psmb8a	proteasome 20S subunit beta 8A [Source:ZFIN;Acc:ZDB-GENE-990415-141]	1	1	180.222	0.557311	0.471884	0.0673035	0.121953	120.934	134.38	402.544	98.4021	135.492	75.2332	0	270.487	135.305	0	91.3488	208.422	164.101	152.445	146.324	151.259	0	74.3329	553.128	245.12	237.45	76.1507	258.248	295.101	188.449	187.292	252.158	145.872	185.927	138.026	97.2792	106.035	104.494	181.187	442.96
ENSDARG00000001313	NA	NA	NA	NA	368848	g2e3	G2/M-phase specific E3 ubiquitin protein ligase [Source:ZFIN;Acc:ZDB-GENE-030616-400]	1	1	22.0051	0.940657	0.399925	0.0016962	0.00508153	25.2079	28.9548	11.0424	6.52667	9.3443	5.3738	0	6.01083	6.76525	19.1834	40.5995	16.0324	12.7969	9.28601	17.8067	0.905742	0.820891	8.46831	84.8583	72.6553	45.3223	3.87207	6.00577	14.2217	40.1372	25.6771	32.328	2.84629	14.1981	2.74678	3.74151	3.39857	2.24718	52.0881	83.1284
ENSDARG00000001354	NA	NA	NA	NA	561024	slc6a22.2	solute carrier family 6 member 22, tandem duplicate 2 [Source:ZFIN;Acc:ZDB-GENE-030616-628]	1	1	15.1166	-1.29596	0.386305	4.22724e-05	0.00018643	8.29628	8.16675	13.0501	6.52667	28.0329	42.9904	5.24354	48.0866	6.76525	6.39448	0	0	26.3465	23.9889	54.9684	18.1148	11.4925	39.5188	4.33583	2.20168	8.86741	3.87207	13.2127	11.5551	11.7475	11.5799	5.47089	9.96201	6.76099	10.9871	31.0545	24.1298	28.0897	3.48915	4.99358
ENSDARG00000001414	42.5027	Mctp2	ENSMUSG00000032776	244049	562393	mctp2a	multiple C2 domains, transmembrane 2a [Source:ZFIN;Acc:ZDB-GENE-040724-63]	1	1	3.2176	1.3948	0.927591	0.0056921	0.0147216	5.74358	6.31067	0	4.51846	4.67215	10.7476	0	0	6.76525	0	0	0	0	0	2.32261	0	0	0	0.619404	11.0084	0.985268	3.87207	1.20115	5.33314	5.87373	2.51736	5.96824	0.711572	6.08489	6.18025	0	0.339857	0	8.47366	5.58106
ENSDARG00000001431	83.853	Actn3	ENSMUSG00000006457	11474	323320	actn3b	actinin alpha 3b [Source:ZFIN;Acc:ZDB-GENE-030131-2040]	1	1	10.341	1.08559	0.329525	6.37396e-05	0.000270124	10.849	15.9623	9.03465	16.0656	4.67215	10.7476	5.24354	0	13.5305	12.789	10.1499	24.0487	8.28032	3.86917	5.41942	7.24594	2.46267	13.1729	10.5299	5.87114	13.7937	24.5231	9.60923	9.77743	9.78955	12.0834	10.9418	20.6356	13.522	13.7339	6.36056	4.07828	5.61794	7.72598	10.8684
ENSDARG00000001437	75	Slc2a1	ENSMUSG00000028645	20525	555778	slc2a1a	solute carrier family 2 member 1a [Source:ZFIN;Acc:ZDB-GENE-030131-3158]	1	1	145.146	0.110183	0.242524	0.586125	0.686139	32.866	43.061	142.547	78.8221	126.148	75.2332	230.716	228.412	121.774	211.018	81.199	112.227	116.677	96.7292	97.5496	201.075	291.416	78.0966	232.896	132.101	111.335	380.754	102.098	95.1077	12.7264	21.1459	15.418	252.608	190.66	314.506	190.069	167.209	151.684	120.376	161.851
ENSDARG00000001442	2.69168	Sh2d1b2	ENSMUSG00000073494	545378	368433	inppl1b	inositol polyphosphate phosphatase-like 1b [Source:NCBI gene;Acc:368433]	4	1	51.4302	0.0509325	0.163107	0.734122	0.808485	75.9429	74.2432	47.6829	31.6292	46.7215	37.6166	41.9483	30.0542	94.7135	12.789	91.3488	88.1785	40.6488	58.8114	51.0974	62.4962	56.6415	31.0505	55.7463	40.3641	43.3518	36.1393	46.845	55.998	51.8846	61.4237	64.1586	54.0795	41.9181	58.369	37.0409	45.2009	44.9435	61.5586	43.4735
ENSDARG00000001447	58.2996	Mier1	ENSMUSG00000028522	71148	566167	mier1b	mesoderm induction early response 1b, transcriptional regulator [Source:ZFIN;Acc:ZDB-GENE-070705-170]	1	1	56.9462	-0.0902419	0.123615	0.443371	0.558365	58.074	67.1901	41.1579	63.7605	56.0658	75.2332	89.1402	24.0433	47.3567	31.9724	131.948	104.211	57.9622	76.6096	75.0977	56.156	64.8504	71.5102	30.3508	27.154	23.6464	61.9531	46.845	62.22	51.8846	53.8716	54.7089	69.734	54.0879	61.8025	68.4696	54.3771	56.9284	29.6578	20.268
ENSDARG00000001452	39.6204	Adam8	ENSMUSG00000025473	11501	368917	adam8a	ADAM metallopeptidase domain 8a [Source:ZFIN;Acc:ZDB-GENE-030616-622]	1	1	259.644	2.43641	0.339191	3.82803e-14	7.70173e-13	1117.45	691.204	240.422	151.62	74.7544	26.869	31.4613	48.0866	54.122	198.229	71.0491	136.276	256.69	134.647	201.293	12.6804	24.6267	13.1729	494.284	207.691	165.525	130.36	198.19	240.88	1304.46	647.97	985.755	54.791	379.968	52.1888	31.4287	36.7045	26.217	234.022	338.095
ENSDARG00000001463	NA	NA	NA	NA	556781	tdh2	L-threonine dehydrogenase 2 [Source:ZFIN;Acc:ZDB-GENE-070620-14]	1	1	34.5576	0.473345	0.205807	0.00835467	0.0204816	27.7606	17.4471	82.3157	25.1026	37.3772	16.1214	20.9742	54.0975	27.061	12.789	50.7493	40.0811	21.8299	17.7982	17.0325	50.7216	41.8654	36.696	32.8284	14.6778	23.6464	34.8486	70.868	60.4423	22.0265	23.1598	24.3703	59.772	47.3269	56.3089	34.796	30.5871	37.4529	18.4427	29.0802
ENSDARG00000001470	NA	NA	NA	NA	565708	mhc1zea	major histocompatibility complex class I ZEA [Source:ZFIN;Acc:ZDB-GENE-070705-176]	1	1	140.294	0.207696	0.162233	0.163387	0.25301	167.521	173.729	182.701	175.718	56.0658	177.335	146.819	150.271	202.957	147.073	213.147	160.324	167.865	163.279	167.228	144.013	115.746	164.662	43.9777	36.6946	34.4844	162.627	170.564	152.883	232.991	187.292	217.344	133.776	161.588	135.279	131.327	137.642	125.093	10.4675	53.7544
ENSDARG00000001498	46.9496	Skap1	ENSMUSG00000057058	78473	563784	skap1	src kinase associated phosphoprotein 1 [Source:ZFIN;Acc:ZDB-GENE-090721-1]	1	1	55.5618	-0.20153	0.177896	0.209964	0.309234	51.054	57.1673	42.6636	57.2339	60.738	80.607	20.9742	42.0758	60.8872	115.101	50.7493	64.1298	64.737	59.5852	60.3879	69.7421	47.6117	51.7508	96.627	40.3641	26.6022	27.1045	56.4542	51.5537	61.1847	66.4584	70.6242	29.886	40.5659	50.1287	53.8777	55.0568	42.6963	49.0974	66.6789
ENSDARG00000001549	60.5302	Sp3	ENSMUSG00000027109	20687	558652	sp3a	sp3a transcription factor [Source:ZFIN;Acc:ZDB-GENE-070410-111]	1	1	30.0599	0.437787	0.174468	0.00544283	0.0141711	29.3561	36.0079	41.6598	40.1641	18.6886	37.6166	31.4613	36.065	27.061	51.1558	20.2997	32.0649	29.3575	27.0842	27.0971	22.6436	32.8356	30.1095	19.2015	14.6778	9.85268	56.7904	15.615	47.1094	35.2424	33.2292	32.328	37.0017	36.5093	46.6952	18.7075	27.1885	37.0784	15.2027	18.5056
ENSDARG00000001557	NA	NA	NA	NA	323361	tomm34	translocase of outer mitochondrial membrane 34 [Source:ZFIN;Acc:ZDB-GENE-030131-2081]	1	1	149.76	-0.265002	0.144881	0.0499566	0.0951614	111.362	147.002	108.918	124.007	144.837	96.7284	115.358	168.303	81.183	108.706	60.8992	80.1622	97.8583	92.0862	99.098	96.9144	120.671	118.556	374.739	316.307	290.654	121.325	111.707	73.7751	180.617	162.622	183.524	55.5026	125.754	67.9828	107.007	136.622	124.344	234.77	370.112
ENSDARG00000001558	45.1456	Kifc1	ENSMUSG00000079553	100502766	30453	kifc1	kinesin family member C1 [Source:ZFIN;Acc:ZDB-GENE-000208-21]	4	1	93.0567	-0.705993	0.185239	2.06612e-05	9.7686e-05	73.3902	95.0313	31.1194	32.6333	37.3772	53.738	68.1661	36.065	81.183	76.7337	111.649	112.227	108.397	60.359	115.356	60.6847	45.9699	27.2868	248.381	259.064	231.538	20.651	27.6265	33.7766	110.622	124.861	119.862	13.5199	34.4811	17.1674	36.6668	54.0372	44.569	256.203	231.761
ENSDARG00000001559	7.96879	Cr2	ENSMUSG00000026616	12902	565460	csmd2	CUB and Sushi multiple domains 2 [Source:ZFIN;Acc:ZDB-GENE-030616-39]	1	1	4.49443	-0.378913	0.430178	0.178539	0.27157	5.1054	2.2273	2.0077	2.00821	4.67215	10.7476	5.24354	0	6.76525	6.39448	20.2997	16.0324	4.51654	4.643	6.96783	7.24594	0	0	4.95523	6.60503	0.985268	5.16276	0	0.888857	3.42634	3.52431	2.98412	3.55786	0.676099	0.686694	3.74151	1.69928	3.37076	4.73528	5.28732
ENSDARG00000001572	NA	NA	NA	NA	559849	prf1.3	perforin 1.3 [Source:ZFIN;Acc:ZDB-GENE-060503-461]	1	1	1.5436	1.74594	0.93221	0.00158652	0.00479151	2.87179	1.85608	8.0308	0.502051	0	0	0	0	6.76525	0	0	0	0	0.773834	0	1.81148	0.820891	0	0.619404	0.733892	2.9558	1.29069	0	0.888857	1.95791	1.00695	2.48677	4.981	7.43709	6.86694	0	0	0.374529	0	0.29374
ENSDARG00000001578	71.134	Echs1	ENSMUSG00000025465	93747	368912	echs1	enoyl CoA hydratase, short chain, 1, mitochondrial [Source:ZFIN;Acc:ZDB-GENE-030616-617]	1	1	1646.57	-0.323142	0.087133	0.000140373	0.000549976	589.993	736.492	1435	1642.21	1878.2	1923.82	2113.15	1815.27	1806.32	1560.25	2151.77	1354.74	1580.03	1684.64	1340.15	2580.46	1979.17	2117.08	1759.11	1723.18	2144.93	1343.61	2126.04	1464.84	521.783	680.192	629.65	1756.87	1642.92	1592.44	2022.66	2035.4	2006.73	2129.13	1741.29
ENSDARG00000001621	74.4048	Nfya	ENSMUSG00000023994	18044	573719	nfyal	nuclear transcription factor Y, alpha, like [Source:ZFIN;Acc:ZDB-GENE-040718-491]	1	1	25.1555	-0.198912	0.194215	0.248311	0.354135	19.1453	22.273	28.6097	24.6005	32.7051	26.869	10.4871	66.1191	54.122	12.789	10.1499	8.01622	25.5937	30.9534	24.7745	15.3976	30.373	31.9914	18.5821	24.9523	26.6022	16.779	14.4138	38.2209	32.795	18.125	27.8518	20.6356	25.0157	17.1674	34.796	29.2277	18.3519	22.4303	24.6741
ENSDARG00000001634	58.86	Kirrel	ENSMUSG00000041734	170643	405804	kirrel1a	kirre like nephrin family adhesion molecule 1a [Source:ZFIN;Acc:ZDB-GENE-040426-2126]	1	1	144.036	0.108719	0.147699	0.430067	0.546211	187.304	183.009	100.887	144.089	135.492	85.9808	120.601	102.184	196.192	191.834	142.098	88.1785	181.414	177.208	168.776	116.841	110.82	49.8689	207.5	224.571	95.571	94.2204	144.138	103.107	208.028	257.275	206.402	98.1969	110.88	93.3904	104.388	119.969	87.2653	205.611	173.894
ENSDARG00000001656	NA	NA	NA	NA	64280	psmb13a	proteasome 20S subunit beta 13a [Source:ZFIN;Acc:ZDB-GENE-001208-2]	1	1	69.8717	0.972122	0.511195	0.00528298	0.0138074	89.0255	60.8794	211.812	31.6292	32.7051	64.4856	0	84.1516	101.479	0	0	8.01622	69.2536	58.0375	58.8395	62.4962	0	29.1686	143.082	68.2519	54.1897	37.43	92.4888	176.883	114.048	97.1703	141.746	70.4456	98.0344	72.7896	42.279	37.0444	35.5803	52.5865	108.096
ENSDARG00000001676	81.7164	Gpm6b	ENSMUSG00000031342	14758	503756	gpm6bb	glycoprotein M6Bb [Source:ZFIN;Acc:ZDB-GENE-030710-10]	1	1	24.217	0.988695	0.20804	1.36027e-07	9.78469e-07	64.4557	60.8794	23.5905	22.5923	4.67215	21.4952	20.9742	18.0325	20.2957	12.789	10.1499	48.0973	17.3134	20.8935	21.6777	6.3402	20.5223	4.70462	18.5821	14.6778	16.7496	25.8138	12.0115	31.9989	58.2478	63.4376	57.1957	23.4819	25.6918	23.3476	11.5987	13.5943	7.49058	18.9411	15.5682
ENSDARG00000001686	73.7336	Uckl1	ENSMUSG00000089917	68556	570547	uckl1a	uridine-cytidine kinase 1-like 1a [Source:ZFIN;Acc:ZDB-GENE-040724-238]	1	1	1.42225	0.743117	0.717442	0.0505973	0.0961781	5.74358	4.82581	2.0077	3.51436	0	0	0	0	0	0	0	0	0	6.19067	1.54841	1.81148	0	0.940923	0.619404	0	2.9558	1.29069	1.20115	3.55543	5.87373	2.01389	1.49206	0	1.3522	0.686694	0.374151	0	0	1.24613	1.4687
ENSDARG00000001710	76.9406	Flot1	ENSMUSG00000059714	14251	561345	flot1a	flotillin 1a [Source:ZFIN;Acc:ZDB-GENE-020430-1]	1	1	22.2137	0.199021	0.246608	0.330811	0.444762	30.6324	23.7578	18.5712	28.1149	4.67215	37.6166	5.24354	54.0975	0	19.1834	30.4496	32.0649	21.0772	27.858	26.3229	9.05742	22.9849	27.2868	14.8657	15.4117	12.8085	27.1045	44.4427	8.88857	17.1317	28.698	25.365	31.3092	24.3396	26.0944	20.9524	17.6725	24.7189	24.1748	10.8684
ENSDARG00000001712	48.2759	Kcnmb1	ENSMUSG00000020155	16533	796753	si:ch211-247n2.1	si:ch211-247n2.1 [Source:ZFIN;Acc:ZDB-GENE-141216-101]	4	1	808.086	0.640505	0.13789	6.60535e-07	4.17738e-06	367.908	327.784	1699.52	1172.79	1186.73	617.987	844.21	571.029	940.37	754.549	730.791	529.071	578.117	730.499	553.555	1493.57	719.921	697.224	506.053	425.657	367.505	1555.28	1156.71	1478.17	374.94	375.591	348.645	1432.39	1055.39	1639.83	845.206	866.974	826.586	463.808	434.147
ENSDARG00000001721	14.2705	Oc90	ENSMUSG00000015001	18256	568941	oc90	otoconin 90 [Source:ZFIN;Acc:ZDB-GENE-070912-300]	1	1	1.41721	1.85434	0.936501	0.00108494	0.00341424	0.319088	0	4.0154	8.03282	0	0	0	0	0	0	10.1499	0	0	2.3215	0	0	0.820891	0	1.23881	0	0.985268	1.29069	0	0.888857	1.46843	2.01389	0.497354	7.82729	2.0283	4.12017	0	0.339857	0.749058	0.249225	1.17496
ENSDARG00000001729	80.2504	Strn3	ENSMUSG00000020954	94186	563124	strn3	striatin, calmodulin binding protein 3 [Source:ZFIN;Acc:ZDB-GENE-030616-405]	1	1	887.247	-0.161629	0.088228	0.0602451	0.111274	768.363	778.811	780.494	814.83	1205.42	736.211	692.148	949.711	683.29	869.649	862.739	705.428	774.586	772.286	679.751	1130.37	936.636	812.958	1264.82	1091.3	1157.69	850.565	1097.85	567.98	754.775	735.071	763.438	763.517	891.099	805.493	893.098	948.88	892.878	1081.14	1222.84
ENSDARG00000001733	60.5333	Gulp1	ENSMUSG00000056870	70676	368404	gulp1a	GULP PTB domain containing engulfment adaptor 1a [Source:NCBI gene;Acc:368404]	1	1	110.567	0.19093	0.145029	0.158751	0.247339	121.892	151.827	76.7946	101.414	65.4101	59.1118	47.1919	102.184	121.774	198.229	243.597	144.292	177.65	137.742	155.615	63.402	83.7309	78.0966	123.881	143.843	66.0129	78.7321	121.316	57.7757	117.475	198.872	160.645	67.5993	87.2168	72.1029	69.9662	71.7097	66.2917	131.342	108.096
ENSDARG00000001734	54.9261	Fkbp8	ENSMUSG00000019428	14232	393858	fkbp8	FKBP prolyl isomerase 8 [Source:ZFIN;Acc:ZDB-GENE-040426-1849]	1	1	225.347	-0.245085	0.113027	0.0236669	0.0502726	139.441	171.502	167.643	258.054	252.296	360.045	183.524	228.412	304.436	70.3393	314.646	176.357	188.942	201.197	215.229	286.215	265.148	246.522	219.888	222.369	348.785	249.103	198.19	201.771	135.096	155.573	154.677	223.434	243.396	194.335	254.797	258.631	261.796	294.584	231.173
ENSDARG00000001754	55.984	Noc2l	ENSMUSG00000095567	57741	58013	noc2l	NOC2-like nucleolar associated transcriptional repressor [Source:ZFIN;Acc:ZDB-GENE-000607-75]	1	1	187.362	-0.655971	0.123764	2.07722e-08	1.72076e-07	135.931	145.517	164.631	158.146	191.558	209.578	283.151	252.455	108.244	319.724	131.948	224.454	252.173	192.685	229.164	213.755	186.342	238.994	188.299	164.392	186.216	160.046	138.133	126.218	245.718	156.077	154.18	122.39	98.0344	144.206	231.225	219.547	234.455	197.386	173.894
ENSDARG00000001760	20.0125	Tnxb	ENSMUSG00000033327	81877	100536295	tnxba	tenascin XBa [Source:ZFIN;Acc:ZDB-GENE-070103-5]	1	1	4.50979	-0.423356	0.626315	0.193924	0.290671	10.5299	12.2501	2.0077	3.51436	9.3443	0	10.4871	12.0217	6.76525	6.39448	20.2997	8.01622	0	0	0.774203	0.905742	6.56713	0	1.85821	2.20168	0	0	9.60923	0	14.6843	0.503473	7.46031	0	0.676099	0.686694	5.98641	2.379	3.74529	0	0
ENSDARG00000001767	51.1111	Slc29a2	ENSMUSG00000024891	13340	503537	slc29a2	solute carrier family 29 member 2 [Source:ZFIN;Acc:ZDB-GENE-050220-15]	1	1	64.0852	-0.916185	0.211708	1.15954e-06	7.00007e-06	46.9059	44.5459	19.5751	18.0739	14.0165	26.869	73.4096	24.0433	40.5915	38.3669	60.8992	56.1136	42.1543	33.2749	58.0652	51.6273	26.2685	15.9957	227.321	178.336	217.744	16.779	18.0173	13.3329	59.7163	71.4932	67.6401	7.11572	13.522	16.4807	30.6804	26.169	30.3369	202.869	207.674
ENSDARG00000001769	72.5632	Ptpra	ENSMUSG00000027303	19262	140818	ptpra	protein tyrosine phosphatase receptor type A [Source:ZFIN;Acc:ZDB-GENE-020107-1]	1	1	149.833	-1.93264	0.205818	3.89321e-22	1.91015e-20	52.9686	50.4854	57.2195	30.1231	219.591	150.466	241.203	246.444	216.488	153.467	172.548	184.373	208.513	226.733	173.422	152.165	242.984	146.784	243.426	300.896	158.628	107.127	9.60923	37.332	44.5425	44.8091	36.8042	55.5026	45.9747	63.1759	190.069	226.344	189.512	205.86	264.66
ENSDARG00000001771	39.6728	Otol1	ENSMUSG00000027788	229389	553759	otol1a	otolin 1a [Source:NCBI gene;Acc:553759]	1	1	1.58681	-0.775229	0.813779	0.0507516	0.0964035	0.319088	0.742432	0.501925	1.0041	4.67215	10.7476	5.24354	12.0217	6.76525	0	0	0	1.50551	0	0	0	0.820891	0.940923	0	0	0	2.58138	0	0	0.978955	0	2.98412	0.711572	0	0	0.748301	1.01957	0.749058	0.747676	0.58748
ENSDARG00000001776	60.9354	Stim2	ENSMUSG00000039156	116873	563901	stim2b	stromal interaction molecule 2b [Source:ZFIN;Acc:ZDB-GENE-120404-3]	1	1	7.41032	0.392773	0.387553	0.143562	0.228	11.4872	10.7653	4.51733	10.041	4.67215	10.7476	10.4871	12.0217	6.76525	12.789	10.1499	0	5.26929	3.86917	3.09681	4.52871	4.10445	2.82277	8.67165	13.9439	0	16.779	3.60346	2.66657	13.2159	13.5938	10.4444	4.26943	9.46539	5.49356	0.374151	2.71885	6.367	7.97521	7.3435
ENSDARG00000001777	73.1129	Nup155	ENSMUSG00000022142	170762	393125	nup155	nucleoporin 155 [Source:ZFIN;Acc:ZDB-GENE-040426-711]	1	1	178.818	0.20249	0.0949261	0.0279903	0.0582191	219.213	181.525	235.403	178.73	219.591	171.962	204.498	192.347	236.784	140.679	60.8992	176.357	165.606	181.851	173.422	188.394	155.969	165.602	114.59	107.882	169.466	233.615	163.357	232.881	191.875	206.424	182.031	222.722	204.858	223.176	172.858	172.647	213.482	143.554	116.321
ENSDARG00000001781	69.685	Tspan11	ENSMUSG00000030351	68498	564029	tspan11	tetraspanin 11 [Source:ZFIN;Acc:ZDB-GENE-041210-93]	1	1	51.6513	1.56161	0.216628	4.55357e-14	9.04346e-13	82.3246	90.2055	109.42	61.2503	32.7051	21.4952	41.9483	24.0433	20.2957	12.789	30.4496	56.1136	19.5717	34.8225	25.5487	26.2665	36.9401	14.1138	52.6493	60.1791	21.6759	74.86	34.8334	135.106	92.5113	93.1425	84.5501	84.677	82.4841	81.7166	24.6939	23.79	31.835	51.3404	43.4735
ENSDARG00000001782	80	Prkacb	ENSMUSG00000005034	18749	393998	prkacba	protein kinase, cAMP-dependent, catalytic, beta a [Source:ZFIN;Acc:ZDB-GENE-040426-1351]	4	1	14.5832	0.159309	0.280588	0.472614	0.58462	27.4415	23.3866	10.5404	8.03282	9.3443	10.7476	20.9742	6.01083	6.76525	0	0	16.0324	16.5606	7.73834	9.29044	6.3402	6.56713	7.52739	57.6046	21.2829	6.89687	5.16276	9.60923	14.2217	25.4528	20.6424	28.3492	7.82729	13.522	6.86694	6.73471	11.2153	5.24341	20.6857	33.7801
ENSDARG00000001785	70.6019	Irx2	ENSMUSG00000001504	16372	394032	irx2a	iroquois homeobox 2a [Source:ZFIN;Acc:ZDB-GENE-040426-1446]	1	1	374.228	-0.147516	0.234523	0.455894	0.56988	138.803	194.146	318.723	361.477	1214.76	429.904	173.037	102.184	209.723	633.053	649.592	264.535	377.884	437.216	278.713	554.314	478.579	546.676	408.187	223.103	177.348	496.916	229.42	510.204	96.9166	112.778	131.799	540.083	425.942	520.514	470.682	445.552	474.903	355.894	243.217
ENSDARG00000001788	61.244	Atp5o	ENSMUSG00000022956	28080	335191	atp5po	ATP synthase peripheral stalk subunit OSCP [Source:ZFIN;Acc:ZDB-GENE-050522-147]	1	1	8381.1	-0.401101	0.101945	4.45085e-05	0.000195573	2839.88	3200.25	7410.42	8611.69	11558.9	10484.3	9836.89	10579.1	8625.69	8945.88	9185.63	8473.15	7968.68	8971.83	7598.81	12703.9	11160.8	11834.9	5545.52	7071.78	13087.3	6452.16	9319.75	9162.34	2415.08	3035.94	3082.1	8856.22	8055.04	8522.57	10798.4	11560.2	10705.5	9648	7091.76
ENSDARG00000001803	27.4874	Hcn3	ENSMUSG00000028051	15168	405763	kcnh6a	potassium voltage-gated channel, subfamily H (eag-related), member 6a [Source:ZFIN;Acc:ZDB-GENE-040702-5]	4	1	2164.31	0.215296	0.13532	0.0911886	0.156684	1361.55	2074.73	1887.74	2729.15	1812.79	1192.98	2558.85	2001.61	2496.38	2429.9	3653.95	2308.67	2539.8	3051.23	1974.99	2119.44	1840.44	2222.46	1814.85	1798.04	2942.01	1301.02	3265.94	2504.8	1446.41	1943.41	1798.93	2141.12	2407.59	2242.74	1920.14	1991.56	1889.87	1812.61	2126.38
ENSDARG00000001804	62.8141	Tvp23b	ENSMUSG00000014177	67510	550424	zgc:112148	zgc:112148 [Source:ZFIN;Acc:ZDB-GENE-050417-235]	1	1	16.3574	-0.624262	0.210227	0.000639403	0.00213411	10.849	11.1365	17.5674	12.5513	23.3608	5.3738	5.24354	30.0542	0	0	60.8992	8.01622	15.0551	18.572	14.7099	28.078	18.0596	36.696	10.5299	16.1456	12.8085	9.03483	18.0173	17.7771	13.7054	9.06251	13.4286	17.7893	10.8176	13.0472	24.3198	29.5675	18.3519	11.2151	12.6308
ENSDARG00000001807	53.8462	Tnfrsf21	ENSMUSG00000023915	94185	564874	tnfrsf21	tumor necrosis factor receptor superfamily, member 21 [Source:ZFIN;Acc:ZDB-GENE-030131-5971]	1	1	80.8471	0.177705	0.173907	0.260371	0.367811	74.3474	77.9553	132.508	56.7318	18.6886	85.9808	83.8967	90.1625	169.131	70.3393	81.199	120.243	70.0063	130.778	99.8722	59.779	45.9699	120.438	60.7016	57.9775	53.2045	90.3483	74.4715	87.108	119.433	77.5348	100.963	71.8688	80.4558	67.2961	77.075	60.1546	72.2841	51.3404	64.6228
ENSDARG00000001817	52.2727	Gm21454	ENSMUSG00000093903	100042337	798602	zmp:0000000521	zmp:0000000521 [Source:ZFIN;Acc:ZDB-GENE-130530-524]	2754	1	4.55901	-0.392867	0.499745	0.191518	0.287611	2.87179	1.85608	4.51733	2.00821	9.3443	5.3738	15.7306	12.0217	6.76525	6.39448	10.1499	16.0324	0.752756	5.41684	7.74203	6.3402	4.10445	0.940923	3.09702	3.66946	0.985268	3.87207	6.00577	0.888857	2.93687	2.51736	3.97883	0.711572	4.05659	0.686694	8.60547	0.339857	0.374529	2.74148	0.29374
ENSDARG00000001818	NA	NA	NA	NA	566347	c3b.2	complement component c3b, tandem duplicate 2 [Source:ZFIN;Acc:ZDB-GENE-030131-3063]	1	1	1.85092	0.725861	0.671726	0.0497495	0.0948429	6.06267	3.71216	6.0231	1.0041	0	0	0	0	0	0	0	8.01622	1.50551	0	0.774203	2.71723	0	1.88185	0.619404	0	0	0	0	0.888857	5.38425	3.02084	1.98941	5.69257	6.08489	4.12017	1.12245	1.35943	0	2.9907	1.17496
ENSDARG00000001825	38.7038	Cfap43	ENSMUSG00000044948	100048534	568701	cfap43	cilia and flagella associated protein 43 [Source:ZFIN;Acc:ZDB-GENE-080815-3]	1	1	12.0772	-0.0159471	0.24962	0.938355	0.958014	19.7834	20.4169	5.52118	7.02872	9.3443	0	5.24354	12.0217	20.2957	25.5779	30.4496	32.0649	18.0661	13.1552	14.7099	9.96316	9.0298	7.52739	14.8657	8.8067	0.985268	10.3255	6.00577	6.222	15.6633	17.1181	18.8994	6.40415	8.78929	8.24033	8.60547	6.45727	4.49435	15.2027	8.22471
ENSDARG00000001829	19.9262	Bclaf3	ENSMUSG00000044150	382252	503771	zgc:112982	zgc:112982 [Source:ZFIN;Acc:ZDB-GENE-050306-55]	1	1	402.815	-0.505951	0.114463	3.53397e-06	1.94274e-05	263.886	307.738	341.309	259.561	457.871	585.744	408.996	396.715	372.089	422.036	893.189	360.73	437.351	488.289	464.522	557.937	466.266	481.753	481.277	394.834	267.008	331.707	413.197	258.657	266.765	234.115	243.703	384.96	316.414	342.661	465.818	471.041	482.768	424.43	389.793
ENSDARG00000001835	89.2652	Nalcn	ENSMUSG00000000197	338370	548345	nalcn	sodium leak channel, non-selective [Source:ZFIN;Acc:ZDB-GENE-050410-12]	1	1	6.08279	1.46938	0.602519	0.000614073	0.00206232	12.7635	12.6213	3.01155	5.02051	0	0	0	0	6.76525	31.9724	10.1499	8.01622	12.7969	7.73834	5.41942	0	2.46267	2.82277	6.81344	6.60503	2.9558	6.45345	2.40231	5.33314	9.78955	17.1181	11.4391	0	8.11319	2.06008	0.374151	1.69928	0	6.47985	7.3435
ENSDARG00000001857	61.7729	Aff4	ENSMUSG00000049470	93736	556421	aff4	AF4/FMR2 family, member 4 [Source:ZFIN;Acc:ZDB-GENE-100910-5]	1	1	103.402	-2.56676	0.212916	1.2458e-34	2.00704e-32	36.0569	23.7578	28.1078	13.0533	126.148	145.093	146.819	162.292	182.662	166.256	81.199	144.292	148.293	146.255	181.938	112.312	154.327	110.088	199.448	146.778	144.834	58.081	2.40231	10.6663	33.774	22.1528	25.365	22.7703	16.9025	27.4678	143.3	139.341	124.718	190.657	156.27
ENSDARG00000001859	64.5963	Dbx1	ENSMUSG00000030507	13172	30416	dbx1b	developing brain homeobox 1b [Source:NCBI gene;Acc:30416]	1	1	0.202239	-0.110909	0.84816	0.631723	NA	0	0.371216	0	0	0	0	5.24354	0	0	0	0	0	0	0	0	0	0	0	0.619404	0	0	0	0	0	0	0.503473	0	0	0	0	0	0	0	0.249225	0.29374
ENSDARG00000001870	87.207	Atp1a1	ENSMUSG00000033161	11928	64615	atp1a1a.4	ATPase Na+/K+ transporting subunit alpha 1a, tandem duplicate 4 [Source:ZFIN;Acc:ZDB-GENE-001212-4]	1	1	4.60046	0.652402	0.352894	0.0132821	0.03051	4.78632	5.56824	5.01925	8.53487	4.67215	0	5.24354	6.01083	6.76525	6.39448	10.1499	0	3.01102	0.773834	0	6.3402	3.28356	2.82277	3.71642	0	5.91161	5.16276	8.40807	6.222	5.87373	5.5382	6.4656	4.981	8.11319	6.18025	3.36736	3.39857	2.6217	3.23993	4.11236
ENSDARG00000001873	60.4167	Phgdh	ENSMUSG00000053398	236539	321928	phgdh	phosphoglycerate dehydrogenase [Source:ZFIN;Acc:ZDB-GENE-030131-647]	1	1	20.6114	1.59325	0.600599	0.000297624	0.00107931	58.074	34.8943	2.0077	22.5923	9.3443	10.7476	5.24354	6.01083	6.76525	51.1558	10.1499	8.01622	12.7969	17.7982	20.1293	0.905742	0.820891	0.940923	29.112	34.4929	38.4254	9.03483	7.20692	13.3329	83.2112	87.1008	36.3068	0.711572	12.1698	6.18025	0.374151	0.339857	4.49435	37.633	32.0176
ENSDARG00000001879	NA	NA	NA	NA	557290	nav2b	neuron navigator 2b [Source:ZFIN;Acc:ZDB-GENE-061207-13]	1	1	533.162	-0.154594	0.108046	0.137285	0.219729	216.341	281.753	557.639	499.039	812.954	596.492	681.661	721.3	541.22	613.87	446.594	480.973	487.033	654.664	508.652	824.225	565.594	662.41	447.829	402.173	381.299	720.205	602.979	523.537	131.18	255.764	186.01	733.631	591.587	732.016	703.777	645.048	742.317	481.503	385.093
ENSDARG00000001880	74.6528	Stx3	ENSMUSG00000041488	20908	393515	stx3a	syntaxin 3A [Source:ZFIN;Acc:ZDB-GENE-040426-1489]	1	1	136.215	-0.247634	0.181523	0.12928	0.209088	82.6437	108.766	146.06	101.414	98.1152	64.4856	162.55	210.379	115.009	223.807	375.545	144.292	137.754	134.647	113.808	229.153	159.253	195.712	85.4777	104.213	111.335	64.5345	211.403	124.44	80.7638	105.226	92.5078	104.601	160.235	117.425	148.164	138.322	155.804	114.145	89.2969
ENSDARG00000001881	69.8157	Cacnb3	ENSMUSG00000003352	12297	565158	cacnb3a	calcium channel, voltage-dependent, beta 3a [Source:ZFIN;Acc:ZDB-GENE-060221-2]	1	1	0.0413342	0	0.891774	1	NA	0	0	0	0	0	0	0	0	0	0	0	0	0	0	0	0	0	0	1.23881	0	0	0	0	0	0	0	0	0	0	0	0	0	0	0.249225	0
ENSDARG00000001882	55.2167	Kbtbd12	ENSMUSG00000033182	74589	559380	kbtbd12	kelch repeat and BTB (POZ) domain containing 12 [Source:NCBI gene;Acc:559380]	1	1	292.254	0.22772	0.132268	0.0682308	0.123281	157.31	132.153	377.95	274.12	285.001	343.923	388.022	264.477	317.967	211.018	202.997	448.909	239.376	270.068	248.519	426.605	348.058	368.842	200.067	203.288	233.508	367.847	329.116	510.204	73.9111	113.785	110.413	542.218	345.487	547.982	329.627	313.008	366.664	233.773	204.149
ENSDARG00000001888	77.1795	Ppm1b	ENSMUSG00000061130	19043	30672	ppm1ba	protein phosphatase, Mg2+/Mn2+ dependent, 1Ba [Source:ZFIN;Acc:ZDB-GENE-991102-16]	1	1	220.263	0.0199653	0.104255	0.842862	0.892077	237.082	214.192	202.276	228.935	242.952	214.952	183.524	240.433	311.201	166.256	263.897	248.503	216.041	236.019	243.874	249.079	238.058	215.471	232.896	201.82	99.512	291.696	190.983	203.548	208.028	219.514	176.063	222.01	235.282	267.811	230.851	220.907	219.1	178.196	192.106
ENSDARG00000001889	99.7783	Tuba1a	ENSMUSG00000072235	22142	573216	tuba1a	tubulin, alpha 1a [Source:ZFIN;Acc:ZDB-GENE-090507-4]	1	1	128.723	0.486017	0.270856	0.0263854	0.0552796	243.783	255.397	36.6405	215.38	154.181	42.9904	57.679	48.0866	47.3567	166.256	30.4496	88.1785	98.611	136.969	92.9044	53.4388	46.7908	52.6917	55.1269	159.255	249.273	112.29	105.701	89.7746	275.576	466.719	399.375	56.2142	108.852	73.4763	60.6124	74.4286	59.1756	160.003	134.239
ENSDARG00000001890	89.8137	Stt3b	ENSMUSG00000032437	68292	323918	stt3b	STT3 oligosaccharyltransferase complex catalytic subunit B [Source:ZFIN;Acc:ZDB-GENE-030131-2638]	1	1	650.236	-0.325363	0.112772	0.00258093	0.00736317	475.122	492.975	347.332	557.277	630.74	537.38	592.52	577.04	365.323	313.329	324.796	472.957	416.274	555.613	488.522	447.437	374.326	447.879	1480.99	1486.87	1707.47	335.579	362.748	521.759	559.962	578.49	596.824	302.418	458.395	359.141	523.437	542.751	559.921	1598.53	1475.16
ENSDARG00000001891	NA	NA	NA	NA	561547	syt14b	synaptotagmin XIVb [Source:ZFIN;Acc:ZDB-GENE-041014-36]	1	1	37.8948	0.515073	0.159625	0.000424057	0.00148738	77.5383	68.6749	37.6444	37.6539	14.0165	32.2428	36.7048	54.0975	13.5305	31.9724	20.2997	16.0324	28.6047	14.7028	13.1615	18.1148	29.5521	17.8775	46.4553	44.0335	50.2487	47.7555	18.0173	47.1094	69.5058	65.955	78.5819	36.2902	43.2703	37.0815	21.3266	25.1494	32.9586	47.3528	41.4173
ENSDARG00000001897	55.6008	Man2b1	ENSMUSG00000005142	17159	541519	man2b1	mannosidase, alpha, class 2B, member 1 [Source:ZFIN;Acc:ZDB-GENE-050327-52]	1	1	323.369	0.859895	0.113181	2.33414e-15	5.48205e-14	614.563	547.172	413.084	347.42	116.804	252.569	256.934	138.249	243.549	345.302	172.548	336.681	318.416	237.567	253.164	180.243	209.327	209.826	328.903	257.596	335.976	262.01	342.329	475.539	739.111	547.779	642.084	316.649	385.376	328.24	188.198	194.738	194.755	250.97	336.038
ENSDARG00000001898	58.2192	Manea	ENSMUSG00000040520	242362	447827	manea	mannosidase, endo-alpha [Source:ZFIN;Acc:ZDB-GENE-040912-87]	1	1	75.8655	-0.453435	0.124557	0.000119455	0.000475706	60.6267	74.2432	57.7214	70.2872	93.443	107.476	73.4096	102.184	135.305	38.3669	60.8992	0	80.5449	85.1217	85.9366	68.8364	79.6264	89.3877	86.0971	79.9942	95.571	58.081	55.2531	71.1086	68.0374	68.9758	78.5819	59.772	64.9055	54.2489	85.3064	94.82	87.6398	114.145	70.7913
ENSDARG00000001906	NA	NA	NA	NA	559089	si:dkey-247m21.3	si:dkey-247m21.3 [Source:ZFIN;Acc:ZDB-GENE-091204-249]	1	1	2.05218	-0.293703	0.631437	0.343274	0.457868	1.59544	1.85608	0.501925	0.502051	0	5.3738	5.24354	0	0	0	30.4496	0	0	0	0	4.52871	0	0	2.47762	3.66946	0	0	1.20115	1.77771	2.44739	2.01389	1.98941	0.711572	0.676099	0	1.87075	0	0	2.9907	0.29374
ENSDARG00000001909	46.1176	Vill	ENSMUSG00000038775	22351	555361	vill	villin-like [Source:ZFIN;Acc:ZDB-GENE-081222-1]	1	1	0.434182	-0.037038	0.616598	0.897265	NA	2.23361	0.742432	2.0077	0	0	0	0	0	0	0	0	0	1.50551	0	1.54841	0	0	0.940923	0	0	0.985268	0	1.20115	0	0	1.51042	0.497354	0.711572	0	0	1.12245	0	0.374529	0.249225	0
ENSDARG00000001910	NA	NA	NA	NA	554722	rorab	RAR-related orphan receptor A, paralog b [Source:NCBI gene;Acc:554722]	1	1	260.436	-0.574126	0.125881	1.34728e-06	8.02347e-06	274.415	259.851	143.551	215.38	425.166	446.026	304.125	318.574	182.662	236.596	121.798	144.292	200.986	220.543	188.131	315.198	353.804	293.568	258.291	258.33	304.448	287.824	215.006	179.549	190.407	157.084	188.994	283.206	233.254	287.725	358.436	352.771	367.039	307.045	240.573
ENSDARG00000001912	NA	NA	NA	NA	503566	drd4-rs	dopamine receptor D4 related sequence [Source:ZFIN;Acc:ZDB-GENE-051113-172]	1	1	3.89091	-1.2459	0.869984	0.00860901	0.0210192	0.957263	1.85608	1.50578	1.50615	0	16.1214	26.2177	0	0	0	0	0	3.76378	13.929	3.87102	1.81148	0.820891	14.1138	9.29106	4.40335	0.985268	1.29069	2.40231	1.77771	1.46843	3.52431	0.497354	0	1.3522	1.37339	14.5919	0	0	4.73528	0.29374
ENSDARG00000001913	34.6405	Palmd	ENSMUSG00000033377	114301	559824	palmda	palmdelphin a [Source:ZFIN;Acc:ZDB-GENE-070705-48]	1	1	9.74127	0.406874	0.790467	0.211254	0.310643	0.957263	0.371216	0	1.0041	0	0	0	0	0	0	10.1499	8.01622	1.50551	0.773834	0.774203	0	0	0.940923	0	189.344	0	0	1.20115	0	1.46843	1.00695	0.497354	0	0.676099	0	0	0	0	0.249225	0
ENSDARG00000001929	53.3101	Pink1	ENSMUSG00000028756	68943	494085	pink1	PTEN induced kinase 1 [Source:ZFIN;Acc:ZDB-GENE-041212-53]	1	1	826.494	0.449746	0.162416	0.0024431	0.00701073	399.817	355.254	1572.53	1202.92	962.463	918.92	1132.61	751.354	960.665	978.355	466.894	440.892	936.428	685.617	229.938	918.423	1211.63	1117.82	346.866	314.84	269.963	1316.5	1383.73	1551.06	276.555	465.712	352.624	1506.4	1502.29	1321.2	1016.94	1001.56	937.821	411.72	269.066
ENSDARG00000001930	78.8991	Klhl15	ENSMUSG00000043929	236904	445186	klhl15	kelch-like family member 15 [Source:NCBI gene;Acc:445186]	1	1	83.1701	0.159692	0.0925472	0.076016	0.134942	98.279	106.91	87.335	79.3241	107.459	48.3642	62.9225	72.13	108.244	108.706	50.7493	80.1622	79.0394	71.9666	79.7429	81.5168	84.5517	85.624	56.9852	79.2603	96.5562	100.674	81.6784	80.886	96.9166	88.6112	97.9787	78.2729	100.739	94.0771	71.0886	76.8076	76.7785	80.0013	69.6163
ENSDARG00000001933	68.1051	Prkag2	ENSMUSG00000028944	108099	568316	prkag2b	protein kinase, AMP-activated, gamma 2 non-catalytic subunit b [Source:ZFIN;Acc:ZDB-GENE-070912-442]	1	1	57.3168	0.301425	0.128515	0.0131516	0.0302684	64.4557	57.9097	80.308	49.201	42.0494	64.4856	52.4354	48.0866	54.122	89.5227	121.798	48.0973	58.715	58.0375	56.5168	63.402	66.4922	58.3372	32.8284	33.0251	16.7496	46.4648	79.2761	87.9969	58.2478	46.823	52.7195	82.5423	72.3426	73.4763	55.0001	55.3966	52.4341	27.4148	27.9053
ENSDARG00000001937	35.7438	Slc2a7	ENSMUSG00000062064	435818	100334818		solute carrier family 2, facilitated glucose transporter member 1-like [Source:NCBI gene;Acc:100334818]	1	1	7.07345	3.61045	0.85637	1.00803e-07	7.4481e-07	22.6552	31.9246	13.552	9.53898	0	0	0	0	0	6.39448	0	0	18.8189	14.7028	12.3873	0	0	0	0	0.733892	0	0	0	0.888857	46.5004	28.698	19.8941	12.0967	7.43709	7.55364	0.374151	0	0	0.249225	0
ENSDARG00000001939	60.303	B3gat3	ENSMUSG00000071649	72727	192334	b3gat3	beta-1,3-glucuronyltransferase 3 (glucuronosyltransferase I) [Source:ZFIN;Acc:ZDB-GENE-020419-3]	1	1	75.2827	-0.13503	0.123564	0.25105	0.357238	77.2192	83.5236	52.7021	93.8836	65.4101	59.1118	99.6273	120.217	47.3567	115.101	50.7493	40.0811	68.5008	69.6451	57.291	76.9881	73.8802	93.1514	87.9553	52.8402	80.792	67.1159	52.8507	98.6631	78.8059	79.5487	74.1057	66.1762	89.2451	70.7295	77.075	85.9837	83.8945	63.8016	76.3724
ENSDARG00000001940	59.5057	Dnajc1	ENSMUSG00000026740	13418	553324	dnajc1	DnaJ (Hsp40) homolog, subfamily C, member 1 [Source:ZFIN;Acc:ZDB-GENE-061103-529]	1	1	653.144	0.0792421	0.0805922	0.315425	0.428291	650.62	628.097	772.463	676.263	640.085	505.137	597.764	691.246	750.943	971.961	903.338	505.022	659.414	646.925	663.492	730.934	755.22	741.447	473.844	452.077	497.56	518.857	892.457	741.307	694.079	700.331	642.581	683.821	668.662	701.802	640.546	647.767	656.175	465.553	479.383
ENSDARG00000001950	75.7732	Ak1	ENSMUSG00000026817	11636	445486	ak1	adenylate kinase 1 [Source:ZFIN;Acc:ZDB-GENE-040822-37]	1	1	8981.85	0.108578	0.153596	0.446041	0.560943	2087.15	1711.68	13162.5	8991.24	15478.8	10075.9	8227.12	11288.3	7928.87	13025.6	8667.99	5050.22	7347.65	7348.33	7063.83	14516.3	12311.7	14373.5	3357.79	4084.11	8269.35	10848.2	18584.2	10979.2	1116.5	1789.34	1449.79	16065.2	13100.8	14777	12049.9	12586.9	11090.6	4618.89	4993.58
ENSDARG00000001953	72.3881	Pfkfb3	ENSMUSG00000026773	170768	554477	pfkfb3	6-phosphofructo-2-kinase/fructose-2,6-biphosphatase 3 [Source:ZFIN;Acc:ZDB-GENE-040426-2724]	1	1	191.608	1.73556	0.247139	1.54454e-13	2.83775e-12	552.66	575.756	176.176	222.911	37.3772	48.3642	36.7048	48.0866	94.7135	198.229	263.897	336.681	176.898	107.563	135.486	65.2134	76.3428	31.9914	86.7165	60.1791	52.2192	238.778	169.363	119.107	944.202	527.136	756.475	88.2349	252.861	88.5836	35.5443	60.1546	35.2057	53.5834	92.528
ENSDARG00000001968	70.6481	Dock5	ENSMUSG00000044447	68813	571688	dock5	dedicator of cytokinesis 5 [Source:ZFIN;Acc:ZDB-GENE-080108-4]	1	1	11.8876	-0.757212	0.292413	0.0013214	0.00406531	11.1681	10.0228	8.53273	4.01641	14.0165	21.4952	26.2177	18.0325	13.5305	12.789	20.2997	8.01622	13.5496	16.2505	20.9035	11.7746	5.74624	6.58646	17.9627	13.2101	6.89687	9.03483	6.00577	4.44429	9.30008	7.04862	13.9259	5.69257	6.08489	7.55364	10.4762	12.2348	15.7302	10.2182	16.7432
ENSDARG00000001969	61.1452	Txlng	ENSMUSG00000038344	353170	324984	txlng	taxilin gamma [Source:ZFIN;Acc:ZDB-GENE-060616-122]	1	1	63.7687	-0.144358	0.135759	0.25922	0.366617	66.3702	72.0159	61.7368	50.7072	93.443	64.4856	20.9742	126.227	27.061	95.9172	111.649	8.01622	63.9843	53.3945	68.9041	66.1192	64.8504	61.16	76.1867	57.9775	45.3223	76.1507	50.4484	55.1091	60.6952	59.9133	64.1586	66.8878	60.8489	63.1759	84.1839	56.756	60.6737	46.8543	75.4911
ENSDARG00000001971	72.5322	Cthrc1	ENSMUSG00000054196	68588	566140	cthrc1b	collagen triple helix repeat containing 1b [Source:ZFIN;Acc:ZDB-GENE-050420-46]	1	1	8.90367	0.648154	0.451283	0.0326362	0.0663641	25.527	15.2199	3.01155	4.51846	4.67215	5.3738	0	0	13.5305	25.5779	50.7493	16.0324	18.0661	8.51217	6.96783	0	7.38802	0.940923	4.33583	6.60503	0.985268	6.45345	9.60923	0.888857	15.6633	13.5938	17.4074	5.69257	6.76099	4.80686	2.61905	1.69928	2.24718	8.72288	2.9374
ENSDARG00000001975	41.7874	Hsd11b2	ENSMUSG00000031891	15484	334098	hsd11b2	hydroxysteroid (11-beta) dehydrogenase 2 [Source:ZFIN;Acc:ZDB-GENE-030131-6030]	1	1	4288.57	0.701849	0.210026	0.000129455	0.000512033	1709.35	2077.32	8784.7	5728.91	2854.68	3675.68	4713.95	8379.1	4458.3	3683.22	4110.7	1402.84	3995.63	4500.62	4032.83	2951.81	5001.69	2992.14	1226.42	2178.19	3483.91	5285.38	11197.2	7101.08	1309.35	2555.63	1410.5	8166	6664.98	8565.83	4590.45	4366.82	4821.31	2443.65	1988.91
ENSDARG00000001976	NA	NA	NA	NA	497400	fkbp16	FKBP prolyl isomerase 16 [Source:ZFIN;Acc:ZDB-GENE-050208-116]	1	1	0.622359	-0.375607	0.665485	0.244589	NA	0.319088	0	1.00385	0.502051	0	0	0	0	0	0	0	0	0.752756	4.643	0.774203	0	0.820891	2.82277	0.619404	0.733892	2.9558	0	0	0	0.489478	0.503473	0	0	0	1.37339	1.12245	0.339857	1.49812	0.249225	0.881219
ENSDARG00000001993	NA	NA	NA	NA	100002040	myhb	myosin, heavy chain b [Source:ZFIN;Acc:ZDB-GENE-081124-1]	1	1	16.9693	-1.92288	0.840109	0.000513655	0.0017618	0.957263	1.11365	1.00385	1.0041	14.0165	0	0	6.01083	6.76525	19.1834	0	24.0487	8.28032	2.3215	5.41942	5.43445	2.46267	33.8732	104.06	74.1231	0.985268	2.58138	1.20115	0.888857	0.978955	1.00695	0.497354	0.711572	2.0283	0.686694	0.374151	0	15.3557	50.8419	126.308
ENSDARG00000001994	86.4636	Stxbp1	ENSMUSG00000026797	20910	574003	stxbp1a	syntaxin binding protein 1a [Source:ZFIN;Acc:ZDB-GENE-050626-106]	1	1	18.9412	0.286771	0.263163	0.179588	0.272755	19.1453	21.1593	13.552	13.0533	18.6886	32.2428	5.24354	6.01083	0	0	10.1499	48.0973	22.5827	20.8935	37.1618	7.24594	9.85069	5.64554	24.1568	42.5657	44.337	3.87207	20.4196	17.7771	15.6633	19.132	25.8624	10.6736	12.1698	16.4807	14.2177	4.07828	13.1085	33.1469	33.4863
ENSDARG00000001999	63.1833	Adamts18	ENSMUSG00000053399	208936	100150128	adamts18	ADAM metallopeptidase with thrombospondin type 1 motif, 18 [Source:ZFIN;Acc:ZDB-GENE-070815-1]	1	1	5.3988	-0.832693	0.800814	0.0395316	0.078179	2.23361	2.96973	2.50963	2.51026	23.3608	0	0	6.01083	40.5915	0	0	0	8.28032	31.7272	0	25.3608	0	0	0.619404	0	0	0	1.20115	4.44429	2.44739	0	2.48677	3.55786	0	3.43347	9.35377	11.895	9.36323	0	0
ENSDARG00000002002	55.2632	Lmcd1	ENSMUSG00000057604	30937	394045	lmcd1	LIM and cysteine-rich domains 1 [Source:ZFIN;Acc:ZDB-GENE-040426-1067]	1	1	88.0281	-0.121098	0.191216	0.47728	0.58884	81.0483	87.2357	66.2541	79.3241	140.165	42.9904	31.4613	6.01083	148.835	236.596	192.848	48.0973	146.035	108.337	87.485	91.48	90.298	80.9194	60.0822	75.5909	123.158	50.3369	85.2819	66.6643	73.9111	119.323	114.391	56.2142	69.6382	51.5021	75.2043	74.0887	64.0445	96.9486	72.5537
ENSDARG00000002006	70.3792	Rxrb	ENSMUSG00000039656	20182	30486	rxrbb	retinoid x receptor, beta b [Source:NCBI gene;Acc:30486]	1	1	171.256	-0.358376	0.0877963	2.73813e-05	0.000126332	122.849	136.979	158.608	153.628	163.525	204.204	214.985	276.498	182.662	268.568	152.248	240.487	193.458	220.543	235.358	230.964	203.581	206.062	101.582	108.616	94.5857	185.859	144.138	159.994	106.706	124.358	125.333	176.47	161.588	175.107	191.939	223.965	220.598	70.7799	113.971
ENSDARG00000002013	63.1229	Grb10	ENSMUSG00000020176	14783	446167	grb10a	growth factor receptor-bound protein 10a [Source:ZFIN;Acc:ZDB-GENE-040822-32]	1	1	693.463	-0.0869085	0.154643	0.544309	0.649207	429.492	434.323	839.721	425.74	1107.3	660.978	655.443	775.397	690.055	517.953	629.292	513.038	604.463	694.903	454.457	898.496	755.22	782.848	1031.31	941.583	462.091	1071.27	371.156	763.528	309.35	361.494	316.814	790.556	725.454	1007.38	804.424	706.902	883.14	1088.37	740.518
ENSDARG00000002016	74.0458	Ppil2	ENSMUSG00000022771	66053	393966	ppil2	peptidylprolyl isomerase (cyclophilin)-like 2 [Source:ZFIN;Acc:ZDB-GENE-040426-1096]	1	1	127.199	-0.441788	0.085315	1.04813e-07	7.71891e-07	103.065	95.4025	104.902	110.953	158.853	214.952	89.1402	180.325	115.009	147.073	50.7493	80.1622	118.935	118.397	120.776	141.296	132.984	154.311	130.075	159.255	173.407	109.709	144.138	83.5526	99.8534	100.695	90.5184	115.986	104.119	112.618	156.395	153.615	153.557	159.255	139.233
ENSDARG00000002020	73.6749	Rictor	ENSMUSG00000050310	78757	561835	rictorb	RPTOR independent companion of MTOR, complex 2b [Source:ZFIN;Acc:ZDB-GENE-070810-5]	1	1	91.4233	-0.122468	0.151827	0.385295	0.500466	98.5981	100.6	89.3427	84.3446	154.181	107.476	73.4096	126.227	115.009	95.9172	81.199	40.0811	85.8142	115.301	113.034	76.0823	94.4024	96.9151	91.6718	67.5181	30.5433	147.139	54.0519	76.4417	88.5955	91.1286	86.5395	115.275	84.5124	94.0771	109.626	99.2381	107.864	71.7768	58.748
ENSDARG00000002021	86.8327	Pygb	ENSMUSG00000033059	110078	403051	pygb	phosphorylase, glycogen; brain [Source:ZFIN;Acc:ZDB-GENE-040928-2]	1	1	710.643	-0.210387	0.095924	0.023762	0.05044	603.714	474.785	473.817	567.82	869.02	881.303	466.675	516.931	432.976	620.264	324.796	440.892	487.033	467.396	489.296	720.065	606.638	654.883	1405.43	1336.42	1534.06	569.194	733.905	448.873	417.035	502.969	461.047	587.758	593.615	651.673	668.607	709.281	645.688	1292.48	1451.96
ENSDARG00000002026	85.0144	Qk	ENSMUSG00000062078	19317	100462714	qkib	QKI, KH domain containing, RNA binding b [Source:ZFIN;Acc:ZDB-GENE-081028-54]	1	1	6.64801	-0.628682	0.510714	0.0504494	0.0959327	8.93446	6.31067	3.51348	2.51026	9.3443	5.3738	5.24354	12.0217	20.2957	6.39448	10.1499	16.0324	5.26929	10.0598	12.3873	0	4.92534	0	13.0075	10.2745	0.985268	5.16276	1.20115	1.77771	11.258	4.53126	14.4233	0	0	0.686694	5.98641	3.39857	3.37076	5.9814	7.04976
ENSDARG00000002031	41.0219	Tox4	ENSMUSG00000016831	268741	559853	tox4a	TOX high mobility group box family member 4 a [Source:ZFIN;Acc:ZDB-GENE-070912-576]	1	1	97.2959	-0.201881	0.100441	0.0377288	0.0751929	102.108	90.5767	84.8254	91.3734	98.1152	91.3546	94.3838	162.292	74.4177	76.7337	40.5995	104.211	84.3087	89.7647	85.1624	83.3283	96.0442	109.147	102.821	104.213	152.716	72.2786	100.897	94.2189	98.385	86.0939	104.444	93.2159	87.2168	85.1501	94.286	116.571	106.366	93.4594	128.364
ENSDARG00000002037	70.6204	Pfkfb2	ENSMUSG00000026409	18640	564852	pfkfb2b	6-phosphofructo-2-kinase/fructose-2,6-biphosphatase 2b [Source:ZFIN;Acc:ZDB-GENE-120222-1]	4	1	39.1706	-0.305703	0.227975	0.114755	0.189283	38.9287	15.9623	22.5866	36.1477	23.3608	48.3642	68.1661	18.0325	47.3567	12.789	81.199	16.0324	27.0992	23.215	17.8067	49.8158	39.4028	62.1009	29.7314	93.2043	58.1308	34.8486	49.2473	19.5549	30.8371	15.6077	23.3756	27.7513	45.2986	32.9613	36.2926	45.2009	41.9473	77.509	44.6485
ENSDARG00000002060	34.279	Brf2	ENSMUSG00000031487	66653	445142	brf2	BRF2 RNA polymerase III transcription initiation factor subunit [Source:NCBI gene;Acc:445142]	1	1	6.14474	0.442561	0.276049	0.0455103	0.0879092	5.1054	2.96973	11.0424	9.53898	14.0165	0	15.7306	0	0	6.39448	0	0	3.01102	4.643	5.41942	7.24594	4.10445	7.52739	9.29106	5.87114	2.9558	6.45345	18.0173	5.33314	4.4053	7.04862	4.47618	7.11572	8.11319	9.61372	4.48981	7.13699	5.61794	4.9845	6.46228
ENSDARG00000002071	83.0769	Adss	ENSMUSG00000015961	11566	550502	adss2	adenylosuccinate synthase 2 [Source:NCBI gene;Acc:550502]	1	1	311.737	-0.414147	0.155021	0.00372866	0.0101856	153.162	216.79	286.097	223.915	411.149	370.792	623.982	480.866	372.089	268.568	233.447	312.633	334.976	350.547	284.133	479.138	449.848	382.956	230.418	182.739	126.114	480.137	163.357	327.988	96.9166	134.931	128.815	331.592	362.389	479.313	472.178	461.865	453.929	187.417	169.488
ENSDARG00000002077	73.4628	Mnat1	ENSMUSG00000021103	17420	450080	mnat1	MNAT1 component of CDK activating kinase [Source:ZFIN;Acc:ZDB-GENE-041010-203]	1	1	35.9557	-0.246231	0.117304	0.0280012	0.0582304	27.4415	30.4397	32.1232	35.6457	28.0329	69.8594	15.7306	60.1083	40.5915	38.3669	30.4496	32.0649	34.6268	29.4057	34.0649	40.7584	36.9401	50.8099	38.403	38.1624	28.5728	27.1045	40.8392	35.5543	28.8792	33.2292	24.8677	35.5786	34.4811	32.9613	35.9185	41.8024	43.0709	37.1346	36.7175
ENSDARG00000002082	NA	NA	NA	NA	30502	csnk2a1	casein kinase 2, alpha 1 polypeptide [Source:ZFIN;Acc:ZDB-GENE-990415-27]	1	1	811.881	-0.0275389	0.0665671	0.67479	0.760659	809.526	863.82	790.03	908.211	920.414	838.313	875.672	757.365	696.821	677.815	608.992	961.947	734.69	755.262	819.107	793.43	771.637	946.569	637.367	725.819	971.474	775.705	940.503	790.194	907.002	862.953	863.903	833.962	824.841	762.231	874.764	793.225	873.402	825.683	725.831
ENSDARG00000002084	60.2694	Lamb2	ENSMUSG00000052911	16779	337767	lamb2	laminin, beta 2 (laminin S) [Source:ZFIN;Acc:ZDB-GENE-081030-4]	1	1	2160.11	-0.0386445	0.0780814	0.613816	0.709789	2095.13	2310.08	1735.16	2156.31	2457.55	2047.42	2139.37	2338.21	2415.19	2135.76	1847.28	1651.34	2205.58	2333.88	2064.8	2289.72	2063.72	1936.42	2084.29	2547.34	2467.11	2487.16	1717.65	2103.04	1593.74	2158.89	1858.61	2256.39	2045.2	2540.77	2172.32	2152.99	2328.45	2542.1	2242.41
ENSDARG00000002097	NA	NA	NA	NA	NA	si:dkeyp-52c3.7	si:dkeyp-52c3.7 [Source:ZFIN;Acc:ZDB-GENE-110411-213]	1	1	0.966796	-0.404023	0.657446	0.215732	0.315894	0.957263	1.85608	0.501925	4.01641	4.67215	5.3738	0	6.01083	0	0	0	0	0	0	0	0.905742	0	0	0	0	0	0	0	0	0	0	0.497354	0	0.676099	0.686694	2.99321	2.379	2.24718	0.249225	0.29374
ENSDARG00000002127	74.4186	Stam	ENSMUSG00000026718	20844	386967	stam	signal transducing adaptor molecule (SH3 domain and ITAM motif) 1 [Source:ZFIN;Acc:ZDB-GENE-031118-123]	1	1	371.178	0.27126	0.068212	5.33865e-05	0.000230363	508.307	444.345	445.71	387.584	261.64	360.045	351.317	276.498	466.802	338.907	334.946	529.071	348.526	376.083	386.327	359.58	339.028	400.833	235.993	256.128	287.698	394.951	390.375	444.429	547.236	407.813	517.248	407.731	400.927	408.583	342.348	319.125	321.721	246.982	262.603
ENSDARG00000002128	66.5441	Cwf19l1	ENSMUSG00000025200	72502	387304	cwf19l1	CWF19 like cell cycle control factor 1 [Source:NCBI gene;Acc:387304]	1	1	82.8643	-0.105504	0.106016	0.302212	0.414047	57.4358	54.1975	105.906	80.8303	112.132	166.588	94.3838	48.0866	94.7135	51.1558	101.499	56.1136	92.589	80.4787	85.1624	90.5742	91.1189	94.0923	50.7911	71.9214	89.6594	77.4414	88.8853	104.885	63.1426	65.955	51.2274	98.1969	71.6665	92.0171	96.5309	93.8004	106.366	74.7676	69.0289
ENSDARG00000002131	NA	NA	NA	NA	373117	celf2	cugbp, Elav-like family member 2 [Source:NCBI gene;Acc:373117]	1	1	72.0513	-0.719781	0.25692	0.000770713	0.00252323	98.279	62.7355	32.6251	17.5718	51.3937	59.1118	57.679	60.1083	74.4177	63.9448	81.199	88.1785	72.2646	94.4077	75.8719	45.2871	67.313	26.3459	194.493	200.352	55.175	65.8252	6.00577	17.7771	69.9953	64.948	64.1586	32.7323	31.1006	28.1545	49.3879	53.0176	56.5539	139.566	165.082
ENSDARG00000002165	57.6613	Psme1	ENSMUSG00000022216	19186	30648	psme1	proteasome activator subunit 1 [Source:ZFIN;Acc:ZDB-GENE-991110-17]	1	1	449	0.563745	0.17603	0.000375164	0.00133186	342.381	361.936	807.598	396.621	228.935	451.399	398.509	336.607	399.15	255.779	182.698	344.698	346.268	323.463	394.844	278.063	296.342	328.382	999.718	603.993	522.192	268.463	630.606	692.42	450.809	464.706	550.571	428.366	442.845	453.218	359.933	352.431	307.488	436.144	870.057
ENSDARG00000002167	73.7977	Cacnb1	ENSMUSG00000020882	12295	436925	cacnb1	calcium channel, voltage-dependent, beta 1 subunit [Source:ZFIN;Acc:ZDB-GENE-040718-399]	1	1	105.042	-0.501598	0.164192	0.00080339	0.00261909	130.188	142.918	72.2772	76.8139	186.886	145.093	120.601	126.227	101.479	57.5503	50.7493	80.1622	85.8142	102.92	100.646	123.181	114.104	73.392	119.545	102.745	96.5562	130.36	28.8277	91.5523	117.475	115.295	93.9999	91.0812	80.4558	109.184	138.81	122.688	129.962	124.862	96.3467
ENSDARG00000002168	78.0576	Tra2b	ENSMUSG00000022858	20462	394172	tra2b	transformer 2 beta homolog [Source:ZFIN;Acc:ZDB-GENE-040426-1094]	1	1	191.296	0.368743	0.1032	0.000207979	0.000784117	192.41	233.866	171.157	282.655	233.608	161.214	188.768	90.1625	87.9482	198.229	213.147	256.519	157.326	143.933	189.68	206.509	173.208	196.653	126.978	189.344	170.451	236.196	225.817	239.103	188.449	206.927	197.947	263.993	222.437	241.716	163.504	185.562	171.16	171.716	152.451
ENSDARG00000002172	NA	NA	NA	NA	561935	aplnra	apelin receptor a [Source:NCBI gene;Acc:561935]	1	1	113.008	0.438657	0.198944	0.0121273	0.0282542	107.213	113.221	101.891	161.661	219.591	85.9808	15.7306	162.292	54.122	63.9448	172.548	72.146	121.946	119.17	76.6461	97.8202	91.1189	92.2105	125.12	107.148	56.1603	121.325	209.001	135.106	60.6952	87.6043	108.92	180.739	136.572	186.781	100.272	113.172	108.988	119.628	95.1717
ENSDARG00000002174	68.578	Itfg2	ENSMUSG00000001518	101142	550607	itfg2	integrin alpha FG-GAP repeat containing 2 [Source:ZFIN;Acc:ZDB-GENE-041008-161]	1	1	61.0324	0.0197194	0.119247	0.862652	0.906533	48.8204	40.8338	64.7484	56.2298	46.7215	85.9808	52.4354	42.0758	6.76525	76.7337	101.499	136.276	67.748	74.2881	78.9687	66.1192	52.537	63.0419	43.9777	54.308	94.5857	54.209	62.46	60.4423	47.9688	45.816	49.7354	66.1762	47.3269	58.369	56.8709	57.7756	54.6813	57.8202	59.6292
ENSDARG00000002184	49.2958	Igbp1	ENSMUSG00000031221	18518	406843	igbp1	immunoglobulin (CD79A) binding protein 1 [Source:ZFIN;Acc:ZDB-GENE-040426-2928]	4	1	210.105	-0.16565	0.0685694	0.0141573	0.0322665	175.817	184.494	189.226	214.878	210.247	220.326	194.011	324.585	162.366	185.44	243.597	160.324	181.414	215.126	184.26	241.833	221.641	242.758	204.403	211.361	251.243	207.801	198.19	219.548	159.57	173.698	175.069	235.53	203.506	206.008	243.198	225.325	240.448	256.453	198.568
ENSDARG00000002190	83.1776	Chmp2b	ENSMUSG00000004843	68942	405840	chmp2bb	charged multivesicular body protein 2Bb [Source:NCBI gene;Acc:405840]	1	1	404.299	-0.143159	0.0860729	0.0884437	0.152721	402.051	424.671	358.375	365.996	313.034	413.783	277.908	420.758	520.924	409.247	477.044	296.6	417.78	383.048	401.812	329.69	405.52	426.238	507.292	505.652	491.649	250.394	434.818	338.655	531.573	441.042	485.915	294.591	356.304	270.558	349.457	376.901	372.657	505.927	476.74
ENSDARG00000002192	55.1351	Aspn	ENSMUSG00000021388	66695	65228	aspn	asporin (LRR class 1) [Source:ZFIN;Acc:ZDB-GENE-041105-7]	1	1	4963.54	0.766469	0.611743	0.0338227	0.0684316	2.23361	5.93946	1.00385	1.0041	4.67215	0	0	0	6.76525	0	10.1499	8.01622	1.50551	0.773834	2.32261	0	1.64178	0.940923	35092.9	20837.4	31958.1	2.58138	1.20115	0.888857	6.36321	3.52431	3.97883	0.711572	2.7044	0.686694	0	0	0	29839.2	29033.2
ENSDARG00000002193	79.096	Rho	ENSMUSG00000030324	212541	30295	rho	rhodopsin [Source:NCBI gene;Acc:30295]	1	1	0.00886355	0	0.891774	1	NA	0.319088	0	0	0	0	0	0	0	0	0	0	0	0	0	0	0	0	0	0	0	0	0	0	0	0	0	0	0	0	0	0	0	0	0	0
ENSDARG00000002194	34.279	Rhd	ENSMUSG00000028825	19746	554272	rhd	Rh blood group, D antigen [Source:ZFIN;Acc:ZDB-GENE-051213-1]	1	1	95.8218	-2.82134	0.215588	2.54759e-40	6.47028e-38	23.2934	25.6139	16.5635	21.0862	74.7544	198.831	146.819	132.238	121.774	89.5227	121.798	208.422	124.957	120.718	154.841	77.8938	114.925	219.235	82.3807	125.496	239.42	19.3603	26.4254	12.444	23.4949	31.2153	19.8941	17.7893	19.6069	17.1674	129.456	133.903	146.066	183.679	130.42
ENSDARG00000002196	33.0696	Bach1	ENSMUSG00000025612	12013	553688	bach1b	BTB and CNC homology 1, basic leucine zipper transcription factor 1 b [Source:ZFIN;Acc:ZDB-GENE-050522-220]	1	1	175.433	0.249848	0.152105	0.0764072	0.135459	296.433	273.586	204.284	109.447	126.148	145.093	83.8967	144.26	196.192	300.541	324.796	312.633	218.299	239.889	296.52	104.16	100.149	217.353	104.679	63.8486	41.3812	188.441	159.753	135.106	334.313	261.806	246.687	164.373	171.729	146.953	122.721	118.95	141.572	95.9517	55.8106
ENSDARG00000002197	82.904	Pygl	ENSMUSG00000021069	110095	493916	pygl	phosphorylase, glycogen, liver [Source:ZFIN;Acc:ZDB-GENE-041205-1]	1	1	202.305	3.54662	0.328315	4.08638e-29	3.97373e-27	152.843	192.29	470.304	374.028	23.3608	75.2332	83.8967	30.0542	13.5305	44.7614	10.1499	8.01622	31.6158	9.28601	9.29044	10.8689	35.2983	74.3329	183.963	138.706	309.374	496.916	1165.12	214.215	63.1426	132.413	122.349	754.978	562.514	747.81	47.5171	47.2401	46.0671	345.426	126.014
ENSDARG00000002204	15.6098	Hspb9	ENSMUSG00000017832	75482	796767	hspb11	heat shock protein, alpha-crystallin-related, b11 [Source:NCBI gene;Acc:796767]	1	1	7259.21	0.545994	0.159539	0.000184899	0.000704234	6257.31	7178.57	9134.04	10996.9	7900.61	5443.66	5615.83	5758.38	3795.3	2935.07	3978.75	5346.82	3461.17	2881.76	5167.03	9639.81	5121.54	5064.99	9267.52	8215.19	11325.7	12191.9	14164	3906.53	8355.38	6614.63	7561.77	8809.26	9455.92	8560.33	6245.7	6810.05	5894.71	10991.6	8527.85
ENSDARG00000002210	78.3848	Stk25	ENSMUSG00000026277	59041	449653	stk25a	serine/threonine kinase 25a [Source:ZFIN;Acc:ZDB-GENE-041010-92]	1	1	21.4389	-0.711562	0.242052	0.000506381	0.00173989	10.5299	22.6442	7.52888	14.5595	32.7051	5.3738	20.9742	6.01083	6.76525	44.7614	10.1499	32.0649	30.1102	30.9534	29.4197	17.2091	18.8805	14.1138	36.5448	53.5741	33.4991	5.16276	14.4138	9.77743	22.516	19.132	24.3703	7.11572	11.4937	4.80686	13.8436	20.3914	15.7302	42.6175	39.3611
ENSDARG00000002213	53.7561	Invs	ENSMUSG00000028344	16348	245946	invs	inversin [Source:NCBI gene;Acc:245946]	1	1	87.0283	0.0602496	0.112523	0.577205	0.678023	106.894	110.251	60.733	101.414	74.7544	80.607	104.871	66.1191	101.479	121.495	142.098	72.146	90.3307	93.6339	123.098	79.7053	85.3726	91.2696	70.612	63.8486	48.2781	87.7669	58.8565	107.552	95.4481	110.764	82.0634	93.9275	92.6256	87.2102	81.1907	78.8467	82.7709	56.3249	69.6163
ENSDARG00000002215	71.3499	Rtca	ENSMUSG00000000339	66368	321129	rtca	RNA 3'-terminal phosphate cyclase [Source:ZFIN;Acc:ZDB-GENE-030131-9687]	1	1	415.01	-0.0857623	0.117108	0.444204	0.559088	441.937	449.171	372.93	387.082	598.035	322.428	309.369	186.336	487.098	364.485	537.943	344.698	435.093	368.345	329.036	370.449	453.953	380.133	445.971	474.828	665.056	415.602	378.363	278.212	561.431	468.23	518.243	286.052	409.716	280.858	367.042	358.209	363.293	477.266	536.956
ENSDARG00000002216	74.4557	Tbx3	ENSMUSG00000018604	21386	556870	tbx3a	T-box transcription factor 3a [Source:ZFIN;Acc:ZDB-GENE-070209-80]	1	1	21.5392	0.577914	0.309556	0.0162464	0.0363335	16.2735	17.4471	27.6059	14.5595	18.6886	10.7476	5.24354	6.01083	6.76525	31.9724	20.2997	24.0487	5.26929	11.6075	4.64522	6.3402	18.0596	13.1729	78.0449	38.8963	36.4549	14.1976	24.0231	17.7771	37.2003	13.5938	22.8783	15.6546	16.9025	10.9871	5.61226	7.8167	12.3595	68.7861	52.2857
ENSDARG00000002217	93.75	Scoc	ENSMUSG00000063253	56367	791709	scocb	short coiled-coil protein b [Source:NCBI gene;Acc:791709]	1	1	122.246	0.0779874	0.111549	0.466949	0.579572	140.718	176.699	97.8754	120.994	84.0987	80.607	83.8967	162.292	54.122	44.7614	192.848	168.341	122.699	93.6339	117.679	91.48	104.253	95.0332	142.463	147.512	176.363	110.999	146.541	68.442	162.507	186.285	173.079	98.9085	100.739	98.884	105.51	104.676	88.3889	159.006	147.751
ENSDARG00000002219	NA	NA	NA	NA	570552	si:dkey-103j14.5	si:dkey-103j14.5 [Source:ZFIN;Acc:ZDB-GENE-090313-170]	1	1	0.933692	-0.14637	0.713701	0.607303	NA	0.638175	0.742432	0	0	0	0	0	0	0	6.39448	20.2997	0	0	0	0	0	0	0	0	0	0	0	1.20115	0	1.46843	0.503473	1.49206	0	0	0	0	0	0.374529	0.49845	0
ENSDARG00000002220	77.5087	BC005624	ENSMUSG00000026851	227707	449772	zgc:103692	zgc:103692 [Source:ZFIN;Acc:ZDB-GENE-041010-15]	1	1	155.126	-0.624425	0.114996	1.17508e-08	1.01187e-07	81.0483	97.2586	132.006	122.501	163.525	204.204	178.28	288.52	162.366	134.284	142.098	176.357	164.101	140.064	183.486	211.944	184.7	206.062	218.65	162.19	86.7036	152.301	132.127	106.663	76.3585	92.639	91.5131	126.66	148.066	116.738	214.762	192.699	205.617	144.8	163.907
ENSDARG00000002230	68.0135	Syp	ENSMUSG00000031144	20977	436774	sypb	synaptophysin b [Source:ZFIN;Acc:ZDB-GENE-040718-205]	1	1	7.53972	-0.0169304	0.421084	0.949391	0.965924	11.4872	14.8486	19.0732	6.02462	14.0165	21.4952	5.24354	6.01083	6.76525	6.39448	20.2997	8.01622	0	9.28601	0.774203	7.24594	0.820891	0.940923	0.619404	0	1.97054	0	1.20115	0	23.0054	30.2084	18.4021	8.53886	6.76099	4.80686	4.11566	7.47684	4.49435	0.49845	0.58748
ENSDARG00000002231	64.8084	Plpp2	ENSMUSG00000052151	50784	563806	plpp2a	phospholipid phosphatase 2a [Source:ZFIN;Acc:ZDB-GENE-140703-2]	1	1	98.3669	-0.540169	0.166074	0.000348493	0.00124681	113.595	60.137	69.2657	63.7605	149.509	91.3546	104.871	120.217	67.6525	57.5503	60.8992	88.1785	84.3087	81.2526	86.7108	83.3283	100.97	59.2782	174.672	223.837	113.306	91.639	44.4427	59.5534	97.406	93.1425	80.5713	58.3489	70.3143	64.5493	107.381	127.786	73.0332	127.853	199.743
ENSDARG00000002235	66.899	Mmp14	ENSMUSG00000000957	17387	373882	mmp14a	matrix metallopeptidase 14a (membrane-inserted) [Source:ZFIN;Acc:ZDB-GENE-030901-1]	1	1	478.214	0.291941	0.143012	0.0288674	0.0597612	679.019	687.863	307.68	281.651	219.591	327.802	141.576	204.368	696.821	677.815	304.496	593.201	688.772	470.491	607.75	157.599	311.938	167.484	937.158	807.281	763.582	259.429	350.737	234.658	656.879	931.425	782.835	221.299	315.062	224.549	224.865	196.777	238.95	1191.05	667.671
ENSDARG00000002240	74.1379	Psmb6	ENSMUSG00000018286	19175	30388	psmb6	proteasome 20S subunit beta 6 [Source:ZFIN;Acc:ZDB-GENE-990415-216]	1	1	342.47	-0.437263	0.135173	0.000562646	0.00191071	262.928	270.988	276.059	346.918	355.083	300.933	393.266	679.224	182.662	422.036	182.698	128.26	305.619	276.259	295.746	308.858	346.416	377.31	393.321	397.769	641.409	215.545	323.11	320.877	321.097	319.202	314.328	256.166	263.003	262.317	410.443	457.787	353.93	412.717	460.584
ENSDARG00000002241	89.0467	Kcna2	ENSMUSG00000040724	16490	100537815	kcna2a	potassium voltage-gated channel, shaker-related subfamily, member 2a [Source:ZFIN;Acc:ZDB-GENE-131113-1]	1	1	0.0519284	-0.0417082	0.894645	0.825549	NA	0	0	0	0	0	0	0	0	0	0	0	0	0	0	0	0	0	0	0	0	0	0	1.20115	0	0	0	0	0	0	0	0	0	0.374529	0	0.29374
ENSDARG00000002249	46.8864	Tbxas1	ENSMUSG00000029925	21391	792041	tbxas1	thromboxane A synthase 1 (platelet) [Source:ZFIN;Acc:ZDB-GENE-030131-8805]	1	1	225.66	0.13703	0.110192	0.19593	0.292877	156.034	170.388	368.413	173.71	317.706	150.466	230.716	288.52	202.957	268.568	202.997	240.487	193.458	236.793	190.454	355.051	232.312	235.231	146.179	176.868	150.746	276.208	321.909	267.546	157.122	154.063	146.222	292.456	268.411	322.746	252.178	269.846	233.706	168.227	148.926
ENSDARG00000002255	45.5206	Epb41l3	ENSMUSG00000024044	13823	445478	epb41l3a	erythrocyte membrane protein band 4.1-like 3a [Source:ZFIN;Acc:ZDB-GENE-040822-8]	1	1	73.0638	-0.230091	0.20657	0.202398	0.300609	53.2877	60.137	30.6174	94.8877	112.132	75.2332	78.6531	66.1191	74.4177	102.312	10.1499	32.0649	83.5559	51.8469	64.2589	58.8732	68.9548	54.5735	63.1792	130.633	162.569	55.4997	104.5	27.5546	49.4372	70.9897	72.6136	49.0985	43.2703	69.3561	80.4424	60.1546	82.3964	126.856	117.202
ENSDARG00000002259	NA	NA	NA	NA	768190	ca15c	carbonic anhydrase XV c [Source:ZFIN;Acc:ZDB-GENE-061013-737]	1	1	0	0	1.0283	NA	NA	0	0	0	0	0	0	0	0	0	0	0	0	0	0	0	0	0	0	0	0	0	0	0	0	0	0	0	0	0	0	0	0	0	0	0
ENSDARG00000002264	64.4444	Mrpl41	ENSMUSG00000036850	107733	553805	mrpl41	mitochondrial ribosomal protein L41 [Source:NCBI gene;Acc:553805]	1	1	195.743	-0.257517	0.10812	0.0132571	0.0304624	108.809	117.675	166.639	237.47	242.952	155.84	325.1	192.347	202.957	185.44	233.447	120.243	164.854	188.815	154.066	295.272	233.133	239.935	197.59	161.456	265.037	191.022	253.443	163.55	111.111	116.302	122.349	197.817	186.603	201.201	237.96	237.9	231.459	258.945	179.181
ENSDARG00000002267	75.2809	Dcaf13	ENSMUSG00000022300	223499	393097	dcaf13	ddb1 and cul4 associated factor 13 [Source:NCBI gene;Acc:393097]	1	1	180.4	-0.081435	0.117501	0.4689	0.581378	156.991	181.153	167.643	210.36	154.181	274.064	141.576	252.455	87.9482	121.495	263.897	88.1785	169.37	148.576	160.26	172.091	155.969	182.539	128.836	204.022	295.58	178.115	196.989	160.883	195.791	196.354	184.518	162.95	170.377	163.433	195.307	201.535	179.774	186.171	198.862
ENSDARG00000002271	NA	NA	NA	NA	393923	zfand5b	zinc finger, AN1-type domain 5b [Source:ZFIN;Acc:ZDB-GENE-040426-875]	1	1	1066.85	1.462	0.201257	3.13552e-14	6.39788e-13	1140.74	1168.22	2050.87	1299.31	387.789	644.856	844.21	961.733	642.699	569.109	537.943	577.168	677.48	533.945	949.947	600.507	635.369	390.483	807.703	1064.14	1885.8	1782.44	3297.17	742.196	1266.77	964.151	915.628	2314.74	1275.12	1958.45	677.213	650.825	671.156	1290.74	1115.33
ENSDARG00000002285	62.4785	Mcoln1	ENSMUSG00000004567	94178	406689	mcoln1a	mucolipin 1a [Source:ZFIN;Acc:ZDB-GENE-040426-2704]	1	1	61.8834	0.288149	0.178654	0.0735696	0.131258	108.49	94.2889	76.2926	56.7318	32.7051	69.8594	68.1661	72.13	13.5305	57.5503	60.8992	64.1298	59.4677	50.2992	54.9684	41.6641	50.0743	47.0462	62.5598	62.3808	15.7643	40.0114	56.4542	99.552	117.475	95.6599	99.4707	60.4836	76.3992	59.0557	52.7552	54.7169	50.5614	30.6547	61.3916
ENSDARG00000002293	27.6549	Ifi44l	ENSMUSG00000039146	15061	555440	si:ch211-197g15.6	si:ch211-197g15.6 [Source:ZFIN;Acc:ZDB-GENE-050208-457]	4	1	11.9211	0.109033	0.351805	0.661641	0.749593	8.93446	3.71216	39.1502	6.02462	0	0	0	0	0	0	0	0	24.8409	20.8935	21.6777	16.3034	18.0596	17.8775	20.4403	21.2829	24.6317	10.3255	7.20692	20.4437	11.258	7.55209	13.4286	7.11572	10.1415	9.61372	13.8436	12.9145	19.101	8.22443	15.862
ENSDARG00000002295	35.4667	Col7a1	ENSMUSG00000025650	12836	101883345	si:dkey-21p1.3	si:dkey-21p1.3 [Source:ZFIN;Acc:ZDB-GENE-081105-162]	1	1	0.0607912	0	0.891774	1	NA	0.319088	0.371216	0	0	0	0	0	0	0	0	0	0	0	0	0	0	0	0	0	0	0	0	0	0	0	0.503473	0.994707	0	0	0	0	0	0	0	0
ENSDARG00000002298	51.3089	Ankrd22	ENSMUSG00000024774	52024	393244	ankrd22	ankyrin repeat domain 22 [Source:ZFIN;Acc:ZDB-GENE-040426-1120]	1	1	11.4355	0.757705	0.42708	0.0117098	0.0274147	11.4872	12.6213	18.5712	4.51846	0	5.3738	0	6.01083	13.5305	6.39448	50.7493	40.0811	17.3134	12.3813	6.19363	9.05742	9.0298	0.940923	16.1045	15.4117	2.9558	9.03483	9.60923	13.3329	18.6002	10.5729	13.9259	4.981	16.2264	6.86694	2.99321	2.379	8.23964	11.7136	9.10593
ENSDARG00000002299	NA	NA	NA	NA	100332997	arsh	arylsulfatase H [Source:ZFIN;Acc:ZDB-GENE-081104-120]	1	1	20.0671	0.393214	0.246628	0.0549243	0.103168	34.1424	29.6973	15.0578	25.6046	14.0165	10.7476	36.7048	18.0325	20.2957	31.9724	10.1499	16.0324	32.3685	9.28601	19.3551	12.6804	18.0596	8.46831	27.8732	13.2101	7.88214	24.5231	4.80461	31.9989	31.816	29.7049	25.8624	20.6356	17.5786	28.1545	12.7211	15.6334	14.6066	20.1872	16.4494
ENSDARG00000002300	50.75	P2rx2	ENSMUSG00000029503	231602	387297	p2rx2	purinergic receptor P2X, ligand-gated ion channel, 2 [Source:ZFIN;Acc:ZDB-GENE-030319-2]	1	1	2.33542	-0.140269	0.583492	0.631037	0.723771	0	0.371216	0.501925	0	4.67215	5.3738	5.24354	6.01083	6.76525	0	30.4496	0	0.752756	0	0	0	0.820891	0	0.619404	2.93557	0	1.29069	1.20115	0.888857	2.93687	2.51736	0	0	2.7044	0.686694	0.374151	0	1.12359	3.48915	0.881219
ENSDARG00000002304	76.9231	Gins2	ENSMUSG00000031821	272551	554146	gins2	GINS complex subunit 2 [Source:ZFIN;Acc:ZDB-GENE-050419-19]	1	1	33.8351	-0.705142	0.282096	0.00203404	0.00597347	15.6353	21.5305	3.51348	15.5636	4.67215	5.3738	5.24354	30.0542	40.5915	57.5503	0	40.0811	27.0992	23.9889	41.807	19.0206	15.5969	10.3502	122.642	104.947	105.424	9.03483	10.8104	4.44429	24.4739	33.2292	32.8253	2.84629	7.43709	5.49356	12.7211	15.9733	10.1123	108.662	110.74
ENSDARG00000002305	76.1194	Me3	ENSMUSG00000030621	109264	492719	me3	malic enzyme 3, NADP(+)-dependent, mitochondrial [Source:ZFIN;Acc:ZDB-GENE-041111-294]	1	1	1289.98	0.346791	0.0702318	5.04734e-07	3.26625e-06	869.514	1042	1690.99	1518.71	1373.61	1343.45	1358.08	1286.32	1190.68	1278.9	1004.84	1210.45	1230.76	1240.46	1097.82	1522.55	1256.78	1370.93	941.494	1068.55	1121.23	2050.91	1672.01	1492.39	713.169	929.915	858.93	1971.05	1711.88	1842.4	1330.11	1347.53	1402.99	1222.2	926.749
ENSDARG00000002311	46.2687	Fabp5	ENSMUSG00000027533	16592	553579	fabp11b	fatty acid binding protein 11b [Source:ZFIN;Acc:ZDB-GENE-050522-391]	25	1	0.311832	-0.0798282	0.775251	0.7585	NA	0	0.742432	0	0	0	0	5.24354	0	0	0	0	0	1.50551	0	0.774203	0	0	0	0	0	0	0	0	0.888857	0	0.503473	0	0	0	0.686694	0	0	0	0	0.881219
ENSDARG00000002330	72.5904	Lhx8	ENSMUSG00000096225	16875	378959	lhx8a	LIM homeobox 8a [Source:ZFIN;Acc:ZDB-GENE-031008-2]	1	1	0.652426	-0.0995576	0.73896	0.71567	NA	1.27635	0.371216	0.501925	0.502051	0	0	0	0	0	0	0	0	0.752756	0	0	0	0	0	0	0	0	0	1.20115	0	1.46843	0	15.9153	0	0	0	0	0	1.49812	0	0
ENSDARG00000002332	70.7792	Frmd6	ENSMUSG00000048285	319710	321937	frmd6	FERM domain containing 6 [Source:ZFIN;Acc:ZDB-GENE-050522-354]	1	1	119.033	1.01989	0.131813	6.53879e-16	1.63948e-14	209.96	246.487	149.072	196.804	107.459	102.102	83.8967	72.13	81.183	63.9448	81.199	56.1136	87.3197	76.6096	101.421	80.6111	69.7757	63.9828	88.5748	62.3808	43.3518	197.476	154.949	148.439	292.218	200.382	230.275	166.508	153.474	166.18	83.4356	75.4482	89.5125	89.2226	59.6292
ENSDARG00000002333	76.2943	Fam102b	ENSMUSG00000040339	329739	557909	fam102bb	family with sequence similarity 102 member Bb [Source:ZFIN;Acc:ZDB-GENE-041014-330]	1	1	26.6594	-0.329905	0.183043	0.0443485	0.0860968	32.2279	34.1519	23.5905	15.5636	46.7215	32.2428	15.7306	24.0433	47.3567	12.789	50.7493	16.0324	30.863	27.858	27.8713	21.7378	30.373	30.1095	32.209	19.8151	17.7348	27.1045	7.20692	28.4434	37.6898	24.1667	25.8624	20.6356	24.3396	21.9742	24.3198	35.0052	22.4718	27.1655	16.7432
ENSDARG00000002336	NA	NA	NA	NA	30120	dlc	deltaC [Source:NCBI gene;Acc:30120]	1	1	113.586	-0.0542326	0.167309	0.723263	0.799999	69.5611	54.1975	186.716	72.7975	210.247	96.7284	83.8967	132.238	128.54	95.9172	192.848	112.227	74.5228	132.326	113.808	172.997	164.999	118.556	86.0971	91.0026	61.0866	104.546	183.776	121.773	50.4162	68.4723	65.1533	148.007	102.767	150.386	135.817	143.08	126.591	44.6113	98.6966
ENSDARG00000002339	91.4676	Sgf29	ENSMUSG00000030714	75565	449813	sgf29	SAGA complex associated factor 29 [Source:ZFIN;Acc:ZDB-GENE-041010-62]	1	1	58.955	0.221981	0.120253	0.0528712	0.0998364	51.6922	42.3186	88.8408	48.699	102.787	32.2428	47.1919	84.1516	33.8262	70.3393	60.8992	48.0973	54.1984	57.2637	60.3879	60.6847	59.925	65.8646	46.4553	44.7674	44.337	59.3717	88.8853	79.1083	41.1161	41.7883	40.783	94.6391	60.1728	85.1501	63.2315	64.9126	64.0445	49.5958	44.3547
ENSDARG00000002344	98.8764	Tubb4b	ENSMUSG00000036752	227613	336681	tubb4b	tubulin, beta 4B class IVb [Source:ZFIN;Acc:ZDB-GENE-030131-8625]	1	1	7083.85	0.115791	0.139441	0.376897	0.492074	6334.21	7176.35	4538.41	10407	5648.63	6695.76	6460.05	6341.43	3781.77	5639.93	2872.41	5948.04	5555.34	5244.27	5151.55	5143.71	5806.98	5481.82	8461.68	8699.55	18784.1	6152.72	7719.81	6185.56	8761.16	8095.85	8539.07	4934.75	7216	5388.49	6173.11	6771.3	5488.73	10928.3	11113.1
ENSDARG00000002347	44.5972	Cyp11a1	ENSMUSG00000032323	13070	80374	cyp11a1	cytochrome P450, family 11, subfamily A, polypeptide 1 [Source:ZFIN;Acc:ZDB-GENE-010306-1]	1	1	0.37373	-0.127807	0.810714	0.613265	NA	0	0	0	0	0	0	5.24354	0	0	0	0	0	1.50551	0	0.774203	0	2.46267	0	0	0	0	0	1.20115	1.77771	0.489478	0	0	0	0	0	0	0	0	0	0
ENSDARG00000002353	29.4686	Tagap1	ENSMUSG00000052031	380608	393842	tagapa	T cell activation RhoGTPase activating protein a [Source:ZFIN;Acc:ZDB-GENE-040426-1877]	4	1	40.5244	0.725928	0.381768	0.00942915	0.0226981	113.276	73.872	42.1617	17.5718	9.3443	26.869	10.4871	12.0217	40.5915	6.39448	30.4496	16.0324	17.3134	15.4767	22.4519	10.8689	13.9551	12.232	145.56	27.154	26.6022	30.9766	27.6265	19.5549	224.181	48.8369	114.889	10.6736	35.1571	13.7339	7.85716	13.5943	11.9849	20.6857	101.34
ENSDARG00000002355	55.6503	Shpk	ENSMUSG00000005951	74637	100001676	shpk	sedoheptulokinase [Source:ZFIN;Acc:ZDB-GENE-060526-357]	1	1	6.46139	0.58056	0.384473	0.0344503	0.0695579	6.06267	8.16675	7.02695	7.53077	4.67215	0	10.4871	0	27.061	6.39448	20.2997	0	0.752756	13.1552	10.0646	7.24594	0	8.46831	3.09702	2.20168	0	12.9069	3.60346	9.77743	5.38425	7.04862	3.97883	6.40415	11.4937	10.3004	4.86396	4.41814	4.49435	0.996901	2.05618
ENSDARG00000002362	NA	NA	NA	NA	794012	ubald1a	UBA-like domain containing 1a [Source:NCBI gene;Acc:794012]	1	1	219.26	0.93994	0.164644	7.90318e-10	8.28625e-09	194.324	203.426	316.213	343.403	116.804	107.476	183.524	312.563	175.896	306.935	324.796	128.26	216.794	174.113	266.326	230.059	165.82	155.252	131.314	119.624	103.453	243.94	562.14	292.434	167.891	182.257	189.989	434.059	243.396	412.703	180.715	175.366	173.407	150.532	102.515
ENSDARG00000002365	63.8243	Cers5	ENSMUSG00000023021	71949	323020	cers5	ceramide synthase 5 [Source:ZFIN;Acc:ZDB-GENE-030131-1740]	1	1	127.352	0.0751242	0.138477	0.564209	0.667145	149.971	146.259	94.3619	137.562	84.0987	69.8594	125.845	114.206	67.6525	147.073	162.398	144.292	138.507	119.17	125.421	91.48	109.178	98.7969	115.829	151.182	264.052	99.3831	123.719	97.7743	208.028	165.643	161.143	74.0035	127.783	81.7166	87.9254	101.277	104.119	133.335	174.481
ENSDARG00000002369	66.2309	Ubb	ENSMUSG00000019505	22187	NA	si:ch211-202a12.4	si:ch211-202a12.4 [Source:ZFIN;Acc:ZDB-GENE-030131-8486]	1	1	1465.7	0.19989	0.169506	0.195904	0.292859	1202.96	1251.37	2853.44	1132.63	2340.75	2090.41	1232.23	2007.62	1488.35	1515.49	619.142	553.119	1334.64	1206.41	1288.27	1719.1	1372.53	1624.03	584.098	608.396	918.269	1169.37	2135.65	3021.23	1162.51	1146.41	1121.53	2415.79	1726.76	2385.58	1839.32	1873.97	1782.76	918.146	558.987
ENSDARG00000002377	36.7647	Mief2	ENSMUSG00000018599	237781	767710	mief2	mitochondrial elongation factor 2 [Source:ZFIN;Acc:ZDB-GENE-060929-864]	1	1	233.723	0.293362	0.127608	0.0151724	0.0342759	161.458	168.161	343.819	247.511	214.919	182.709	183.524	234.422	311.201	166.256	395.845	392.795	211.524	214.352	239.229	266.288	343.953	207.944	208.12	121.092	173.407	316.219	299.087	266.657	169.359	171.181	171.09	299.572	284.638	279.485	231.225	182.843	250.185	215.58	142.464
ENSDARG00000002385	52.9279	Atm	ENSMUSG00000034218	11920	403064	atm	ATM serine/threonine kinase [Source:ZFIN;Acc:ZDB-GENE-040809-1]	1	1	132.577	0.13848	0.113971	0.205148	0.303878	177.094	141.433	142.045	117.982	88.7709	139.719	131.089	132.238	128.54	102.312	71.0491	184.373	137.754	139.29	116.905	104.16	119.029	102.561	165.381	181.271	88.6741	172.952	116.512	97.7743	168.38	169.167	161.64	117.409	137.924	120.858	125.715	106.375	118.351	125.859	163.613
ENSDARG00000002391	35.4582	Tlcd1	ENSMUSG00000019437	68385	450051	tlcd1	TLC domain containing 1 [Source:ZFIN;Acc:ZDB-GENE-041010-173]	1	1	0.263765	-0.228369	0.75156	0.433461	NA	0.319088	0.371216	0	0	0	0	0	0	0	0	0	0	0	0.773834	3.09681	0	0	0.940923	0	0	0	0	0	0	0	0.503473	0.497354	0	0	0	0	0	0	0.49845	1.76244
ENSDARG00000002394	38.7097	Ugt2a3	ENSMUSG00000035780	72094	100415794	ugt5d1	UDP glucuronosyltransferase 5 family, polypeptide D1 [Source:ZFIN;Acc:ZDB-GENE-091118-36]	108	1	0.15929	0.0463516	0.89458	0.80715	NA	0	0	0	0	0	0	0	0	0	0	0	0	0	0	0	0	0	0	0	0.733892	0	0	1.20115	3.55543	0	0	0	0	0	0	0	0	0	0	0
ENSDARG00000002396	NA	NA	NA	NA	402986	cry-dash	cryptochrome DASH [Source:NCBI gene;Acc:402986]	1	1	76.0392	0.642435	0.244049	0.00171381	0.00513073	87.7491	56.4248	94.3619	53.7195	0	64.4856	31.4613	36.065	135.305	102.312	253.747	144.292	98.611	58.0375	81.2913	55.2503	56.6415	90.3286	66.8956	55.0419	70.9393	105.837	105.701	51.5537	57.2689	53.8716	64.656	111.717	60.1728	103.691	50.8845	51.3183	40.0746	41.3714	73.1412
ENSDARG00000002401	72.2857	Gale	ENSMUSG00000028671	74246	678540	gale	UDP-galactose-4-epimerase [Source:ZFIN;Acc:ZDB-GENE-060421-6479]	1	1	47.3578	-0.0895769	0.230853	0.647212	0.737465	48.5013	44.9171	15.0578	44.1805	37.3772	21.4952	36.7048	30.0542	33.8262	31.9724	30.4496	8.01622	45.9181	34.0487	37.1618	20.8321	23.8058	21.6412	107.157	148.98	111.335	18.0697	18.0173	35.5543	71.4637	60.9202	73.111	9.96201	31.7767	15.1073	20.9524	25.4892	31.4605	46.8543	156.563
ENSDARG00000002402	88.1074	Ercc3	ENSMUSG00000024382	13872	324323	ercc3	excision repair cross-complementation group 3 [Source:NCBI gene;Acc:324323]	1	1	143.125	-0.0018026	0.0956	0.984513	0.990086	119.02	111.365	179.689	138.566	79.4266	155.84	152.063	264.477	87.9482	159.862	162.398	128.26	118.183	160.957	143.228	163.939	149.402	156.193	118.926	117.423	145.82	136.813	121.316	207.993	122.369	113.785	117.873	167.219	138.6	164.807	150.034	174.007	151.31	120.376	131.008
ENSDARG00000002403	32.7354	Nusap1	ENSMUSG00000027306	108907	567446	nusap1	nucleolar and spindle associated protein 1 [Source:NCBI gene;Acc:567446]	1	1	112.93	-0.749422	0.194444	1.46816e-05	7.15132e-05	143.909	196.744	47.181	58.74	60.738	69.8594	110.114	126.227	162.366	76.7337	253.747	168.341	173.134	100.598	188.131	111.406	84.5517	75.2739	183.963	115.955	56.1603	25.8138	60.0577	67.5531	160.549	215.486	183.524	39.1365	60.8489	43.2618	86.0547	87.3431	91.3851	138.569	121.021
ENSDARG00000002405	NA	NA	NA	NA	561694	si:ch211-225b11.1	si:ch211-225b11.1 [Source:ZFIN;Acc:ZDB-GENE-060531-39]	1	1	80.1126	-1.07595	0.201864	6.27434e-09	5.68611e-08	97.0027	96.1449	31.1194	36.6498	154.181	26.869	94.3838	84.1516	60.8872	134.284	40.5995	48.0973	66.9953	79.7049	90.5818	56.156	75.522	97.856	155.47	132.101	101.483	45.1741	48.0461	23.9991	93.9797	81.0591	76.0951	26.3282	60.8489	29.5279	95.4084	75.788	74.5313	82.4935	162.438
ENSDARG00000002406	54.4643	Zmynd10	ENSMUSG00000010044	114602	393368	zmynd10	zinc finger, MYND-type containing 10 [Source:NCBI gene;Acc:393368]	1	1	0.0386328	-0.0152405	0.892165	0.935673	NA	0	0	0.501925	0	0	0	0	0	0	0	0	0	0	0	0	0	0	0	0	0	0	0	0	0.888857	0	0	0	0	0	0	0	0	0	0	0
ENSDARG00000002411	NA	NA	NA	NA	571344	pde4cb	phosphodiesterase 4C, cAMP-specific b [Source:ZFIN;Acc:ZDB-GENE-030131-4075]	1	1	3.59182	-0.256935	0.408561	0.341144	0.455731	5.42449	5.19702	3.51348	1.50615	0	0	0	24.0433	13.5305	0	0	0	0	0.773834	3.87102	0.905742	6.56713	0.940923	6.19404	3.66946	0	1.29069	6.00577	1.77771	5.87373	5.03473	3.48148	3.55786	0	3.43347	2.61905	5.09785	3.74529	2.9907	4.11236
ENSDARG00000002445	57.9897	Prdm1	ENSMUSG00000038151	12142	323473	prdm1a	PR domain containing 1a, with ZNF domain [Source:ZFIN;Acc:ZDB-GENE-030131-2193]	1	1	14.9512	2.11123	0.392994	3.99295e-09	3.73969e-08	43.0768	36.3792	19.5751	19.58	0	0	20.9742	12.0217	13.5305	19.1834	10.1499	8.01622	15.0551	3.09534	13.9357	2.71723	5.74624	4.70462	9.91046	4.40335	2.9558	41.3021	25.2242	5.33314	39.6477	26.6841	35.8095	24.905	26.3679	19.2274	5.98641	5.09785	0.374529	5.9814	6.16854
ENSDARG00000002463	36.8124	Arhgef37	ENSMUSG00000045094	328967	101883655	arhgef37	Rho guanine nucleotide exchange factor (GEF) 37 [Source:ZFIN;Acc:ZDB-GENE-100514-3]	1	1	40.0649	0.238983	0.230788	0.221761	0.322796	81.6865	79.8114	46.679	43.1764	28.0329	53.738	20.9742	48.0866	33.8262	31.9724	50.7493	16.0324	28.6047	29.4057	27.0971	32.6067	34.4774	30.1095	17.9627	13.9439	21.6759	100.674	14.4138	17.7771	136.075	46.823	88.529	40.5596	29.0723	48.0686	28.4355	31.2668	39.3256	21.1841	18.5056
ENSDARG00000002467	66.8731	Rdh14	ENSMUSG00000020621	105014	334665	rdh14b	retinol dehydrogenase 14b [Source:ZFIN;Acc:ZDB-GENE-030131-6605]	1	1	118.453	0.170855	0.125008	0.150498	0.237133	61.5839	69.7886	157.605	147.603	121.476	220.326	99.6273	60.1083	196.192	115.101	111.649	96.1947	115.924	99.8246	105.292	155.788	144.477	159.016	71.2314	77.0587	102.468	121.325	140.535	205.326	61.6742	55.8855	68.6348	202.798	104.119	176.48	139.558	128.466	128.464	84.7366	84.3033
ENSDARG00000002479	37.9049	Ercc6l	ENSMUSG00000051220	236930	100005291	ercc6l	excision repair cross-complementation group 6-like [Source:NCBI gene;Acc:100005291]	1	1	73.9364	-0.644731	0.276479	0.00401435	0.0108653	71.7947	63.1067	18.5712	23.5964	23.3608	32.2428	52.4354	42.0758	67.6525	38.3669	40.5995	72.146	57.9622	39.4655	82.0656	37.1354	25.4476	21.6412	426.15	165.86	77.8361	20.651	18.0173	17.7771	87.127	101.198	87.5343	6.40415	24.3396	13.0472	30.6804	31.9465	27.3406	134.831	326.345
ENSDARG00000002483	81.1429	Wnt7a	ENSMUSG00000030093	22421	568110	wnt7ab	wingless-type MMTV integration site family, member 7Ab [Source:ZFIN;Acc:ZDB-GENE-100922-44]	1	1	0.0819684	0	0.891774	1	NA	0	0	0	0	0	0	0	0	0	0	0	0	0	0	0	0	0	0	0	0	0	0	0	0	2.44739	0.503473	0	0	0	0	0	0	0	0	0
ENSDARG00000002487	65.875	Noc3l	ENSMUSG00000024999	57753	321289	noc3l	NOC3-like DNA replication regulator [Source:NCBI gene;Acc:321289]	1	1	111.26	0.721313	0.109645	6.1992e-12	9.06082e-11	156.034	143.289	150.076	172.706	42.0494	91.3546	125.845	108.195	87.9482	108.706	131.948	80.1622	107.644	75.8357	107.614	113.218	87.0144	78.0966	44.5971	53.5741	95.571	152.301	153.748	153.772	178.17	166.65	150.698	147.295	130.487	160.687	85.3064	95.8396	88.0144	56.0757	61.3916
ENSDARG00000002494	58.5678	Itgb6	ENSMUSG00000026971	16420	100499533	itgb6	integrin, beta 6 [Source:ZFIN;Acc:ZDB-GENE-100812-2]	1	1	0.973823	0.0947556	0.558229	0.742163	0.814945	3.19088	1.85608	2.0077	0.502051	0	0	0	0	0	0	0	0	0.752756	2.3215	3.09681	0	0.820891	2.82277	0	0	5.91161	0	3.60346	0	0.978955	2.01389	1.49206	1.42314	0.676099	0	0.374151	0.339857	0.374529	0.49845	0
ENSDARG00000002506	59.2965	4921524J17Rik	ENSMUSG00000036934	66714	436785	zgc:92818	zgc:92818 [Source:NCBI gene;Acc:436785]	1	1	304.722	0.172421	0.084005	0.0356911	0.0717145	250.165	280.268	339.803	318.803	369.1	236.447	288.395	390.704	250.314	255.779	466.894	216.438	332.718	294.057	267.874	284.403	325.073	328.382	244.665	253.193	310.359	360.102	461.243	271.99	226.139	231.598	240.719	399.903	349.543	379.055	315.035	328.641	310.485	278.634	252.029
ENSDARG00000002507	52.6405	Gm42957	ENSMUSG00000106447	NA	572348	itga10	integrin, alpha 10 [Source:ZFIN;Acc:ZDB-GENE-100922-54]	4	1	71.029	-1.32319	0.280992	1.53914e-07	1.09665e-06	22.3361	29.6973	45.6752	48.1969	46.7215	171.962	73.4096	102.184	81.183	115.101	152.248	96.1947	47.4236	165.6	65.8073	224.624	35.2983	47.0462	52.6493	67.5181	66.9982	45.1741	31.23	37.332	46.5004	40.2778	40.783	27.7513	28.3962	29.5279	90.5445	100.937	98.1266	63.054	54.6356
ENSDARG00000002508	33.9827	Ankrd33	ENSMUSG00000047034	208258	569518	ankrd33ab	ankyrin repeat domain 33Ab [Source:ZFIN;Acc:ZDB-GENE-100729-1]	1	1	0.732512	-0.125788	0.745085	0.647424	NA	0.638175	0.371216	0	0	0	0	0	0	0	0	20.2997	0	2.25827	0.773834	0	0	0	0	0	0	0	0	0	0	0.978955	0	0	0	0.676099	0	0.374151	0	0	0	0
ENSDARG00000002509	NA	NA	NA	NA	768172	zgc:153911	zgc:153911 [Source:ZFIN;Acc:ZDB-GENE-061013-174]	1	1	20.0223	0.198033	0.343767	0.42428	0.540248	24.5698	30.8109	21.5828	8.53487	23.3608	0	5.24354	0	20.2957	0	0	24.0487	18.0661	8.51217	13.1615	3.62297	12.3134	7.52739	24.7762	22.7506	80.792	23.2324	8.40807	3.55543	68.0374	40.7813	74.1057	4.26943	9.46539	0.686694	7.10886	10.1957	5.24341	52.8357	32.8989
ENSDARG00000002510	68.5637	Dmbx1	ENSMUSG00000028707	140477	550288	dmbx1b	diencephalon/mesencephalon homeobox 1b [Source:NCBI gene;Acc:550288]	1	1	0	0	1.0283	NA	NA	0	0	0	0	0	0	0	0	0	0	0	0	0	0	0	0	0	0	0	0	0	0	0	0	0	0	0	0	0	0	0	0	0	0	0
ENSDARG00000002523	71.3253	Hsdl2	ENSMUSG00000028383	72479	322347	hsdl2	hydroxysteroid dehydrogenase like 2 [Source:NCBI gene;Acc:322347]	1	1	1819.51	-0.0202881	0.103359	0.839082	0.889342	665.617	850.085	2399.2	1814.92	1794.11	1639.01	2003.03	2554.6	1873.97	1419.57	2040.12	2372.8	1646.28	1690.83	1518.21	2576.84	2071.93	2703.27	1555.94	1475.86	2212.91	1584.97	2562.06	2342.14	615.273	883.092	736.581	2144.68	2137.15	2163.77	2122.56	2179.5	2072.64	1771.99	1659.63
ENSDARG00000002533	57.8348	Adora2b	ENSMUSG00000018500	11541	560100	adora2b	adenosine A2b receptor [Source:ZFIN;Acc:ZDB-GENE-060511-1]	1	1	13.3991	0.592176	0.306264	0.0132599	0.0304656	29.6752	21.1593	19.5751	8.53487	9.3443	5.3738	20.9742	18.0325	6.76525	19.1834	30.4496	8.01622	9.78583	5.41684	10.8388	5.43445	9.0298	7.52739	9.91046	11.7423	0.985268	27.1045	8.40807	9.77743	31.816	14.0972	29.3439	14.2314	15.5503	13.7339	8.60547	6.45727	8.23964	6.47985	8.81219
ENSDARG00000002536	83.4101	Tm9sf4	ENSMUSG00000068040	99237	393482	tm9sf4	transmembrane 9 superfamily protein member 4 [Source:ZFIN;Acc:ZDB-GENE-040426-1575]	1	1	289.346	0.356964	0.0641402	1.62937e-08	1.37241e-07	409.39	381.981	300.151	334.366	214.919	236.447	241.203	312.563	175.896	236.596	121.798	264.535	234.107	220.543	222.196	184.771	255.297	226.762	305.366	334.655	389.181	323.963	284.673	306.656	429.761	421.91	420.761	278.225	308.977	300.772	253.674	250.134	226.59	328.728	348.082
ENSDARG00000002538	95.7115	Smu1	ENSMUSG00000028409	74255	393168	smu1a	SMU1 DNA replication regulator and spliceosomal factor a [Source:NCBI gene;Acc:393168]	1	1	211.512	0.055398	0.0859712	0.509413	0.619284	214.108	209.737	208.801	228.433	186.886	182.709	304.125	162.292	175.896	115.101	172.548	136.276	185.178	166.374	140.131	196.546	194.551	205.121	229.179	237.781	393.122	203.929	192.185	239.103	214.881	231.094	222.317	211.337	212.971	201.201	207.279	204.254	207.864	280.877	271.122
ENSDARG00000002546	73.1308	Rundc3a	ENSMUSG00000006575	51799	393118	rundc3ab	RUN domain containing 3Ab [Source:NCBI gene;Acc:393118]	1	1	2.16041	-0.43291	0.503076	0.155202	0.243178	2.23361	1.48486	1.50578	1.0041	0	0	5.24354	0	6.76525	0	0	8.01622	2.25827	2.3215	3.09681	3.62297	0.820891	4.70462	2.47762	2.93557	0.985268	0	4.80461	0	1.46843	2.51736	1.49206	2.13472	0.676099	0.686694	1.4966	4.07828	1.49812	5.73218	1.4687
ENSDARG00000002549	NA	NA	NA	NA	561049	eif3eb	eukaryotic translation initiation factor 3, subunit E, b [Source:NCBI gene;Acc:561049]	1	1	128.485	0.351818	0.105597	0.000533257	0.00182094	110.404	110.251	151.581	147.101	93.443	107.476	141.576	84.1516	121.774	179.045	71.0491	144.292	124.205	100.598	116.13	116.841	110.82	148.666	109.634	146.044	194.098	112.29	160.955	176.883	106.217	117.813	108.92	162.95	144.009	140.086	117.483	119.29	97.7521	167.729	134.827
ENSDARG00000002552	81.1518	Mapkapk2	ENSMUSG00000016528	17164	327321	mapkapk2a	MAPK activated protein kinase 2a [Source:ZFIN;Acc:ZDB-GENE-030131-5532]	1	1	1254.43	-0.0206754	0.0722669	0.771132	0.837216	1417.07	1578.04	1132.34	1327.93	1233.45	994.153	1263.69	1075.94	1190.68	933.594	1502.18	1410.86	1199.14	1116.64	1059.88	1282.53	1374.99	1255.19	1344.73	1185.97	1152.76	1165.49	1467.81	1009.74	1694.08	1411.23	1650.22	1063.8	1324.48	1070.56	1202.89	1195.62	1173.4	1181.83	1279.24
ENSDARG00000002564	67.2646	Syngr1	ENSMUSG00000022415	20972	450047	syngr1a	synaptogyrin 1a [Source:ZFIN;Acc:ZDB-GENE-041010-169]	1	1	35.5392	-0.41066	0.146548	0.00255033	0.00728744	22.9743	15.5911	37.1425	24.0985	46.7215	26.869	52.4354	54.0975	54.122	63.9448	50.7493	8.01622	29.3575	53.3945	41.807	48.0043	45.149	43.2825	26.015	39.6302	24.6317	40.0114	25.2242	31.9989	16.1528	22.1528	16.4127	34.867	33.1289	32.2746	46.0205	43.8415	39.3256	37.1346	25.2616
ENSDARG00000002571	72.9651	Tmod3	ENSMUSG00000058587	50875	447869	tmod2	tropomodulin 2 [Source:ZFIN;Acc:ZDB-GENE-040912-185]	1	1	65.104	-1.4545	0.235439	4.894e-11	6.21847e-10	49.7777	50.1142	28.1078	25.1026	158.853	53.738	125.845	72.13	74.4177	38.3669	10.1499	16.0324	60.2205	63.4544	42.5812	58.8732	49.2534	39.5188	158.567	137.972	80.792	51.6276	10.8104	20.4437	56.7794	44.3056	46.7512	23.4819	29.0723	28.1545	76.3267	82.925	90.2615	106.668	143.933
ENSDARG00000002576	72.7273	Cabp5	ENSMUSG00000005649	29865	393671	cabp5a	calcium binding protein 5a [Source:ZFIN;Acc:ZDB-GENE-040426-1655]	1	1	0.209548	-0.160894	0.736516	0.568855	NA	0.957263	0	0	0.502051	0	0	0	0	0	0	0	0	0	0.773834	0	0	0	0.940923	0	1.46778	0	0	0	0	0.978955	0	0.497354	0.711572	0	0	0.374151	0.339857	0	0	0
ENSDARG00000002582	77.7419	Tbx15	ENSMUSG00000027868	21384	246222	tbx15	T-box transcription factor 15 [Source:ZFIN;Acc:ZDB-GENE-020529-1]	1	1	4.37532	2.76694	0.485627	4.72442e-10	5.12774e-09	6.06267	5.19702	18.5712	6.52667	0	0	5.24354	0	0	12.789	0	0	0.752756	0	2.32261	0.905742	0	2.82277	0.619404	0.733892	3.94107	9.03483	12.0115	10.6663	6.85269	7.55209	10.9418	12.0967	7.43709	6.86694	2.2449	1.01957	0.374529	0.747676	1.4687
ENSDARG00000002587	80.0705	Dpysl3	ENSMUSG00000024501	22240	553166	dpysl3	dihydropyrimidinase like 3 [Source:NCBI gene;Acc:553166]	1	1	336.678	0.206628	0.109268	0.0492155	0.0939901	308.558	365.648	302.159	479.961	490.576	311.68	309.369	288.52	263.845	332.513	223.297	416.844	336.482	266.973	302.713	308.858	427.684	348.142	211.836	291.355	274.89	427.218	391.576	414.207	236.907	348.907	317.809	440.463	414.449	444.291	348.334	284.12	421.345	317.264	226.18
ENSDARG00000002589	81.7647	Mylpf	ENSMUSG00000030672	17907	447930	mylpfb	myosin light chain, phosphorylatable, fast skeletal muscle b [Source:ZFIN;Acc:ZDB-GENE-040912-115]	1	1	1.68162	0.452282	0.546926	0.152336	0.239521	1.27635	1.48486	2.0077	1.0041	0	5.3738	0	0	0	0	0	0	0	3.86917	0	2.71723	0	0	1.23881	6.60503	4.92634	5.16276	1.20115	1.77771	1.46843	2.01389	1.49206	2.13472	2.0283	0	0.374151	0	1.49812	4.23683	3.23114
ENSDARG00000002591	92.5439	Ruvbl1	ENSMUSG00000030079	56505	317679	ruvbl1	RuvB-like AAA ATPase 1 [Source:NCBI gene;Acc:317679]	1	1	235.608	-0.0539312	0.116781	0.629598	0.722659	261.971	290.291	187.218	288.68	238.28	257.942	220.229	210.379	189.427	242.99	121.798	216.438	223.569	212.031	216.003	210.132	187.984	226.762	238.47	230.442	319.227	136.813	299.087	218.659	367.598	346.893	320.793	175.047	226.493	163.433	211.021	227.364	235.204	212.838	280.522
ENSDARG00000002593	58.8448	Slc45a2	ENSMUSG00000022243	22293	558311	slc45a2	solute carrier family 45 member 2 [Source:ZFIN;Acc:ZDB-GENE-050208-97]	1	1	0.569773	-0.554537	0.861034	0.117031	NA	0.638175	0.371216	0.501925	0	9.3443	0	0	0	0	0	0	0	0	0	3.09681	0	0.820891	0.940923	0	0	0	0	0	0	0	2.01389	1.49206	0	0	0	0.374151	0	0.374529	0.249225	0.29374
ENSDARG00000002597	61.4516	Pabpc1l	ENSMUSG00000054582	381404	327625	pabpc1l	poly(A) binding protein, cytoplasmic 1-like [Source:ZFIN;Acc:ZDB-GENE-030131-5836]	1	1	0.151737	0.00433513	0.891688	0.981688	NA	0	0	0	0	0	0	0	0	0	0	0	0	0	0	0	0	0	0	0	0	0	0	0	0	2.93687	0	0.497354	0	2.0283	0	0	0	0	0	0
ENSDARG00000002600	71.7881	Pcsk1	ENSMUSG00000021587	18548	100005716	pcsk1	proprotein convertase subtilisin/kexin type 1 [Source:ZFIN;Acc:ZDB-GENE-071009-1]	1	1	0.359119	-0.283427	0.810174	0.330219	NA	2.5527	0	0.501925	0.502051	0	0	5.24354	0	0	0	0	0	0	0	0	0	1.64178	0	0	0	0	0	0	0	0	0.503473	0	0	0	0	0.374151	1.35943	0	0.249225	0
ENSDARG00000002601	NA	NA	NA	NA	140746	irx7	iroquois homeobox 7 [Source:ZFIN;Acc:ZDB-GENE-020103-1]	1	1	3.53844	-0.446939	0.799759	0.180512	0.273908	1.27635	2.2273	1.00385	0.502051	0	5.3738	36.7048	0	20.2957	0	0	0	0.752756	0	0	0	0	0	0.619404	0.733892	0	2.58138	1.20115	0.888857	23.0054	1.51042	27.3545	0	1.3522	0	0	0	0	0	0
ENSDARG00000002607	NA	NA	NA	NA	561879	unm_sa1614	un-named sa1614 [Source:ZFIN;Acc:ZDB-GENE-120411-1]	1	1	28.0659	0.25368	0.255471	0.226001	0.327987	71.1566	40.0913	31.1194	11.5472	18.6886	26.869	20.9742	36.065	20.2957	31.9724	30.4496	16.0324	27.0992	23.9889	27.0971	15.3976	16.4178	22.5822	58.8434	13.2101	13.7937	29.6859	13.2127	33.7766	52.8636	33.7327	35.8095	22.0587	37.1854	30.2146	18.3334	19.7117	21.3482	13.2089	45.5297
ENSDARG00000002609	81.2019	Rnf145	ENSMUSG00000019189	74315	565986	rnf145a	ring finger protein 145a [Source:ZFIN;Acc:ZDB-GENE-111012-3]	1	1	73.301	-0.0274072	0.143193	0.838167	0.888858	145.504	139.948	52.2002	56.7318	102.787	80.607	36.7048	48.0866	74.4177	51.1558	81.199	64.1298	41.4016	88.9909	69.6783	66.1192	44.3281	75.2739	60.7016	90.2687	43.3518	73.5693	67.2646	47.1094	126.285	95.1564	127.82	65.4646	64.2294	72.7896	59.1158	60.8343	68.1643	64.0509	70.2038
ENSDARG00000002613	53.719	Rpa3	ENSMUSG00000012483	68240	393196	rpa3	replication protein A3 [Source:ZFIN;Acc:ZDB-GENE-040426-977]	1	1	25.6812	-0.572793	0.291819	0.0132403	0.0304367	14.0399	16.3335	12.5481	15.5636	0	5.3738	41.9483	0	0	6.39448	0	8.01622	35.3795	19.3458	31.7423	25.3608	22.1641	19.7594	56.3658	71.1875	105.424	15.4883	13.2127	8.88857	17.6212	25.6771	23.873	7.82729	10.1415	10.3004	20.2041	22.0907	20.9736	80.4997	74.9037
ENSDARG00000002632	58.7629	Anxa11	ENSMUSG00000021866	11744	353365	anxa11b	annexin A11b [Source:ZFIN;Acc:ZDB-GENE-030707-5]	1	1	1067.81	-0.0167811	0.0664119	0.797754	0.858092	1091.6	1071.33	1045.01	1014.65	1088.61	832.939	1090.66	973.755	1129.8	856.86	649.592	897.817	926.643	928.601	821.43	1005.37	1104.1	953.155	1412.24	1416.41	1502.53	857.018	876.842	1241.73	1056.78	1164.03	1209.56	956.353	991.161	979.226	978.03	941.743	1097.75	1228.68	1506.89
ENSDARG00000002634	53.4965	B4galt1	ENSMUSG00000028413	14595	NA	b4galt1	UDP-Gal:betaGlcNAc beta 1,4- galactosyltransferase, polypeptide 1 [Source:ZFIN;Acc:ZDB-GENE-050417-236]	1	1	7.71826	1.76752	0.493397	1.37356e-05	6.72236e-05	19.7834	19.6744	9.03465	5.52257	4.67215	0	15.7306	0	0	12.789	0	16.0324	6.7748	5.41684	6.96783	3.62297	2.46267	0.940923	9.29106	7.33892	5.91161	12.9069	3.60346	9.77743	18.1107	13.0903	17.4074	4.26943	16.2264	6.18025	3.74151	0	0	7.72598	5.28732
ENSDARG00000002635	51.1781	Fam184a	ENSMUSG00000019856	75906	407982	zgc:85722	zgc:85722 [Source:ZFIN;Acc:ZDB-GENE-040516-7]	1	1	135.876	1.02371	0.27511	1.34917e-05	6.61353e-05	87.111	77.5841	190.732	242.993	247.624	102.102	104.871	66.1191	243.549	57.5503	40.5995	80.1622	91.0835	118.397	72.0009	51.6273	118.208	246.522	13.6269	30.8235	40.396	158.755	373.559	353.765	47.9688	56.8924	46.7512	331.592	430.675	291.845	135.068	145.119	117.977	28.1624	25.5554
ENSDARG00000002642	76.6382	Sh3gl1	ENSMUSG00000003200	20405	378838	sh3gl1b	SH3-domain GRB2-like 1b [Source:ZFIN;Acc:ZDB-GENE-031001-6]	1	1	221.772	-0.215054	0.0895671	0.0136736	0.0313063	237.72	250.942	201.272	179.232	270.985	182.709	288.395	228.412	277.375	166.256	60.8992	280.568	213.03	242.21	235.358	170.28	238.879	193.83	271.299	281.081	191.142	205.22	157.351	205.326	248.655	242.17	241.217	189.278	202.83	180.601	230.851	219.207	239.324	281.874	230.879
ENSDARG00000002644	69.7802	Rgs5	ENSMUSG00000026678	19737	573765	rgs5a	regulator of G protein signaling 5a [Source:ZFIN;Acc:ZDB-GENE-030131-7570]	1	1	562.78	-1.97552	0.217533	6.78018e-21	2.87565e-19	110.723	114.706	158.608	170.195	1083.94	376.166	456.188	510.921	838.891	524.347	720.641	905.833	466.709	546.327	398.715	1224.56	993.278	469.521	1183.68	1514.02	606.925	167.79	247.438	125.329	70.4848	111.771	124.338	236.953	169.025	135.966	629.696	731.711	692.13	1676.29	828.64
ENSDARG00000002656	80.4965	Stxbp5	ENSMUSG00000019790	78808	556789	stxbp5a	syntaxin binding protein 5a (tomosyn) [Source:ZFIN;Acc:ZDB-GENE-041001-161]	1	1	41.4778	-0.728421	0.169608	2.34216e-06	1.33024e-05	37.9714	44.1747	32.1232	30.1231	32.7051	75.2332	78.6531	48.0866	87.9482	12.789	50.7493	24.0487	39.1433	60.359	26.3229	47.0986	48.4326	53.6326	38.403	31.5574	27.5875	30.9766	20.4196	39.1097	45.5214	42.2917	38.7936	22.7703	36.5093	30.9013	47.143	45.8806	66.6662	42.6175	29.374
ENSDARG00000002659	77.907	Mapre1	ENSMUSG00000027479	13589	334728	mapre1b	microtubule-associated protein, RP/EB family, member 1b [Source:ZFIN;Acc:ZDB-GENE-040426-2256]	1	1	1117.96	-0.379552	0.0972879	5.48062e-05	0.000235886	998.106	1134.06	682.618	1166.77	999.84	983.406	1279.42	1202.17	933.604	837.677	852.589	1266.56	1082.46	1123.61	1055.24	951.935	981.785	1122.52	1489.05	1439.9	1953.79	800.228	858.825	823.971	1300.05	1360.38	1300.58	652.511	904.621	650.986	1080.55	1138.52	1070.4	1749.31	1451.07
ENSDARG00000002663	42.5532	Optn	ENSMUSG00000026672	71648	336159	optn	optineurin [Source:NCBI gene;Acc:336159]	1	1	443.704	0.907806	0.159024	8.33399e-10	8.70833e-09	862.813	791.804	813.119	510.586	224.263	236.447	319.856	300.542	236.784	338.907	202.997	312.633	258.195	259.234	254.713	298.895	306.192	283.218	299.172	264.201	283.757	434.962	654.629	591.979	1862.46	576.477	1174.25	436.905	476.65	433.991	278.742	271.206	281.646	241.001	290.509
ENSDARG00000002666	56.8	Kcnj1	ENSMUSG00000041248	56379	556608	kcnj1b	potassium inwardly rectifying channel subfamily J member 1b [Source:ZFIN;Acc:ZDB-GENE-070620-9]	1	1	3.15223	0.148636	0.519172	0.604611	0.701852	0.957263	0.371216	0	0.502051	0	10.7476	0	6.01083	0	12.789	20.2997	0	6.02205	3.09534	4.64522	7.24594	4.10445	0	0	0	0	0	6.00577	3.55543	1.95791	5.03473	2.48677	7.82729	5.40879	2.74678	0	0.679713	0	0.49845	0
ENSDARG00000002670	60.1547	Atg14	ENSMUSG00000037526	100504663	407686	zgc:113944	zgc:113944 [Source:ZFIN;Acc:ZDB-GENE-050913-155]	1	1	118.055	1.24828	0.166429	4.93796e-15	1.09672e-13	140.399	129.554	231.388	148.105	46.7215	80.607	52.4354	180.325	74.4177	76.7337	142.098	232.471	127.969	112.98	166.454	73.3651	70.5966	100.679	42.1195	27.8879	31.5286	171.662	193.386	242.658	122.369	127.379	111.905	261.147	137.924	243.09	69.592	77.4873	101.497	40.6237	31.1364
ENSDARG00000002682	63.6364	Tbcel	ENSMUSG00000037287	272589	393726	tbcela	tubulin folding cofactor E-like a [Source:ZFIN;Acc:ZDB-GENE-040426-1719]	1	1	165.739	0.975405	0.165521	2.5229e-10	2.84707e-09	185.709	217.161	205.287	187.767	46.7215	123.597	94.3838	198.357	189.427	140.679	355.245	128.26	164.101	142.385	178.067	152.165	117.387	123.261	138.127	120.358	77.8361	242.65	279.869	207.993	154.185	146.511	130.307	315.938	185.251	327.553	104.014	117.251	122.846	129.597	114.852
ENSDARG00000002685	41.9277	Pced1b	ENSMUSG00000044250	239647	494057	fam113	family with sequence similarity 113 [Source:ZFIN;Acc:ZDB-GENE-041212-23]	4	1	24.1619	0.400279	0.173112	0.0105906	0.0251131	15.6353	19.3032	30.1155	24.6005	14.0165	32.2428	20.9742	24.0433	27.061	44.7614	10.1499	24.0487	26.3465	16.2505	12.3873	22.6436	21.3432	25.4049	23.5373	31.5574	28.5728	25.8138	40.8392	23.9991	20.0686	15.6077	11.9365	36.2902	23.6635	33.648	22.449	15.9733	22.4718	31.4024	21.1493
ENSDARG00000002690	62.1212	Rabif	ENSMUSG00000042229	98710	436784	rabif	RAB interacting factor [Source:ZFIN;Acc:ZDB-GENE-040718-216]	1	1	51.6856	-0.257994	0.122835	0.0272106	0.0567612	57.1167	70.9022	29.1117	53.2175	70.0823	53.738	41.9483	30.0542	47.3567	63.9448	0	80.1622	46.6709	43.3347	47.2264	41.6641	51.7161	64.9237	58.8434	63.8486	69.954	29.6859	44.4427	49.776	62.6531	64.948	61.1745	37.7133	46.6508	40.515	49.0137	51.3183	47.5652	53.8326	65.7977
ENSDARG00000002696	67.1598	Gnb3	ENSMUSG00000023439	14695	406483	gnb3b	guanine nucleotide binding protein (G protein), beta polypeptide 3b [Source:ZFIN;Acc:ZDB-GENE-040426-2280]	1	1	10.0476	1.97338	0.338348	3.10857e-10	3.46095e-09	19.1453	20.7881	16.5635	15.0615	4.67215	5.3738	15.7306	12.0217	6.76525	0	10.1499	8.01622	5.26929	6.96451	4.64522	0.905742	4.92534	0	3.71642	4.40335	3.94107	24.5231	3.60346	29.3323	18.1107	15.6077	13.4286	19.2124	18.2547	25.4077	4.86396	4.75799	5.24341	2.24303	4.4061
ENSDARG00000002701	67.8431	Rasl12	ENSMUSG00000041696	70784	393366	rasl12	RAS-like, family 12 [Source:NCBI gene;Acc:393366]	1	1	59.6586	-0.38052	0.1895	0.0239134	0.0507115	42.4387	52.3414	32.6251	55.2257	28.0329	123.597	89.1402	42.0758	27.061	25.5779	40.5995	24.0487	39.1433	26.3104	42.5812	34.4182	44.3281	46.1052	145.56	113.753	115.276	61.9531	43.2415	19.5549	53.8425	57.8994	59.1851	35.5786	37.1854	37.0815	57.6192	61.8539	52.8086	176.701	96.3467
ENSDARG00000002707	19.3431	Hes7	ENSMUSG00000023781	NA	445409	her11	hairy-related 11 [Source:ZFIN;Acc:ZDB-GENE-040824-4]	1	1	0.827992	-0.212832	0.620867	0.477839	NA	2.23361	2.2273	1.50578	0	0	0	0	0	6.76525	0	0	0	0	0.773834	0	2.71723	0	0	1.23881	0	0	0	1.20115	0	3.91582	1.51042	3.97883	0	0	0	0.374151	0.339857	0	0	0.29374
ENSDARG00000002710	NA	NA	NA	NA	767714	ncl	nucleolin [Source:ZFIN;Acc:ZDB-GENE-030131-6986]	1	1	2695.23	0.614229	0.0649646	7.0626e-22	3.34359e-20	3927.33	3751.14	3634.94	3704.14	2410.83	2547.18	2301.92	1917.46	1833.38	1822.43	1603.68	2364.79	2033.95	2136.56	2097.32	2264.36	2093.27	2101.08	2239.76	1926.47	2089.75	3052.48	3811.26	3602.54	5209.02	3680.39	3953.46	3427.64	3085.04	3337.34	2300.65	2282.14	2234.44	2144.58	2033.27
ENSDARG00000002720	56.2863	Utp15	ENSMUSG00000041747	105372	325106	utp15	UTP15 small subunit processome component [Source:NCBI gene;Acc:325106]	1	1	99.3473	0.382979	0.099498	6.71168e-05	0.000283268	120.934	95.4025	135.52	142.583	112.132	118.224	110.114	96.1733	74.4177	38.3669	81.199	32.0649	72.2646	68.8712	67.3557	91.48	87.8353	86.5649	69.3732	82.9298	107.394	120.034	157.351	118.218	145.864	113.281	113.894	123.102	104.795	135.279	97.2792	103.996	102.246	78.2567	87.5345
ENSDARG00000002722	50	Ankrd2	ENSMUSG00000025172	56642	101886079	ankrd2	ankyrin repeat domain 2 (stretch responsive muscle) [Source:ZFIN;Acc:ZDB-GENE-090313-383]	1	1	0.638318	-0.170199	0.636205	0.564284	NA	0.638175	0.371216	0.501925	0	0	0	0	0	0	0	0	0	0.752756	0	0.774203	0.905742	0	0.940923	0	0	0	0	1.20115	0	7.83164	3.52431	4.47618	0	0	0.686694	0	0	0.374529	0	0
ENSDARG00000002728	NA	NA	NA	NA	561898	kiss1ra	KISS1 receptor a [Source:ZFIN;Acc:ZDB-GENE-070912-521]	1	1	0	0	1.0283	NA	NA	0	0	0	0	0	0	0	0	0	0	0	0	0	0	0	0	0	0	0	0	0	0	0	0	0	0	0	0	0	0	0	0	0	0	0
ENSDARG00000002731	51.4423	Sdc2	ENSMUSG00000022261	15529	282667	sdc2	syndecan 2 [Source:ZFIN;Acc:ZDB-GENE-021206-3]	1	1	492.878	0.695182	0.127628	7.65976e-09	6.8133e-08	746.346	897.971	563.662	628.066	523.281	370.792	508.624	246.444	439.741	332.513	243.597	416.844	420.038	390.012	356.908	398.527	436.714	315.209	471.366	345.663	222.67	751.182	566.944	655.977	643.174	755.713	634.126	730.073	613.898	819.227	421.294	409.867	381.645	469.042	300.496
ENSDARG00000002732	59.8187	Spon2	ENSMUSG00000037379	100689	30202	spon2b	spondin 2b, extracellular matrix protein [Source:ZFIN;Acc:ZDB-GENE-990415-161]	1	1	23.2687	-1.31841	0.25294	1.23017e-08	1.05889e-07	3.50997	3.71216	11.0424	12.5513	65.4101	26.869	26.2177	18.0325	40.5915	12.789	20.2997	16.0324	23.3354	28.6319	28.6455	26.2665	16.4178	29.1686	28.4926	32.2912	81.7772	10.3255	10.8104	11.5551	3.42634	5.5382	5.96824	11.3851	8.78929	6.86694	20.5783	33.6458	28.4642	47.1036	39.6549
ENSDARG00000002745	72.2667	Tdh	ENSMUSG00000021953	58865	406528	tdh	L-threonine dehydrogenase [Source:ZFIN;Acc:ZDB-GENE-040426-2379]	1	1	1653.39	-0.30994	0.177681	0.0531186	0.100221	2204.58	1328.58	940.608	2031.8	1415.66	1139.25	2060.71	1154.08	1873.97	2052.63	1644.28	1410.86	1656.82	1448.62	1145.05	1171.12	2371.55	1770.82	1527.45	1521.36	2926.25	1377.17	1532.67	884.413	3421.94	1647.87	2606.13	869.541	1386.68	740.943	1512.69	1619.08	1501.49	1801.15	1918.71
ENSDARG00000002748	41.7595	Sema6c	ENSMUSG00000038777	20360	406272	sema6d	sema domain, transmembrane domain (TM), and cytoplasmic domain, (semaphorin) 6D [Source:ZFIN;Acc:ZDB-GENE-040426-1933]	1	1	403.81	-0.598625	0.174757	0.000145448	0.0005679	197.834	230.154	267.024	293.198	1121.32	386.914	277.908	252.455	399.15	319.724	345.096	537.087	502.841	376.857	538.071	372.26	460.52	415.888	693.732	569.5	441.4	300.731	193.386	375.098	169.359	210.452	197.947	304.553	288.018	339.227	493.505	479.877	435.577	642.004	579.549
ENSDARG00000002750	37.4464	Phf20	ENSMUSG00000038116	228829	563332	phf20a	PHD finger protein 20, a [Source:ZFIN;Acc:ZDB-GENE-070912-270]	1	1	50.9631	0.0363772	0.154868	0.799961	0.859781	72.4329	61.2506	56.7176	40.1641	102.787	16.1214	68.1661	30.0542	47.3567	44.7614	71.0491	56.1136	56.4567	67.3236	45.678	48.9101	58.2832	42.3415	35.306	46.9691	13.7937	64.5345	27.6265	63.9977	53.8425	63.4376	58.6877	53.3679	56.1162	59.7424	56.4968	48.5995	46.0671	33.1469	36.7175
ENSDARG00000002754	43.1373	Pdcd2l	ENSMUSG00000002635	68079	393192	pdcd2l	programmed cell death 2-like [Source:ZFIN;Acc:ZDB-GENE-040426-967]	1	1	56.4085	0.430671	0.157452	0.00290629	0.00818646	62.8603	55.3112	79.8061	69.7852	28.0329	48.3642	73.4096	36.065	54.122	31.9724	152.248	16.0324	42.1543	45.6562	45.678	82.4225	29.5521	56.4554	30.9702	56.5097	45.3223	73.5693	50.4484	87.9969	62.1637	72.5001	60.1798	69.0225	67.6099	68.6694	48.6396	48.5995	48.6888	43.8636	44.061
ENSDARG00000002758	42.5474	Dedd2	ENSMUSG00000054499	67379	58125	dedd1	death effector domain-containing 1 [Source:ZFIN;Acc:ZDB-GENE-000616-2]	1	1	385.464	-0.759178	0.203513	2.35383e-05	0.000110179	267.396	292.518	256.484	225.421	649.429	526.633	89.1402	246.444	527.689	338.907	1086.04	577.168	479.506	385.369	489.296	417.547	609.101	412.124	481.896	404.374	367.505	283.952	247.438	176.883	349.977	254.254	298.91	226.991	253.537	188.154	413.062	379.62	400.746	490.974	406.242
ENSDARG00000002760	54.6413	Gdf5	ENSMUSG00000038259	14563	100334210	gdf5	growth differentiation factor 5 [Source:ZFIN;Acc:ZDB-GENE-990415-39]	1	1	1.92411	-0.0355858	0.457012	0.896677	0.930021	0.957263	2.2273	2.0077	0	4.67215	0	0	0	6.76525	6.39448	0	0	0	3.09534	0	0.905742	3.28356	0	5.57463	4.40335	3.94107	1.29069	1.20115	1.77771	0.489478	1.51042	0.497354	0.711572	0	2.06008	2.2449	0.339857	0	5.73218	3.52488
ENSDARG00000002764	66.4311	Miox	ENSMUSG00000022613	56727	571850	miox	myo-inositol oxygenase [Source:NCBI gene;Acc:571850]	1	1	3.73594	-0.130422	0.480047	0.6419	0.732766	3.19088	2.2273	0.501925	6.02462	0	5.3738	10.4871	6.01083	0	0	30.4496	8.01622	0	3.09534	2.32261	6.3402	8.20891	2.82277	0.619404	0	0	0	7.20692	0.888857	3.91582	2.51736	2.98412	4.26943	4.05659	4.80686	0	8.15656	0	0	0
ENSDARG00000002768	NA	NA	NA	NA	58028	pvalb2	parvalbumin 2 [Source:NCBI gene;Acc:58028]	1	1	6.15491	-0.142494	0.475015	0.610939	0.707258	1.59544	2.2273	1.00385	1.0041	0	0	20.9742	0	0	0	0	56.1136	38.3906	19.3458	15.4841	3.62297	2.46267	1.88185	1.23881	5.13724	12.8085	7.74414	1.20115	0.888857	1.46843	0.503473	0.994707	6.40415	0	0.686694	3.36736	2.379	0.374529	0.249225	6.16854
ENSDARG00000002771	66.4056	Slc4a5	ENSMUSG00000068323	232156	559268	si:ch211-48m9.1	si:ch211-48m9.1 [Source:ZFIN;Acc:ZDB-GENE-060531-64]	1	1	12.8892	0.0628347	0.239754	0.754373	0.824285	10.5299	17.8184	12.0462	15.5636	14.0165	16.1214	5.24354	36.065	13.5305	12.789	20.2997	24.0487	19.5717	9.28601	14.7099	14.4919	11.4925	16.9366	3.09702	0.733892	2.9558	5.16276	25.2242	15.9994	10.7685	14.6007	12.9312	19.924	12.8459	13.7339	17.2109	12.9145	8.61417	0	0.29374
ENSDARG00000002779	NA	NA	NA	NA	30721	pdx1	pancreatic and duodenal homeobox 1 [Source:ZFIN;Acc:ZDB-GENE-990415-122]	1	1	2.12768	-0.305406	0.409762	0.26193	0.369457	1.91453	1.85608	2.0077	3.01231	14.0165	0	0	0	0	0	0	0	3.01102	5.41684	2.32261	6.3402	1.64178	1.88185	3.09702	0	0.985268	0	1.20115	0.888857	2.44739	1.51042	2.48677	2.13472	3.3805	2.06008	4.48981	1.69928	1.87265	1.74458	1.4687
ENSDARG00000002787	90.4639	Tle3	ENSMUSG00000032280	21887	30206	tle3a	TLE family member 3, transcriptional corepressor a [Source:NCBI gene;Acc:30206]	1	1	183.467	-0.0991764	0.116268	0.373089	0.488187	224.319	175.956	196.755	152.122	355.083	91.3546	136.332	138.249	189.427	211.018	294.346	208.422	204.75	228.281	205.938	211.944	146.119	219.235	159.187	121.826	133.011	167.79	150.144	195.549	238.376	184.271	196.455	172.912	174.434	164.12	169.49	171.288	199.25	167.23	121.021
ENSDARG00000002790	96.3719	Ap2m1	ENSMUSG00000022841	11773	321051	ap2m1a	adaptor related protein complex 2 subunit mu 1a [Source:NCBI gene;Acc:321051]	1	1	1109.11	-0.199621	0.103362	0.0454716	0.0878504	1138.82	1144.09	955.164	1090.96	1256.81	988.779	812.749	1172.11	838.891	984.75	1096.19	1098.22	1102.03	1010.63	1044.4	924.763	949.771	1217.55	1006.53	1397.33	1938.02	676.321	916.48	1143.96	1450.32	1381.03	1454.26	745.016	941.13	756.737	1059.59	1046.08	1053.93	1341.58	1397.91
ENSDARG00000002791	88.1323	Atp1a1	ENSMUSG00000033161	11928	64612	atp1a1a.1	ATPase Na+/K+ transporting subunit alpha 1a, tandem duplicate 1 [Source:ZFIN;Acc:ZDB-GENE-001212-1]	1	1	10010.2	0.245724	0.107629	0.0176476	0.0389825	8858.51	9444.85	11847.4	12744.1	13544.6	9941.53	12579.3	9545.2	6650.24	6631.07	6719.21	7855.9	8957.04	7700.42	7858.94	9250.34	11691.1	7862.35	6033.61	7668.44	13922.8	12730.1	15370	10890.3	8047.5	8953.76	8577.86	14029.4	11604.6	13934.4	11027.7	10776.9	11261.7	9386.57	8340.15
ENSDARG00000002792	82.7112	Arcn1	ENSMUSG00000032096	213827	266982	arcn1a	archain 1a [Source:ZFIN;Acc:ZDB-GENE-021031-2]	1	1	270.993	-0.477963	0.109865	5.47007e-06	2.90214e-05	270.905	278.041	165.133	238.976	285.001	225.7	293.638	264.477	365.323	166.256	91.3488	264.535	261.206	241.436	252.39	228.247	227.387	264.399	452.784	405.108	423.665	181.987	158.552	200.882	315.713	333.803	355.111	139.468	213.647	135.966	262.28	258.631	259.549	343.432	475.271
ENSDARG00000002795	58.7952	Meis3	ENSMUSG00000041420	17537	81885	meis3	myeloid ecotropic viral integration site 3 [Source:ZFIN;Acc:ZDB-GENE-010406-2]	1	1	7.52899	-0.744052	0.336688	0.00406675	0.0109865	2.87179	1.85608	12.0462	1.50615	18.6886	26.869	0	6.01083	6.76525	0	0	8.01622	5.26929	12.3813	6.96783	8.15168	13.1343	9.40923	11.1493	9.54059	6.89687	9.03483	6.00577	2.66657	3.42634	4.53126	4.47618	3.55786	5.40879	4.80686	11.2245	9.85584	10.4868	8.97211	8.81219
ENSDARG00000002797	26.3345	Art2a	ENSMUSG00000092517	NA	NA			36	1	0.134204	-0.0305383	0.773662	0.905169	NA	0	0	0	0	0	0	0	0	0	0	0	0	0	0	0	0	0	0	0.619404	0	0	0	0	0.888857	0.489478	0	0.497354	0	0.676099	0.686694	0	0.679713	0	0	0.29374
ENSDARG00000002798	64.3533	Cog8	ENSMUSG00000031916	97484	541379	cog8	component of oligomeric golgi complex 8 [Source:ZFIN;Acc:ZDB-GENE-050320-74]	1	1	54.5785	0.545288	0.12699	5.28559e-06	2.8084e-05	57.1167	59.7658	57.7214	63.2585	70.0823	21.4952	36.7048	36.065	67.6525	108.706	40.5995	80.1622	64.737	71.1927	61.1621	53.4388	36.9401	56.4554	27.8732	40.3641	45.3223	50.3369	90.0865	63.9977	48.9478	48.8369	51.7248	79.696	60.1728	75.5364	50.8845	41.4625	37.0784	38.3807	35.2488
ENSDARG00000002816	82.3151	Rasgrf2	ENSMUSG00000021708	19418	553520	rasgrf2b	Ras protein-specific guanine nucleotide-releasing factor 2b [Source:NCBI gene;Acc:553520]	1	1	1.72747	-1.08436	1.02225	0.0191964	0.041919	0	0	0	0	4.67215	0	5.24354	0	0	0	0	16.0324	0.752756	0	0.774203	0	0	0	13.0075	4.40335	3.94107	0	0	0	0	0	1.49206	0	0	0	1.12245	1.01957	1.12359	4.9845	2.64366
ENSDARG00000002826	29.7571	Cep57l1	ENSMUSG00000019813	103268	445312	cep57l1	centrosomal protein 57, like 1 [Source:ZFIN;Acc:ZDB-GENE-040808-27]	1	1	34.3307	0.48833	0.132464	8.68345e-05	0.00035686	48.5013	40.4625	43.1656	38.1559	32.7051	5.3738	62.9225	6.01083	6.76525	57.5503	50.7493	40.0811	42.9071	41.787	46.4522	28.9837	25.4476	33.8732	18.5821	21.2829	16.7496	34.8486	40.8392	49.776	38.6687	51.3542	37.3015	46.2522	36.5093	46.6952	30.3062	27.8682	30.3369	22.4303	16.1557
ENSDARG00000002830	53.6349	Trmt2a	ENSMUSG00000022721	15547	334936	trmt2a	tRNA methyltransferase 2 homolog A [Source:ZFIN;Acc:ZDB-GENE-030131-6876]	1	1	42.6882	-0.0315015	0.157111	0.828387	0.881544	40.5241	38.6065	39.1502	52.7154	56.0658	37.6166	57.679	54.0975	40.5915	6.39448	30.4496	48.0973	49.6819	41.787	34.0649	43.4756	31.1938	40.4597	40.8807	67.5181	28.5728	20.651	42.0404	63.9977	47.9688	47.3265	42.2751	40.5596	41.242	36.3948	40.7824	45.5408	48.3143	41.3714	51.1107
ENSDARG00000002831	47.5449	Col4a4	ENSMUSG00000067158	12829	554270	col4a4	collagen, type IV, alpha 4 [Source:ZFIN;Acc:ZDB-GENE-101001-1]	1	1	60.6622	-2.17087	1.06834	0.000578431	0.00195969	23.2934	16.3335	21.0809	18.0739	144.837	231.073	167.793	228.412	0	281.357	405.995	280.568	0	37.144	7.74203	38.0412	28.7312	7.52739	0	0	0	5.16276	8.40807	0.888857	0.489478	1.00695	0.497354	3.55786	4.05659	4.12017	28.4355	25.1494	34.4567	41.1222	49.9358
ENSDARG00000002840	26.2311	Atp13a5	ENSMUSG00000048939	268878	562640	si:dkey-28b4.8	si:dkey-28b4.8 [Source:ZFIN;Acc:ZDB-GENE-090501-2]	9	1	205.076	-0.000204291	0.103459	0.99837	0.999203	233.891	233.866	169.149	227.429	168.197	139.719	262.177	228.412	223.253	211.018	60.8992	248.503	191.953	220.543	184.26	184.771	215.073	159.957	208.739	286.218	183.26	166.499	163.357	242.658	223.202	276.407	234.751	183.586	197.421	184.721	205.035	196.097	180.149	274.148	203.855
ENSDARG00000002847	35.6839	Fndc1	ENSMUSG00000071984	68655	557836	fndc1	fibronectin type III domain containing 1 [Source:ZFIN;Acc:ZDB-GENE-041210-332]	1	1	99.9579	-0.337601	0.23246	0.0857917	0.148856	32.5469	56.0536	24.5943	59.2421	60.738	48.3642	47.1919	72.13	101.479	25.5779	71.0491	56.1136	43.6598	37.9179	72.0009	78.7996	72.2384	23.5231	371.023	477.764	163.554	46.4648	30.0288	47.1094	26.9213	38.2639	62.6666	52.6563	28.3962	43.9484	60.6124	54.3771	47.9397	560.009	224.417
ENSDARG00000002872	NA	NA	NA	NA	541387	zgc:113210	zgc:113210 [Source:ZFIN;Acc:ZDB-GENE-050320-83]	1	1	37.7373	-0.00534154	0.112492	0.960577	0.973747	39.886	41.205	37.1425	39.6621	74.7544	37.6166	31.4613	36.065	20.2957	19.1834	10.1499	56.1136	38.3906	34.0487	33.2907	33.5125	30.373	45.1643	33.4478	36.6946	45.3223	40.0114	37.2358	39.1097	36.2213	40.7813	42.2751	38.4249	37.8615	41.8884	37.7892	40.1031	40.8237	38.6299	37.0112
ENSDARG00000002877	72.1519	Reps1	ENSMUSG00000019854	19707	564535	reps1	RALBP1 associated Eps domain containing 1 [Source:ZFIN;Acc:ZDB-GENE-030131-9536]	1	1	409.146	0.672323	0.123741	9.18719e-09	8.05904e-08	502.563	481.096	483.354	464.398	238.28	171.962	267.421	300.542	385.619	850.466	984.537	705.428	554.028	439.538	469.167	353.239	378.431	317.091	211.836	189.344	216.759	440.125	532.111	457.761	493.393	533.178	463.036	454.694	475.974	480.686	266.395	283.44	268.912	240.253	175.363
ENSDARG00000002880	83.7306	Vps50	ENSMUSG00000001376	73288	100034394	vps50	VPS50 EARP/GARPII complex subunit [Source:ZFIN;Acc:ZDB-GENE-060503-325]	1	1	58.6253	-0.096859	0.105574	0.34171	0.456347	70.1993	68.3037	58.7253	46.6908	74.7544	96.7284	36.7048	48.0866	13.5305	70.3393	60.8992	72.146	57.9622	66.5497	54.9684	49.8158	56.6415	56.4554	53.2687	62.3808	62.0719	64.5345	36.0346	58.6646	74.8901	66.4584	60.1798	51.9447	56.7923	54.9356	61.7349	60.4945	52.4341	53.5834	53.7544
ENSDARG00000002894	34.1615	Aven	ENSMUSG00000003604	74268	692323	aven	apoptosis, caspase activation inhibitor [Source:ZFIN;Acc:ZDB-GENE-041001-171]	1	1	261.971	0.236462	0.098355	0.0130312	0.0300296	169.116	148.115	272.043	334.366	177.542	241.821	241.203	312.563	345.028	217.412	629.292	328.665	279.272	325.784	277.165	330.596	264.327	312.387	177.769	176.868	180.304	283.952	357.944	317.322	129.222	154.063	152.688	333.016	301.54	357.768	237.96	247.755	285.391	167.729	191.225
ENSDARG00000002897	47.4934	Inpp1	ENSMUSG00000026102	16329	555899	si:ch211-160o17.2	si:ch211-160o17.2 [Source:ZFIN;Acc:ZDB-GENE-141219-3]	1	1	179.152	-0.607295	0.111379	1.12415e-08	9.72669e-08	119.658	133.267	137.026	106.435	135.492	182.709	194.011	216.39	74.4177	172.651	152.248	248.503	174.639	131.552	164.905	153.976	211.79	189.126	356.157	352.268	226.612	152.301	105.701	99.552	142.438	125.868	136.772	135.199	87.8929	120.858	170.987	191.679	185.392	344.928	301.083
ENSDARG00000002909	34.6614	Tjp3	ENSMUSG00000034917	27375	373089	tjp3	tight junction protein 3 [Source:ZFIN;Acc:ZDB-GENE-030828-10]	1	1	1.73235	0.430436	0.550068	0.171288	0.26285	5.1054	5.56824	0.501925	0	0	0	0	0	0	6.39448	0	0	1.50551	0	3.09681	0	0	1.88185	0.619404	1.46778	1.97054	3.87207	3.60346	0	6.36321	4.53126	5.96824	1.42314	2.0283	1.37339	1.4966	0.339857	0	1.49535	0.29374
ENSDARG00000002912	82.1333	Adipor1	ENSMUSG00000026457	72674	436740	adipor1a	adiponectin receptor 1a [Source:ZFIN;Acc:ZDB-GENE-040718-169]	1	1	264.298	-0.166009	0.0787571	0.0314758	0.0643649	224	252.798	280.074	260.565	401.805	290.185	246.447	348.628	311.201	198.229	223.297	224.454	257.443	274.711	270.197	271.723	290.595	309.564	202.545	206.958	251.243	225.871	222.213	358.209	232.991	238.143	235.248	269.686	271.792	280.858	301.191	325.243	310.11	229.536	184.469
ENSDARG00000002916	46.5414	Sec31b	ENSMUSG00000051984	240667	100148383	sec31b	SEC31 homolog B, COPII coat complex component [Source:ZFIN;Acc:ZDB-GENE-060418-2]	1	1	71.7608	-0.849368	0.130731	6.67311e-12	9.71404e-11	63.8175	60.8794	48.1848	44.1805	51.3937	107.476	157.306	60.1083	74.4177	121.495	71.0491	64.1298	87.3197	82.0264	82.0656	101.443	87.8353	83.7422	75.5673	65.3164	55.175	70.9879	21.6208	55.1091	55.311	57.3959	54.7089	54.791	57.4684	43.2618	103.266	71.03	95.8795	64.5493	64.0353
ENSDARG00000002917	60.6061	Gls2	ENSMUSG00000044005	216456	556445	gls2b	glutaminase 2b (liver, mitochondrial) [Source:ZFIN;Acc:ZDB-GENE-050208-408]	1	1	349.822	0.809065	0.152298	1.0348e-08	9.01499e-08	201.344	167.418	942.616	378.547	378.444	311.68	288.395	432.78	311.201	255.779	223.297	456.925	215.288	300.248	262.455	522.613	386.64	390.483	47.0747	40.3641	52.2192	614.368	657.031	816.86	209.007	120.33	181.534	847.482	571.304	754.677	369.287	401.71	350.559	35.1407	38.4799
ENSDARG00000002933	74.8538	Gbx2	ENSMUSG00000034486	14472	245948	gbx2	gastrulation brain homeobox 2 [Source:ZFIN;Acc:ZDB-GENE-020509-2]	1	1	1.39818	0.0423225	0.515231	0.88095	0.918821	1.27635	4.45459	2.0077	1.0041	4.67215	0	0	0	0	0	10.1499	0	0	0	0	0.905742	3.28356	0.940923	1.23881	0	3.94107	0	0	0	2.44739	1.00695	1.98941	0	3.3805	2.06008	0.748301	0	0	1.9938	0.881219
ENSDARG00000002937	76.8421	Meis1	ENSMUSG00000020160	17268	170455	meis1a	Meis homeobox 1 a [Source:ZFIN;Acc:ZDB-GENE-020122-3]	1	1	80.4381	-0.377167	0.176243	0.0176766	0.0390323	60.9458	60.8794	47.181	55.7277	37.3772	32.2428	20.9742	120.217	101.479	140.679	142.098	144.292	118.183	119.17	73.5493	86.9512	68.1339	47.9871	83.6195	133.568	168.481	54.209	36.0346	42.6651	69.9953	84.5835	92.0104	37.0017	41.9181	35.0214	59.49	53.6973	56.9284	162.495	109.859
ENSDARG00000002945	68.7166	Bgn	ENSMUSG00000031375	12111	792197	bgnb	biglycan b [Source:ZFIN;Acc:ZDB-GENE-040426-21]	1	1	76.04	0.495442	0.216431	0.00789155	0.0195131	99.2363	100.228	102.393	41.6703	37.3772	145.093	52.4354	60.1083	74.4177	63.9448	111.649	72.146	76.7811	131.552	119.227	67.9307	34.4774	23.5231	75.5673	65.3164	37.4402	98.0924	94.8911	68.442	74.8901	77.5348	76.0951	98.1969	87.8929	103.004	57.6192	66.272	56.1794	86.9796	51.9919
ENSDARG00000002947	76.3278	Abcd3	ENSMUSG00000028127	19299	100170781	abcd3b	ATP-binding cassette, sub-family D (ALD), member 3b [Source:ZFIN;Acc:ZDB-GENE-050517-29]	1	1	162.779	-0.088898	0.086898	0.294606	0.405609	126.359	152.199	163.126	173.208	182.214	155.84	194.011	132.238	216.488	134.284	192.848	88.1785	151.304	171.017	143.228	184.771	154.327	167.484	206.261	165.86	170.451	171.662	163.357	141.328	145.864	164.636	163.132	121.679	193.364	125.665	164.252	164.491	168.164	184.427	181.531
ENSDARG00000002949	100	Ppp6c	ENSMUSG00000026753	67857	393980	ppp6c	protein phosphatase 6, catalytic subunit [Source:ZFIN;Acc:ZDB-GENE-040426-949]	1	1	521.838	-0.154613	0.108222	0.13783	0.220487	396.626	422.815	562.658	508.076	513.937	526.633	702.635	354.639	331.497	575.503	639.442	857.736	512.627	534.719	527.232	640.36	572.982	641.71	384.65	427.859	703.481	424.637	610.186	500.427	464.025	462.188	464.528	466.08	480.706	476.566	551.872	581.834	524.341	490.475	486.433
ENSDARG00000002952	66.0584	Smo	ENSMUSG00000001761	319757	30225	smo	smoothened, frizzled class receptor [Source:ZFIN;Acc:ZDB-GENE-980526-89]	1	1	131.134	0.0781502	0.133143	0.534577	0.640994	167.521	165.934	98.3773	106.937	140.165	53.738	115.358	120.217	115.009	115.101	172.548	176.357	146.035	154.767	143.228	104.16	115.746	83.7422	203.164	205.49	75.8656	110.999	109.305	109.329	134.117	168.663	142.741	114.563	115.613	116.051	118.98	97.5388	92.8832	217.574	142.464
ENSDARG00000002956	34.6831	Itgax	ENSMUSG00000030789	16411	101882585	si:dkey-32n7.4	si:dkey-32n7.4 [Source:ZFIN;Acc:ZDB-GENE-110411-175]	1	1	169.047	-1.53476	0.260425	2.70787e-10	3.03991e-09	260.057	203.426	74.7869	56.7318	224.263	150.466	256.934	108.195	324.732	249.385	182.698	240.487	202.491	283.997	205.938	264.477	181.417	175.953	184.582	153.383	41.3812	56.7904	51.6496	80.886	334.313	187.795	227.788	40.5596	87.8929	51.5021	121.973	259.65	177.901	30.1562	184.175
ENSDARG00000002959	38.7187	Gpr34	ENSMUSG00000040229	23890	791765	gpr34b	G protein-coupled receptor 34b [Source:ZFIN;Acc:ZDB-GENE-040823-1]	1	1	1.80252	-0.616689	0.676708	0.0843213	0.146765	0.638175	0.742432	1.00385	0.502051	0	0	5.24354	6.01083	0	12.789	0	0	0.752756	0.773834	5.41942	3.62297	0	0	0.619404	3.66946	4.92634	1.29069	1.20115	0	0	0	1.49206	0	0	0.686694	0.374151	2.379	1.49812	3.48915	2.34992
ENSDARG00000002967	68.5393	Pdap1	ENSMUSG00000029623	231887	393179	pdap1b	pdgfa associated protein 1b [Source:ZFIN;Acc:ZDB-GENE-040426-942]	1	1	198.725	0.180807	0.104811	0.0737623	0.131569	202.621	240.919	217.334	227.429	144.837	112.85	209.742	186.336	236.784	332.513	223.297	160.324	202.491	194.232	188.906	226.436	192.088	210.767	169.717	156.319	128.085	203.929	300.288	152.883	265.786	245.191	224.307	207.067	210.943	183.347	175.103	177.745	181.272	167.23	152.745
ENSDARG00000002968	80.0341	A1cf	ENSMUSG00000052595	69865	562916	a1cf	apobec1 complementation factor [Source:ZFIN;Acc:ZDB-GENE-060824-3]	1	1	2.68016	-0.0161178	0.688803	0.953963	0.969302	2.87179	2.96973	2.0077	0.502051	0	0	0	0	0	6.39448	60.8992	16.0324	0	0	0	0.905742	0	0	0.619404	0	0.985268	0	0	0	1.95791	0	0	0	0	0	0	0.339857	0	0	0
ENSDARG00000002970	77.1739	Ss18	ENSMUSG00000037013	268996	326668	ss18	SS18 subunit of BAF chromatin remodeling complex [Source:ZFIN;Acc:ZDB-GENE-030131-4867]	1	1	348.116	-0.164044	0.0613446	0.00678388	0.0171447	269.948	256.51	366.405	320.811	373.772	435.278	335.587	468.845	446.506	370.88	324.796	320.649	350.784	352.094	415.747	414.83	394.028	414.947	263.247	273.008	353.711	303.312	378.363	398.208	265.786	240.66	226.296	367.171	371.178	376.995	416.804	402.05	395.503	300.316	294.621
ENSDARG00000002971	NA	NA	NA	NA	403008	phc1	polyhomeotic homolog 1 [Source:ZFIN;Acc:ZDB-GENE-081022-39]	1	1	78.3927	0.0619513	0.165445	0.683064	0.767141	83.2819	93.5464	73.783	83.8426	98.1152	75.2332	167.793	66.1191	74.4177	70.3393	30.4496	32.0649	63.2315	82.0264	85.9366	71.5536	63.2086	69.6283	79.9031	63.8486	53.2045	56.7904	52.8507	151.106	63.6321	73.0036	74.6031	115.275	75.047	107.811	87.1771	93.1207	89.1379	65.7954	74.0224
ENSDARG00000002986	59.3333	Gda	ENSMUSG00000058624	14544	553701	gda	guanine deaminase [Source:ZFIN;Acc:ZDB-GENE-050522-434]	1	1	88.688	2.86501	0.594895	3.93425e-08	3.12482e-07	265.481	269.132	44.1694	52.7154	0	0	0	6.01083	13.5305	19.1834	152.248	40.0811	20.3244	23.215	29.4197	4.52871	8.20891	4.70462	377.836	94.6721	14.779	29.6859	25.2242	70.2197	498.778	133.42	377.989	0.711572	81.808	6.86694	3.36736	3.05871	4.49435	41.8698	224.711
ENSDARG00000002988	NA	NA	NA	NA	574000	tnnt2d	troponin T2d, cardiac [Source:ZFIN;Acc:ZDB-GENE-050626-97]	1	1	1.6744	-1.30671	0.815022	0.00562584	0.0145869	0.638175	0.371216	1.00385	1.0041	0	5.3738	5.24354	0	0	0	0	0	6.02205	0	0	2.71723	7.38802	0	3.09702	0.733892	3.94107	1.29069	0	1.77771	0.489478	0	0.497354	0.711572	0	0	3.36736	4.41814	2.6217	2.24303	2.64366
ENSDARG00000002991	17.0103	Cep250	ENSMUSG00000038241	16328	553303	cep135	centrosomal protein 135 [Source:NCBI gene;Acc:553303]	1	1	52.3452	-0.851671	0.195864	1.21805e-06	7.31035e-06	35.4187	42.3186	22.5866	27.1108	46.7215	42.9904	68.1661	42.0758	67.6525	63.9448	40.5995	24.0487	55.7039	61.9067	34.8391	36.2297	57.4624	31.9914	122.642	145.311	68.9687	23.2324	18.0173	28.4434	36.7108	47.8299	44.2645	19.924	25.6918	21.9742	41.9049	37.0444	54.3067	76.2629	118.377
ENSDARG00000002994	50.3597	Itpkc	ENSMUSG00000003752	233011	562919	itpkca	inositol-trisphosphate 3-kinase Ca [Source:ZFIN;Acc:ZDB-GENE-030131-6009]	1	1	50.997	-0.341893	0.139796	0.00896951	0.0217591	46.5868	53.0839	33.1271	46.1887	46.7215	112.85	31.4613	72.13	27.061	31.9724	30.4496	32.0649	42.9071	41.0132	40.2586	45.2871	52.537	52.6917	66.2762	74.857	73.8951	40.0114	38.4369	49.776	41.1161	50.3473	38.7936	49.81	49.3552	38.4549	62.4832	38.4038	72.6587	72.7737	76.3724
ENSDARG00000003008	NA	NA	NA	NA	100005075	prkcea	protein kinase C, epsilon a [Source:ZFIN;Acc:ZDB-GENE-030131-8191]	1	1	149.018	-0.280657	0.104967	0.00551618	0.0143336	122.849	125.1	150.076	146.599	214.919	214.952	199.255	144.26	87.9482	83.1282	202.997	232.471	156.573	165.6	150.195	147.636	198.656	190.066	118.306	99.0754	69.954	176.825	184.978	102.219	110.622	122.344	131.301	159.392	133.868	163.433	190.817	162.112	211.234	105.671	101.634
ENSDARG00000003017	NA	NA	NA	NA	325470	ube2al	ubiquitin conjugating enzyme E2 A, like [Source:ZFIN;Acc:ZDB-GENE-030131-4195]	1	1	565.366	0.351195	0.139996	0.0073294	0.0183324	688.91	676.355	646.48	548.742	256.968	408.409	435.214	468.845	460.037	396.458	720.641	657.33	509.616	482.872	514.071	434.756	444.923	449.761	563.658	678.85	903.49	576.938	868.434	268.435	1013.22	739.602	823.12	465.368	519.92	441.545	401.464	439.095	383.143	660.447	704.388
ENSDARG00000003020	72.205	Lrrc4	ENSMUSG00000049939	192198	566572	lrrc4.2	leucine rich repeat containing 4.2 [Source:ZFIN;Acc:ZDB-GENE-030131-7997]	1	1	2.29342	-0.307833	0.51211	0.299896	0.411632	1.59544	0.742432	1.50578	0.502051	0	5.3738	5.24354	12.0217	0	12.789	0	0	0	0.773834	4.64522	0	3.28356	0.940923	3.71642	0.733892	5.91161	0	1.20115	0	1.46843	1.51042	0	0.711572	2.7044	2.06008	1.87075	0.339857	1.87265	2.74148	2.64366
ENSDARG00000003021	72.4868	Hdac8	ENSMUSG00000067567	70315	406740	hdac8	histone deacetylase 8 [Source:NCBI gene;Acc:406740]	1	1	119.738	0.583896	0.0966752	3.91029e-10	4.29376e-09	143.589	152.57	184.207	137.562	70.0823	85.9808	157.306	96.1733	135.305	57.5503	121.798	112.227	88.8252	105.241	106.84	96.9144	98.5069	127.966	68.7538	82.9298	115.276	125.197	169.363	180.438	162.017	148.525	151.693	153.7	141.981	170.3	104.014	97.8787	104.119	78.0075	89.8844
ENSDARG00000003022	56.0976	Limk1	ENSMUSG00000029674	16885	101883214	limk1b	LIM domain kinase 1b [Source:ZFIN;Acc:ZDB-GENE-110411-106]	1	1	116.073	0.219203	0.124973	0.0648437	0.11816	132.102	134.38	160.616	107.941	172.87	128.971	131.089	102.184	108.244	121.495	50.7493	104.211	164.854	126.135	98.3238	89.6685	94.4024	88.4468	92.2912	85.1315	75.8656	123.906	112.908	159.105	129.712	142.483	138.264	125.237	147.39	122.918	100.647	151.916	103.37	72.2753	93.1155
ENSDARG00000003027	30.1205	Scnm1	ENSMUSG00000092607	69269	321696	scnm1	sodium channel modifier 1 [Source:NCBI gene;Acc:321696]	1	1	24.3437	0.129623	0.19502	0.453693	0.567886	30.6324	27.0988	30.1155	28.6169	4.67215	59.1118	31.4613	0	0	38.3669	0	8.01622	38.3906	24.7627	34.0649	23.5493	19.7014	28.2277	23.5373	20.549	12.8085	18.0697	28.8277	34.6654	31.3266	26.1806	41.7777	20.6356	27.044	29.5279	28.4355	25.8291	21.3482	23.9256	18.5056
ENSDARG00000003032	NA	NA	NA	NA	399484	eif4a1b	eukaryotic translation initiation factor 4A1B [Source:ZFIN;Acc:ZDB-GENE-040120-6]	1	1	4027.72	-0.070203	0.0768588	0.351947	0.466788	2972.62	3069.96	3871.35	4524.99	4050.76	4696.7	4058.5	4339.82	4235.05	4009.34	4080.25	3310.7	4055.85	4071.91	3505.59	4920.9	4161.1	4362.12	3256.83	3897.7	5827.86	3985.65	5086.88	3564.32	2916.31	3260.99	3140.29	4141.35	4059.97	4025.4	4342.02	4588.06	4181.99	4652.54	3951.39
ENSDARG00000003035	85.7771	Hspa9	ENSMUSG00000024359	15526	373085	hspa9	heat shock protein 9 [Source:ZFIN;Acc:ZDB-GENE-030828-12]	1	1	3130.06	-0.207405	0.0816002	0.00936666	0.0225754	2226.28	2628.58	2588.93	3493.78	4013.38	3369.37	3277.21	3203.77	2685.8	2640.92	2770.91	3422.93	2903.38	3139.44	2868.42	4016.06	3247.44	3146.45	4486.34	3270.96	2712.44	3126.05	3572.23	2400.8	2374.46	2736.88	2410.18	2599.37	3239.19	2913.64	3423.85	3589.9	3440.05	3789.22	3486.99
ENSDARG00000003041	69.1748	Peli2	ENSMUSG00000021846	624367	100334245		E3 ubiquitin-protein ligase pellino homolog 2-like [Source:NCBI gene;Acc:100334245]	2	1	5.41223	-0.560367	0.510507	0.0763068	0.135336	8.29628	4.08338	2.50963	2.00821	4.67215	5.3738	10.4871	12.0217	6.76525	6.39448	0	16.0324	3.01102	4.643	3.09681	5.43445	0.820891	0	16.1045	8.07281	5.91161	2.58138	1.20115	1.77771	9.30008	7.55209	5.96824	0	2.7044	0	4.48981	4.07828	0	6.47985	10.2809
ENSDARG00000003046	44.003	Sorbs2	ENSMUSG00000031626	234214	571008	sorbs2a	sorbin and SH3 domain containing 2a [Source:ZFIN;Acc:ZDB-GENE-070308-2]	1	1	1789.4	-0.672076	0.18708	5.66443e-05	0.000242867	1299.33	1254.34	1248.79	956.408	2812.64	2504.19	2018.76	2344.22	1758.96	1438.76	1278.88	1466.97	1619.18	1861.84	1714.86	2652.01	2225.43	1313.53	3684.83	2302.22	898.564	1976.05	664.238	1354.62	885.465	1029.6	795.766	1537.71	1262.28	1904.2	2306.26	2236.94	2487.25	2497.73	2426.88
ENSDARG00000003054	66.8354	Tacr3	ENSMUSG00000028172	21338	559201	tacr3l	tachykinin receptor 3-like [Source:ZFIN;Acc:ZDB-GENE-061207-19]	1	1	5.89706	1.22287	0.841708	0.00870417	0.0212203	19.1453	29.6973	1.00385	12.0492	9.3443	0	0	6.01083	0	25.5779	0	0	1.50551	0	1.54841	0	0	0	0	0	0	9.03483	4.80461	6.222	24.9634	30.2084	23.3756	0	4.05659	0.686694	1.12245	1.01957	0.374529	0.249225	0.29374
ENSDARG00000003058	36.2035	Cep43	ENSMUSG00000069135	75296	415215	fgfr1op	FGFR1 oncogene partner [Source:ZFIN;Acc:ZDB-GENE-090417-1]	1	1	152.621	-0.208916	0.0780052	0.00627982	0.0160171	121.572	121.016	153.087	142.081	144.837	177.335	167.793	132.238	230.018	121.495	182.698	160.324	155.068	150.898	150.195	173.902	161.715	203.239	140.605	139.439	186.216	114.871	176.57	144.884	134.117	117.813	134.783	148.719	132.515	136.652	169.49	164.83	150.186	153.523	141.289
ENSDARG00000003061	50	Cd276	ENSMUSG00000035914	102657	791140	cd276	CD276 molecule [Source:ZFIN;Acc:ZDB-GENE-070112-452]	1	1	307.522	0.169148	0.159622	0.250175	0.356417	492.991	478.869	164.631	299.725	186.886	139.719	230.716	222.401	202.957	185.44	284.196	312.633	456.923	213.578	288.778	123.181	161.715	120.438	443.493	441.803	563.573	197.476	210.202	184.882	783.654	622.293	631.639	118.832	242.043	121.545	178.47	163.471	184.268	493.964	438.847
ENSDARG00000003068	45.6621	Gorasp1	ENSMUSG00000032513	74498	492770	gorasp1a	golgi reassembly stacking protein 1a [Source:ZFIN;Acc:ZDB-GENE-030826-23]	1	1	113.996	-0.130293	0.158351	0.372771	0.487838	142.632	157.024	80.308	129.027	126.148	150.466	167.793	60.1083	81.183	140.679	101.499	104.211	114.419	102.146	113.034	128.615	132.984	101.62	117.067	87.3331	52.2192	99.3831	93.69	134.217	133.627	153.559	116.381	125.948	109.528	113.305	123.096	113.512	129.213	152.027	53.1669
ENSDARG00000003069	70.5664	Btbd7	ENSMUSG00000041702	238386	568372	btbd7	BTB (POZ) domain containing 7 [Source:ZFIN;Acc:ZDB-GENE-030131-4477]	1	1	19.6496	-1.44386	0.273801	8.93029e-09	7.85923e-08	15.3162	10.394	11.5443	6.02462	4.67215	59.1118	20.9742	30.0542	27.061	51.1558	10.1499	40.0811	13.5496	37.144	35.6134	26.2665	34.4774	20.7003	13.6269	14.6778	12.8085	21.9417	1.20115	6.222	9.78955	12.5868	13.4286	10.6736	7.43709	10.3004	27.313	22.0907	28.8387	9.22133	15.5682
ENSDARG00000003077	45	Gpx1	ENSMUSG00000063856	14775	794084	gpx9	glutathione peroxidase 9 [Source:ZFIN;Acc:ZDB-GENE-130603-13]	1	1	0.145654	-0.0662189	0.899041	0.727284	NA	0	0	0	0	0	0	5.24354	0	0	0	0	0	0	0	0	0	0	0	0	0	0	0	0	0	0	0	0	0	0	0	0	0	0	0	0
ENSDARG00000003081	45.5577	Mybph	ENSMUSG00000042451	53311	321053	mybphb	myosin binding protein Hb [Source:ZFIN;Acc:ZDB-GENE-030131-9794]	1	1	584.103	-1.2506	0.268932	2.0437e-07	1.41954e-06	217.937	121.388	525.014	220.903	1224.1	1037.14	723.609	1388.5	845.656	601.081	517.643	585.184	268.734	1295.4	624.782	421.17	416.192	1846.09	141.843	332.453	607.91	314.928	443.226	447.095	148.312	173.698	146.222	397.769	402.955	449.098	1050.62	1123.23	991.379	319.008	326.345
ENSDARG00000003084	55.4795	Spire2	ENSMUSG00000010154	234857	492470	spire2	spire-type actin nucleation factor 2 [Source:NCBI gene;Acc:492470]	1	1	0.873466	0.0584913	0.630845	0.838484	NA	0.319088	3.34094	0.501925	0.502051	0	0	0	0	0	6.39448	0	0	0	0	0	0.905742	0	0	0.619404	2.93557	0	3.87207	0	0	3.42634	3.52431	2.98412	0	0	0	0.374151	0	0	1.74458	0
ENSDARG00000003085	69.2857	Stambpl1	ENSMUSG00000024776	76630	570542	stambpl1	STAM binding protein-like 1 [Source:ZFIN;Acc:ZDB-GENE-100215-4]	1	1	24.8192	0.881002	0.3339	0.000820865	0.00266398	53.9258	72.7583	14.0539	29.119	9.3443	5.3738	20.9742	6.01083	6.76525	12.789	30.4496	64.1298	18.0661	17.0243	17.0325	13.5861	9.85069	5.64554	20.4403	30.0896	9.85268	11.6162	27.6265	18.666	98.8745	62.4306	74.6031	8.53886	30.4245	7.55364	10.8504	5.09785	6.74153	16.4489	26.7303
ENSDARG00000003087	54.9199	Ubxn6	ENSMUSG00000019578	66530	554960	ubxn6	UBX domain protein 6 [Source:ZFIN;Acc:ZDB-GENE-030131-5680]	1	1	88.4133	0.862202	0.140263	6.28128e-11	7.81557e-10	122.849	127.327	130.501	92.8795	70.0823	69.8594	41.9483	60.1083	87.9482	172.651	91.3488	88.1785	98.611	85.8956	89.0334	77.8938	73.8802	57.3963	52.0299	59.4452	35.4696	143.267	62.46	145.773	121.88	104.722	105.936	130.218	114.261	136.652	55.0001	62.8735	64.7935	58.0695	44.061
ENSDARG00000003090	NA	NA	NA	NA	58121	or103-4	odorant receptor, family C, subfamily 103, member 4 [Source:ZFIN;Acc:ZDB-GENE-000329-12]	1	1	0	0	1.0283	NA	NA	0	0	0	0	0	0	0	0	0	0	0	0	0	0	0	0	0	0	0	0	0	0	0	0	0	0	0	0	0	0	0	0	0	0	0
ENSDARG00000003091	42.8875	Ocln	ENSMUSG00000021638	18260	494075	oclnb	occludin b [Source:ZFIN;Acc:ZDB-GENE-041212-43]	1	1	0.265906	-0.0233417	0.826363	0.919762	NA	0	0	0	0	4.67215	0	0	0	0	0	0	0	0	0	2.32261	0	0	0	0	0	0	0	0	0	0	0.503473	0	0.711572	0.676099	0.686694	0	0	0	0	0
ENSDARG00000003098	62.7464	Kdm5b	ENSMUSG00000042207	75605	415256	kdm5bb	lysine (K)-specific demethylase 5Bb [Source:NCBI gene;Acc:415256]	1	1	427.201	-0.383157	0.0782707	5.62119e-07	3.5977e-06	342.062	355.625	381.965	316.292	532.625	440.652	314.613	534.964	351.793	383.669	527.793	585.184	395.95	513.052	460.651	422.982	432.609	539.149	462.695	457.949	623.674	347.196	311.099	383.986	372.492	328.264	347.153	337.997	373.207	336.48	442.246	452.349	474.154	443.122	521.682
ENSDARG00000003109	57.1429	Rcan1	ENSMUSG00000022951	54720	445222	rcan1a	regulator of calcineurin 1a [Source:ZFIN;Acc:ZDB-GENE-040801-135]	1	1	1969.2	-0.345673	0.211957	0.0599019	0.110801	2361.89	2597.77	579.724	950.383	2331.4	816.818	776.044	324.585	575.046	978.355	649.592	929.882	1188.6	831.098	826.075	726.405	1104.1	549.499	6330.31	5747.84	6257.44	937.041	604.18	607.978	2779.25	2572.24	2959.75	383.537	1171	390.729	912.928	943.102	1007.48	5311.24	6340.67
ENSDARG00000003113	62.7072	Ada	ENSMUSG00000017697	11486	436919	ada	adenosine deaminase [Source:NCBI gene;Acc:436919]	1	1	205.301	0.106133	0.112728	0.326777	0.440601	271.225	245.745	162.624	116.476	70.0823	139.719	131.089	180.325	202.957	172.651	91.3488	224.454	194.211	171.791	191.228	105.066	119.029	143.02	424.292	428.593	363.564	110.999	152.546	146.661	253.06	286.98	296.92	114.563	166.996	107.124	104.014	117.251	153.557	505.678	369.525
ENSDARG00000003127	51.1041	4833439L19Rik	ENSMUSG00000025871	97820	664766	zgc:123105	Danio rerio zgc:123105 (zgc:123105), transcript variant 2, mRNA. [Source:RefSeq mRNA;Acc:NM_001365567]	1	1	479.466	-0.317166	0.0725516	8.49456e-06	4.34551e-05	293.242	305.882	532.543	388.086	686.806	548.128	597.764	450.812	426.211	434.825	619.142	288.584	425.307	491.385	429.683	573.335	586.937	551.381	466.411	581.242	593.131	385.916	470.852	517.315	265.786	339.341	314.328	437.617	494.228	425.751	575.444	586.592	561.794	573.218	509.639
ENSDARG00000003132	77.5934	Apip	ENSMUSG00000010911	56369	447941	apip	APAF1 interacting protein [Source:NCBI gene;Acc:447941]	1	1	55.1877	-0.42944	0.482011	0.150985	0.237709	0	0.371216	0	0	46.7215	64.4856	57.679	90.1625	148.835	51.1558	40.5995	48.0973	69.2536	60.359	59.6137	74.2709	66.4922	79.0376	60.0822	69.7197	80.792	33.5579	55.2531	55.998	44.053	38.2639	39.7883	49.0985	47.3269	52.8755	65.1022	64.9126	67.4153	75.5152	66.6789
ENSDARG00000003142	73.9425	Dach1	ENSMUSG00000055639	13134	692255	dachc	dachshund c [Source:ZFIN;Acc:ZDB-GENE-020402-5]	1	1	150.135	0.278578	0.151202	0.0469325	0.0901725	219.213	240.548	193.241	155.134	154.181	96.7284	31.4613	186.336	121.774	95.9172	172.548	184.373	88.8252	112.98	150.195	142.202	148.581	120.438	144.941	91.0026	113.306	170.371	134.529	164.439	376.898	157.084	301.396	145.161	151.446	129.099	122.347	117.59	119.1	117.884	117.202
ENSDARG00000003144	56.1856	Pxmp2	ENSMUSG00000029499	19301	447868	pxmp2	peroxisomal membrane protein 2 [Source:ZFIN;Acc:ZDB-GENE-040912-184]	1	1	47.0921	0.00449565	0.168076	0.976674	0.984772	48.8204	61.2506	37.6444	59.7441	28.0329	53.738	104.871	36.065	6.76525	0	40.5995	32.0649	31.6158	29.4057	44.1296	31.701	35.2983	46.1052	46.4553	60.913	85.7183	33.5579	61.2588	43.554	73.4216	59.9133	58.6877	36.2902	50.7074	36.3948	41.1566	52.6778	43.4454	60.0633	56.398
ENSDARG00000003146	NA	NA	NA	NA	567924	si:dkey-27m7.4	si:dkey-27m7.4 [Source:ZFIN;Acc:ZDB-GENE-090313-297]	1	1	0.0416591	-0.0580319	0.897375	0.759562	NA	0	0	0	0	0	0	0	0	0	0	0	0	0	0	0	0	0	0	0	0	0	0	0	0	0	0	0	0	0	0	0	0	0.374529	0	0.881219
ENSDARG00000003151	99.3865	Skp1	ENSMUSG00000036309	21402	393716	skp1	S-phase kinase-associated protein 1 [Source:ZFIN;Acc:ZDB-GENE-040426-1707]	1	1	2281.39	-0.0867728	0.0966315	0.354853	0.469426	1666.91	1754.37	2326.93	2261.74	2616.4	1939.94	2249.48	2290.13	2462.55	2199.7	2415.67	3046.17	2344.84	2265.01	2177.06	2619.41	2532.45	2766.31	1687.88	2095.26	3502.63	1716.62	2957.24	2249.7	1672.06	1814.52	1827.28	2273.47	2097.94	2286.01	2494.09	2518.68	2131.07	2321.53	2291.17
ENSDARG00000003153	97.3684	Nudt21	ENSMUSG00000031754	68219	394092	nudt21	nudix hydrolase 21 [Source:NCBI gene;Acc:394092]	1	1	145.382	-0.549061	0.128141	5.41477e-06	2.87421e-05	135.612	122.872	110.424	142.081	177.542	155.84	173.037	246.444	175.896	166.256	40.5995	144.292	156.573	164.053	147.099	153.976	170.745	187.244	98.4852	99.0754	208.877	80.0228	129.725	150.217	130.691	149.531	149.703	120.967	123.05	96.8239	180.715	178.425	188.763	117.884	138.939
ENSDARG00000003157	33.6111	Nfkbil1	ENSMUSG00000042419	18038	101887110	nfkbil1	nuclear factor of kappa light polypeptide gene enhancer in B-cells inhibitor-like 1 [Source:ZFIN;Acc:ZDB-GENE-040116-7]	1	1	27.7281	0.466253	0.160605	0.00151345	0.00459075	26.8034	30.8109	35.6367	37.1518	18.6886	26.869	20.9742	48.0866	33.8262	25.5779	30.4496	24.0487	26.3465	23.9889	36.3876	24.455	27.0894	30.1095	15.4851	12.4762	10.8379	37.43	33.6323	43.554	24.9634	27.1875	27.8518	44.1175	37.8615	38.4549	21.3266	27.8682	29.5878	20.6857	7.3435
ENSDARG00000003165	72.5247	Nr2f6	ENSMUSG00000002393	13864	406522	nr2f6b	nuclear receptor subfamily 2, group F, member 6b [Source:ZFIN;Acc:ZDB-GENE-040426-2351]	1	1	213.687	0.359407	0.185782	0.0303037	0.0622866	85.5155	87.9782	551.616	234.458	443.854	510.511	146.819	90.1625	135.305	159.862	91.3488	160.324	149.046	188.042	136.26	276.251	193.73	304.859	84.8583	67.5181	51.2339	385.916	247.438	486.205	89.5744	90.6251	104.942	425.52	300.188	371.502	278.368	283.101	270.785	91.2164	60.2167
ENSDARG00000003167	91.7178	Mlst8	ENSMUSG00000024142	56716	792689	mlst8	MTOR associated protein, LST8 homolog (S. cerevisiae) [Source:NCBI gene;Acc:792689]	1	1	193.184	0.337452	0.0821828	2.61962e-05	0.000121305	183.795	216.048	215.828	209.355	140.165	231.073	146.819	144.26	155.601	185.44	405.995	200.406	203.997	199.649	192.002	188.394	187.984	202.298	136.269	153.383	161.584	205.22	234.225	240.88	175.722	187.292	171.09	255.454	204.858	256.137	173.606	160.072	184.268	162.246	150.982
ENSDARG00000003169	72.6544	Magi1	ENSMUSG00000045095	14924	474349	magi1b	membrane associated guanylate kinase, WW and PDZ domain containing 1b [Source:ZFIN;Acc:ZDB-GENE-030131-5110]	2	1	207.018	0.464267	0.115997	2.65391e-05	0.000122761	287.817	324.443	186.716	309.766	210.247	177.335	104.871	162.292	189.427	166.256	223.297	200.406	232.602	205.066	202.067	130.427	181.417	124.202	158.567	165.86	159.613	252.975	188.581	215.992	379.345	380.122	390.423	171.489	215.676	200.515	148.164	153.955	168.538	206.857	137.764
ENSDARG00000003175	59.0778	Stx5a	ENSMUSG00000010110	56389	323105	stx5al	syntaxin 5A, like [Source:ZFIN;Acc:ZDB-GENE-030131-1825]	1	1	121.219	0.160814	0.106519	0.117262	0.192743	118.062	140.691	125.983	145.093	98.1152	161.214	125.845	78.1408	60.8872	127.89	81.199	200.406	125.71	105.241	117.679	115.935	110.82	135.493	84.2389	92.4704	158.628	99.3831	150.144	149.328	155.164	122.847	126.825	132.352	124.402	131.159	111.497	128.126	107.49	99.9393	106.921
ENSDARG00000003181	41.4474	Sult2a7	ENSMUSG00000094156	638251	402915	sult1st4	sulfotransferase family 1, cytosolic sulfotransferase 4 [Source:ZFIN;Acc:ZDB-GENE-040426-2054]	80	1	0.0864056	-0.0192227	0.89223	0.918984	NA	0	0	0	1.0041	0	0	0	0	0	0	0	0	0	0	0	0	0	0.940923	0	0	0	0	0	0	0.489478	0	0	0	0.676099	0	0	0	0	0	0
ENSDARG00000003189	7.85498	Gm21972	ENSMUSG00000094638	NA	554967	psmd1	proteasome 26S subunit, non-ATPase 1 [Source:ZFIN;Acc:ZDB-GENE-040426-810]	1	1	926.532	0.468403	0.113231	1.47004e-05	7.15884e-05	1085.86	1103.63	1010.38	1436.87	626.068	757.706	912.376	919.657	554.75	1080.67	507.493	753.525	893.521	811.752	905.044	624.056	738.802	642.651	820.71	770.587	1113.35	876.378	1251.6	1110.18	1431.72	1447.48	1427.9	881.637	985.752	918.797	806.669	796.624	721.343	923.878	864.476
ENSDARG00000003193	35.5972	Rassf7	ENSMUSG00000038618	66985	368288	rassf7b	Ras association domain family member 7b [Source:ZFIN;Acc:ZDB-GENE-030429-1]	1	1	2.90568	0.0285072	0.48133	0.918314	0.945125	7.65811	5.19702	0.501925	0.502051	0	0	5.24354	0	0	12.789	10.1499	16.0324	3.76378	0.773834	5.41942	0	0.820891	0	0.619404	0.733892	0.985268	1.29069	1.20115	1.77771	4.4053	11.5799	6.4656	0.711572	0	0	0	1.01957	0.374529	2.24303	0.881219
ENSDARG00000003197	NA	NA	NA	NA	110437968	wdr21	WD repeat domain 21 [Source:ZFIN;Acc:ZDB-GENE-040109-2]	1	1	24.0948	-2.05405	0.286719	4.65017e-14	9.20989e-13	4.78632	2.59851	8.53273	4.51846	60.738	42.9904	5.24354	18.0325	20.2957	51.1558	10.1499	0	17.3134	10.0598	38.7102	42.5699	27.9103	37.6369	43.3583	44.7674	68.9687	5.16276	8.40807	9.77743	2.44739	3.02084	0.497354	4.26943	11.4937	9.61372	35.5443	34.3255	31.4605	61.8078	44.3547
ENSDARG00000003200	47.8331	Foxm1	ENSMUSG00000001517	14235	394072	foxm1	forkhead box M1 [Source:ZFIN;Acc:ZDB-GENE-040426-1275]	1	1	32.7378	-0.377374	0.25991	0.0754139	0.134006	40.2051	41.9474	9.53658	11.5472	9.3443	21.4952	20.9742	12.0217	54.122	31.9724	30.4496	24.0487	32.3685	18.572	42.5812	18.1148	7.38802	11.2911	109.634	88.8009	32.5138	7.74414	10.8104	9.77743	55.311	66.4584	57.1957	4.26943	11.4937	4.12017	10.1021	14.274	10.1123	71.7768	99.5778
ENSDARG00000003203	60.3272	Rhcg	ENSMUSG00000030549	56315	100038797	rhcga	Rh family, C glycoprotein a [Source:ZFIN;Acc:ZDB-GENE-070424-81]	1	1	1.99393	0.613909	0.798284	0.0952654	0.162268	13.0826	11.5077	6.0231	2.51026	0	0	0	0	0	0	0	0	0.752756	0	0	0.905742	0	0	0.619404	0	0	0	1.20115	0	16.1528	4.53126	12.9312	0	0	0	0	0	0	0	0.58748
ENSDARG00000003205	55.7453	Ngly1	ENSMUSG00000021785	59007	553627	ngly1	N-glycanase 1 [Source:NCBI gene;Acc:553627]	1	1	112.314	-0.25732	0.0977525	0.00656361	0.0166583	105.937	112.85	91.8523	92.8795	98.1152	118.224	78.6531	162.292	40.5915	134.284	91.3488	144.292	115.924	103.694	98.3238	108.689	105.074	126.084	131.933	118.157	205.921	85.1855	96.0923	99.552	107.196	102.708	112.402	91.7928	111.556	78.2832	108.878	118.61	110.861	131.591	155.388
ENSDARG00000003206	37.2385	Chchd6	ENSMUSG00000030086	66098	449542	chchd6a	coiled-coil-helix-coiled-coil-helix domain containing 6a [Source:NCBI gene;Acc:449542]	1	1	425.395	-0.245893	0.127791	0.0422551	0.0826196	237.401	283.609	403.548	437.789	322.378	451.399	388.022	925.668	230.018	422.036	517.643	432.876	386.164	482.872	418.844	572.429	431.789	478.93	358.635	403.641	581.308	351.068	562.14	371.542	243.27	291.511	257.132	441.175	359.685	442.231	514.083	540.372	477.525	502.438	403.892
ENSDARG00000003207	47.5124	Mterf3	ENSMUSG00000021519	66410	436888	mterf3	mitochondrial transcription termination factor 3 [Source:ZFIN;Acc:ZDB-GENE-040718-359]	1	1	52.1033	-0.0747958	0.183212	0.649992	0.739729	31.9088	28.9548	74.7869	48.1969	60.738	112.85	57.679	36.065	74.4177	51.1558	10.1499	64.1298	44.4126	52.6207	70.4525	61.5905	69.7757	92.2105	12.3881	21.2829	35.4696	30.9766	80.4773	87.9969	27.9002	26.1806	27.8518	91.7928	41.242	75.5364	70.3403	66.272	74.1568	31.4024	16.7432
ENSDARG00000003208	51.8732	Pomk	ENSMUSG00000037251	74653	492773	pomk	protein O-mannose kinase [Source:NCBI gene;Acc:492773]	1	1	67.098	0.117555	0.0989395	0.220136	0.320863	44.6723	54.1975	77.2965	70.2872	79.4266	80.607	99.6273	78.1408	81.183	31.9724	20.2997	72.146	64.737	60.359	68.9041	65.2134	58.2832	71.5102	73.7091	67.5181	49.2634	68.4066	87.6842	83.5526	42.5846	45.816	41.7777	98.9085	79.1036	75.5364	76.3267	73.7489	79.0257	65.297	66.6789
ENSDARG00000003210	55.102	Ano2	ENSMUSG00000038115	243634	NA	ano2a	anoctamin 2a [Source:ZFIN;Acc:ZDB-GENE-091204-400]	1	1	0.229034	0.00304852	0.671389	0.991368	NA	1.27635	0.742432	0.501925	0.502051	0	0	0	0	0	0	0	0	0	0	0	0	0	0.940923	0	0.733892	0.985268	0	0	0.888857	0.489478	0	0.497354	0	0	0.686694	0	0	0	0	0
ENSDARG00000003213	80.5075	Naa15	ENSMUSG00000063273	74838	323672	naa15a	N(alpha)-acetyltransferase 15, NatA auxiliary subunit a [Source:ZFIN;Acc:ZDB-GENE-030131-2392]	1	1	429.76	-0.178028	0.104033	0.0762624	0.135291	415.771	395.716	379.455	492.512	448.527	671.725	529.598	426.769	324.732	268.568	162.398	472.957	387.669	383.822	408.779	365.014	393.207	436.588	390.844	451.344	628.601	487.881	355.541	389.319	468.43	450.105	429.714	397.769	385.376	395.536	507.722	475.119	483.143	414.96	483.789
ENSDARG00000003216	66.4688	Anxa2	ENSMUSG00000032231	12306	325557	anxa2a	annexin A2a [Source:ZFIN;Acc:ZDB-GENE-030131-4282]	1	1	11709.8	0.163616	0.185037	0.324255	0.437993	14202.6	14727.6	4837.56	15192.6	7751.1	5535.02	5605.35	8246.86	10946.2	24120	10241.2	9266.76	19280.3	11501.5	12015.6	4708.95	9612.63	4730.96	11844.2	16194.1	20040.3	7149.13	9144.38	7373.96	25244.8	23068.6	25068.6	5095.57	7398.55	4953.13	6794.95	7151.26	6365.5	13293.7	16406.8
ENSDARG00000003217	36.1873	Urb2	ENSMUSG00000031976	382038	570267	urb2	URB2 ribosome biogenesis homolog [Source:ZFIN;Acc:ZDB-GENE-030131-2621]	1	1	197.224	-0.34746	0.0897675	6.85105e-05	0.000288474	175.817	182.638	176.678	149.611	252.296	193.457	204.498	174.314	135.305	89.5227	101.499	240.487	164.101	132.326	154.066	165.751	182.238	214.53	351.202	312.638	292.625	175.534	138.133	147.55	222.712	193.837	187.502	129.506	171.729	133.219	184.83	208.332	203.369	268.166	364.825
ENSDARG00000003219	34.9892	Bin2	ENSMUSG00000098112	668218	492780	bin2a	bridging integrator 2a [Source:ZFIN;Acc:ZDB-GENE-041114-126]	1	1	31.4941	0.13062	0.681742	NA	NA	0.319088	0.371216	0.501925	0.502051	0	0	0	0	0	0	10.1499	0	1.50551	0.773834	0	0.905742	1.64178	0.940923	0.619404	0	0	1.29069	1.20115	0.888857	0.489478	1.00695	0.497354	0	0.676099	0.686694	0	0	0	0	1108.57
ENSDARG00000003229	38.9952	Gdf9	ENSMUSG00000018238	14566	497643	gdf9	growth differentiation factor 9 [Source:ZFIN;Acc:ZDB-GENE-050221-7]	1	1	0.697996	-0.0305314	0.775431	0.904938	NA	0	0	0	0	0	0	0	0	20.2957	0	0	0	0	0	0.774203	0	0.820891	0	0	0	0	0	0	1.77771	0.489478	0	0	0	0.676099	0	0	0	0	0	0.29374
ENSDARG00000003235	64.1667	Nup88	ENSMUSG00000040667	19069	321744	nup88	nucleoporin 88 [Source:ZFIN;Acc:ZDB-GENE-050522-297]	1	1	229.877	-0.282388	0.0952315	0.00222815	0.00646784	206.45	200.457	195.249	212.87	252.296	257.942	251.69	252.455	169.131	268.568	81.199	304.617	227.332	235.246	229.164	226.436	231.491	248.404	218.03	250.991	380.313	163.918	206.598	228.436	222.223	201.893	212.867	197.817	202.154	186.094	263.028	247.416	236.328	210.097	307.252
ENSDARG00000003244	NA	NA	NA	NA	100170660	gbp3	guanylate binding protein 3 [Source:ZFIN;Acc:ZDB-GENE-070912-176]	1	1	172.783	0.00147518	0.100555	0.987913	0.992233	208.364	193.032	193.241	150.113	210.247	155.84	225.472	90.1625	182.662	204.623	324.796	152.308	230.343	215.126	195.099	212.849	146.119	158.075	115.829	129.165	59.1161	151.011	198.19	170.661	191.386	216.493	205.407	187.143	158.207	164.807	161.633	174.007	174.156	105.173	108.096
ENSDARG00000003250	69.4899	Pik3cd	ENSMUSG00000039936	18707	394174	pik3cd	phosphatidylinositol-4,5-bisphosphate 3-kinase, catalytic subunit delta [Source:ZFIN;Acc:ZDB-GENE-040426-1128]	1	1	25.0818	0.568917	0.297251	0.0150455	0.0340445	41.8005	29.3261	40.6559	10.5431	18.6886	37.6166	26.2177	0	0	44.7614	20.2997	16.0324	21.0772	20.8935	35.6134	16.3034	11.4925	16.9366	49.5523	29.3557	8.86741	20.651	18.0173	42.6651	30.3476	30.2084	33.8201	32.0207	27.7201	31.5879	18.7075	13.5943	16.1048	13.2089	41.4173
ENSDARG00000003251	36.0656	Zbtb22	ENSMUSG00000051390	81630	64809	zbtb22b	zinc finger and BTB domain containing 22b [Source:ZFIN;Acc:ZDB-GENE-010110-4]	1	1	11.8525	-0.990044	0.431348	0.00181012	0.00538768	7.33902	8.16675	6.52503	4.51846	9.3443	53.738	0	30.0542	13.5305	31.9724	20.2997	8.01622	15.8079	21.6674	25.5487	11.7746	19.7014	7.52739	6.81344	4.40335	1.97054	11.6162	0	8.88857	4.89478	5.03473	4.47618	11.3851	0.676099	10.9871	14.966	14.274	17.6029	8.72288	1.76244
ENSDARG00000003257	NA	NA	NA	NA	492776	zgc:101559	zgc:101559 [Source:ZFIN;Acc:ZDB-GENE-041114-122]	1	1	42.8715	0.172796	0.138907	0.185506	0.28001	38.2905	41.9474	44.1694	38.1559	23.3608	21.4952	36.7048	84.1516	94.7135	31.9724	101.499	32.0649	49.6819	66.5497	55.7426	29.8895	43.5072	53.6326	30.9702	22.0168	18.7201	46.4648	49.2473	44.4429	32.795	37.257	29.3439	60.4836	39.8898	51.5021	41.9049	41.4625	35.9548	28.6609	24.9679
ENSDARG00000003259	63.7255	Lox	ENSMUSG00000024529	16948	404621	loxa	lysyl oxidase a [Source:ZFIN;Acc:ZDB-GENE-040426-2398]	1	1	142.321	0.124478	0.271126	0.566574	0.66908	202.94	260.222	28.1078	58.238	56.0658	32.2428	36.7048	6.01083	236.784	159.862	91.3488	152.308	197.975	61.9067	152.518	40.7584	50.0743	11.2911	436.06	193.014	447.312	23.2324	62.46	37.332	196.77	361.997	284.984	9.25043	73.6948	8.92703	32.177	35.0052	27.3406	427.67	309.896
ENSDARG00000003269	87.7574	Clcn3	ENSMUSG00000004319	12725	559340	clcn3	chloride channel 3 [Source:ZFIN;Acc:ZDB-GENE-030131-1699]	1	1	221.181	0.264379	0.0723801	0.000200672	0.000758822	262.29	252.427	258.491	227.931	140.165	177.335	204.498	210.379	250.314	242.99	223.297	184.373	205.502	201.197	201.293	191.112	205.223	219.235	220.508	259.064	185.23	274.917	198.19	225.77	299.56	251.736	286.476	234.107	231.902	208.755	202.041	182.503	175.28	213.088	227.942
ENSDARG00000003270	76.4543	Dhps	ENSMUSG00000060038	330817	406329	dhps	deoxyhypusine synthase [Source:ZFIN;Acc:ZDB-GENE-040426-2001]	1	1	225.916	0.138431	0.0761157	0.0638561	0.116735	171.988	176.699	306.174	259.561	303.69	220.326	241.203	222.401	189.427	147.073	243.597	184.373	194.964	190.363	192.777	274.44	238.058	228.644	194.493	162.924	269.963	225.871	282.271	311.989	171.807	203.403	188.497	266.839	263.003	260.944	241.327	249.795	246.815	221.81	191.518
ENSDARG00000003281	44.5283	Pik3ip1	ENSMUSG00000034614	NA	386643	pik3ip1	phosphoinositide-3-kinase interacting protein 1 [Source:NCBI gene;Acc:386643]	1	1	972.306	1.25577	0.195556	9.79428e-12	1.39841e-10	455.338	425.785	3023.6	1182.33	770.905	1144.62	655.443	1268.29	899.778	735.365	608.992	625.265	980.841	1088.01	1073.82	598.696	581.191	580.55	268.821	340.526	539.927	1457.19	3186.66	1686.16	418.993	651.997	422.253	2166.74	1119.62	2356.74	887.111	940.043	774.526	374.835	356.6
ENSDARG00000003287	77.9621	Wdr12	ENSMUSG00000026019	57750	321652	wdr12	WD repeat domain 12 [Source:NCBI gene;Acc:321652]	1	1	104.45	-0.361655	0.106199	0.00039679	0.0014006	87.111	92.0616	90.8485	99.9082	84.0987	166.588	94.3838	150.271	67.6525	51.1558	111.649	120.243	95.6	116.075	83.614	110.501	98.5069	106.324	110.254	119.624	156.658	103.255	78.075	81.7749	113.559	105.729	97.4813	79.696	87.2168	75.5364	109.626	121.329	120.598	99.6901	136.883
ENSDARG00000003290	51.0763	Dab1	ENSMUSG00000028519	13131	678641	dab1b	DAB adaptor protein 1b [Source:ZFIN;Acc:ZDB-GENE-060421-7958]	1	1	0.0547371	0	0.891774	1	NA	0	0	0	0	0	0	0	0	0	0	0	0	0	0	0	0	0	0	0	0	1.97054	0	0	0	0	0	0	0	0	0	0	0	0	0	0
ENSDARG00000003293	77.7056	Sox9	ENSMUSG00000000567	20682	60641	sox9a	SRY-box transcription factor 9a [Source:ZFIN;Acc:ZDB-GENE-001103-1]	1	1	21.1443	0.0494938	0.255968	0.81327	0.870058	52.9686	49.0005	13.0501	17.0697	28.0329	0	31.4613	42.0758	6.76525	19.1834	0	32.0649	32.3685	21.6674	39.4844	7.24594	18.0596	5.64554	13.0075	9.54059	8.86741	30.9766	6.00577	14.2217	55.311	37.257	42.2751	12.8083	15.5503	22.6609	23.1973	14.274	9.36323	7.97521	13.2183
ENSDARG00000003303	56.4	Stc1	ENSMUSG00000014813	20855	751747	stc1	stanniocalcin 1 [Source:ZFIN;Acc:ZDB-GENE-060825-79]	1	1	5.01378	-1.30616	0.882026	0.00703587	0.017709	0.957263	1.48486	1.00385	0.502051	4.67215	0	5.24354	24.0433	6.76525	6.39448	0	16.0324	3.01102	4.643	3.09681	0	9.85069	0	0	27.154	0	3.87207	0	0	0	0.503473	0.497354	0.711572	2.0283	0	4.86396	3.39857	4.11982	12.7105	14.3933
ENSDARG00000003307	78.5016	Stx16	ENSMUSG00000027522	228960	562857	stx16	syntaxin 16 [Source:ZFIN;Acc:ZDB-GENE-060810-113]	1	1	110.272	-0.525007	0.105166	1.97923e-07	1.37698e-06	93.4927	96.1449	75.2888	69.2831	158.853	118.224	78.6531	84.1516	94.7135	153.467	40.5995	104.211	100.117	106.015	92.1302	110.501	102.611	113.852	181.485	175.4	220.7	73.5693	62.46	83.5526	91.5323	91.6321	93.0051	66.8878	84.5124	72.7896	115.238	127.106	75.2804	194.396	164.201
ENSDARG00000003308	83.8384	Emc2	ENSMUSG00000022337	66736	407073	emc2	ER membrane protein complex subunit 2 [Source:NCBI gene;Acc:407073]	1	1	524.738	-0.277269	0.0708815	6.90834e-05	0.000290602	404.603	394.231	417.602	490.504	467.215	574.997	534.841	595.072	547.985	524.347	497.344	497.006	611.238	528.529	528.781	491.818	527.012	537.267	663.382	646.559	810.875	360.102	586.163	394.653	433.677	433.994	433.692	408.442	440.817	403.09	553.743	575.037	493.255	744.436	668.552
ENSDARG00000003311	71.167	Pank2	ENSMUSG00000037514	74450	570866	pank2	pantothenate kinase 2 [Source:ZFIN;Acc:ZDB-GENE-070112-1952]	1	1	328.763	0.439235	0.110677	3.36865e-05	0.000152234	352.592	354.511	435.671	346.918	214.919	386.914	262.177	282.509	243.549	255.779	578.543	256.519	288.306	301.795	257.035	378.6	288.954	325.559	291.739	297.226	200.009	484.009	377.162	398.208	288.302	338.334	309.354	530.121	340.754	466.952	303.81	290.917	299.623	309.288	238.223
ENSDARG00000003313	39.0099	Eps8l1	ENSMUSG00000006154	67425	553062	eps8l1b	eps8 like 1b [Source:ZFIN;Acc:ZDB-GENE-050506-143]	1	1	60.9452	2.87996	1.41774	0.000158475	0.000614213	449.276	426.156	0	0.502051	4.67215	0	5.24354	6.01083	0	6.39448	10.1499	8.01622	0	0	0	0	0	0	0.619404	0.733892	0	1.29069	1.20115	63.9977	341.655	394.219	347.153	125.237	0	0	0.374151	0.339857	0	0.249225	0.29374
ENSDARG00000003320	79.0614	Fam91a1	ENSMUSG00000037119	210998	393413	fam91a1	family with sequence similarity 91 member A1 [Source:NCBI gene;Acc:393413]	1	1	160.24	-0.369445	0.10296	0.000195914	0.000741739	151.567	152.57	140.037	114.468	158.853	155.84	125.845	132.238	189.427	204.623	213.147	160.324	180.661	164.827	164.905	139.484	191.268	159.957	214.933	219.434	166.51	96.8017	121.316	135.106	190.407	166.65	178.053	101.755	125.078	98.884	149.286	153.955	145.692	150.034	214.136
ENSDARG00000003326	85.8131	Cacng5	ENSMUSG00000040373	140723	797409	cacng5a	calcium channel, voltage-dependent, gamma subunit 5a [Source:ZFIN;Acc:ZDB-GENE-120104-4]	1	1	4.87466	2.79095	0.967629	3.62939e-05	0.000162745	34.1424	49.7429	9.03465	19.078	0	0	0	0	0	0	0	0	0	0	0.774203	0	0	0	1.23881	0.733892	0	0	0	0.888857	28.8792	8.55904	13.9259	1.42314	2.7044	1.37339	0	0.339857	0	0.49845	1.17496
ENSDARG00000003328	20.5492	Slf2	ENSMUSG00000036097	226151	100320914	slf2	SMC5-SMC6 complex localization factor 2 [Source:ZFIN;Acc:ZDB-GENE-081107-61]	1	1	79.0134	0.184348	0.140361	0.161544	0.250911	90.94	71.2735	111.427	65.2667	70.0823	102.102	62.9225	108.195	162.366	44.7614	30.4496	56.1136	85.8142	90.5386	92.1302	62.4962	64.0295	70.5692	84.8583	72.6553	41.3812	74.86	61.2588	118.218	93.4902	81.0591	84.0528	88.2349	75.7231	89.957	72.9594	71.3699	86.5162	76.0137	64.0353
ENSDARG00000003344	47.9368	Xntrpc	ENSMUSG00000070425	102443351	562120	trpc2b	transient receptor potential cation channel subfamily C member 2b [Source:ZFIN;Acc:ZDB-GENE-050712-3]	4	1	3.9071	-0.525257	0.874863	0.127858	0.207253	1.27635	2.59851	1.00385	0.502051	0	16.1214	5.24354	6.01083	67.6525	25.5779	0	8.01622	0	0	0	0	0	0	0.619404	0.733892	0	0	0	0	0	2.51736	1.98941	0	0	0	0	0	0	0.49845	0.29374
ENSDARG00000003373	75.3769	Commd2	ENSMUSG00000036513	52245	436694	commd2	COMM domain containing 2 [Source:ZFIN;Acc:ZDB-GENE-040718-118]	1	1	129.825	-0.0428753	0.149841	0.758679	0.827811	126.359	112.107	120.462	142.583	140.165	53.738	131.089	168.303	20.2957	262.174	111.649	144.292	160.337	101.372	118.453	106.878	121.492	160.898	97.2464	132.834	222.67	110.999	128.523	127.995	128.243	138.455	148.709	128.795	103.443	107.811	125.715	126.427	119.475	140.065	134.827
ENSDARG00000003375	72.3684	Gng12	ENSMUSG00000036402	14701	406604	gng12a	guanine nucleotide binding protein (G protein), gamma 12a [Source:ZFIN;Acc:ZDB-GENE-040426-2555]	1	1	220.899	0.0884072	0.12174	0.446435	0.561404	289.093	316.276	155.597	266.087	266.313	150.466	104.871	168.303	243.549	153.467	91.3488	200.406	191.953	177.982	171.873	196.546	167.462	164.662	265.105	296.492	318.241	156.173	255.846	164.439	397.456	355.955	385.449	148.007	193.364	155.88	176.973	186.921	157.677	230.533	322.233
ENSDARG00000003380	48.8235	Paox	ENSMUSG00000025464	212503	562105	si:dkey-275b16.2	si:dkey-275b16.2 [Source:ZFIN;Acc:ZDB-GENE-090312-204]	1	1	0.017316	-0.0580231	0.897374	0.759598	NA	0	0	0	0	0	0	0	0	0	0	0	0	0	0	0	0	0	0	0	0	0	0	0	0	0	0	0	0	0	0	0.374151	0	0	0.249225	0
ENSDARG00000003381	NA	NA	NA	NA	565707	si:ch211-266g18.6	si:ch211-266g18.6 [Source:ZFIN;Acc:ZDB-GENE-131121-599]	1	1	6.7531	1.35844	0.58265	0.00093851	0.00300468	6.06267	7.42432	9.53658	8.03282	14.0165	5.3738	5.24354	0	27.061	6.39448	10.1499	24.0487	3.76378	0.773834	5.41942	0.905742	4.92534	0.940923	3.09702	5.13724	0.985268	12.9069	1.20115	12.444	0.489478	6.54515	2.98412	9.25043	12.1698	19.2274	2.99321	2.71885	1.87265	3.48915	3.81862
ENSDARG00000003382	57.2519	Cwc25	ENSMUSG00000018541	67480	406771	cwc25	CWC25 spliceosome associated protein homolog [Source:ZFIN;Acc:ZDB-GENE-040426-2817]	1	1	244.004	-0.103245	0.110829	0.332562	0.4462	198.473	169.646	253.974	185.759	200.903	279.438	204.498	294.531	311.201	268.568	416.145	392.795	299.597	288.64	322.069	273.534	254.476	324.619	149.896	182.739	225.626	171.662	307.495	253.324	166.912	168.16	145.725	302.418	201.478	262.317	253.3	258.291	252.807	225.05	166.55
ENSDARG00000003383	78.8927	Asb8	ENSMUSG00000048175	78541	327200	asb8	ankyrin repeat and SOCS box containing 8 [Source:ZFIN;Acc:ZDB-GENE-030131-5411]	1	1	156.277	-0.148232	0.0860981	0.0777993	0.137464	121.253	144.403	124.979	162.163	191.558	161.214	141.576	180.325	162.366	159.862	172.548	176.357	172.381	161.731	200.519	151.259	135.447	200.417	138.127	151.182	183.26	153.592	142.937	146.661	118.943	131.406	124.836	162.95	150.77	141.459	166.497	167.889	162.546	183.928	136.883
ENSDARG00000003395	NA	NA	NA	NA	553354	col4a3	collagen, type IV, alpha 3 [Source:ZFIN;Acc:ZDB-GENE-070802-4]	1	1	3.89795	-0.891358	1.00262	0.0354375	0.0712579	0.319088	0.371216	0.501925	0	23.3608	5.3738	5.24354	42.0758	20.2957	6.39448	0	24.0487	0	0	0	0	1.64178	0	0	0	0.985268	1.29069	0	1.77771	1.95791	0.503473	0	2.13472	0.676099	1.37339	0	0	0	0	0
ENSDARG00000003398	NA	NA	NA	NA	386772	rbpja	recombination signal binding protein for immunoglobulin kappa J region a [Source:ZFIN;Acc:ZDB-GENE-031117-1]	1	1	115.774	-0.0676416	0.100034	0.485098	0.596134	127.954	141.062	100.385	106.435	121.476	177.335	99.6273	84.1516	162.366	25.5779	111.649	128.26	99.3638	106.789	107.614	116.841	119.85	113.852	144.321	121.092	92.6152	109.709	120.115	106.663	121.39	117.309	114.889	109.582	112.232	131.845	102.517	99.9178	147.939	129.099	126.014
ENSDARG00000003399	71.4286	Fgf8	ENSMUSG00000025219	14179	30538	fgf8a	fibroblast growth factor 8a [Source:NCBI gene;Acc:30538]	1	1	4.626	-0.109472	0.368362	0.666809	0.753906	3.50997	2.2273	6.0231	3.01231	14.0165	5.3738	10.4871	0	6.76525	0	20.2997	0	4.51654	0.773834	2.32261	5.43445	0.820891	6.58646	7.43285	0.733892	0.985268	2.58138	4.80461	5.33314	5.38425	0.503473	6.4656	3.55786	4.05659	2.74678	5.23811	2.03914	4.49435	8.97211	2.9374
ENSDARG00000003403	64.2909	Tenm1	ENSMUSG00000016150	23963	563094	tenm1	teneurin transmembrane protein 1 [Source:ZFIN;Acc:ZDB-GENE-060531-26]	1	1	277.614	-1.97726	0.144383	7.01789e-44	2.26123e-41	58.3931	53.8263	168.647	61.2503	476.559	483.642	377.535	420.758	419.445	364.485	334.946	296.6	359.817	362.154	248.519	510.839	584.474	366.96	320.851	301.63	287.698	138.104	66.0634	138.662	51.8846	61.4237	58.1904	136.622	77.7514	131.159	412.688	447.591	502.618	322.248	290.215
ENSDARG00000003411	74.0831	Foxa2	ENSMUSG00000037025	15376	30126	foxa2	forkhead box A2 [Source:NCBI gene;Acc:30126]	1	1	0.0342013	0	0.891774	1	NA	0	0	0	0	0	0	0	0	0	0	0	0	0	0	0	0	0	0	0	0.733892	0	0	0	0	0	0	0.497354	0	0	0	0	0	0	0	0
ENSDARG00000003414	64.1129	Capsl	ENSMUSG00000039676	75568	550473	capslb	calcyphosine-like b [Source:ZFIN;Acc:ZDB-GENE-050417-298]	1	1	0.562966	-0.22128	0.735929	0.45018	NA	0.319088	0	0.501925	0	0	0	0	0	0	12.789	0	0	0	0	0	0	2.46267	0.940923	0	0	0	0	0	0	0.489478	0.503473	0	0.711572	0.676099	0	0.374151	0	0	0.49845	0
ENSDARG00000003420	70.3863	Chrna5	ENSMUSG00000035594	110835	550584	chrna5	cholinergic receptor, nicotinic, alpha 5 [Source:ZFIN;Acc:ZDB-GENE-050417-440]	1	1	0.553639	0.125227	0.576898	0.666677	NA	2.23361	0.371216	0.501925	0.502051	0	0	0	0	0	0	0	0	0	1.54767	0	0	0	0	1.23881	0	1.97054	2.58138	2.40231	0	0.978955	1.51042	0.497354	0	0.676099	0	0	0.339857	1.49812	0.249225	0.58748
ENSDARG00000003421	76.6063	Igf2bp2	ENSMUSG00000033581	319765	100136839	igf2bp2a	insulin-like growth factor 2 mRNA binding protein 2a [Source:ZFIN;Acc:ZDB-GENE-070912-44]	1	1	18.3922	-1.55279	0.282743	2.67412e-09	2.58526e-08	18.5071	17.4471	11.0424	4.01641	18.6886	26.869	36.7048	30.0542	40.5915	25.5779	20.2997	16.0324	17.3134	20.8935	17.0325	20.8321	36.9401	15.9957	25.3956	14.6778	8.86741	12.9069	3.60346	7.99971	13.2159	14.0972	24.8677	5.69257	6.76099	10.9871	29.9321	24.4697	14.6066	12.4613	13.8058
ENSDARG00000003429	79.0541	Rbm31y	ENSMUSG00000095365	100861987	406701	hnrnpdl	heterogeneous nuclear ribonucleoprotein D-like [Source:ZFIN;Acc:ZDB-GENE-040426-2717]	6	1	1005.48	-0.430373	0.0801949	3.92459e-08	3.11945e-07	612.968	599.143	964.7	891.141	1616.56	1391.81	917.62	1334.4	994.492	971.961	751.09	809.639	926.643	1041.58	1030.46	1181.99	1040.07	1336.11	935.3	1051.67	1313.36	822.169	1186.74	821.304	623.105	569.931	654.517	890.176	914.762	940.085	1249.66	1323.06	1278.64	1071.42	1100.35
ENSDARG00000003444	53.8462	Dhrs7	ENSMUSG00000021094	66375	751626	dhrs7	dehydrogenase/reductase (SDR family) member 7 [Source:ZFIN;Acc:ZDB-GENE-060825-21]	4	1	95.1005	0.869205	0.155244	1.71892e-09	1.71083e-08	102.427	91.3191	174.168	112.962	51.3937	80.607	62.9225	84.1516	94.7135	147.073	60.8992	56.1136	82.0504	74.2881	75.0977	69.7421	89.4771	89.3877	63.1792	69.7197	99.512	113.581	136.931	176.883	95.4481	109.254	93.9999	148.719	125.078	151.073	67.7213	87.0033	63.67	114.893	53.7544
ENSDARG00000003446	53.6232	Ippk	ENSMUSG00000021385	75678	541511	ippk	inositol 1,3,4,5,6-pentakisphosphate 2-kinase [Source:NCBI gene;Acc:541511]	1	1	88.2202	0.00667843	0.155137	0.962952	0.975514	137.846	112.107	93.86	56.2298	60.738	59.1118	78.6531	72.13	87.9482	89.5227	81.199	112.227	87.3197	75.8357	85.1624	84.234	82.0891	44.2234	110.254	113.019	92.6152	117.453	28.8277	61.3311	169.849	115.799	161.64	56.2142	75.047	57.6823	58.3675	66.272	73.0332	104.176	100.459
ENSDARG00000003449	76.1566	Pde10a	ENSMUSG00000023868	23984	394077	pde10a	phosphodiesterase 10A [Source:ZFIN;Acc:ZDB-GENE-040426-1115]	1	1	62.8306	-2.31634	0.220506	5.18476e-27	3.99745e-25	25.8461	25.6139	19.5751	10.041	93.443	37.6166	52.4354	138.249	74.4177	76.7337	121.798	152.308	89.578	125.361	90.5818	85.1398	80.4473	63.9828	118.306	74.857	55.175	30.9766	6.00577	9.77743	26.4318	16.1111	31.8306	17.7893	15.5503	11.6738	78.1975	66.272	85.3927	56.3249	103.396
ENSDARG00000003462	71.8826	Fech	ENSMUSG00000024588	14151	58215	fech	ferrochelatase [Source:ZFIN;Acc:ZDB-GENE-000928-1]	1	1	19.3099	-2.53354	0.302695	3.45146e-18	1.11209e-16	6.06267	5.19702	8.0308	3.51436	18.6886	37.6166	41.9483	54.0975	33.8262	12.789	10.1499	32.0649	9.03307	34.8225	29.4197	12.6804	28.7312	36.696	21.0597	26.4201	21.6759	5.16276	6.00577	5.33314	6.85269	6.54515	6.96295	0.711572	4.05659	6.86694	41.1566	31.2668	22.4718	21.4334	25.5554
ENSDARG00000003469	55.4598	Neurod4	ENSMUSG00000048015	11923	266958	neurod4	neuronal differentiation 4 [Source:ZFIN;Acc:ZDB-GENE-030730-1]	1	1	0.114343	0	0.891774	1	NA	0.638175	0	0	0	0	0	0	0	0	0	0	0	0	0	0	0	0	0	0	0	0.985268	0	0	0	0	0.503473	1.98941	0	0	0	0	0	0	0	0
ENSDARG00000003475	NA	NA	NA	NA	619193	sult1st5	sulfotransferase family 1, cytosolic sulfotransferase 5 [Source:ZFIN;Acc:ZDB-GENE-050809-2]	1	1	12.601	-0.382705	0.256551	0.0689555	0.124349	8.29628	8.90918	11.5443	12.0492	4.67215	16.1214	5.24354	24.0433	40.5915	19.1834	0	8.01622	23.3354	14.7028	7.74203	19.9263	15.5969	16.9366	14.2463	14.6778	0.985268	1.29069	12.0115	15.9994	8.8106	9.56599	10.9418	9.96201	10.1415	10.9871	10.4762	13.9341	20.2246	11.2151	8.81219
ENSDARG00000003486	NA	NA	NA	NA	407980	ppp1caa	protein phosphatase 1, catalytic subunit, alpha isozyme a [Source:ZFIN;Acc:ZDB-GENE-040516-3]	1	1	733.987	-0.21706	0.0747769	0.00310372	0.00867466	723.691	684.151	626.403	651.663	705.495	800.696	812.749	667.202	662.994	728.971	385.695	841.704	767.811	670.914	737.816	665.72	720.742	690.638	885.748	823.427	1201.04	508.532	761.531	616.867	776.312	725.001	749.512	566.411	662.577	567.21	716.124	739.188	753.927	954.782	889.738
ENSDARG00000003487	82.6829	Nup93	ENSMUSG00000032939	71805	30172	nup93	nucleoporin 93 [Source:NCBI gene;Acc:30172]	1	1	185.617	0.0606931	0.128173	0.617841	0.713068	201.025	190.434	160.114	241.487	84.0987	161.214	298.882	192.347	155.601	83.1282	101.499	192.389	156.573	137.742	181.938	147.636	149.402	145.843	198.209	237.047	295.58	149.72	195.788	182.216	255.507	264.323	254.645	146.584	169.025	138.712	166.123	168.909	172.658	197.386	244.685
ENSDARG00000003495	72.619	Madd	ENSMUSG00000040687	228355	100150917	madd	MAP-kinase activating death domain [Source:ZFIN;Acc:ZDB-GENE-030131-8076]	1	1	522.077	-0.122479	0.108106	0.239454	0.343455	329.618	369.36	553.624	408.168	682.134	612.613	566.303	486.877	392.384	556.32	517.643	633.282	408.747	663.176	484.651	852.303	501.564	464.816	554.366	563.629	519.236	656.961	538.117	435.54	270.192	315.174	279.513	648.242	507.75	606.351	616.6	546.829	614.977	516.893	568.68
ENSDARG00000003512	64.6875	Anks1b	ENSMUSG00000058589	77531	565408	anks1b	ankyrin repeat and sterile alpha motif domain containing 1B [Source:NCBI gene;Acc:565408]	1	1	431.333	0.032005	0.145921	0.814501	0.871028	216.341	254.654	644.974	419.213	579.347	617.987	393.266	360.65	547.985	454.008	568.393	160.324	430.576	413.227	346.843	505.404	596.788	459.171	509.769	418.318	175.378	672.449	343.53	521.759	243.27	264.827	243.703	508.774	498.285	506.094	499.117	467.303	523.966	391.782	380.393
ENSDARG00000003517	63.1206	Impa1	ENSMUSG00000027531	55980	437018	impa1	inositol monophosphatase 1 [Source:ZFIN;Acc:ZDB-GENE-040718-245]	1	1	95.1227	0.304587	0.129002	0.0125122	0.0290133	111.681	110.994	93.3581	135.052	79.4266	112.85	31.4613	84.1516	94.7135	57.5503	162.398	40.0811	87.3197	68.0974	79.7429	76.0823	77.1637	86.5649	105.918	89.5348	112.321	81.3135	106.903	109.329	127.754	154.063	165.619	71.1572	106.148	75.5364	79.6941	78.8467	69.2879	88.9734	102.809
ENSDARG00000003519	54.8023	Aprt	ENSMUSG00000006589	11821	393641	aprt	adenine phosphoribosyltransferase [Source:ZFIN;Acc:ZDB-GENE-040426-1492]	1	1	73.1825	-0.0302391	0.137966	0.815913	0.872279	94.7691	89.463	50.6944	79.3241	37.3772	37.6166	73.4096	126.227	87.9482	57.5503	40.5995	64.1298	78.2866	68.8712	70.4525	51.6273	59.1041	61.16	101.582	103.479	69.954	42.5928	44.4427	88.8857	107.685	105.226	105.936	49.81	70.3143	47.3819	56.8709	64.2329	65.5426	77.7583	105.453
ENSDARG00000003520	61.3221	Tbc1d14	ENSMUSG00000029192	100855	557744	tbc1d14	TBC1 domain family, member 14 [Source:ZFIN;Acc:ZDB-GENE-030131-6136]	1	1	129.304	0.322647	0.0943901	0.000423348	0.00148557	177.413	147.373	123.976	139.068	149.509	91.3546	57.679	114.206	121.774	153.467	213.147	136.276	134.743	143.159	131.615	94.1972	123.134	126.084	132.552	118.157	84.733	144.557	129.725	135.106	160.549	145	151.693	137.333	149.418	134.592	93.5377	107.395	111.984	92.7118	128.658
ENSDARG00000003523	NA	NA	NA	NA	555334	itln3	intelectin 3 [Source:ZFIN;Acc:ZDB-GENE-090527-4]	1	1	0.467901	0.0488805	0.620225	0.864798	NA	0.638175	0.371216	0.501925	0	0	0	0	0	0	0	0	0	0	0.773834	0.774203	0	0	0	0	2.20168	0	0	1.20115	0	4.89478	1.51042	1.49206	0	0.676099	0.686694	0	0	0.374529	0.747676	0
ENSDARG00000003526	96.2656	Psma5	ENSMUSG00000068749	26442	403011	psma5	proteasome 20S subunit alpha 5 [Source:ZFIN;Acc:ZDB-GENE-040625-96]	1	1	493.88	0.0645287	0.0854691	0.439632	0.554984	424.068	471.444	479.339	568.322	434.51	349.297	487.65	492.888	446.506	530.742	426.295	561.136	505.099	477.456	493.168	415.736	436.714	514.685	541.978	560.693	710.378	343.324	527.306	552.869	531.573	541.737	577.428	426.232	429.999	418.884	432.518	474.78	429.959	519.884	639.765
ENSDARG00000003527	75.7377	Mak16	ENSMUSG00000031578	67920	192312	mak16	MAK16 homolog (S. cerevisiae) [Source:NCBI gene;Acc:192312]	1	1	156.745	-0.00354226	0.0881452	0.967143	0.978382	176.775	141.804	173.666	154.13	121.476	177.335	120.601	180.325	182.662	102.312	71.0491	192.389	149.046	126.135	129.292	169.374	134.626	159.016	176.53	184.207	186.216	145.848	176.57	136.884	207.539	186.285	173.079	138.757	150.094	128.412	140.681	156.334	150.935	152.775	197.393
ENSDARG00000003531	72.4919	Tcea1	ENSMUSG00000033813	21399	336105	tcea1	transcription elongation factor A (SII), 1 [Source:ZFIN;Acc:ZDB-GENE-030131-8049]	1	1	211.005	-0.378041	0.0952784	4.18053e-05	0.000184635	177.732	166.676	148.57	208.853	219.591	214.952	246.447	252.455	250.314	236.596	20.2997	216.438	192.706	190.363	184.26	212.849	228.208	237.113	225.463	306.767	341.888	121.325	216.208	190.215	171.317	176.216	196.455	163.662	176.462	166.867	236.089	226.684	228.837	248.976	297.265
ENSDARG00000003533	65.2115	Col8a1	ENSMUSG00000068196	12837	562442	col8a1b	collagen, type VIII, alpha 1b [Source:ZFIN;Acc:ZDB-GENE-060503-140]	1	1	100.289	-0.0355782	0.315437	0.880126	0.918371	62.2221	96.8874	8.53273	48.1969	0	5.3738	0	0	473.567	223.807	101.499	248.503	276.261	92.0862	116.905	12.6804	28.7312	60.2191	241.568	128.431	192.127	24.5231	20.4196	18.666	71.9532	169.167	202.92	18.5009	12.1698	11.6738	26.9388	21.0711	27.7152	303.307	119.846
ENSDARG00000003544	77.2532	Adarb1	ENSMUSG00000020262	110532	558759	adarb1b	adenosine deaminase RNA specific B1b [Source:ZFIN;Acc:ZDB-GENE-030219-15]	1	1	6.84771	0.2075	0.32675	0.390682	0.506003	5.42449	5.56824	8.0308	5.02051	9.3443	5.3738	10.4871	12.0217	6.76525	6.39448	10.1499	40.0811	5.26929	6.96451	8.51624	0.905742	4.92534	0.940923	7.43285	5.87114	0	10.3255	1.20115	6.222	4.89478	7.04862	8.95237	4.981	4.73269	4.80686	5.61226	2.71885	5.61794	4.23683	5.28732
ENSDARG00000003553	NA	NA	NA	NA	100270671	gnrhr2	gonadotropin releasing hormone receptor 2 [Source:ZFIN;Acc:ZDB-GENE-090128-3]	1	1	0.431309	-0.0973829	0.643985	0.735583	NA	0.638175	2.2273	0	0	0	0	0	0	0	0	0	0	0	0.773834	0.774203	0	0	0	0	0	0.985268	0	1.20115	0	4.4053	2.01389	1.49206	0	0.676099	0	0	0.339857	0	0	0
ENSDARG00000003564	NA	NA	NA	NA	321732	dohh	deoxyhypusine hydroxylase/monooxygenase [Source:NCBI gene;Acc:321732]	1	1	217.458	-0.00293951	0.0921228	0.973849	0.982864	172.946	175.214	223.357	274.12	163.525	300.933	267.421	300.542	115.009	134.284	263.897	144.292	202.491	179.529	171.099	230.964	208.506	234.29	176.53	214.296	289.669	185.859	299.087	246.213	189.917	190.816	175.566	236.242	218.38	243.777	237.212	273.245	234.83	218.321	218.249
ENSDARG00000003570	84.6154	Hsp90b1	ENSMUSG00000020048	22027	386590	hsp90b1	heat shock protein 90, beta (grp94), member 1 [Source:ZFIN;Acc:ZDB-GENE-031002-1]	1	1	2171.7	0.216957	0.14523	0.109563	0.182068	2579.51	2476.01	1540.41	3386.84	1439.02	2197.88	1641.23	2410.34	1725.14	2794.39	1360.08	1579.2	2100.19	2518.83	2553.32	1298.83	1576.11	1481.01	2469.56	2541.47	2077.93	1834.07	1873.8	2538.58	3276.07	3338.03	3681.41	1498.57	2022.21	1852.7	1820.24	1860.37	1764.03	1585.82	2754.1
ENSDARG00000003573	95.6044	Dctn5	ENSMUSG00000030868	59288	436770	dctn5	dynactin 5 [Source:ZFIN;Acc:ZDB-GENE-040718-201]	1	1	144.773	-0.101282	0.0919601	0.257769	0.365043	149.652	171.502	113.937	177.726	196.23	139.719	167.793	126.227	175.896	76.7337	91.3488	136.276	147.54	139.29	131.615	146.73	143.656	143.02	117.067	147.512	149.761	123.906	176.57	128.884	178.17	168.663	168.603	132.352	139.276	134.592	145.17	164.151	153.182	157.51	122.49
ENSDARG00000003576	79.1936	Klhl32	ENSMUSG00000040387	212390	100009653	klhl32	kelch-like family member 32 [Source:ZFIN;Acc:ZDB-GENE-070209-47]	1	1	49.8039	0.409883	0.166668	0.00691612	0.0174381	47.225	67.5613	46.1771	62.2544	32.7051	26.869	36.7048	24.0433	40.5915	89.5227	60.8992	104.211	46.6709	51.8469	44.1296	40.7584	45.9699	45.1643	32.209	57.2436	57.1455	60.6624	34.8334	57.7757	57.7584	63.9411	67.6401	57.6373	42.5942	46.6952	26.9388	32.2864	42.6963	60.0633	37.5987
ENSDARG00000003584	43.6937	Pla2g7	ENSMUSG00000023913	27226	406470	pla2g7	phospholipase A2, group VII (platelet-activating factor acetylhydrolase, plasma) [Source:ZFIN;Acc:ZDB-GENE-040426-2248]	1	1	187.639	0.421899	0.105656	3.23966e-05	0.000146928	191.772	244.631	234.901	233.956	102.787	150.466	194.011	168.303	209.723	108.706	314.646	224.454	176.145	188.042	178.067	192.017	160.895	190.066	138.127	106.414	137.937	151.011	303.892	236.436	269.213	223.542	213.365	236.953	196.069	216.995	157.892	164.151	160.673	125.36	131.889
ENSDARG00000003592	59.5469	Surf1	ENSMUSG00000015790	20930	557970	surf1	SURF1 cytochrome c oxidase assembly factor [Source:ZFIN;Acc:ZDB-GENE-041108-2]	1	1	139.484	-0.238939	0.0885148	0.00558691	0.0144947	88.0682	99.4859	138.029	148.105	154.181	171.962	152.063	132.238	175.896	147.073	121.798	136.276	133.991	141.612	112.259	221.907	150.223	179.716	126.358	115.221	156.658	130.36	164.558	135.995	82.2322	110.764	93.5025	155.834	125.754	139.399	170.239	174.346	146.441	140.065	123.664
ENSDARG00000003599	89.33	Rpl3	ENSMUSG00000060036	27367	322571	rpl3	ribosomal protein L3 [Source:ZFIN;Acc:ZDB-GENE-030131-1291]	1	1	15714	0.0215648	0.103901	0.829926	0.882565	13293.2	12199.6	16962.1	18077.9	18683.9	18270.9	12359	15507.9	13084	15122.9	21121.9	14814	17628.8	13952.2	15619.6	17619.4	16219.2	16541.4	10122.9	13287.1	22037.5	14422.2	21680.8	15027.9	14184.1	14074.1	14039.3	16476.4	14548.3	16573.4	16405.4	17873.7	15058.3	15326.4	13667.1
ENSDARG00000003607	73.6318	Nr2f6	ENSMUSG00000002393	13864	325637	nr2f6a	nuclear receptor subfamily 2, group F, member 6a [Source:ZFIN;Acc:ZDB-GENE-030131-4362]	1	1	158.653	0.197376	0.0972427	0.0362756	0.0727085	205.492	207.51	169.149	174.714	135.492	139.719	162.55	168.303	148.835	147.073	142.098	136.276	161.843	160.957	164.131	134.956	128.88	144.902	120.784	126.963	148.775	89.0576	228.219	189.327	225.649	240.66	212.37	151.565	160.235	159.313	149.286	136.962	151.31	128.102	143.933
ENSDARG00000003615	56.8241	Slc26a3	ENSMUSG00000001225	13487	563896	slc26a3.2	solute carrier family 26 member 3, tandem duplicate 2 [Source:ZFIN;Acc:ZDB-GENE-041210-179]	1	1	2.61487	-0.314587	0.745584	0.310424	0.42291	0	0.371216	0	0	9.3443	0	0	0	20.2957	0	30.4496	24.0487	0	0	0	0	0	0	0.619404	0	1.97054	0	0	0	0.489478	2.01389	0.994707	0.711572	0.676099	0	0	1.01957	0	0.249225	0.881219
ENSDARG00000003616	94.4972	Arih1	ENSMUSG00000025234	23806	327005	arih1	ariadne ubiquitin-conjugating enzyme E2 binding protein homolog 1 (Drosophila) [Source:NCBI gene;Acc:327005]	1	1	221.823	0.464627	0.102222	2.33658e-06	1.32743e-05	265.481	273.586	302.159	229.94	158.853	241.821	199.255	222.401	263.845	230.201	192.848	176.357	204.75	232.15	241.551	202.886	197.835	192.889	202.545	155.585	73.8951	303.312	266.656	274.657	258.934	239.653	235.248	308.822	273.82	302.832	200.171	197.117	211.609	140.563	163.319
ENSDARG00000003631	62.439	Clock	ENSMUSG00000029238	12753	352927	clockb	clock circadian regulator b [Source:ZFIN;Acc:ZDB-GENE-030408-2]	1	1	99.4482	-0.135023	0.153626	0.343262	0.457868	99.8745	93.5464	110.925	73.8016	112.132	139.719	146.819	102.184	182.662	95.9172	50.7493	88.1785	105.386	120.718	123.098	119.558	124.775	95.0332	70.612	59.4452	33.4991	167.79	45.6438	102.219	75.869	79.5487	73.111	123.102	98.0344	135.966	133.198	112.153	115.355	63.3032	53.7544
ENSDARG00000003632	NA	NA	NA	NA	100136849	zgc:172270	zgc:172270 [Source:ZFIN;Acc:ZDB-GENE-080204-67]	1	1	455.564	-0.255106	0.135663	0.0456715	0.088142	247.293	275.813	383.471	538.199	897.053	338.549	639.712	438.791	284.14	166.256	588.692	497.006	306.372	380.726	369.295	698.327	545.071	589.959	404.471	399.971	619.733	549.834	449.231	447.984	184.533	242.674	282.994	532.967	482.059	500.6	566.838	605.285	572.655	523.373	421.223
ENSDARG00000003635	NA	NA	NA	NA	494083	mogat3b	monoacylglycerol O-acyltransferase 3b [Source:ZFIN;Acc:ZDB-GENE-110302-2]	1	1	18.1958	0.864151	0.278226	0.000182599	0.000696579	36.6951	33.4094	13.0501	28.6169	9.3443	10.7476	0	24.0433	13.5305	12.789	0	24.0487	9.03307	3.09534	10.8388	7.24594	14.776	9.40923	27.2538	17.6134	25.617	21.9417	15.615	21.3326	47.9688	27.691	35.3121	14.943	30.4245	10.9871	10.1021	6.79713	10.4868	15.452	27.0241
ENSDARG00000003641	68.6869	Tfg	ENSMUSG00000022757	21787	336466	tfg	trafficking from ER to golgi regulator [Source:ZFIN;Acc:ZDB-GENE-030131-8410]	1	1	514.071	-0.672238	0.128059	2.5403e-08	2.07885e-07	439.384	387.178	321.734	435.781	640.085	601.866	702.635	625.126	541.22	345.302	507.493	408.827	557.792	516.147	569.039	506.31	501.564	565.495	493.045	532.072	1030.59	238.778	524.904	356.432	477.241	409.827	469.005	330.881	364.417	339.914	648.777	652.864	541.569	592.408	696.751
ENSDARG00000003642	46.9767	Zfyve19	ENSMUSG00000068580	72008	436685	zfyve19	zinc finger, FYVE domain containing 19 [Source:ZFIN;Acc:ZDB-GENE-040718-109]	1	1	110.502	-0.225168	0.120032	0.0491676	0.093907	79.1338	74.9856	101.389	89.3652	51.3937	139.719	115.358	114.206	135.305	268.568	192.848	24.0487	144.529	115.301	127.744	120.464	110.82	133.611	97.2464	116.689	146.805	69.6973	112.908	103.996	78.8059	82.5696	78.0845	96.7738	73.0187	109.184	104.388	117.93	102.996	109.41	123.371
ENSDARG00000003655	37.7581	Tmem59l	ENSMUSG00000035964	67937	406646	tmem59l	transmembrane protein 59-like [Source:ZFIN;Acc:ZDB-GENE-040426-2651]	1	1	33.347	-1.33115	0.272931	6.80197e-08	5.17227e-07	14.0399	17.8184	12.5481	14.0574	56.0658	37.6166	15.7306	54.0975	6.76525	76.7337	30.4496	0	39.8961	38.6917	57.291	20.8321	20.5223	37.6369	65.0374	98.3415	44.337	14.1976	13.2127	9.77743	21.537	19.6354	19.8941	10.6736	10.8176	10.3004	27.6871	31.6067	38.202	115.64	56.1043
ENSDARG00000003675	56.8254	Cryl1	ENSMUSG00000021947	68631	751596	cryl1	crystallin, lambda 1 [Source:ZFIN;Acc:ZDB-GENE-060810-7]	1	1	193.629	-0.0569202	0.169533	0.713147	0.791957	156.353	178.926	149.574	253.536	154.181	118.224	162.55	390.704	412.68	172.651	162.398	144.292	189.695	167.148	166.454	265.382	219.178	293.568	102.202	107.148	192.127	160.046	330.317	172.438	128.243	158.091	167.111	253.32	162.264	248.583	210.647	225.325	215.354	143.803	116.321
ENSDARG00000003680	89.6258	Runx1t1	ENSMUSG00000006586	12395	767809	runx1t1	RUNX1 partner transcriptional co-repressor 1 [Source:ZFIN;Acc:ZDB-GENE-060929-164]	1	1	273.27	0.279641	0.146859	0.0408433	0.0803228	218.894	201.941	265.017	339.387	429.838	252.569	173.037	198.357	128.54	172.651	537.943	96.1947	237.118	263.877	181.164	228.247	252.013	234.29	333.239	441.803	309.374	348.486	210.202	367.098	189.428	212.969	180.539	350.093	277.877	352.961	261.157	255.232	243.444	390.287	353.075
ENSDARG00000003681	75.5245	Eif5	ENSMUSG00000021282	217869	322256	eif5	eukaryotic translation initiation factor 5 [Source:ZFIN;Acc:ZDB-GENE-030131-975]	1	1	1795.62	-0.607969	0.133389	1.16802e-06	7.04728e-06	1437.17	1459.25	1417.94	1470.51	2630.42	2810.5	2024.01	1707.08	1129.8	1464.34	1552.93	1539.12	1363.99	1761.25	2079.51	1572.37	1434.1	2523.56	1653.81	2126.08	3317.4	1075.14	1843.77	1245.29	1845.33	1412.75	1699.46	1174.81	1395.47	1212.02	2170.82	2337.53	2055.42	1987.32	2343.46
ENSDARG00000003684	32.652	Obsl1	ENSMUSG00000026211	98733	796577	obsl1a	obscurin like cytoskeletal adaptor 1a [Source:ZFIN;Acc:ZDB-GENE-060503-649]	1	1	1051.42	0.117391	0.152897	0.408143	0.523467	1319.75	1488.2	863.813	1593.01	1406.32	1064.01	1085.41	685.235	656.229	306.935	456.744	897.817	653.392	678.652	669.686	947.406	877.532	887.291	1641.42	1140.47	554.706	1486.87	910.474	921.745	1716.11	1766.69	1599.49	873.099	1169.65	967.553	992.248	1032.14	1028.46	1194.04	1151.17
ENSDARG00000003693	72.5	Hars2	ENSMUSG00000019143	70791	447847	hars	histidyl-tRNA synthetase [Source:ZFIN;Acc:ZDB-GENE-040912-152]	4	1	485.827	0.45834	0.0957414	7.39992e-07	4.63984e-06	628.603	618.817	476.327	740.024	327.051	451.399	382.779	492.888	466.802	454.008	253.747	400.811	443.373	406.263	425.812	406.678	362.013	426.238	366.687	387.495	610.866	468.52	613.789	624.867	785.612	681.702	649.544	552.891	508.426	541.115	420.92	427.54	381.271	423.434	421.81
ENSDARG00000003695	65.4088	Vdac3	ENSMUSG00000008892	22335	406529	vdac3	voltage-dependent anion channel 3 [Source:ZFIN;Acc:ZDB-GENE-040426-2380]	1	1	5758.62	-0.121869	0.0976463	0.198096	0.295457	2934.65	3376.58	6373.95	5992.49	8045.44	5787.58	6030.07	6942.51	6305.21	6605.5	7510.9	5627.39	6248.63	6159.72	5524.71	8696.94	6635.26	7301.56	3519.45	3647.44	6276.16	5777.13	8924.57	4980.27	2763.59	3320.4	2978.15	6649.64	6022.01	6718.62	6946.86	7203.26	6691.34	4530.66	4122.64
ENSDARG00000003697	20.4918	Gm5134	ENSMUSG00000033255	333669	556156	slc5a8l	solute carrier family 5 member 8, like [Source:NCBI gene;Acc:556156]	9	1	24.9913	1.28192	0.281373	3.17469e-07	2.13372e-06	41.4814	54.94	31.1194	43.1764	14.0165	16.1214	26.2177	18.0325	0	25.5779	10.1499	16.0324	13.5496	14.7028	8.51624	9.05742	13.9551	15.0548	4.33583	19.0812	39.4107	41.3021	55.2531	18.666	55.8005	56.389	34.3174	27.7513	49.3552	31.5879	12.347	15.9733	12.734	20.6857	17.6244
ENSDARG00000003699	64.1333	Atp7a	ENSMUSG00000033792	11977	564924	atp7a	ATPase copper transporting alpha [Source:ZFIN;Acc:ZDB-GENE-060825-45]	1	1	245.631	0.504124	0.123132	1.52419e-05	7.39917e-05	473.526	470.331	222.353	230.442	107.459	177.335	194.011	162.292	148.835	211.018	192.848	376.763	213.783	205.84	236.906	145.824	192.909	166.543	254.575	268.604	206.906	247.812	314.702	166.216	534.02	392.205	396.391	229.838	304.921	184.721	170.239	148.177	164.044	185.922	261.135
ENSDARG00000003701	NA	NA	NA	NA	81586	cldng	claudin g [Source:NCBI gene;Acc:81586]	1	1	3.59698	-1.22516	0.864917	0.00921462	0.0222561	0.319088	1.11365	0.501925	1.0041	0	0	15.7306	0	0	0	0	0	1.50551	3.09534	6.19363	2.71723	1.64178	8.46831	6.81344	12.4762	21.6759	0	2.40231	0.888857	0.978955	1.51042	0.497354	0.711572	0	0	0	0	5.61794	8.22443	8.81219
ENSDARG00000003705	NA	NA	NA	NA	503702	prnprs3	prion protein, related sequence 3 [Source:ZFIN;Acc:ZDB-GENE-041221-3]	1	1	3504.56	-0.00701444	0.0772112	0.926232	0.95022	2975.17	3606.36	3656.02	4018.42	4363.79	4336.66	2700.42	3889.01	3362.33	4220.36	3278.41	3631.35	3825.51	3411.83	3085.97	3795.06	4890.05	3742.99	2275.07	2272.86	2737.07	3988.23	3213.09	4479.84	2950.57	3417.57	2976.16	4133.52	3644.17	4346.09	3901.27	3848.54	4039.3	2332	2453.61
ENSDARG00000003706	64.4321	Ryr2	ENSMUSG00000021313	20191	568463	ryr2b	ryanodine receptor 2b (cardiac) [Source:ZFIN;Acc:ZDB-GENE-061226-3]	1	1	5515.2	-0.229604	0.155022	0.109245	0.181651	2770	3220.67	4640.3	4838.27	7807.16	9576.11	8012.13	5277.51	5750.46	3676.83	5156.13	4465.04	4285.44	5275.23	4531.41	10897.9	7103.17	5812.08	5337.4	4232.35	2313.41	7819	7370.28	4189.18	1436.13	2321.01	1800.92	8398.68	5940.21	8640.68	7589.27	7539.38	8178.22	3645.91	4267.75
ENSDARG00000003732	61.4078	Mitf	ENSMUSG00000035158	17342	30080	mitfa	melanocyte inducing transcription factor a [Source:ZFIN;Acc:ZDB-GENE-990910-11]	1	1	9.01327	-0.356022	0.352277	0.161811	0.251182	8.61537	7.79553	2.50963	3.51436	18.6886	5.3738	0	0	0	0	0	0	3.01102	3.86917	3.87102	3.62297	3.28356	4.70462	47.0747	15.4117	34.4844	1.29069	3.60346	3.55543	12.2369	6.54515	10.9418	2.13472	3.3805	2.06008	2.99321	4.75799	4.11982	17.9442	39.6549
ENSDARG00000003749	79.646	Polb	ENSMUSG00000031536	18970	554204	polb	polymerase (DNA directed), beta [Source:NCBI gene;Acc:554204]	1	1	68.0837	-0.555697	0.10884	9.51573e-08	7.07632e-07	50.0968	50.1142	41.6598	57.7359	107.459	32.2428	83.8967	108.195	60.8872	25.5779	101.499	24.0487	49.6819	57.2637	58.8395	71.5536	67.313	79.0376	88.5748	95.4059	139.908	49.0462	61.2588	45.3317	49.9267	46.823	46.7512	49.81	57.4684	48.7553	79.6941	78.8467	74.9058	96.6994	105.159
ENSDARG00000003750	63.5464	Pfas	ENSMUSG00000020899	237823	570437	pfas	phosphoribosylformylglycinamidine synthase [Source:ZFIN;Acc:ZDB-GENE-030131-4420]	1	1	74.3807	1.22706	0.116395	4.69845e-27	3.64856e-25	136.889	121.388	105.906	126.015	51.3937	53.738	62.9225	48.0866	74.4177	51.1558	91.3488	32.0649	53.4457	54.9422	77.4203	64.3077	44.3281	39.5188	28.4926	29.3557	15.7643	116.162	98.4946	137.773	124.327	126.875	114.889	126.66	107.5	135.279	45.2722	47.5799	57.6775	31.4024	21.7367
ENSDARG00000003751	65.7303	Lats1	ENSMUSG00000040021	16798	553164	lats1	large tumor suppressor kinase 1 [Source:ZFIN;Acc:ZDB-GENE-050523-2]	1	1	110.445	0.044183	0.140166	0.737267	0.81093	143.27	130.668	92.3542	117.982	107.459	123.597	110.114	96.1733	108.244	31.9724	213.147	184.373	103.128	142.385	122.324	120.464	116.566	92.2105	97.2464	74.857	45.3223	167.79	80.4773	88.8857	147.333	93.1425	119.862	113.14	118.317	125.665	107.007	102.637	113.482	64.5493	78.1348
ENSDARG00000003754	55.9242	Tspan2	ENSMUSG00000027858	70747	378854	tspan2a	tetraspanin 2a [Source:ZFIN;Acc:ZDB-GENE-050522-511]	1	1	75.3395	2.07684	0.203131	9.54369e-26	6.66761e-24	117.424	116.191	177.682	119.488	37.3772	5.3738	52.4354	24.0433	20.2957	57.5503	91.3488	104.211	39.8961	43.3347	52.6458	38.0412	46.7908	21.6412	51.4105	48.4369	15.7643	193.603	145.34	87.9969	107.196	159.097	136.275	153.7	105.471	131.845	30.3062	29.2277	29.2133	40.3745	44.3547
ENSDARG00000003757	19.2513	Cnpy1	ENSMUSG00000044681	269637	402819	cnpy1	canopy FGF signaling regulator 1 [Source:NCBI gene;Acc:402819]	1	1	81.5422	-0.0567191	0.132904	0.651706	0.741012	70.1993	84.6372	53.706	98.9041	56.0658	59.1118	73.4096	90.1625	74.4177	134.284	60.8992	72.146	78.2866	97.5031	70.4525	67.0249	71.4175	87.5059	110.254	104.213	108.379	36.1393	92.4888	81.7749	95.9376	86.5973	101.958	53.3679	72.3426	59.0557	63.2315	72.0496	76.0294	105.671	110.74
ENSDARG00000003769	75.1029	Tada2b	ENSMUSG00000029196	231151	554156	tada2b	transcriptional adaptor 2B [Source:NCBI gene;Acc:554156]	1	1	55.3987	0.227615	0.164868	0.131655	0.212166	60.3076	54.1975	57.7214	53.7195	51.3937	53.738	36.7048	42.0758	67.6525	51.1558	192.848	48.0973	60.9732	68.8712	66.5815	66.1192	45.9699	54.5735	44.5971	41.8318	8.86741	38.7207	60.0577	79.1083	45.5214	57.3959	47.746	69.0225	61.525	61.8025	46.7688	44.8611	51.685	39.876	30.5489
ENSDARG00000003776	87.3762	Pip4k2a	ENSMUSG00000026737	18718	560360	pip4k2aa	phosphatidylinositol-5-phosphate 4-kinase, type II, alpha a [Source:ZFIN;Acc:ZDB-GENE-080721-18]	1	1	358.954	-0.0223158	0.0881344	0.79522	0.856183	464.273	415.762	331.271	290.688	387.789	295.559	256.934	282.509	345.028	300.541	507.493	553.119	386.164	436.442	404.134	307.047	327.535	335.91	440.396	394.834	229.567	311.056	331.518	292.434	453.746	451.112	438.169	301.706	348.867	268.498	329.253	278.682	324.342	352.155	374.518
ENSDARG00000003779	NA	NA	NA	NA	558069	ctnnd2b	catenin (cadherin-associated protein), delta 2b [Source:ZFIN;Acc:ZDB-GENE-070912-532]	1	1	63.5897	-1.38371	0.143601	5.36599e-23	2.84622e-21	46.5868	30.0685	33.629	44.6826	98.1152	80.607	78.6531	144.26	54.122	134.284	121.798	80.1622	85.0614	110.658	69.6783	124.087	94.4024	92.2105	19.8209	24.9523	17.7348	50.3369	28.8277	33.7766	32.3055	44.3056	42.7724	34.1554	50.0313	27.4678	105.136	84.6243	106.366	20.4365	22.618
ENSDARG00000003789	NA	NA	NA	NA	323528	dennd5b	DENN/MADD domain containing 5B [Source:NCBI gene;Acc:323528]	1	1	547.326	0.398333	0.126072	0.000838112	0.0027128	557.127	540.862	606.326	648.148	686.806	381.54	408.996	414.747	446.506	383.669	324.796	793.606	451.654	455.014	415.747	537.105	547.534	504.335	675.15	484.369	599.043	713.752	987.348	369.765	472.835	567.917	480.941	657.492	710.58	668.154	451.974	498.23	507.487	562.003	608.335
ENSDARG00000003795	89.7778	Idh2	ENSMUSG00000030541	269951	386951	idh2	isocitrate dehydrogenase (NADP(+)) 2 [Source:ZFIN;Acc:ZDB-GENE-031118-95]	1	1	15832	0.144015	0.116902	0.197932	0.295256	6081.17	7369.75	19391.4	20272.8	19973.4	16105.3	14844.5	18194.8	17887.3	17866.2	19660.3	13659.6	14416.8	16755.8	13102.6	24325.5	18562	19499.7	8878.53	10203.3	17734.8	18212.9	30923.7	14822.6	5024	7253.03	6832.65	20846.9	21231.5	20492.3	18275.8	18568.1	17969.5	11249	11978.4
ENSDARG00000003797	48.3309	Asb2	ENSMUSG00000021200	65256	567986	asb2a.1	ankyrin repeat and SOCS box containing 2a, tandem duplicate 1 [Source:ZFIN;Acc:ZDB-GENE-030131-5355]	1	1	243.414	-0.7773	0.205238	1.75588e-05	8.41473e-05	18.188	24.129	168.647	134.048	392.461	365.418	445.701	402.726	331.497	370.88	314.646	144.292	216.041	259.234	219.1	528.953	408.804	614.423	56.3658	77.0587	67.9835	308.475	169.363	239.991	6.36321	15.6077	5.47089	371.44	190.66	392.103	428.777	431.618	444.192	67.54	65.7977
ENSDARG00000003803	64.0704	Lhx3	ENSMUSG00000026934	16871	NA		LIM homeobox 3 [Source:HGNC Symbol;Acc:HGNC:6595]	1	1	0.0796556	0	0.891774	1	NA	0.638175	0.371216	0	0	0	0	0	0	0	0	0	0	0	0	0	0	0	0	1.85821	0	0	0	0	0	0	0	0	0	0	0	0	0	0	0	0
ENSDARG00000003808	64.8649	Aqp3	ENSMUSG00000028435	11828	406777	aqp3a	aquaporin 3a [Source:ZFIN;Acc:ZDB-GENE-040426-2826]	1	1	15.5126	-0.302982	0.265413	0.15861	0.247136	8.29628	9.2804	10.0385	7.53077	18.6886	10.7476	5.24354	18.0325	0	12.789	0	16.0324	12.0441	7.73834	17.0325	6.3402	5.74624	13.1729	63.1792	34.4929	33.4991	7.74414	12.0115	4.44429	20.5581	7.04862	13.4286	4.26943	6.76099	4.80686	10.4762	9.51598	8.61417	47.8512	43.1798
ENSDARG00000003811	51.2876	Plxnb2	ENSMUSG00000036606	140570	561433	plxnb2a	plexin b2a [Source:ZFIN;Acc:ZDB-GENE-030131-8917]	1	1	680.507	0.0876762	0.0729979	0.22179	0.322816	603.076	654.825	801.575	692.831	934.43	671.725	681.661	631.137	635.933	760.943	629.292	577.168	629.304	695.677	642.589	772.598	806.115	643.591	659.665	517.394	464.061	857.018	795.164	703.975	599.121	579.497	568.973	851.04	669.338	906.437	765.886	709.621	725.463	482.251	587.48
ENSDARG00000003818	78.1818	Prkag1	ENSMUSG00000067713	19082	406440	prkag1	protein kinase, AMP-activated, gamma 1 non-catalytic subunit [Source:ZFIN;Acc:ZDB-GENE-040426-2188]	1	1	206.829	-0.136835	0.110603	0.198107	0.295457	225.276	260.965	175.172	225.923	200.903	257.942	225.472	276.498	196.192	166.256	324.796	144.292	194.964	222.09	209.809	230.059	208.506	254.99	137.508	139.439	114.291	232.324	228.219	178.66	225.649	230.591	207.397	213.472	230.55	214.935	268.64	207.992	229.961	73.7707	145.695
ENSDARG00000003820	58.5317	Nr1d2	ENSMUSG00000021775	353187	402815	nr1d2a	nuclear receptor subfamily 1, group D, member 2a [Source:ZFIN;Acc:ZDB-GENE-040504-1]	1	1	1198.6	1.11464	0.325553	3.84908e-05	0.000171469	1548.21	2226.55	1522.34	1722.54	79.4266	746.958	1101.14	1646.97	1190.68	786.521	1157.09	352.714	1260.11	1198.67	1362.6	300.706	736.339	269.104	396.418	1396.6	1349.82	2270.32	1583.12	1296.84	2134.12	1686.63	1280.19	2193.06	1319.75	1816.99	762.519	758.22	726.961	1208.74	871.526
ENSDARG00000003822	57.337	Ankrd16	ENSMUSG00000047909	320816	550225	ankrd16	ankyrin repeat domain 16 [Source:ZFIN;Acc:ZDB-GENE-041210-253]	1	1	24.7404	0.992077	0.237643	2.06066e-06	1.18187e-05	20.4216	21.1593	46.679	20.5841	4.67215	26.869	5.24354	24.0433	6.76525	25.5779	71.0491	56.1136	30.1102	24.7627	29.4197	10.8689	24.6267	27.2868	8.67165	11.0084	11.8232	32.2672	27.6265	55.998	13.7054	19.132	15.418	52.6563	27.7201	52.8755	19.83	19.032	16.1048	9.22133	10.5746
ENSDARG00000003827	38	Snapc1	ENSMUSG00000021113	75627	393224	snapc1b	small nuclear RNA activating complex, polypeptide 1b [Source:ZFIN;Acc:ZDB-GENE-040426-716]	4	1	50.4451	0.573131	0.116332	2.22444e-07	1.53619e-06	48.1822	47.1444	82.3157	54.7236	60.738	48.3642	36.7048	36.065	74.4177	25.5779	60.8992	72.146	46.6709	51.8469	61.1621	48.0043	41.8654	57.3963	27.2538	24.2184	23.6464	91.639	67.2646	57.7757	44.053	45.3126	44.7618	77.5613	65.5816	79.6566	44.1498	51.9981	41.9473	24.9225	27.6115
ENSDARG00000003829	85.8676	Galnt2	ENSMUSG00000089704	108148	570248	galnt2	UDP-N-acetyl-alpha-D-galactosamine:polypeptide N-acetylgalactosaminyltransferase 2 [Source:ZFIN;Acc:ZDB-GENE-041111-110]	1	1	118.588	-0.0795611	0.0932371	0.380283	0.495387	120.615	115.819	92.8562	88.3611	102.787	112.85	136.332	84.1516	148.835	83.1282	60.8992	88.1785	134.743	109.111	114.582	70.6479	88.6562	78.0966	223.605	205.49	200.009	87.7669	70.868	100.441	140.97	121.84	121.852	76.8498	93.3017	79.6566	97.6533	85.9837	104.868	203.617	204.149
ENSDARG00000003835	NA	NA	NA	NA	81534	stom	stomatin [Source:ZFIN;Acc:ZDB-GENE-980526-486]	1	1	342.841	0.134135	0.131312	0.280299	0.390117	346.21	357.11	283.588	329.346	270.985	263.316	346.074	384.693	581.811	300.541	771.39	384.779	394.444	479.777	406.457	390.375	332.461	393.306	188.299	255.394	144.834	367.847	390.375	359.098	232.991	290	234.751	526.563	285.314	465.579	334.491	308.59	345.69	186.42	198.568
ENSDARG00000003841	44.9275	Usb1	ENSMUSG00000031792	101985	445066	usb1	U6 snRNA biogenesis 1 [Source:NCBI gene;Acc:445066]	1	1	56.7227	-0.0242811	0.118938	0.830917	0.883333	51.3731	50.8566	47.6829	70.7893	46.7215	59.1118	73.4096	60.1083	54.122	51.1558	71.0491	40.0811	62.4787	46.43	51.0974	45.2871	58.2832	75.2739	43.3583	52.8402	82.7625	61.9531	64.8623	47.9983	54.332	50.3473	56.201	49.0985	53.4118	65.9227	60.6124	56.0763	56.5539	62.5555	53.1669
ENSDARG00000003845	52.2523	Chml	ENSMUSG00000078185	12663	402935	chm	CHM Rab escort protein [Source:ZFIN;Acc:ZDB-GENE-030318-2]	4	1	153.163	0.409135	0.121088	0.000374018	0.00132866	219.532	213.078	146.06	192.286	158.853	112.85	41.9483	138.249	128.54	134.284	20.2997	288.584	132.485	118.397	128.518	123.181	127.238	132.67	132.552	151.182	192.127	110.999	227.018	159.994	245.718	228.073	239.227	157.969	142.657	160.687	113.368	119.63	114.606	147.043	148.045
ENSDARG00000003846	50	Mrpl21	ENSMUSG00000024829	353242	768305	mrpl21	mitochondrial ribosomal protein L21 [Source:ZFIN;Acc:ZDB-GENE-061027-183]	1	1	119.419	-0.155137	0.127805	0.200698	0.29862	70.8375	98.001	88.3388	140.574	93.443	128.971	104.871	120.217	162.366	172.651	202.997	64.1298	133.238	140.064	130.066	132.238	123.955	156.193	113.97	85.8654	178.333	77.4414	145.34	116.44	74.4006	103.715	89.0263	103.889	112.909	105.064	130.953	129.825	108.613	125.609	121.315
ENSDARG00000003854	NA	NA	NA	NA	445175	acsl1b	acyl-CoA synthetase long chain family member 1b [Source:ZFIN;Acc:ZDB-GENE-040801-88]	1	1	4938.04	0.374329	0.141755	0.00467562	0.0124261	755.281	1263.99	10436	5353.37	7265.2	4831.05	4530.42	5752.37	4086.21	6177.07	4425.34	4873.86	3475.47	4796.22	3853.98	7505.89	5620.64	7839.77	2982.43	2299.28	1954.77	8957.39	10132.9	5873.57	628.489	1415.26	868.38	8250.68	7934.7	8396.21	5937.4	6001.19	5937.79	2143.34	2629.56
ENSDARG00000003860	76.8362	Cbx3	ENSMUSG00000029836	12417	751689	cbx3a	chromobox homolog 3a (HP1 gamma homolog, Drosophila) [Source:ZFIN;Acc:ZDB-GENE-030131-1158]	1	1	408.879	-0.252314	0.0955611	0.00647952	0.0164603	383.863	370.474	371.927	425.74	453.199	601.866	388.022	396.715	311.201	428.43	385.695	336.681	374.872	397.751	387.876	437.473	391.565	515.626	310.941	363.277	621.704	323.963	407.191	410.652	396.477	434.497	416.285	355.074	365.77	364.635	454.593	462.205	455.427	343.183	444.428
ENSDARG00000003865	65.0919	Pard6b	ENSMUSG00000044641	58220	100124652	pard6b	par-6 partitioning defective 6 homolog beta (C. elegans) [Source:ZFIN;Acc:ZDB-GENE-090312-133]	1	1	10.6359	-1.19926	0.370722	6.99307e-05	0.000293709	5.74358	5.19702	5.01925	3.01231	18.6886	21.4952	15.7306	12.0217	27.061	6.39448	10.1499	8.01622	7.52756	8.51217	13.9357	14.4919	13.1343	8.46831	26.015	16.8795	6.89687	10.3255	1.20115	3.55543	4.4053	3.02084	5.47089	5.69257	3.3805	6.86694	17.5851	7.8167	8.23964	16.9473	24.9679
ENSDARG00000003866	83.5866	Tm9sf2	ENSMUSG00000025544	68059	334370	tm9sf2	transmembrane 9 superfamily member 2 [Source:ZFIN;Acc:ZDB-GENE-030131-6302]	1	1	751.074	0.340878	0.0722922	1.56517e-06	9.18325e-06	920.887	857.509	894.431	864.031	476.559	720.089	650.199	877.581	541.22	498.769	619.142	601.217	575.106	607.46	552.781	639.454	686.265	706.633	718.508	741.965	975.415	686.647	828.796	1073.74	875.186	937.97	932.538	819.019	913.41	834.334	690.308	695.347	661.419	722.005	809.547
ENSDARG00000003867	76.1628	Cdk20	ENSMUSG00000021483	105278	494112	cdk20	cyclin-dependent kinase 20 [Source:NCBI gene;Acc:494112]	1	1	8.88192	0.00322302	0.256372	0.987739	0.992151	10.5299	9.2804	4.51733	6.02462	0	21.4952	5.24354	12.0217	27.061	6.39448	0	0	6.02205	6.96451	6.19363	10.8689	7.38802	0.940923	23.5373	12.4762	9.85268	5.16276	3.60346	10.6663	7.34216	7.55209	7.95766	7.82729	6.76099	8.24033	5.61226	4.75799	8.23964	15.2027	14.9807
ENSDARG00000003869	68.7688	Decr1	ENSMUSG00000028223	67460	436717	decr1	2,4-dienoyl CoA reductase 1, mitochondrial [Source:ZFIN;Acc:ZDB-GENE-040718-142]	1	1	489.746	-0.194909	0.115938	0.0789705	0.139169	124.444	141.433	614.858	381.057	406.477	467.521	665.93	709.278	527.689	390.063	274.046	472.957	379.389	453.467	379.36	739.086	506.49	592.782	574.187	696.463	888.711	610.496	500.881	411.541	92.5113	172.691	130.804	518.024	478.002	517.081	587.417	630.094	516.476	597.642	714.669
ENSDARG00000003872	66.2651	Ccdc102a	ENSMUSG00000063605	234582	325319	ccdc102a	coiled-coil domain containing 102A [Source:NCBI gene;Acc:325319]	1	1	67.556	0.551927	0.116534	6.38303e-07	4.04547e-06	82.9628	73.872	79.3042	104.427	56.0658	96.7284	47.1919	54.0975	40.5915	70.3393	30.4496	80.1622	60.2205	61.9067	54.1942	52.533	62.3877	63.0419	43.9777	52.8402	52.2192	80.0228	102.098	91.5523	73.4216	91.6321	75.5978	94.6391	82.4841	92.0171	53.1294	68.9909	59.9247	66.5431	39.9486
ENSDARG00000003877	75.1076	Pbrm1	ENSMUSG00000042323	66923	565366	pbrm1	polybromo 1 [Source:ZFIN;Acc:ZDB-GENE-080926-4]	1	1	89.2427	0.0168032	0.116742	0.88053	0.918537	92.5354	89.8343	73.2811	81.3323	74.7544	128.971	110.114	72.13	87.9482	108.706	10.1499	72.146	81.2977	92.0862	82.0656	76.9881	68.9548	85.624	131.314	125.496	83.7478	94.2204	75.6727	88.8857	63.1426	84.5835	75.5978	103.178	76.3992	106.438	99.8982	87.3431	80.8983	104.176	109.859
ENSDARG00000003899	48.8318	Zdhhc23	ENSMUSG00000036304	332175	445301	zdhhc23b	zinc finger DHHC-type containing 23b [Source:ZFIN;Acc:ZDB-GENE-040808-13]	1	1	22.366	1.0602	0.17968	2.33038e-10	2.65619e-09	38.9287	32.667	33.629	30.1231	4.67215	16.1214	15.7306	18.0325	33.8262	0	0	40.0811	15.8079	14.7028	14.7099	9.05742	16.4178	22.5822	19.8209	19.8151	9.85268	33.5579	43.2415	23.1103	35.7319	36.2501	34.3174	39.848	23.6635	34.3347	13.4694	15.2935	15.3557	13.9566	19.3868
ENSDARG00000003900	28.9412	Gpr62	ENSMUSG00000091735	436090	561988	gpr61l	G protein-coupled receptor 61-like [Source:ZFIN;Acc:ZDB-GENE-131127-443]	1	1	2.92835	-0.486062	0.459011	0.100814	0.17004	1.91453	3.34094	2.0077	1.50615	4.67215	0	0	6.01083	0	6.39448	0	8.01622	5.26929	3.86917	6.19363	3.62297	3.28356	2.82277	0.619404	4.40335	5.91161	1.29069	2.40231	1.77771	3.42634	2.01389	2.48677	0	0.676099	2.74678	1.87075	1.69928	4.49435	1.49535	2.34992
ENSDARG00000003902	33.5329	Ctsf	ENSMUSG00000083282	56464	436641	ctsl.1	cathepsin L.1 [Source:ZFIN;Acc:ZDB-GENE-040718-61]	4	1	18.7212	5.32418	1.07545	1.85408e-10	2.14615e-09	132.102	73.1295	26.1001	21.5882	0	0	0	0	6.76525	0	0	0	0	0	8.51624	0	0	0	0.619404	0	0.985268	0	1.20115	55.1091	115.027	90.6251	79.0792	17.0777	43.9464	0.686694	0.374151	0	0	0.249225	0.29374
ENSDARG00000003903	54.0059	Hapln2	ENSMUSG00000004894	73940	558291	hapln2	hyaluronan and proteoglycan link protein 2 [Source:ZFIN;Acc:ZDB-GENE-030131-8089]	1	1	0.0594786	-0.066219	0.899041	0.727284	NA	0.319088	0	0	0	0	0	0	0	0	0	0	0	0	0	0	0	0	0.940923	0	0	0	0	0	0	0	0	0	0	0	0	0	0	0	0	0.881219
ENSDARG00000003904	28.4	Sycp1	ENSMUSG00000027855	20957	402797	sycp1	synaptonemal complex protein 1 [Source:ZFIN;Acc:ZDB-GENE-040910-6]	1	1	16.4449	0.430841	0.249083	0.0368209	0.0736349	20.1025	13.3638	14.0539	11.0451	4.67215	10.7476	10.4871	12.0217	20.2957	38.3669	30.4496	48.0973	24.0882	19.3458	20.1293	6.3402	9.85069	11.2911	20.4403	20.549	16.7496	6.45345	22.8219	8.88857	22.516	21.6493	18.4021	9.25043	12.1698	8.92703	4.11566	10.1957	5.99247	14.7043	18.7993
ENSDARG00000003909	NA	NA	NA	NA	565787	ftr01	finTRIM family, member 1 [Source:ZFIN;Acc:ZDB-GENE-070705-491]	1	1	0.0748335	-0.024658	0.892748	0.896174	NA	0	0.371216	0.501925	0.502051	0	0	0	0	0	0	0	0	0	0	0	0	0	0	0	0	0	0	0	0	0.978955	0	0	0	0	0	0	0.339857	0	0	0
ENSDARG00000003910	67.4275	Med13	ENSMUSG00000034297	327987	564707	med13b	mediator complex subunit 13b [Source:NCBI gene;Acc:564707]	1	1	259.197	-0.0137704	0.104554	0.891536	0.926425	233.572	214.563	335.286	210.862	350.411	220.326	298.882	354.639	277.375	255.779	202.997	176.357	226.58	246.079	296.52	291.649	264.327	258.754	214.314	176.868	300.507	345.905	235.426	275.546	218.307	187.292	216.846	308.111	245.424	340.6	321.77	252.513	309.736	231.779	232.936
ENSDARG00000003920	NA	NA	NA	NA	321714	setb	SET nuclear proto-oncogene b [Source:ZFIN;Acc:ZDB-GENE-030131-433]	1	1	1569.04	-0.145685	0.0698281	0.0340331	0.0688122	1237.74	1222.04	1585.08	1810.9	2228.62	1794.85	1845.73	1713.09	1292.16	1259.71	1167.23	1410.86	1307.54	1440.1	1429.18	1816.92	1627.01	1949.59	1288.98	1333.48	1902.55	1369.42	2090.01	1630.16	1330.4	1231.49	1254.33	1664.37	1553.68	1700.26	1840.45	1837.94	1952.42	1370.49	1498.07
ENSDARG00000003925	51.7928	Gjb5	ENSMUSG00000042357	14622	404728	cx28.6	connexin 28.6 [Source:ZFIN;Acc:ZDB-GENE-040406-4]	4	1	0.0836286	-0.0498354	0.895856	0.792489	NA	0	0	0	0	0	0	0	0	0	0	0	0	0	0	0.774203	0	0	0.940923	0.619404	0	0	0	0	0	0	0	0	0	0.676099	0	0	0	0	0	0
ENSDARG00000003927	37.5367	Cldn12	ENSMUSG00000046798	64945	81593	cldn12	claudin 12 [Source:ZFIN;Acc:ZDB-GENE-010328-14]	1	1	183.24	-0.270715	0.124262	0.0217959	0.0467677	159.544	176.699	101.891	141.076	65.4101	177.335	220.229	204.368	81.183	230.201	81.199	88.1785	133.991	167.922	147.873	116.841	143.656	152.43	425.53	443.271	266.022	96.8017	136.931	137.773	162.017	163.125	164.127	106.736	140.629	125.665	154.898	149.197	164.793	419.197	373.931
ENSDARG00000003931	78.481	Cndp2	ENSMUSG00000024644	66054	327288	cndp2	carnosine dipeptidase 2 [Source:ZFIN;Acc:ZDB-GENE-030131-5499]	1	1	467.464	0.406886	0.17033	0.00845742	0.0206888	996.192	827.44	385.981	373.024	270.985	198.831	319.856	228.412	331.497	338.907	202.997	424.86	312.394	338.939	356.134	228.247	253.655	271.927	935.919	659.769	543.868	249.103	348.334	475.539	1213.9	756.72	1078.26	172.912	610.517	181.287	258.538	275.624	223.968	592.408	801.028
ENSDARG00000003934	65.3846	Nxnl2	ENSMUSG00000021396	75124	494087	nxnl2	nucleoredoxin like 2 [Source:ZFIN;Acc:ZDB-GENE-041212-55]	1	1	90.8419	0.447442	0.260339	0.0355075	0.0713787	47.225	51.9702	164.631	116.476	28.0329	37.6166	78.6531	186.336	74.4177	198.229	111.649	72.146	34.6268	82.8002	58.8395	156.693	85.3726	182.539	10.5299	8.07281	19.7054	82.6042	112.908	275.546	45.0319	42.2917	29.8412	189.99	166.32	181.974	99.5241	106.375	97.0031	16.6981	7.63724
ENSDARG00000003938	64.8918	Rpa1	ENSMUSG00000000751	68275	327491	rpa1	replication protein A1 [Source:NCBI gene;Acc:327491]	1	1	550.709	0.269737	0.107319	0.00898365	0.0217836	591.27	593.574	588.758	703.876	336.395	408.409	534.841	595.072	778.004	473.191	507.493	593.201	561.556	465.848	585.298	579.675	530.295	475.166	322.09	490.974	678.849	482.718	733.905	617.756	611.847	708.89	716.189	572.815	543.584	574.077	496.124	460.166	498.873	461.067	479.383
ENSDARG00000003940	51.7799	Mtfr1l	ENSMUSG00000046671	76824	334296	mtfr1l	mitochondrial fission regulator 1-like [Source:NCBI gene;Acc:334296]	1	1	271.484	-0.17408	0.0763528	0.0201306	0.0437246	182.518	207.138	240.924	278.639	303.69	419.157	251.69	204.368	182.662	300.541	294.346	376.763	257.443	314.95	270.197	323.35	293.058	315.209	264.485	245.854	348.785	251.685	241.432	301.323	159.57	192.327	203.418	272.532	292.751	252.017	301.94	293.296	300.372	271.655	285.221
ENSDARG00000003941	63.2948	Rrs1	ENSMUSG00000061024	59014	337399	rrs1	ribosome biogenesis regulator 1 homolog [Source:ZFIN;Acc:ZDB-GENE-030131-9345]	1	1	169.359	-0.647306	0.153827	4.88013e-06	2.6142e-05	129.869	140.32	106.91	142.583	74.7544	295.559	115.358	258.466	94.7135	153.467	172.548	112.227	164.854	133.099	153.292	172.997	153.507	179.716	270.679	253.927	318.241	103.255	136.931	95.1077	188.449	157.084	179.545	87.5233	126.431	70.0428	183.334	178.085	173.032	193.15	313.127
ENSDARG00000003944	47.2772	Nmur1	ENSMUSG00000026237	14767	569960	nmur1b	neuromedin U receptor 1b [Source:ZFIN;Acc:ZDB-GENE-131121-154]	1	1	0	0	1.0283	NA	NA	0	0	0	0	0	0	0	0	0	0	0	0	0	0	0	0	0	0	0	0	0	0	0	0	0	0	0	0	0	0	0	0	0	0	0
ENSDARG00000003952	69.2857	Pfn2	ENSMUSG00000027805	NA	394235	pfn2	profilin 2 [Source:ZFIN;Acc:ZDB-GENE-040115-4]	1	1	2501.33	-0.0596108	0.0958231	0.521797	0.629868	3725.35	4090.43	1549.44	2652.84	1611.89	1966.81	2144.61	2187.94	2212.24	2608.95	2111.17	2733.53	2740.78	2165.19	2484.42	2251.68	2062.08	1736.94	2716.09	2741.82	2536.08	2065.1	2335.04	1469.28	4678.43	4824.28	4399.09	1553.36	2227.75	1446.87	2024.9	2045.26	1943.06	2687.89	2708.57
ENSDARG00000003961	55.9322	Parp3	ENSMUSG00000023249	235587	335495	parp3	poly (ADP-ribose) polymerase family, member 3 [Source:ZFIN;Acc:ZDB-GENE-030131-7435]	1	1	233.47	-0.0507301	0.0938251	0.578163	0.678853	299.623	276.185	152.585	196.804	158.853	166.588	214.985	198.357	230.018	211.018	192.848	336.681	301.102	260.008	260.132	144.919	187.163	162.78	395.18	347.131	247.302	135.522	153.748	213.326	283.408	325.244	312.835	157.969	178.49	153.133	178.47	192.359	164.793	352.155	320.176
ENSDARG00000003963	77.0213	Traf4	ENSMUSG00000017386	22032	404045	traf4a	tnf receptor-associated factor 4a [Source:ZFIN;Acc:ZDB-GENE-040308-1]	1	1	102.039	0.577261	0.148618	2.67158e-05	0.000123452	111.043	134.751	82.8177	153.628	56.0658	155.84	62.9225	48.0866	162.366	63.9448	71.0491	40.0811	76.7811	94.4077	90.5818	52.533	83.7309	83.7422	99.724	122.56	160.599	126.488	103.299	120.885	130.691	102.708	132.793	137.333	87.2168	127.725	83.8098	73.409	70.4115	143.803	114.559
ENSDARG00000003965	67.7741	Tlx1	ENSMUSG00000025215	21908	266964	tlx1	T cell leukemia homeobox 1 [Source:ZFIN;Acc:ZDB-GENE-021021-2]	1	1	4.02235	-0.55621	0.478449	0.069611	0.125356	4.14814	4.82581	0.501925	3.01231	9.3443	0	5.24354	0	20.2957	0	10.1499	16.0324	6.7748	2.3215	3.87102	7.24594	5.74624	0	3.09702	2.20168	0.985268	1.29069	0	0	1.46843	5.03473	5.47089	4.26943	2.0283	3.43347	3.36736	4.07828	2.99623	2.49225	0.881219
ENSDARG00000003968	NA	NA	NA	NA	565767	larp6b	La ribonucleoprotein 6, translational regulator b [Source:ZFIN;Acc:ZDB-GENE-041008-244]	1	1	0.295778	-0.0320483	0.678047	0.909288	NA	1.27635	0.371216	0	1.0041	0	0	0	0	0	0	0	0	0	0	0	0	0	0	0	0.733892	0	0	0	0	1.46843	1.51042	2.98412	0	0.676099	0	0.374151	0	0	0.249225	0
ENSDARG00000003970	NA	NA	NA	NA	566281	trim35-13	tripartite motif containing 35-13 [Source:ZFIN;Acc:ZDB-GENE-110920-5]	1	1	3.79951	1.3554	0.662914	0.00196	0.0057804	3.19088	0	0.501925	9.53898	4.67215	0	5.24354	6.01083	6.76525	12.789	0	8.01622	0.752756	0.773834	3.87102	3.62297	2.46267	0	2.47762	0	0	11.6162	9.60923	4.44429	1.46843	1.51042	0.497354	8.53886	6.08489	13.7339	1.87075	1.69928	1.12359	1.74458	1.17496
ENSDARG00000003971	87.4652	Isl2	ENSMUSG00000032318	104360	30157	isl2a	ISL LIM homeobox 2a [Source:NCBI gene;Acc:30157]	1	1	1.6154	0.646751	0.633486	0.0671854	0.12179	2.5527	1.85608	1.50578	1.50615	0	0	5.24354	0	0	0	0	0	0	6.19067	3.09681	2.71723	0	0	0.619404	3.66946	0.985268	6.45345	3.60346	0	0.489478	1.00695	1.49206	0.711572	5.40879	2.74678	0.374151	1.69928	0.374529	1.9938	0.881219
ENSDARG00000003973	65.4867	Chordc1	ENSMUSG00000001774	66917	573996	chordc1a	cysteine and histidine-rich domain (CHORD) containing 1a [Source:ZFIN;Acc:ZDB-GENE-050626-79]	1	1	58.3811	0.172358	0.141171	0.192898	0.289307	60.9458	98.001	62.2387	67.7769	70.0823	26.869	99.6273	72.13	47.3567	57.5503	30.4496	40.0811	43.6598	51.8469	65.0331	61.5905	54.1788	39.5188	56.3658	44.7674	18.7201	74.86	60.0577	63.9977	88.5955	70.4862	69.6295	64.0415	74.3709	63.8626	59.8641	58.7952	58.8011	35.8884	42.5923
ENSDARG00000003974	87.2449	Spopl	ENSMUSG00000026771	76857	558170	spoplb	speckle type BTB/POZ protein like b [Source:NCBI gene;Acc:558170]	1	1	297.975	0.185574	0.0716128	0.00840231	0.020575	296.113	327.412	306.174	301.733	317.706	290.185	256.934	198.357	230.018	415.641	416.145	184.373	343.257	319.593	285.681	287.12	240.521	264.399	282.448	286.218	389.181	274.917	330.317	306.656	295.644	316.684	335.216	301.706	293.427	306.266	276.871	245.716	271.908	348.168	295.502
ENSDARG00000003977	NA	NA	NA	NA	569930	zgc:153896	zgc:153896 [Source:ZFIN;Acc:ZDB-GENE-060825-119]	1	1	101.777	0.568087	0.127757	2.37089e-06	1.34479e-05	109.128	93.1752	126.987	121.496	70.0823	118.224	73.4096	54.0975	101.479	198.229	152.248	208.422	126.463	126.909	117.679	97.8202	100.97	98.7969	47.6941	45.5013	21.6759	136.813	105.701	151.995	74.8901	93.646	98.476	165.796	121.698	138.026	82.6873	83.9446	80.1492	50.3435	37.5987
ENSDARG00000003984	51.8561	Ltn1	ENSMUSG00000052299	78913	100000122	si:dkey-175g6.5	si:dkey-175g6.5 [Source:ZFIN;Acc:ZDB-GENE-091204-127]	1	1	144.009	-0.28167	0.118966	0.0130279	0.0300252	138.484	139.577	121.466	144.591	163.525	188.083	141.576	186.336	236.784	63.9448	40.5995	80.1622	115.924	127.683	130.84	138.579	152.686	137.375	136.888	171.731	228.582	180.697	90.0865	111.107	142.438	159.601	148.709	111.717	135.22	121.545	177.347	157.693	149.063	145.547	179.769
ENSDARG00000003989	80.4651	Crhr1	ENSMUSG00000018634	12921	567940	crhr1	corticotropin releasing hormone receptor 1 [Source:ZFIN;Acc:ZDB-GENE-081231-1]	1	1	87.446	-2.65028	0.184686	7.58088e-48	3.33992e-45	15.6353	15.5911	23.0886	19.078	149.509	155.84	162.55	108.195	236.784	89.5227	101.499	32.0649	116.677	90.5386	79.7429	126.804	179.775	165.602	132.552	131.367	59.1161	32.2672	22.8219	15.9994	10.279	17.1181	12.9312	22.0587	20.283	31.5879	153.402	146.478	137.078	85.4842	126.014
ENSDARG00000003991	81.7204	Fhl2	ENSMUSG00000008136	14200	450007	fhl2b	four and a half LIM domains 2b [Source:ZFIN;Acc:ZDB-GENE-041010-121]	1	1	228.285	-1.13316	0.298718	9.09378e-06	4.62901e-05	57.7549	45.2883	198.762	126.015	303.69	1268.22	209.742	324.585	155.601	70.3393	355.245	96.1947	176.145	371.44	98.3238	314.293	233.133	484.575	79.2837	136.504	110.35	256.847	193.386	118.218	30.3476	41.2848	52.7195	147.295	274.496	184.721	476.668	483.956	422.094	138.071	86.0658
ENSDARG00000003994	65.2651	Syt9	ENSMUSG00000062542	60510	798433	syt9a	synaptotagmin IXa [Source:ZFIN;Acc:ZDB-GENE-031002-18]	1	1	9.11718	1.84687	0.551655	2.90469e-05	0.000133022	21.698	32.2958	7.52888	13.5554	4.67215	5.3738	0	0	0	0	0	0	7.52756	11.6075	10.0646	0.905742	0	0.940923	2.47762	2.20168	3.94107	7.74414	9.60923	6.222	55.8005	54.8786	45.7565	2.84629	7.43709	0.686694	1.12245	2.03914	2.24718	2.49225	2.34992
ENSDARG00000003998	75.7333	Phyhipl	ENSMUSG00000037747	70911	790943	phyhipla	phytanoyl-CoA 2-hydroxylase interacting protein-like a [Source:ZFIN;Acc:ZDB-GENE-061215-64]	2	1	12.6913	-0.79156	0.343934	0.00277041	0.0078467	13.4017	11.8789	2.50963	5.02051	4.67215	5.3738	5.24354	24.0433	6.76525	19.1834	10.1499	16.0324	9.78583	4.643	8.51624	7.24594	7.38802	5.64554	35.306	49.9047	17.7348	3.87207	3.60346	4.44429	12.7264	14.6007	10.4444	0.711572	4.73269	3.43347	5.98641	7.8167	6.74153	29.907	39.3611
ENSDARG00000004015	NA	NA	NA	NA	259257	adcyap1a	adenylate cyclase activating polypeptide 1a [Source:ZFIN;Acc:ZDB-GENE-020809-4]	1	1	0.0701533	-0.0498354	0.895856	0.792489	NA	0	0	0	0	0	0	0	0	0	0	0	0	0	0	0	0	0.820891	0	0	0	0	0	1.20115	0	0	0.503473	0	0	0	0	0	0	0	0	0
ENSDARG00000004017	39.1101	Spag1	ENSMUSG00000037617	26942	564953	spag1a	sperm associated antigen 1a [Source:NCBI gene;Acc:564953]	1	1	124.927	-0.606046	0.148261	9.95346e-06	5.02515e-05	129.231	124.357	72.2772	75.8098	135.492	85.9808	167.793	78.1408	81.183	115.101	30.4496	72.146	89.578	97.5031	73.5493	112.312	92.7607	104.442	209.359	247.322	361.593	64.5345	73.2704	74.664	141.949	117.813	158.158	48.3869	93.3017	56.9956	111.871	116.231	108.239	166.233	294.621
ENSDARG00000004018	52.3529	Chst13	ENSMUSG00000056643	71797	565671	si:ch211-236h17.3	si:ch211-236h17.3 [Source:ZFIN;Acc:ZDB-GENE-030131-738]	1	1	74.7994	0.485533	0.215449	0.00898508	0.0217841	181.88	164.82	88.8408	69.7852	74.7544	37.6166	47.1919	30.0542	54.122	12.789	20.2997	104.211	42.1543	37.144	35.6134	38.0412	52.537	52.6917	62.5598	39.6302	92.6152	112.29	40.8392	61.3311	309.839	119.827	201.926	44.829	96.6822	46.6952	45.2722	41.4625	47.5652	45.8574	71.6725
ENSDARG00000004023	97.9943	Isl1	ENSMUSG00000042258	16392	30147	isl1	ISL LIM homeobox 1 [Source:NCBI gene;Acc:30147]	1	1	0.290916	-0.10282	0.820877	0.67304	NA	0	0	0	0	0	0	0	0	0	0	0	0	0	2.3215	0	0	0	1.88185	1.23881	0.733892	0	0	0	0	2.44739	0	0.497354	0	1.3522	0	0	0	0	0	0
ENSDARG00000004034	56.3725	Arhgdig	ENSMUSG00000073433	14570	394132	arhgdig	Rho GDP dissociation inhibitor (GDI) gamma [Source:ZFIN;Acc:ZDB-GENE-040426-1493]	1	1	399.504	0.885647	0.174181	2.89021e-08	2.34035e-07	889.617	710.507	394.513	235.462	177.542	188.083	194.011	114.206	331.497	211.018	121.798	248.503	260.454	214.352	288.004	149.447	156.79	152.43	955.74	780.127	506.428	194.894	325.513	420.429	898.191	736.077	848.983	214.895	460.423	229.356	136.565	159.393	190.261	485.241	889.15
ENSDARG00000004037	67.2603	Cog2	ENSMUSG00000031979	76332	406663	cog2	component of oligomeric golgi complex 2 [Source:ZFIN;Acc:ZDB-GENE-040426-2671]	1	1	70.0253	0.324227	0.108705	0.00189556	0.00561183	73.0711	74.2432	85.3273	85.8508	56.0658	102.102	47.1919	84.1516	74.4177	38.3669	20.2997	72.146	77.5339	58.0375	58.0652	49.8158	59.1041	57.3963	67.515	58.7114	95.571	76.1507	73.2704	88.8857	86.1481	88.1078	81.0687	69.734	74.3709	78.9699	67.3471	70.6902	56.9284	75.266	64.329
ENSDARG00000004046	70.7989	Phf6	ENSMUSG00000025626	70998	327070	phf6	PHD finger protein 6 [Source:ZFIN;Acc:ZDB-GENE-030131-5278]	1	1	111.768	0.104821	0.107754	0.31265	0.425325	100.832	86.1221	144.554	105.431	130.82	96.7284	52.4354	174.314	87.9482	211.018	162.398	72.146	110.655	126.909	109.163	103.255	123.955	148.666	74.9479	91.0026	76.8509	86.4762	154.949	144.884	86.6375	95.1564	95.9893	116.698	140.629	126.352	124.218	116.911	102.996	76.5121	81.6597
ENSDARG00000004049	50.8475	Marcks	ENSMUSG00000069662	17118	554102	marcksa	myristoylated alanine-rich protein kinase C substrate a [Source:ZFIN;Acc:ZDB-GENE-050522-145]	1	1	20.0262	-0.15077	0.244003	0.458093	0.571696	24.8888	23.3866	7.52888	12.0492	28.0329	16.1214	10.4871	6.01083	13.5305	12.789	20.2997	8.01622	21.8299	26.3104	15.4841	13.5861	5.74624	6.58646	71.8508	47.703	15.7643	6.45345	10.8104	10.6663	26.4318	24.6702	31.3333	10.6736	9.46539	4.80686	10.4762	8.83627	12.3595	48.3497	49.0545
ENSDARG00000004051	NA	NA	NA	NA	559097		cytochrome P450, family 7, subfamily A, polypeptide 1b [Source:NCBI gene;Acc:559097]	1	1	7.82226	2.0581	0.877294	0.000375634	0.00133287	25.527	12.6213	38.1463	8.53487	4.67215	0	5.24354	0	0	0	0	0	0	1.54767	3.87102	6.3402	2.46267	0.940923	0.619404	0.733892	0	0	0	37.332	30.3476	12.0834	21.3862	12.8083	40.5659	10.9871	4.48981	0.339857	0	0	0
ENSDARG00000004055	51.3418	Uhrf1bp1l	ENSMUSG00000019951	75089	562208	uhrf1bp1l	UHRF1 binding protein 1-like [Source:ZFIN;Acc:ZDB-GENE-041210-177]	1	1	131.208	-0.240785	0.105722	0.0180852	0.0398392	134.017	113.963	121.968	98.4021	163.525	102.102	152.063	132.238	135.305	102.312	91.3488	120.243	109.902	133.099	137.808	125.898	119.85	115.734	210.597	198.885	131.041	135.522	78.075	107.552	136.564	126.875	126.825	98.9085	108.852	109.871	115.613	119.29	156.553	159.255	215.311
ENSDARG00000004059	65.6455	Galk2	ENSMUSG00000027207	69976	792268	galk2	galactokinase 2 [Source:ZFIN;Acc:ZDB-GENE-041114-143]	1	1	46.6167	0.939068	0.159797	2.89957e-10	3.24331e-09	112	96.1449	57.7214	56.7318	32.7051	16.1214	47.1919	36.065	33.8262	25.5779	10.1499	48.0973	26.3465	23.215	32.5165	19.9263	35.2983	26.3459	27.2538	35.2268	42.3665	37.43	58.8565	70.2197	122.369	87.6043	116.878	37.7133	75.047	48.7553	24.6939	29.9074	27.7152	29.6578	34.6613
ENSDARG00000004060	60.2978	Bhlhe40	ENSMUSG00000030103	20893	324413	bhlhe40	basic helix-loop-helix family, member e40 [Source:ZFIN;Acc:ZDB-GENE-030131-3133]	1	1	1229.14	0.822112	0.205796	6.39435e-06	3.34564e-05	1261.99	964.79	2652.17	1750.65	1196.07	730.837	513.867	577.04	1028.32	1566.65	1390.53	1731.5	1053.86	1072.53	1042.85	1101.38	1177.98	755.561	966.27	877.735	869.006	1924.42	1072.63	1925.26	2972.11	1113.18	2278.87	1097.24	1200.75	1181.8	806.295	830.609	837.073	1050.98	854.783
ENSDARG00000004074	56.9866	Bach2	ENSMUSG00000040270	12014	555350	bach2b	BTB and CNC homology 1, basic leucine zipper transcription factor 2b [Source:ZFIN;Acc:ZDB-GENE-041001-139]	1	1	54.6887	-0.873994	0.252789	4.93217e-05	0.000214194	41.1623	39.7201	34.1309	24.0985	65.4101	48.3642	62.9225	60.1083	87.9482	57.5503	131.948	136.276	69.2536	68.0974	85.9366	86.9512	77.9846	52.6917	54.5075	49.1708	19.7054	76.1507	8.40807	15.9994	42.5846	32.7257	28.8465	35.5786	25.0157	41.8884	53.1294	50.9785	76.404	33.8946	44.9422
ENSDARG00000004078	74.9292	Acsl4	ENSMUSG00000031278	50790	393622	acsl4a	acyl-CoA synthetase long chain family member 4a [Source:ZFIN;Acc:ZDB-GENE-040426-1565]	1	1	267.57	-0.781903	0.203014	1.32728e-05	6.51952e-05	305.048	279.526	147.064	160.656	210.247	204.204	314.613	318.574	182.662	108.706	162.398	128.26	177.65	139.29	157.937	185.677	290.595	221.117	371.642	468.957	852.257	172.952	217.409	48.8871	489.478	283.959	356.105	91.7928	166.32	92.7038	249.184	231.442	276.403	378.324	596.879
ENSDARG00000004082	NA	NA	NA	NA	404726	cx39.9	connexin 39.9 [Source:ZFIN;Acc:ZDB-GENE-040406-2]	1	1	0.47744	0	0.818605	1	NA	0.638175	0	0	0	0	0	0	0	0	12.789	0	0	0	0	0	0	0	0	0	0	1.97054	0	0	0	0.489478	1.00695	0	0	0	0	0	0	0	0	0.29374
ENSDARG00000004094	46.5995	Acsbg2	ENSMUSG00000024207	328845	335159	acsbg2	acyl-CoA synthetase bubblegum family member 2 [Source:ZFIN;Acc:ZDB-GENE-030131-7099]	1	1	583.309	0.000574342	0.109808	0.995664	0.997512	791.338	800.342	490.883	525.146	448.527	607.24	655.443	420.758	460.037	332.513	142.098	464.941	439.61	392.334	354.585	427.51	551.639	438.47	665.24	759.578	1279.86	601.461	521.301	415.096	864.907	737.084	781.84	454.694	574.684	490.3	531.294	512.844	513.479	753.906	867.12
ENSDARG00000004105	57.3913	Tie1	ENSMUSG00000033191	21846	30746	tie1	tyrosine kinase with immunoglobulin-like and EGF-like domains 1 [Source:NCBI gene;Acc:30746]	1	1	1019.61	0.454966	0.101209	3.07093e-06	1.70644e-05	1486.63	1490.8	1438.02	1269.19	1261.48	789.949	686.904	895.614	757.708	716.182	893.189	977.979	959.011	884.492	641.815	952.841	951.412	885.409	670.195	700.867	403.96	1492.04	912.877	1410.62	1749.88	1650.38	1512.45	1167.69	1214.27	1317.08	920.036	925.429	893.627	653.718	602.167
ENSDARG00000004111	49.3849	Esr1	ENSMUSG00000019768	13982	259252	esr1	estrogen receptor 1 [Source:NCBI gene;Acc:259252]	1	1	67.084	0.264236	0.168471	0.0853669	0.148303	92.8545	100.228	43.6675	63.2585	51.3937	37.6166	57.679	12.0217	60.8872	89.5227	152.248	80.1622	79.0394	45.6562	65.8073	55.2503	41.8654	57.3963	81.1419	101.277	64.0424	69.6973	55.2531	43.554	78.8059	75.5209	113.894	43.4059	69.6382	57.6823	43.0273	36.0248	44.9435	117.385	63.1541
ENSDARG00000004114	50.8094	Tti1	ENSMUSG00000027650	75425	570077	tti1	TELO2 interacting protein 1 [Source:ZFIN;Acc:ZDB-GENE-080819-3]	1	1	30.2941	0.431513	0.161298	0.00346284	0.00954857	27.7606	30.0685	40.6559	42.6744	0	42.9904	52.4354	42.0758	27.061	12.789	10.1499	48.0973	26.3465	27.0842	30.9681	26.2665	28.7312	30.1095	14.2463	19.0812	30.5433	30.9766	30.0288	60.4423	27.9002	27.691	31.3333	41.9827	31.7767	50.8154	28.8096	29.9074	29.9623	17.4458	15.2745
ENSDARG00000004115	80.4388	Mgat4b	ENSMUSG00000036620	103534	431727	mgat4b	alpha-1,3-mannosyl-glycoprotein 4-beta-N-acetylglucosaminyltransferase B [Source:NCBI gene;Acc:431727]	1	1	71.0469	-0.282915	0.156719	0.0502965	0.095714	26.8034	32.2958	105.404	66.2708	182.214	26.869	94.3838	36.065	54.122	83.1282	60.8992	80.1622	64.737	61.9067	40.2586	82.4225	96.0442	127.966	63.7986	68.9858	84.733	73.5693	82.8796	72.8863	39.1582	46.3195	33.3227	56.9257	79.1036	56.9956	88.2996	86.3236	90.6361	68.2877	75.1974
ENSDARG00000004130	54.2929	Mvk	ENSMUSG00000041939	17855	492477	mvk	mevalonate kinase [Source:ZFIN;Acc:ZDB-GENE-041114-37]	1	1	13.2935	-0.421341	0.255926	0.0450403	0.0871592	8.61537	7.79553	11.5443	12.5513	14.0165	26.869	26.2177	42.0758	0	0	0	8.01622	10.5386	9.28601	6.19363	9.96316	18.8805	12.232	17.3433	24.2184	8.86741	6.45345	10.8104	17.7771	6.36321	9.56599	8.95237	12.0967	10.1415	15.1073	19.0817	25.8291	8.61417	15.452	18.7993
ENSDARG00000004131	47.9524	Rttn	ENSMUSG00000023066	246102	100151439	rttn	rotatin [Source:ZFIN;Acc:ZDB-GENE-090609-5]	1	1	37.5384	-0.290594	0.139101	0.0258527	0.0543171	36.6951	36.0079	35.6367	27.6128	46.7215	48.3642	73.4096	12.0217	33.8262	44.7614	30.4496	56.1136	38.3906	34.0487	50.3232	49.8158	38.5819	33.8732	30.3508	28.6218	42.3665	41.3021	19.2185	38.2209	29.3687	40.2778	30.8359	33.4439	31.1006	39.1416	40.7824	37.0444	45.318	30.4055	39.3611
ENSDARG00000004132	53.7889	Usp19	ENSMUSG00000006676	71472	324335	usp19	ubiquitin specific peptidase 19 [Source:ZFIN;Acc:ZDB-GENE-030131-3055]	1	1	412.149	-0.436371	0.0629173	1.95107e-12	3.06771e-11	291.008	274.329	383.471	318.803	541.97	478.268	477.162	366.661	432.976	402.852	578.543	448.909	417.78	467.396	449.038	527.142	500.743	452.584	447.829	424.923	453.223	397.532	312.3	346.654	279.981	277.414	287.47	328.746	354.952	376.995	447.858	428.559	541.944	493.964	426.51
ENSDARG00000004141	65.098	Dhrs11	ENSMUSG00000034449	192970	436969	zgc:92630	zgc:92630 [Source:ZFIN;Acc:ZDB-GENE-040718-449]	1	1	4.19105	-0.325979	0.512526	0.274688	0.383518	2.87179	4.45459	0	5.02051	0	10.7476	10.4871	6.01083	0	0	0	0	4.51654	3.86917	5.41942	2.71723	1.64178	4.70462	6.81344	18.3473	0	1.29069	1.20115	3.55543	4.89478	5.03473	5.96824	1.42314	2.7044	0	5.98641	0.339857	0	11.2151	7.93098
ENSDARG00000004150	69.3512	Grm2	ENSMUSG00000023192	108068	336153	grm2a	glutamate receptor, metabotropic 2a [Source:ZFIN;Acc:ZDB-GENE-030131-8097]	1	1	0.322893	0.0469915	0.737876	0.861371	NA	3.19088	0.742432	2.50963	0	0	0	0	0	0	0	0	0	0.752756	1.54767	0	0	0	0.940923	0	0	0	0	1.20115	0	0.489478	0	0	0	0	0	0	0	0	0.249225	0
ENSDARG00000004151	83.1224	Rab23	ENSMUSG00000004768	19335	553778	rab23	RAB23, member RAS oncogene family [Source:ZFIN;Acc:ZDB-GENE-050522-328]	1	1	70.4049	-0.225765	0.142191	0.089835	0.154665	57.4358	61.6218	59.7291	66.2708	65.4101	53.738	115.358	66.1191	94.7135	38.3669	142.098	64.1298	77.5339	79.7049	78.1945	80.6111	64.8504	63.0419	97.8658	82.1959	40.396	73.5693	26.4254	75.5529	64.1216	64.948	68.6348	56.2142	61.525	53.5622	66.5988	81.2257	61.7973	84.7366	71.3788
ENSDARG00000004154	82.8829	Orai1	ENSMUSG00000049686	109305	402892	orai1b	ORAI calcium release-activated calcium modulator 1b [Source:NCBI gene;Acc:402892]	1	1	11.2149	-1.39963	0.333644	1.53508e-06	9.02977e-06	8.29628	6.31067	5.52118	4.51846	46.7215	16.1214	0	18.0325	6.76525	6.39448	20.2997	0	9.03307	15.4767	13.9357	16.3034	9.85069	15.0548	21.0597	17.6134	1.97054	9.03483	1.20115	7.99971	5.38425	8.05557	5.96824	6.40415	3.3805	6.18025	14.5919	13.5943	19.4755	16.6981	12.3371
ENSDARG00000004158	50.7879	Tmem63c	ENSMUSG00000034145	217733	100000800	tmem63c	transmembrane protein 63C [Source:ZFIN;Acc:ZDB-GENE-120928-2]	1	1	2.00313	-0.703549	0.763978	0.0645859	0.11779	3.19088	2.59851	0.501925	0.502051	0	0	0	0	0	0	30.4496	0	3.76378	4.643	0.774203	4.52871	0	3.76369	0.619404	0	2.9558	0	2.40231	0	2.93687	0.503473	0	0	0.676099	0.686694	1.87075	2.379	1.87265	0.249225	0
ENSDARG00000004160	62.8906	Reep3	ENSMUSG00000019873	28193	393130	reep3b	receptor accessory protein 3b [Source:NCBI gene;Acc:393130]	1	1	264.714	-0.235785	0.130863	0.0566079	0.105677	234.21	259.48	174.168	194.294	98.1152	177.335	173.037	300.542	412.68	338.907	274.046	488.99	328.954	235.246	401.812	197.452	207.685	278.513	318.374	338.324	521.207	113.581	212.604	193.771	292.218	294.028	274.539	148.719	175.11	149.699	194.184	198.136	201.497	370.847	388.03
ENSDARG00000004161	84.4891	Ik	ENSMUSG00000024474	24010	322241	ik	IK cytokine [Source:ZFIN;Acc:ZDB-GENE-030131-960]	1	1	697.317	-0.426484	0.108099	3.89129e-05	0.000173207	519.794	456.596	629.916	593.927	1163.37	489.016	1106.39	1057.91	602.107	613.87	345.096	745.509	748.992	709.606	661.17	733.651	723.205	886.35	691.874	658.301	817.772	527.892	799.968	625.755	441.019	461.181	455.576	728.65	568.599	692.875	908.438	942.082	865.162	724.248	721.719
ENSDARG00000004167	38.1443	Akr1b10	ENSMUSG00000061758	67861	550476	zgc:110366	zgc:110366 [Source:ZFIN;Acc:ZDB-GENE-050417-302]	36	1	170.793	-0.0259635	0.122691	0.824336	0.878846	94.45	98.7434	173.164	180.739	238.28	150.466	131.089	222.401	162.366	121.495	466.894	136.276	209.266	150.124	193.551	153.07	254.476	224.881	109.015	134.302	137.937	174.243	202.995	201.771	69.9953	78.0383	99.4707	222.01	208.239	189.528	187.824	201.535	195.13	145.049	117.496
ENSDARG00000004169	75	Stmn1	ENSMUSG00000028832	16765	678630	stmn1a	stathmin 1a [Source:ZFIN;Acc:ZDB-GENE-031006-14]	1	1	117.821	-1.65664	0.227709	2.63702e-14	5.41655e-13	47.225	59.3946	22.0847	23.5964	42.0494	85.9808	89.1402	72.13	54.122	115.101	172.548	88.1785	89.578	60.359	132.389	116.841	73.0593	41.4006	529.59	353.002	256.17	16.779	40.8392	14.2217	53.3531	64.948	54.7089	17.7893	31.1006	13.7339	70.3403	77.1474	67.7898	568.233	321.645
ENSDARG00000004171	57.8947	Rabac1	ENSMUSG00000003380	14470	407650	rabac1	Rab acceptor 1 (prenylated) [Source:ZFIN;Acc:ZDB-GENE-040625-146]	1	1	253.817	0.0328881	0.0835834	0.687443	0.770776	288.774	353.398	213.318	243.495	149.509	225.7	251.69	192.347	236.784	230.201	304.496	216.438	200.986	237.567	229.164	198.358	240.521	248.404	345.627	354.47	245.332	211.673	267.857	194.66	323.055	352.431	354.116	218.453	222.437	197.768	196.429	217.508	215.729	284.864	325.464
ENSDARG00000004173	86.9281	Copa	ENSMUSG00000026553	12847	260439	copa	coatomer protein complex, subunit alpha [Source:ZFIN;Acc:ZDB-GENE-020905-2]	1	1	974.895	0.00997742	0.0900121	0.909445	0.938821	1140.42	1005.62	818.138	1107.53	1009.18	951.163	865.185	967.744	622.403	1106.24	720.641	897.817	961.269	1042.35	929.818	724.594	866.04	852.476	968.128	1015.71	1525.19	769.251	850.417	1084.41	1212.44	1192.73	1188.68	809.769	922.199	844.634	916.295	918.292	922.091	1056.22	1134.42
ENSDARG00000004174	90.8172	Cnot1	ENSMUSG00000036550	234594	448949	cnot1	CCR4-NOT transcription complex, subunit 1 [Source:NCBI gene;Acc:448949]	1	1	962.963	-0.239563	0.0655851	0.000210608	0.000792783	894.722	818.531	881.883	806.797	995.168	1021.02	1059.2	1130.04	1109.5	709.787	903.338	969.963	929.654	1030.75	1101.69	921.14	1003.95	961.624	1010.25	1013.5	1352.77	961.564	720.692	870.191	880.081	792.466	837.046	859.579	841.067	900.943	990.751	971.31	1137.07	988.925	1134.72
ENSDARG00000004176	54.8638	Ulk4	ENSMUSG00000040936	209012	561925	ulk4	unc-51 like kinase 4 [Source:ZFIN;Acc:ZDB-GENE-100922-243]	1	1	62.5782	0.49719	0.156076	0.000526645	0.00180121	97.6408	79.8114	76.2926	87.859	46.7215	53.738	94.3838	24.0433	27.061	44.7614	40.5995	80.1622	51.9402	32.501	41.807	58.8732	45.149	37.6369	61.321	42.5657	66.9982	98.0924	58.8565	63.9977	128.243	104.219	97.4813	47.6753	79.1036	68.6694	53.1294	42.4821	51.3105	68.7861	42.2985
ENSDARG00000004177	33.6614	Fam169a	ENSMUSG00000041817	320557	553309	fam169ab	family with sequence similarity 169 member Ab [Source:ZFIN;Acc:ZDB-GENE-091118-95]	1	1	11.933	-0.0388286	0.212947	0.83365	0.885279	6.70084	5.93946	17.5674	8.03282	0	16.1214	5.24354	42.0758	0	38.3669	0	0	11.2913	13.929	13.9357	11.7746	12.3134	14.1138	11.1493	14.6778	14.779	15.4883	3.60346	18.666	5.38425	7.04862	8.45501	12.0967	7.43709	15.794	11.9728	11.895	13.8576	14.7043	13.2183
ENSDARG00000004184	87.4592	Nf1	ENSMUSG00000020716	18015	564518	nf1b	neurofibromin 1b [Source:ZFIN;Acc:ZDB-GENE-091111-4]	1	1	48.7845	-2.0739	0.246784	2.62368e-18	8.55589e-17	19.4644	15.5911	20.5789	11.0451	93.443	85.9808	78.6531	102.184	47.3567	57.5503	30.4496	56.1136	54.9512	71.1927	49.549	68.8364	72.2384	51.7508	84.8583	67.5181	34.4844	40.0114	2.40231	12.444	16.6422	18.125	9.94707	16.3662	13.522	24.721	74.0818	46.9002	113.857	70.5307	54.3419
ENSDARG00000004187	NA	NA	NA	NA	641576	zgc:122979	zgc:122979 [Source:ZFIN;Acc:ZDB-GENE-051127-45]	1	1	1353.86	1.92573	0.454978	1.02522e-06	6.25212e-06	1248.91	2241.4	1179.02	3979.76	74.7544	279.438	1289.91	1334.4	527.689	588.292	223.297	376.763	595.43	407.81	1177.56	220.095	385.819	207.944	488.71	1375.31	3533.17	1723.07	5525.31	856.858	3066.09	1161.51	1574.12	3051.22	1398.85	2170.64	563.471	600.187	599.621	2200.41	1216.96
ENSDARG00000004189	70.283	Cbx1	ENSMUSG00000018666	12412	326746	cbx1a	chromobox homolog 1a (HP1 beta homolog Drosophila) [Source:ZFIN;Acc:ZDB-GENE-030131-4945]	1	1	378.212	-0.239023	0.0839074	0.0035387	0.00972918	338.552	342.261	235.905	379.049	425.166	408.409	388.022	432.78	493.863	338.907	274.046	336.681	352.29	386.917	365.424	447.437	396.49	423.415	460.217	446.206	382.284	327.835	381.967	338.655	238.376	295.035	280.507	384.96	367.798	398.283	411.94	411.566	425.465	437.639	402.13
ENSDARG00000004196	NA	NA	NA	NA	114466	tnfsf10l	TNF superfamily member 10, like [Source:ZFIN;Acc:ZDB-GENE-010801-1]	1	1	183.27	0.0317525	0.137179	0.805921	0.864258	208.683	221.245	143.049	154.632	149.509	193.457	89.1402	162.292	216.488	326.118	142.098	192.389	197.975	250.722	222.971	180.243	175.671	96.9151	273.157	244.386	104.438	140.685	194.587	131.551	208.517	208.438	204.91	157.257	163.616	142.146	137.313	147.838	161.422	274.646	189.168
ENSDARG00000004199	41.4966	Spam1	ENSMUSG00000029682	20690	791203	spam1	sperm adhesion molecule 1 [Source:ZFIN;Acc:ZDB-GENE-050506-63]	4	1	1.27759	-0.739081	0.98688	0.057108	0.106455	2.5527	1.48486	0	2.00821	0	0	0	12.0217	0	0	0	0	0	3.09534	0	2.71723	0	0	0	0	0	0	0	0	0	0	0.994707	0	0	0	3.74151	4.07828	4.11982	6.9783	1.4687
ENSDARG00000004204	51.6043	Efhc2	ENSMUSG00000025038	74405	567323	efhc2	EF-hand domain (C-terminal) containing 2 [Source:NCBI gene;Acc:567323]	1	1	4.63712	0.246228	0.415226	0.364143	0.478888	2.5527	4.08338	2.50963	9.53898	9.3443	10.7476	10.4871	0	27.061	0	0	8.01622	4.51654	6.19067	7.74203	0.905742	0.820891	4.70462	0.619404	1.46778	0.985268	16.779	3.60346	0	4.4053	0.503473	3.97883	0.711572	5.40879	6.86694	3.74151	3.73842	3.37076	0.996901	0.29374
ENSDARG00000004211	37.5648	Ccdc106	ENSMUSG00000035228	232821	503526	ccdc106a	coiled-coil domain containing 106a [Source:ZFIN;Acc:ZDB-GENE-050220-4]	1	1	141.355	0.511599	0.119204	6.19111e-06	3.24954e-05	111.362	121.759	204.785	143.085	121.476	91.3546	167.793	114.206	87.9482	204.623	263.897	96.1947	140.765	148.576	119.227	172.997	124.775	143.02	91.0524	103.479	108.379	179.406	213.805	197.326	96.4271	91.6321	99.4707	246.204	154.151	238.283	127.211	128.126	137.452	115.89	88.7094
ENSDARG00000004218	81.8966	Rnd1	ENSMUSG00000054855	223881	553414	rnd1b	Rho family GTPase 1b [Source:ZFIN;Acc:ZDB-GENE-060315-7]	1	1	45.7215	0.480028	0.215576	0.00982591	0.0235351	193.048	194.888	18.5712	34.6416	23.3608	37.6166	20.9742	18.0325	27.061	25.5779	0	8.01622	17.3134	23.215	16.2583	16.3034	23.8058	16.9366	48.3135	31.5574	31.5286	50.3369	24.0231	20.4437	201.175	116.806	131.799	33.4439	50.7074	16.4807	19.4558	23.4501	17.6029	42.1191	33.7801
ENSDARG00000004219	74.2448	Slc6a3	ENSMUSG00000021609	13162	80787	slc6a3	solute carrier family 6 member 3 [Source:ZFIN;Acc:ZDB-GENE-010316-1]	1	1	0.415179	-0.105267	0.708445	0.707819	NA	0	0.371216	1.00385	0.502051	4.67215	0	0	0	0	0	0	0	0	0	0	3.62297	0	0	0.619404	0	0	0	2.40231	0.888857	0.489478	0	0	0	0	0	0.374151	0	0	0	0
ENSDARG00000004227	56.222	Pde3a	ENSMUSG00000041741	54611	567051	pde3a	phosphodiesterase 3A, cGMP-inhibited [Source:ZFIN;Acc:ZDB-GENE-041210-23]	1	1	143.069	-0.915306	0.208785	8.94661e-07	5.51669e-06	126.359	130.297	84.8254	58.238	126.148	231.073	120.601	138.249	142.07	191.834	213.147	256.519	193.458	166.374	178.067	132.238	270.073	84.6831	209.359	146.044	149.761	157.464	34.8334	47.9983	117.475	80.0522	128.815	94.6391	84.5124	74.163	163.504	151.916	154.681	176.202	171.838
ENSDARG00000004232	NA	NA	NA	NA	30141	dlb	deltaB [Source:NCBI gene;Acc:30141]	1	1	0.179583	-0.0779097	0.779957	0.762372	NA	0	0.371216	0.501925	0	0	0	0	0	0	0	0	0	0	0	0	0	0.820891	0	0.619404	1.46778	0.985268	0	1.20115	0	0	0	0.497354	0	0	0	0	0	0	0	0
ENSDARG00000004243	58.6021	Asic4	ENSMUSG00000033007	241118	407667	asic4b	acid-sensing (proton-gated) ion channel family member 4b [Source:NCBI gene;Acc:407667]	1	1	0.833676	-0.482939	0.825666	0.155238	NA	0	0.742432	0	0	0	0	0	0	0	0	0	0	5.26929	1.54767	0	1.81148	7.38802	5.64554	0.619404	1.46778	0	0	0	0	0	0	0	2.13472	0	1.37339	0	1.01957	0.749058	0	0
ENSDARG00000004246	79.6958	Slit2	ENSMUSG00000031558	20563	80353	slit2	slit homolog 2 (Drosophila) [Source:ZFIN;Acc:ZDB-GENE-010306-3]	1	1	574.133	0.300734	0.105487	0.00306596	0.0085847	802.825	833.751	466.289	682.288	415.821	564.249	408.996	456.823	561.516	390.063	487.194	400.811	531.446	408.584	414.973	486.384	536.863	412.124	788.501	816.088	435.488	654.38	433.616	646.199	870.781	782.9	675.904	657.492	503.694	639.313	468.062	438.075	495.877	635.524	733.468
ENSDARG00000004251	62.1053	Dhfr	ENSMUSG00000021707	13361	81882	dhfr	dihydrofolate reductase [Source:ZFIN;Acc:ZDB-GENE-010406-5]	1	1	64.4015	-0.288603	0.179934	0.0747746	0.1331	74.6665	79.069	39.6521	53.7195	37.3772	64.4856	36.7048	36.065	40.5915	57.5503	142.098	128.26	63.2315	63.4544	80.5171	76.0823	54.9997	33.8732	79.9031	96.8737	48.2781	36.1393	62.46	24.888	121.39	105.729	109.418	29.1744	31.7767	34.3347	50.5103	43.5016	48.3143	79.5028	77.2536
ENSDARG00000004256	NA	NA	NA	NA	791595	wnt11f2	wnt 11, family member 2 [Source:NCBI gene;Acc:791595]	1	1	1.91024	1.34289	0.696165	0.00262949	0.00749054	4.78632	8.53797	1.00385	4.01641	0	0	0	0	0	0	0	0	0	0	0	0	0	0.940923	1.23881	0	1.97054	5.16276	3.60346	9.77743	2.93687	4.53126	5.47089	1.42314	2.7044	3.43347	2.61905	0.339857	1.12359	0.996901	1.17496
ENSDARG00000004260	NA	NA	NA	NA	100006147	cul5b	cullin 5b [Source:ZFIN;Acc:ZDB-GENE-091113-45]	1	1	18.18	0.122435	0.19877	0.485529	0.596596	7.01993	11.1365	17.5674	21.5882	0	48.3642	0	0	0	6.39448	60.8992	8.01622	13.5496	13.929	20.1293	19.9263	19.7014	27.2868	13.0075	26.4201	37.4402	19.3603	26.4254	17.7771	5.38425	11.0764	8.95237	22.7703	19.6069	23.3476	19.0817	18.0124	17.9774	24.9225	23.4992
ENSDARG00000004261	82.5112	Tmed9	ENSMUSG00000058569	67511	613145	tmed9	transmembrane p24 trafficking protein 9 [Source:ZFIN;Acc:ZDB-GENE-050417-434]	1	1	1049.56	0.11014	0.0972381	0.242956	0.347854	1252.74	1556.51	751.884	1469.5	1317.55	811.444	828.48	961.733	1035.08	939.988	608.992	897.817	1011.7	988.186	947.625	803.393	900.517	982.324	979.897	1017.91	1031.58	934.459	1184.34	997.298	1538.92	1626.22	1643.26	902.273	1091.22	883.089	939.492	974.369	965.536	992.415	1031.61
ENSDARG00000004262	47.5225	Cyp46a1	ENSMUSG00000021259	13116	393433	cyp46a1.2	cytochrome P450, family 46, subfamily A, polypeptide 1, tandem duplicate 2 [Source:ZFIN;Acc:ZDB-GENE-040426-1184]	1	1	176.287	-1.05893	0.109083	1.85791e-23	1.01541e-21	94.45	75.7281	146.562	110.953	219.591	225.7	283.151	240.433	250.314	134.284	142.098	168.341	216.041	161.731	188.906	213.755	233.954	247.463	201.926	193.014	259.125	125.197	114.11	104.885	104.259	129.896	100.963	96.7738	103.443	97.5106	219.252	260.67	239.324	257.45	186.231
ENSDARG00000004270	67.8363	Atl3	ENSMUSG00000024759	109168	449995	atl3	atlastin 3 [Source:ZFIN;Acc:ZDB-GENE-041010-109]	1	1	367.156	0.346934	0.0727103	1.16655e-06	7.04042e-06	573.401	606.567	321.734	395.114	252.296	274.064	314.613	228.412	257.079	434.825	517.643	320.649	404.23	316.498	406.457	233.681	311.118	274.75	323.329	382.358	318.241	332.998	338.725	368.876	605.973	625.313	636.613	315.226	381.996	315.193	258.164	278.343	271.908	303.805	368.056
ENSDARG00000004274	NA	NA	NA	NA	541336	zgc:112496	zgc:112496 [Source:ZFIN;Acc:ZDB-GENE-050320-25]	1	1	26.4869	0.0989457	0.20266	0.578675	0.679269	22.3361	30.4397	19.0732	28.1149	4.67215	0	26.2177	42.0758	81.183	31.9724	10.1499	8.01622	28.6047	24.7627	31.7423	38.0412	19.7014	18.8185	22.2985	27.8879	52.2192	29.6859	32.4311	13.3329	23.9844	27.691	26.3597	24.905	19.6069	28.1545	19.83	25.8291	17.9774	41.1222	23.7929
ENSDARG00000004280	80.4945	Seh1l	ENSMUSG00000079614	72124	334749	seh1l	SEH1-like (S. cerevisiae) [Source:NCBI gene;Acc:334749]	1	1	210.018	0.0130005	0.087652	0.879196	0.917932	217.299	209.737	162.624	200.821	163.525	118.224	209.742	228.412	216.488	249.385	111.649	144.292	197.975	185.72	191.228	156.693	156.79	205.121	274.396	306.767	429.577	141.976	198.19	192.882	233.97	216.997	224.804	156.546	179.166	179.227	174.728	182.843	169.287	304.802	345.732
ENSDARG00000004282	NA	NA	NA	NA	402927	zgc:77375	zgc:77375 [Source:ZFIN;Acc:ZDB-GENE-040426-1827]	1	1	39.863	-2.49242	0.271212	2.45343e-21	1.10573e-19	11.4872	9.65161	11.5443	4.51846	65.4101	32.2428	62.9225	54.0975	74.4177	57.5503	50.7493	24.0487	30.863	43.3347	46.4522	47.0986	78.8055	34.8142	56.3658	73.3892	116.262	19.3603	1.20115	7.11086	8.8106	12.0834	6.96295	10.6736	3.3805	12.3605	30.6804	45.8806	65.9171	60.3125	92.8218
ENSDARG00000004291	70.1031	Hecw1	ENSMUSG00000021301	94253	563730	hecw1b	HECT, C2 and WW domain containing E3 ubiquitin protein ligase 1b [Source:ZFIN;Acc:ZDB-GENE-060503-2]	1	1	3.15677	1.09185	0.844542	0.0149025	0.0337651	10.2108	9.65161	0.501925	0.502051	0	5.3738	5.24354	0	0	6.39448	0	16.0324	0	0	0	0	0.820891	0	1.23881	0.733892	0	7.74414	0	6.222	8.32112	8.55904	6.96295	0	5.40879	10.3004	0.748301	0.679713	0.374529	0.249225	0.881219
ENSDARG00000004296	45.6647	Ambp	ENSMUSG00000028356	11699	394093	ambp	alpha-1-microglobulin/bikunin precursor [Source:ZFIN;Acc:ZDB-GENE-040426-1608]	1	1	3.0414	0.537804	0.444334	0.0678994	0.122796	3.50997	4.08338	4.0154	7.02872	9.3443	0	0	6.01083	0	6.39448	0	0	0.752756	5.41684	0.774203	0	3.28356	0.940923	1.23881	0.733892	3.94107	3.87207	3.60346	7.99971	7.34216	4.53126	2.98412	0.711572	3.3805	5.49356	2.2449	2.03914	3.74529	0.747676	2.34992
ENSDARG00000004297	79.2738	Irf2bpl	ENSMUSG00000034168	238330	324723	irf2bpl	interferon regulatory factor 2 binding protein-like [Source:ZFIN;Acc:ZDB-GENE-040426-1968]	1	1	214.331	-0.395924	0.17824	0.0135656	0.0310919	201.025	179.669	154.091	168.689	551.314	145.093	141.576	72.13	209.723	153.467	152.248	152.308	186.683	153.993	142.453	139.484	302.909	222.058	422.433	342.728	265.037	144.557	180.173	164.439	200.196	171.684	195.46	162.238	182.547	142.146	216.633	211.391	224.718	461.316	295.796
ENSDARG00000004301	80.1047	Rhog	ENSMUSG00000073982	56212	336933	rhogb	ras homolog family member Gb [Source:ZFIN;Acc:ZDB-GENE-030131-8877]	1	1	175.678	-0.311241	0.149541	0.0249265	0.0525706	248.25	194.517	105.906	116.476	149.509	118.224	183.524	150.271	148.835	134.284	91.3488	152.308	152.057	144.707	162.583	132.238	131.343	126.084	411.904	366.212	172.422	108.418	88.8853	131.551	246.697	183.264	236.74	87.5233	150.77	89.957	141.055	152.596	134.831	186.919	398.899
ENSDARG00000004302	63.591	Slc45a1	ENSMUSG00000039838	242773	791217	slc45a1	solute carrier family 45 member 1 [Source:ZFIN;Acc:ZDB-GENE-070112-2152]	1	1	0.991131	-0.183494	0.692803	0.531177	0.637761	1.91453	1.11365	0.501925	2.00821	4.67215	0	0	0	13.5305	0	0	0	0	0	0	0	0	0	0	0	0	0	0	0	1.46843	1.00695	0	0	0	0	0	0.339857	2.24718	1.49535	4.4061
ENSDARG00000004305	65.2751	Vangl1	ENSMUSG00000027860	229658	403076	vangl1	VANGL planar cell polarity protein 1 [Source:ZFIN;Acc:ZDB-GENE-040621-2]	1	1	7.3154	0.835423	0.378325	0.00320419	0.00891851	19.1453	14.1062	8.53273	7.53077	4.67215	5.3738	15.7306	6.01083	0	0	10.1499	0	11.2913	5.41684	10.0646	0	5.74624	2.82277	5.57463	5.87114	1.97054	3.87207	6.00577	15.9994	14.1949	12.0834	13.9259	10.6736	11.4937	8.92703	3.74151	6.79713	2.99623	6.23063	3.23114
ENSDARG00000004306	82.2917	Klhl18	ENSMUSG00000054792	270201	327574	klhl18	kelch-like family member 18 [Source:ZFIN;Acc:ZDB-GENE-030131-5785]	1	1	22.5408	0.72964	0.210138	7.18169e-05	0.00030052	25.8461	27.0988	20.5789	20.5841	4.67215	26.869	10.4871	18.0325	13.5305	12.789	10.1499	24.0487	15.0551	8.51217	12.3873	9.96316	14.776	11.2911	55.1269	32.2912	55.175	18.0697	19.2185	24.888	25.9423	26.1806	26.8571	19.924	19.6069	23.3476	13.4694	7.13699	13.1085	33.8946	56.398
ENSDARG00000004307	63.7931	Lypd6	ENSMUSG00000050447	320343	447932	lypd6	LY6/PLAUR domain containing 6 [Source:NCBI gene;Acc:447932]	1	1	25.9673	0.398858	0.190149	0.0181905	0.0400466	36.6951	33.4094	26.602	32.1313	28.0329	32.2428	20.9742	18.0325	40.5915	44.7614	0	0	39.8961	23.215	18.5809	13.5861	28.7312	20.7003	16.1045	22.0168	24.6317	49.0462	30.0288	15.9994	37.2003	32.7257	26.8571	31.3092	24.3396	39.8283	20.2041	21.7508	24.3444	24.6733	17.0369
ENSDARG00000004308	47.9769	Fam8a1	ENSMUSG00000069237	97863	548347	fam8a1b	family with sequence similarity 8 member A1b [Source:ZFIN;Acc:ZDB-GENE-050410-14]	1	1	66.8117	-0.259966	0.1199	0.0229267	0.0488686	59.6694	68.6749	57.7214	68.781	126.148	91.3546	68.1661	54.0975	40.5915	70.3393	81.199	32.0649	60.2205	65.0021	66.5815	63.402	69.7757	95.9742	53.8881	65.3164	52.2192	45.1741	56.4542	93.33	49.9267	57.8994	71.1216	69.0225	68.9621	65.9227	79.6941	85.304	79.4002	68.5369	55.2231
ENSDARG00000004311	66.899	Ldlrap1	ENSMUSG00000037295	100017	368278	ldlrap1a	low density lipoprotein receptor adaptor protein 1a [Source:ZFIN;Acc:ZDB-GENE-030328-13]	1	1	33.0565	-0.540881	0.236951	0.00673261	0.0170331	28.0797	22.6442	18.0693	15.5636	37.3772	0	5.24354	6.01083	40.5915	57.5503	192.848	48.0973	66.9953	57.2637	47.2264	26.2665	28.7312	39.5188	19.8209	30.8235	51.2339	14.1976	20.4196	15.1106	20.5581	32.7257	29.8412	12.8083	14.1981	18.5408	26.1905	27.8682	23.5953	36.8853	29.0802
ENSDARG00000004318	68.5792	Cbwd1	ENSMUSG00000024878	226043	406536	cbwd	COBW domain containing [Source:ZFIN;Acc:ZDB-GENE-040426-2388]	1	1	171.858	-0.293912	0.0931825	0.00115784	0.00361573	113.595	120.274	143.551	202.327	168.197	317.054	298.882	132.238	94.7135	134.284	131.948	224.454	173.887	148.576	156.389	187.489	187.163	260.636	162.284	146.044	145.82	145.848	218.61	173.327	110.132	123.351	102.455	192.836	174.434	172.36	222.62	223.286	222.096	158.507	154.507
ENSDARG00000004322	68.6441	Ush1g	ENSMUSG00000045288	16470	100330314	ush1ga	Usher syndrome 1Ga (autosomal recessive) [Source:ZFIN;Acc:ZDB-GENE-131120-173]	1	1	5.02848	0.141183	0.380188	0.584692	0.684917	2.5527	1.48486	5.52118	2.51026	14.0165	0	0	0	0	0	50.7493	0	7.52756	4.643	7.74203	8.15168	4.10445	4.70462	0	5.87114	0.985268	3.87207	6.00577	5.33314	1.46843	0.503473	1.49206	5.69257	10.1415	3.43347	3.36736	0.339857	6.74153	4.9845	2.9374
ENSDARG00000004325	49.0826	Casp9	ENSMUSG00000028914	12371	492763	casp9	caspase 9, apoptosis-related cysteine peptidase [Source:ZFIN;Acc:ZDB-GENE-030825-5]	1	1	84.4928	1.50865	0.238464	1.90307e-11	2.6118e-10	261.014	105.054	210.307	64.2626	0	53.738	62.9225	36.065	81.183	38.3669	60.8992	48.0973	50.4347	58.0375	70.4525	28.9837	34.4774	52.6917	23.5373	23.4845	35.4696	108.418	122.518	119.107	311.797	162.118	341.185	110.294	87.8929	86.5235	37.7892	38.7436	36.7039	29.907	24.3804
ENSDARG00000004328	72.5389	Lin28a	ENSMUSG00000050966	83557	799825	si:ch1073-284b18.2	si:ch1073-284b18.2 [Source:ZFIN;Acc:ZDB-GENE-110914-157]	1	1	0.0226789	0	0.891774	1	NA	0.319088	0	0	0	0	0	0	0	0	0	0	0	0	0	0	0	0	0	0	0	0	0	0	0	0	0	0.497354	0	0	0	0	0	0	0	0
ENSDARG00000004336	80.5785	Exoc4	ENSMUSG00000029763	20336	559866	exoc4	exocyst complex component 4 [Source:ZFIN;Acc:ZDB-GENE-041210-112]	1	1	107.124	0.156781	0.154284	0.272742	0.381418	128.273	105.054	121.968	94.8877	116.804	96.7284	115.358	108.195	121.774	127.89	50.7493	72.146	115.172	106.789	88.2592	68.8364	98.5069	115.734	163.523	122.56	42.3665	138.104	72.0692	128.884	107.685	110.261	100.963	121.679	112.232	127.725	110	110.453	85.0181	135.329	99.5778
ENSDARG00000004343	67.052	Nelfe	ENSMUSG00000024369	27632	436648	nelfe	negative elongation factor complex member E [Source:ZFIN;Acc:ZDB-GENE-040718-69]	1	1	151.68	0.0887479	0.0901326	0.312209	0.424879	101.151	108.395	150.578	142.081	140.165	166.588	120.601	156.282	135.305	185.44	101.499	208.422	166.359	138.516	149.421	140.39	148.581	175.953	164.142	197.417	208.877	121.325	154.949	198.215	81.7428	96.6668	94.4972	182.162	133.192	191.588	149.286	151.576	140.448	174.208	194.162
ENSDARG00000004358	78.8235	Gnb3	ENSMUSG00000023439	14695	436710	gnb3a	guanine nucleotide binding protein (G protein), beta polypeptide 3a [Source:ZFIN;Acc:ZDB-GENE-040718-134]	1	1	0.846813	0.142204	0.665425	0.624695	NA	1.27635	2.2273	0.501925	2.00821	0	10.7476	0	0	0	6.39448	0	0	0	0.773834	0	0	0	0	0	0.733892	0	0	0	0.888857	0	0.503473	0.497354	3.55786	0	0	0.374151	0	0	0	0
ENSDARG00000004363	86	Lhfp	ENSMUSG00000048332	108927	494110	lhfpl6	LHFPL tetraspan subfamily member 6 [Source:NCBI gene;Acc:494110]	1	1	143.238	0.566591	0.171634	0.000262089	0.000964868	192.091	179.669	140.539	164.171	74.7544	75.2332	73.4096	114.206	189.427	268.568	405.995	72.146	188.189	126.909	114.582	87.857	162.536	131.729	97.8658	85.1315	120.203	136.813	162.156	186.66	161.528	182.761	153.185	183.586	137.924	190.901	102.143	97.199	100.374	120.625	86.947
ENSDARG00000004372	76.0267	Fmnl3	ENSMUSG00000023008	22379	407694	fmnl3	formin-like 3 [Source:NCBI gene;Acc:407694]	1	1	312.463	-0.481753	0.13444	0.000132815	0.000523977	237.72	262.45	221.349	277.634	490.576	327.802	471.919	366.661	290.906	281.357	142.098	320.649	391.433	364.476	253.164	295.272	371.864	248.404	436.68	439.601	201.98	309.766	234.225	226.659	215.86	263.82	228.783	268.263	270.44	251.33	364.797	395.253	399.248	443.122	348.375
ENSDARG00000004377	59.5495	Ppp1r13b	ENSMUSG00000021285	21981	563577	ppp1r13ba	protein phosphatase 1, regulatory subunit 13Ba [Source:ZFIN;Acc:ZDB-GENE-030131-9805]	1	1	4968.74	0.477956	0.0738589	3.98039e-11	5.16398e-10	4204.62	4239.29	7240.27	8510.27	5615.93	5336.18	4808.33	5241.44	3869.72	3939	3735.15	3599.28	4405.88	3714.4	4233.34	4597.55	5050.94	5177.9	2579.82	3049.32	4030.73	7680.9	6091.05	7896.61	5206.08	4695.89	4754.2	7053.81	6077.45	7249.43	5360.83	5012.2	5256.14	3669.59	2890.11
ENSDARG00000004378	68.9394	Fgr	ENSMUSG00000028874	14191	337571	yrk	Yes-related kinase [Source:ZFIN;Acc:ZDB-GENE-030131-9517]	1	1	1062.75	0.339258	0.0650213	1.18409e-07	8.6126e-07	1371.12	1384.64	1067.09	1394.7	999.84	714.716	1179.8	961.733	1123.03	837.677	984.537	721.46	904.813	888.361	783.494	1025.3	1132.83	992.674	844.867	929.107	842.404	1304.89	1215.57	1286.18	1288.79	1298.46	1277.2	1240.98	1345.44	1343.86	954.833	871.052	1136.7	861.571	895.025
ENSDARG00000004386	64.7353	Elapor2	ENSMUSG00000056004	231014	566596	si:dkey-153k10.9	si:dkey-153k10.9 [Source:ZFIN;Acc:ZDB-GENE-030131-3893]	1	1	11.7149	0.38058	0.271764	0.0816893	0.142956	7.01993	4.08338	13.552	14.0574	4.67215	5.3738	15.7306	18.0325	6.76525	31.9724	30.4496	48.0973	11.2913	13.929	13.1615	10.8689	13.9551	4.70462	5.57463	5.13724	9.85268	9.03483	13.2127	15.1106	8.8106	5.5382	4.97354	9.96201	10.8176	14.4206	4.11566	10.5356	7.49058	9.22133	4.11236
ENSDARG00000004392	15.311	Tnfrsf23	ENSMUSG00000037613	79201	373093	hdr	hematopoietic death receptor [Source:ZFIN;Acc:ZDB-GENE-030826-5]	143	1	68.9076	-2.8088	0.220287	2.00994e-38	4.66566e-36	15.6353	21.1593	16.5635	11.5472	88.7709	118.224	52.4354	174.314	148.835	63.9448	131.948	104.211	90.3307	119.944	150.97	44.3814	77.1637	173.13	61.321	68.2519	86.7036	16.779	15.615	10.6663	19.0896	22.1528	15.9153	14.943	13.522	13.7339	107.007	98.8983	104.119	88.9734	51.4045
ENSDARG00000004396	47.6309	B3gnt5	ENSMUSG00000022686	108105	791470	b3gnt5b	UDP-GlcNAc:betaGal beta-1,3-N-acetylglucosaminyltransferase 5b [Source:NCBI gene;Acc:791470]	1	1	1.67307	0.579765	0.619581	0.0911483	0.156652	3.82905	4.45459	3.01155	1.50615	0	0	0	0	0	0	0	0	0.752756	3.86917	2.32261	4.52871	0.820891	0.940923	4.33583	5.13724	0	1.29069	2.40231	4.44429	2.93687	2.01389	1.49206	1.42314	5.40879	0	0.374151	0	0.374529	0.996901	0.58748
ENSDARG00000004402	84.2105	Elovl6	ENSMUSG00000041220	170439	317738	elovl6	ELOVL fatty acid elongase 6 [Source:NCBI gene;Acc:317738]	1	1	22.6964	0.60063	0.250004	0.0038845	0.0105575	23.2934	24.8715	26.602	24.6005	18.6886	16.1214	0	12.0217	0	25.5779	50.7493	48.0973	16.5606	27.0842	24.0003	17.2091	9.0298	15.0548	32.8284	36.6946	20.6906	24.5231	12.0115	26.6657	28.8792	38.7674	36.8042	9.25043	28.3962	13.0472	15.7143	9.85584	10.1123	37.633	31.7239
ENSDARG00000004405	45.4148	Snx10	ENSMUSG00000038301	71982	403027	snx10a	sorting nexin 10a [Source:NCBI gene;Acc:403027]	1	1	5.00911	-0.0894133	0.560552	0.756145	0.825636	4.46723	0.371216	1.00385	0.502051	0	5.3738	0	0	0	0	0	0	0.752756	0	0	1.81148	0	1.88185	50.1717	0.733892	20.6906	0	1.20115	1.77771	1.95791	3.52431	2.98412	0	0.676099	0	0	0.339857	0	0.249225	37.8924
ENSDARG00000004406	48.659	Spr	ENSMUSG00000033735	20751	554136	spra	sepiapterin reductase a [Source:ZFIN;Acc:ZDB-GENE-050522-412]	1	1	34.0417	0.143488	0.163676	0.339642	0.454034	49.4586	60.137	21.0809	41.6703	46.7215	16.1214	36.7048	12.0217	47.3567	19.1834	60.8992	24.0487	30.1102	31.7272	30.1939	33.5125	28.7312	21.6412	35.9254	30.8235	24.6317	36.1393	30.0288	25.7769	63.6321	51.8577	65.1533	26.3282	37.8615	21.2875	22.449	27.8682	24.7189	21.1841	31.4302
ENSDARG00000004415	89.0985	Tcf7l2	ENSMUSG00000024985	21416	30510	tcf7l2	transcription factor 7 like 2 [Source:ZFIN;Acc:ZDB-GENE-991110-8]	1	1	122.022	-0.0584466	0.107456	0.572558	0.673957	125.401	126.585	147.064	102.418	182.214	91.3546	188.768	120.217	148.835	102.312	142.098	104.211	137.754	127.683	122.324	142.202	142.835	131.729	78.0449	74.857	54.1897	95.5111	154.949	156.439	116.006	118.82	100.963	148.007	116.289	160.687	129.082	128.126	164.044	80.9982	56.1043
ENSDARG00000004427	68.8679	Dpy30	ENSMUSG00000024067	66310	436711	dpy30	dpy-30 histone methyltransferase complex regulatory subunit [Source:ZFIN;Acc:ZDB-GENE-040718-136]	1	1	146.727	-0.219414	0.109111	0.0364794	0.073047	126.678	136.979	110.925	158.648	144.837	85.9808	183.524	108.195	182.662	319.724	142.098	176.357	184.425	139.29	160.26	176.62	167.462	182.539	104.06	125.496	161.584	126.488	148.943	118.218	129.712	150.035	142.243	127.371	123.726	125.665	134.32	164.83	135.205	128.6	124.546
ENSDARG00000004433	65.1562	Btk	ENSMUSG00000031264	12229	568653	btk	Bruton agammaglobulinemia tyrosine kinase [Source:ZFIN;Acc:ZDB-GENE-070531-1]	1	1	54.0676	0.440665	0.223637	0.0210868	0.0455268	107.852	71.6447	57.2195	32.1313	9.3443	10.7476	47.1919	48.0866	33.8262	51.1558	91.3488	64.1298	51.1874	34.8225	34.8391	21.7378	43.5072	42.3415	94.7688	85.8654	51.2339	29.6859	50.4484	59.5534	99.8534	67.4654	90.021	37.7133	75.7231	25.4077	23.5715	28.2081	37.0784	49.845	100.753
ENSDARG00000004436	66.4407	Cibar1	ENSMUSG00000028218	68099	445210	fam92a1	family with sequence similarity 92 member A1 [Source:NCBI gene;Acc:445210]	1	1	25.1231	-0.588187	0.196222	0.000676094	0.00224374	18.8262	24.5003	14.5558	14.5595	28.0329	32.2428	15.7306	6.01083	0	51.1558	30.4496	48.0973	29.3575	34.0487	37.1618	21.7378	19.7014	28.2277	40.8807	49.9047	21.6759	5.16276	19.2185	17.7771	24.4739	22.6563	25.365	12.0967	12.8459	14.4206	19.83	25.8291	20.2246	49.3466	33.1926
ENSDARG00000004445	71.4408	Grm5	ENSMUSG00000049583	108071	568406	grm5a	glutamate receptor, metabotropic 5a [Source:ZFIN;Acc:ZDB-GENE-090821-9]	1	1	0.49383	-0.0895535	0.639751	0.755923	NA	0	1.11365	0	0.502051	0	0	0	0	0	6.39448	0	0	0	0	0	0	0.820891	0	0	0	0	0	0	0	2.44739	0.503473	3.48148	0.711572	0.676099	0	0	0.339857	0	0.249225	0.29374
ENSDARG00000004447	34.5588	Aplnr	ENSMUSG00000044338	23796	793710	aplnr2	apelin receptor 2 [Source:ZFIN;Acc:ZDB-GENE-030131-4347]	1	1	13.0457	1.04797	0.269144	6.48675e-06	3.38824e-05	14.9971	15.5911	23.5905	17.5718	4.67215	26.869	15.7306	6.01083	6.76525	12.789	30.4496	16.0324	6.02205	7.73834	7.74203	7.24594	8.20891	12.232	7.43285	5.13724	6.89687	15.4883	22.8219	21.3326	21.537	14.6007	11.9365	14.2314	20.9591	23.3476	9.35377	7.8167	6.367	9.71978	3.81862
ENSDARG00000004451	14.2202	Cd27	ENSMUSG00000030336	21940	114461	tnfrsfa	tumor necrosis factor receptor superfamily, member a [Source:ZFIN;Acc:ZDB-GENE-010802-1]	156	1	432.111	0.0538015	0.0917798	0.547069	0.651737	455.976	469.217	422.621	428.752	523.281	403.035	414.24	402.726	392.384	466.797	314.646	280.568	416.274	371.44	329.811	418.453	513.057	364.137	494.284	455.013	471.943	659.543	360.346	336.877	461.577	378.612	406.338	478.176	455.691	484.806	434.389	436.376	435.577	485.241	454.122
ENSDARG00000004452	79.538	Tardbp	ENSMUSG00000041459	230908	386630	tardbpl	TAR DNA binding protein, like [Source:ZFIN;Acc:ZDB-GENE-031030-1]	1	1	973.796	-0.297822	0.0836859	0.000266988	0.000980559	867.28	883.865	810.107	915.742	1065.25	1112.38	964.812	1118.01	926.839	728.971	974.387	1066.16	935.676	980.448	929.818	1008.09	1005.59	1182.74	857.255	907.824	1595.15	736.984	1072.63	805.305	929.029	868.491	867.882	865.271	880.957	799.999	1067.83	1064.77	1079.77	1041.51	1082.43
ENSDARG00000004455	47.2917	P2rx5	ENSMUSG00000005950	94045	373879	p2rx5	purinergic receptor P2X, ligand-gated ion channel, 5 [Source:ZFIN;Acc:ZDB-GENE-030319-5]	1	1	29.6385	0.950109	0.253543	1.3491e-05	6.61353e-05	24.8888	30.8109	30.6174	57.7359	42.0494	10.7476	20.9742	60.1083	13.5305	0	0	64.1298	14.3024	27.0842	34.0649	22.6436	18.8805	22.5822	17.3433	16.1456	10.8379	56.7904	84.0807	23.1103	15.6633	20.1389	25.8624	71.1572	45.9747	61.1158	25.0681	23.79	28.4642	15.452	14.9807
ENSDARG00000004459	NA	NA	NA	NA	557454	unc119.2	unc-119 lipid binding chaperone B homolog 2 [Source:ZFIN;Acc:ZDB-GENE-030131-7635]	1	1	3.10484	-1.04217	0.850322	0.018414	0.0404478	1.59544	0.742432	1.50578	0.502051	9.3443	16.1214	0	30.0542	6.76525	12.789	10.1499	0	1.50551	0	0.774203	0	0	0	0	0	0	0	1.20115	3.55543	0.978955	1.51042	0.994707	0.711572	1.3522	0	2.99321	2.71885	3.37076	0	0.29374
ENSDARG00000004460	80.6122	Desi2	ENSMUSG00000026502	78825	445138	desi2	desumoylating isopeptidase 2 [Source:NCBI gene;Acc:445138]	1	1	156.567	0.0512926	0.110466	0.629298	0.722391	144.866	152.57	117.952	197.306	238.28	139.719	157.306	114.206	115.009	140.679	60.8992	144.292	147.54	143.159	128.518	121.369	128.88	140.198	184.582	179.07	293.61	144.557	130.926	176.883	162.996	141.476	165.619	152.276	142.657	150.386	147.79	149.877	152.808	185.424	219.717
ENSDARG00000004470	59.9244	Prkcsh	ENSMUSG00000003402	19089	394028	prkcsh	protein kinase C substrate 80K-H [Source:ZFIN;Acc:ZDB-GENE-040426-770]	1	1	527.127	0.204883	0.0971643	0.0296096	0.0610985	532.877	567.589	435.169	797.258	425.166	403.035	492.893	613.105	595.342	530.742	395.845	480.973	551.017	544.779	501.684	441.096	475.296	491.162	450.926	456.481	656.188	478.846	617.393	585.757	639.747	651.997	690.327	461.81	562.514	497.167	478.539	503.328	463.293	453.839	516.395
ENSDARG00000004472	42.623	Atat1	ENSMUSG00000024426	73242	406389	atat1	alpha tubulin acetyltransferase 1 [Source:NCBI gene;Acc:406389]	1	1	27.8699	0.178662	0.209888	0.328295	0.442178	70.1993	64.2204	24.0924	25.1026	4.67215	53.738	15.7306	18.0325	60.8872	25.5779	20.2997	24.0487	12.0441	28.6319	25.5487	32.6067	22.1641	12.232	9.91046	13.9439	3.94107	27.1045	19.2185	27.5546	98.8745	43.8021	61.1745	29.886	17.5786	25.4077	23.1973	19.032	14.9812	8.72288	9.39967
ENSDARG00000004473	41.2151	Tbx21	ENSMUSG00000001444	57765	797797	tbx21	T-box transcription factor 21 [Source:ZFIN;Acc:ZDB-GENE-080104-3]	1	1	2.84171	-0.474741	0.511574	0.125468	0.204099	2.87179	3.34094	1.50578	0	0	0	5.24354	0	6.76525	0	0	0	3.76378	2.3215	5.41942	3.62297	0.820891	3.76369	11.7687	7.33892	0	0	1.20115	2.66657	0.489478	3.02084	2.48677	2.13472	2.7044	0	2.61905	3.39857	2.24718	3.23993	8.51845
ENSDARG00000004492	76.3231	Pcyt1a	ENSMUSG00000005615	13026	553770	pcyt1ab	phosphate cytidylyltransferase 1, choline, alpha b [Source:ZFIN;Acc:ZDB-GENE-050522-114]	1	1	54.2903	0.128062	0.107375	0.215799	0.315949	67.6466	60.8794	54.7099	57.2339	74.7544	37.6166	68.1661	36.065	47.3567	89.5227	0	56.1136	54.9512	51.8469	52.6458	39.8527	49.2534	53.6326	59.4628	52.1063	50.2487	59.3717	30.0288	72.8863	69.5058	69.4793	59.1851	49.0985	56.7923	58.369	53.1294	48.5995	51.3105	56.8233	49.9358
ENSDARG00000004497	73.3096	Tspan33	ENSMUSG00000001763	232670	436890	tspan33a	tetraspanin 33a [Source:NCBI gene;Acc:436890]	1	1	14.5015	1.34756	0.392342	3.06298e-05	0.00013956	32.5469	25.6139	12.5481	12.0492	0	10.7476	0	12.0217	6.76525	12.789	20.2997	32.0649	20.3244	4.643	13.9357	0.905742	7.38802	0.940923	22.2985	26.4201	9.85268	7.74414	9.60923	15.9994	42.5846	18.125	41.7777	8.53886	13.522	8.24033	3.36736	2.71885	5.61794	11.7136	24.6741
ENSDARG00000004498	28.4635	Xkr8	ENSMUSG00000037752	381560	100535571	xkr8.1	XK, Kell blood group complex subunit-related family, member 8, tandem duplicate 1 [Source:ZFIN;Acc:ZDB-GENE-110106-1]	1	1	0.352045	0.0148465	0.685911	0.957662	NA	0.638175	0	0	0.502051	0	0	0	0	0	0	0	0	0	2.3215	0.774203	0	0	0	0	0	0	0	0	0.888857	0.978955	0	1.49206	0	0.676099	0	0	0	0	0.249225	1.4687
ENSDARG00000004502	74.5887	Rcor3	ENSMUSG00000037395	214742	563808	rcor3	REST corepressor 3 [Source:ZFIN;Acc:ZDB-GENE-050208-371]	1	1	12.6246	-1.3129	0.42059	9.26812e-05	0.000379155	16.5926	5.19702	13.552	4.51846	23.3608	26.869	26.2177	12.0217	13.5305	12.789	10.1499	8.01622	15.8079	12.3813	9.29044	14.4919	13.1343	15.9957	11.1493	7.33892	6.89687	12.9069	0	6.222	30.3476	8.05557	37.7989	2.13472	4.05659	2.74678	19.0817	13.9341	14.6066	9.22133	5.28732
ENSDARG00000004517	73.622	Ppat	ENSMUSG00000029246	231327	572027	ppat	phosphoribosyl pyrophosphate amidotransferase [Source:ZFIN;Acc:ZDB-GENE-041210-323]	1	1	81.1972	0.351496	0.0961816	0.000160251	0.000620316	85.8346	104.312	114.439	95.8918	70.0823	96.7284	73.4096	72.13	101.479	70.3393	30.4496	72.146	69.2536	73.5142	73.5493	70.6479	77.9846	75.2739	54.5075	60.1791	74.8803	108.418	92.4888	93.33	124.817	97.6738	106.931	98.9085	90.5973	84.4634	71.8369	72.7293	81.2728	52.3373	67.5602
ENSDARG00000004525	42.4837	2310033P09Rik	ENSMUSG00000020441	67862	393373	zgc:63882	zgc:63882 [Source:ZFIN;Acc:ZDB-GENE-040426-1286]	1	1	193.91	0.354961	0.0946321	0.000108604	0.000436763	208.364	230.154	223.859	223.413	228.935	209.578	136.332	168.303	257.079	217.412	111.649	160.324	174.639	198.101	199.744	206.509	187.163	168.425	138.127	182.739	98.5268	269.754	254.645	201.771	214.881	197.865	167.111	283.917	213.647	263.691	175.477	177.065	202.62	150.532	142.758
ENSDARG00000004527	83.5938	Pin4	ENSMUSG00000079480	69713	553574	pin4	protein (peptidylprolyl cis/trans isomerase) NIMA-interacting, 4 (parvulin) [Source:NCBI gene;Acc:553574]	1	1	89.2878	-0.136825	0.150226	0.327596	0.441579	67.6466	90.2055	61.7368	103.925	32.7051	139.719	68.1661	114.206	47.3567	185.44	71.0491	8.01622	100.117	89.7647	93.6786	77.8938	83.7309	103.502	92.9106	102.745	158.628	68.4066	72.0692	95.1077	79.7849	89.1147	88.529	78.9845	81.808	65.9227	82.6873	107.735	72.6587	120.376	108.977
ENSDARG00000004529	NA	NA	NA	NA	334557	zgc:173742	zgc:173742 [Source:ZFIN;Acc:ZDB-GENE-030131-6489]	1	1	25.4317	-0.108596	0.229649	0.57764	0.678386	13.7208	14.1062	56.2156	21.5882	60.738	32.2428	26.2177	12.0217	27.061	25.5779	30.4496	24.0487	18.0661	22.4412	23.2261	53.4388	22.9849	32.9323	10.5299	11.7423	10.8379	29.6859	21.6208	42.6651	31.3266	14.6007	24.3703	19.924	24.3396	28.1545	33.6736	33.6458	29.2133	3.23993	16.4494
ENSDARG00000004537	NA	NA	NA	NA	557048	kmt2a	lysine (K)-specific methyltransferase 2A [Source:ZFIN;Acc:ZDB-GENE-080521-3]	1	1	257.242	-2.00139	0.237384	2.12965e-18	6.98706e-17	94.45	93.9176	132.508	53.7195	668.118	644.856	340.83	336.607	372.089	306.935	385.695	208.422	286.8	452.693	393.295	427.51	453.132	295.45	250.859	191.546	48.2781	183.278	40.8392	98.6631	59.2268	77.0314	85.0475	133.064	104.119	124.978	503.233	410.547	485.015	124.363	206.205
ENSDARG00000004539	67.2213	Ptgs2	ENSMUSG00000032487	19225	246227	ptgs2a	prostaglandin-endoperoxide synthase 2a [Source:ZFIN;Acc:ZDB-GENE-020530-2]	1	1	96.0008	2.25998	0.306792	1.00827e-14	2.15939e-13	222.085	264.677	108.918	116.476	46.7215	16.1214	5.24354	12.0217	20.2957	38.3669	10.1499	32.0649	21.0772	23.9889	13.1615	18.1148	34.4774	15.0548	111.493	154.851	227.597	251.685	55.2531	34.6654	351.445	179.74	245.693	57.6373	175.786	67.2961	14.5919	20.0515	24.3444	139.068	150.395
ENSDARG00000004561	69.2661	Prkcg	ENSMUSG00000078816	18752	100003514	prkcg	protein kinase C, gamma [Source:ZFIN;Acc:ZDB-GENE-090206-1]	4	1	2.70966	-0.181311	0.508628	0.528287	0.635357	3.50997	1.11365	1.50578	0.502051	4.67215	0	5.24354	6.01083	13.5305	0	0	0	3.01102	0	0.774203	3.62297	0	0	5.57463	4.40335	10.8379	2.58138	1.20115	0.888857	0	3.02084	0.497354	0	2.7044	0	0.374151	3.05871	0	7.47676	4.11236
ENSDARG00000004574	35.2872	Gm29609	ENSMUSG00000101678	NA	563394	gtf3c2	general transcription factor IIIC, polypeptide 2, beta [Source:ZFIN;Acc:ZDB-GENE-041014-349]	4	1	35.0655	-0.0430797	0.179728	0.790743	0.853059	33.5042	25.2427	32.6251	40.1641	51.3937	64.4856	41.9483	18.0325	27.061	31.9724	40.5995	48.0973	30.1102	44.8824	45.678	31.701	29.5521	45.1643	24.1568	16.8795	37.4402	70.9879	13.2127	28.4434	22.516	34.2362	28.8465	35.5786	42.5942	35.7081	32.9253	38.7436	43.8199	20.6857	25.5554
ENSDARG00000004576	49.9469	Plk4	ENSMUSG00000025758	20873	368390	plk4	polo-like kinase 4 (Drosophila) [Source:NCBI gene;Acc:368390]	1	1	28.0594	0.117304	0.223956	0.540435	0.645972	36.6951	31.9246	14.5558	16.0656	18.6886	10.7476	31.4613	6.01083	13.5305	31.9724	20.2997	48.0973	25.5937	13.1552	30.9681	19.0206	12.3134	6.58646	61.321	48.4369	86.7036	9.03483	18.0173	16.8883	38.1793	43.8021	36.8042	8.53886	14.8742	15.794	13.8436	16.3131	4.86888	45.1098	66.0915
ENSDARG00000004577	73.7374	Tmem178b	ENSMUSG00000057716	434008	569012	zgc:194665	zgc:194665 [Source:ZFIN;Acc:ZDB-GENE-080722-38]	1	1	1.90096	0.126832	0.604701	0.663627	0.751292	3.19088	1.11365	0.501925	0	0	0	0	0	0	6.39448	0	0	1.50551	0	0	0.905742	0	0.940923	0	2.20168	0	0	0	0	27.4107	1.00695	15.9153	2.84629	1.3522	2.06008	0.748301	0.339857	0	0	0
ENSDARG00000004580	86.1842	Nmnat2	ENSMUSG00000042751	226518	336257	nmnat2	nicotinamide nucleotide adenylyltransferase 2 [Source:NCBI gene;Acc:336257]	1	1	2.23099	-0.242628	0.445458	0.384163	0.499356	4.78632	2.96973	2.0077	1.50615	4.67215	0	0	6.01083	0	0	0	0	0.752756	0.773834	0	0.905742	0	3.76369	5.57463	2.93557	4.92634	1.29069	1.20115	2.66657	3.91582	5.03473	5.96824	0	0	0.686694	0.374151	4.07828	0.374529	4.48605	4.99358
ENSDARG00000004581	72.9381	Sel1l	ENSMUSG00000020964	20338	568615	sel1l	SEL1L adaptor subunit of ERAD E3 ubiquitin ligase [Source:ZFIN;Acc:ZDB-GENE-041001-122]	1	1	245.103	0.118441	0.0879133	0.167211	0.257766	302.176	311.821	225.866	302.235	266.313	236.447	293.638	210.379	121.774	358.091	81.199	224.454	255.937	246.853	218.325	199.263	208.506	216.412	223.605	236.313	212.818	203.929	237.828	311.1	319.629	335.816	339.195	244.069	248.804	237.596	248.81	231.442	240.448	224.801	228.236
ENSDARG00000004586	51.3174	Ntrk1	ENSMUSG00000028072	18211	30546	ntrk1	neurotrophic tyrosine kinase, receptor, type 1 [Source:ZFIN;Acc:ZDB-GENE-980526-118]	1	1	0.557712	-0.103061	0.896576	0.606709	NA	0.319088	0	0	0	0	10.7476	0	0	0	0	0	8.01622	0	0	0	0	0	0	0	0	0	0	0	0	0	0	0.994707	0	0	0	0	0	0	0	0
ENSDARG00000004587	NA	NA	NA	NA	436638	kat5a	K(lysine) acetyltransferase 5a [Source:ZFIN;Acc:ZDB-GENE-040718-57]	1	1	222.654	-0.227751	0.11054	0.0319239	0.0651147	169.116	171.502	271.542	167.183	261.64	236.447	183.524	414.747	277.375	166.256	202.997	208.422	231.849	240.662	301.165	221.001	215.073	257.813	188.918	210.627	214.788	196.185	234.225	216.881	235.439	147.014	159.153	232.684	170.377	221.116	266.769	268.147	245.691	229.038	190.343
ENSDARG00000004588	60.3306	Sox4	ENSMUSG00000076431	20677	336346	sox4a	SRY-box transcription factor 4a [Source:ZFIN;Acc:ZDB-GENE-030131-8290]	1	1	549.452	-0.109004	0.199366	0.535624	0.64175	601.48	616.218	646.982	492.01	1317.55	596.492	146.819	420.758	778.004	601.081	182.698	801.622	557.792	553.291	492.393	745.426	590.22	720.747	413.762	278.145	194.098	375.591	509.289	845.303	602.057	478.803	682.369	594.874	601.052	579.57	599.764	642.669	603.741	294.833	319.001
ENSDARG00000004592	71.7391	Gpr22	ENSMUSG00000044067	73010	504167	gpr22a	G protein-coupled receptor 22a [Source:NCBI gene;Acc:504167]	1	1	2967.06	-0.399005	0.164762	0.00795845	0.0196423	387.692	340.776	2587.93	2289.35	7068.96	4395.77	3098.93	2434.39	3572.05	2960.64	3258.11	2517.09	2716.7	3013.31	2281.58	5432.64	4748.85	4618.99	2762.54	1927.93	2242.47	2986.66	2374.68	4182.07	147.333	325.244	202.92	4548.37	3074.9	4189.52	4335.28	4521.45	4284.61	2617.11	2213.33
ENSDARG00000004594	43.3616	Zfp800	ENSMUSG00000039841	627049	568719	znf800a	zinc finger protein 800a [Source:ZFIN;Acc:ZDB-GENE-041008-151]	1	1	48.5964	0.314704	0.145179	0.0200046	0.0434946	52.3304	45.2883	66.7561	48.699	42.0494	26.869	31.4613	60.1083	67.6525	38.3669	81.199	40.0811	57.9622	47.2039	38.7102	42.5699	47.6117	45.1643	39.0224	46.9691	49.2634	55.4997	25.2242	78.2194	52.8636	51.3542	62.6666	40.5596	64.9055	47.3819	43.0273	35.3451	44.1944	47.8512	41.1236
ENSDARG00000004597	65.8436	Lrrc4b	ENSMUSG00000047085	272381	556747	lrrc4ba	leucine rich repeat containing 4Ba [Source:ZFIN;Acc:ZDB-GENE-080327-25]	1	1	1.0016	0.229489	0.569231	0.441991	0.55705	0	0	2.0077	0.502051	0	0	0	0	6.76525	0	0	0	4.51654	0	3.87102	0	0.820891	0	1.23881	1.46778	0.985268	2.58138	1.20115	0.888857	1.46843	2.51736	1.49206	0	0	0	0.748301	0	0.374529	0.996901	0.881219
ENSDARG00000004598	NA	NA	NA	NA	80357	or102-2	odorant receptor, family C, subfamily 102, member 2 [Source:ZFIN;Acc:ZDB-GENE-010308-4]	1	1	0.0435177	-0.0739772	0.900816	0.697268	NA	0	0.371216	0	0	0	0	0	0	0	0	0	0	0	0	0	0	0.820891	0	0	0	0	0	0	0	0	0	0	0	0	0	0	0	0.374529	0	0
ENSDARG00000004616	73.7097	Mtmr2	ENSMUSG00000031918	77116	30644	mtmr2	myotubularin related protein 2 [Source:NCBI gene;Acc:30644]	1	1	111.75	0.24377	0.0985847	0.0106402	0.0252115	140.718	118.418	99.8831	116.476	84.0987	107.476	78.6531	96.1733	169.131	108.706	10.1499	72.146	100.117	93.6339	77.4203	85.1398	96.8651	89.3877	136.269	146.778	214.788	98.0924	88.8853	133.329	136.075	126.875	130.804	98.1969	110.204	112.618	87.1771	96.5193	84.2691	147.043	172.132
ENSDARG00000004618	41.629	Stx2	ENSMUSG00000029428	13852	445167	stx2a	syntaxin 2a [Source:ZFIN;Acc:ZDB-GENE-040801-80]	1	1	85.5273	-0.26379	0.104987	0.00912455	0.0220657	65.7321	75.7281	68.7638	72.2954	79.4266	69.8594	94.3838	96.1733	94.7135	63.9448	60.8992	112.227	61.726	92.8601	73.5493	118.652	77.1637	79.9785	127.597	131.367	94.5857	74.86	97.2934	50.6649	66.0795	71.4932	69.1322	72.5803	76.3992	68.6694	87.1771	87.3431	81.6474	124.363	124.252
ENSDARG00000004621	NA	NA	NA	NA	407734	gpm6ab	glycoprotein M6Ab [Source:ZFIN;Acc:ZDB-GENE-030710-8]	1	1	300.274	-0.428105	0.138733	0.000966798	0.00308609	203.578	196.373	164.13	208.853	364.428	198.831	356.561	150.271	284.14	153.467	375.545	224.454	242.387	276.259	201.293	240.022	341.491	246.522	747.001	701.601	443.37	157.464	165.759	255.991	144.396	227.066	174.571	256.166	144.685	210.815	264.899	279.362	257.302	679.139	639.765
ENSDARG00000004627	45.9459	Panx3	ENSMUSG00000011118	208098	100149056	panx3	pannexin 3 [Source:ZFIN;Acc:ZDB-GENE-091204-114]	1	1	0.66972	0.339318	0.699127	0.285436	NA	0.638175	0	1.00385	0.502051	0	0	0	0	0	0	0	0	0.752756	0	11.613	0	0.820891	0	0	0	0	0	1.20115	0.888857	0.489478	1.00695	1.49206	1.42314	2.0283	0	0	0	0	0.249225	0
ENSDARG00000004632	67.8771	Egln1	ENSMUSG00000031987	112405	436868	egln1b	egl-9 family hypoxia-inducible factor 1b [Source:ZFIN;Acc:ZDB-GENE-040718-338]	1	1	122.293	0.0913212	0.154964	0.524779	0.632301	102.108	88.7206	139.535	101.916	37.3772	69.8594	99.6273	126.227	175.896	115.101	324.796	320.649	154.315	118.397	135.486	122.275	146.939	118.556	82.3807	100.543	137.937	105.837	123.719	110.218	122.859	99.6876	111.407	109.582	116.289	87.8969	89.7962	94.4801	104.119	98.9424	107.803
ENSDARG00000004633	54.1825	Epn3	ENSMUSG00000010080	71889	571453	epn3b	epsin 3b [Source:ZFIN;Acc:ZDB-GENE-121214-173]	1	1	0.384363	0.17539	0.603309	0.553018	NA	0.638175	0.742432	0.501925	1.0041	0	0	0	0	0	0	0	0	0	0	3.09681	0	0.820891	0	1.23881	0.733892	0	0	1.20115	0.888857	0.489478	0	0	0.711572	0	0.686694	0	0.339857	0	0.49845	0
ENSDARG00000004634	71.7105	Osbp	ENSMUSG00000024687	76303	564372	osbp	oxysterol binding protein [Source:ZFIN;Acc:ZDB-GENE-090312-18]	1	1	111.667	-1.19278	0.175051	6.73996e-13	1.12705e-11	93.8118	74.2432	75.2888	40.6662	144.837	161.214	157.306	102.184	121.774	89.5227	101.499	128.26	115.924	130.004	127.744	146.73	128.88	79.0376	207.5	182.005	102.468	94.2204	21.6208	51.5537	107.685	79.5487	88.529	43.4059	60.8489	55.6223	122.721	130.505	144.568	154.769	188.581
ENSDARG00000004635	NA	NA	NA	NA	562195	epha7	eph receptor A7 [Source:ZFIN;Acc:ZDB-GENE-030131-3745]	1	1	53.8194	-0.739629	0.206838	4.65212e-05	0.000203547	30.9515	35.6367	18.5712	22.0903	56.0658	26.869	15.7306	72.13	81.183	147.073	20.2997	120.243	137.002	86.6694	96.0012	33.5125	38.5819	19.7594	127.597	68.9858	73.8951	16.779	24.0231	20.4437	36.7108	44.8091	26.3597	12.8083	22.3113	19.9141	32.5511	37.0444	35.5803	117.385	81.6597
ENSDARG00000004636	38.565	Ccdc9	ENSMUSG00000041375	243846	550140	ccdc9	coiled-coil domain containing 9 [Source:ZFIN;Acc:ZDB-GENE-060929-520]	1	1	220.313	-0.185309	0.0967141	0.048193	0.0922465	224.638	214.934	185.21	212.368	140.165	247.195	298.882	306.552	162.366	211.018	192.848	264.535	195.717	239.115	243.874	223.718	214.252	251.226	278.732	213.563	152.716	184.569	169.363	259.546	192.365	216.493	198.941	223.434	219.732	204.635	251.803	227.704	244.942	204.614	232.348
ENSDARG00000004643	NA	NA	NA	NA	449008	cdhr1a	cadherin-related family member 1a [Source:NCBI gene;Acc:449008]	1	1	1.13966	-0.418168	0.640289	0.200646	0.298563	0.638175	0.371216	1.50578	0.502051	4.67215	0	0	0	0	0	0	0	2.25827	1.54767	2.32261	4.52871	0.820891	0	2.47762	3.66946	0.985268	0	0	0.888857	0.978955	0.503473	0.994707	0.711572	0	0.686694	0	3.05871	0	3.48915	0
ENSDARG00000004647	30.2486	Spice1	ENSMUSG00000043065	212514	494093	spice1	spindle and centriole associated protein 1 [Source:ZFIN;Acc:ZDB-GENE-041212-64]	1	1	11.766	0.759608	0.384677	0.00717657	0.0180128	31.5897	23.7578	12.0462	8.03282	4.67215	0	15.7306	12.0217	20.2957	6.39448	0	0	10.5386	10.0598	11.613	8.15168	4.10445	4.70462	13.0075	15.4117	15.7643	5.16276	9.60923	18.666	27.9002	22.1528	23.873	8.53886	17.5786	8.24033	8.60547	0	5.24341	10.2182	7.93098
ENSDARG00000004648	63.1579	Kctd16	ENSMUSG00000051401	383348	567207	kctd16a	potassium channel tetramerization domain containing 16a [Source:ZFIN;Acc:ZDB-GENE-060117-1]	1	1	0.0689265	0	0.891774	1	NA	0	0	0	0	0	0	0	0	0	0	0	0	0.752756	0	0	0	0	0	0	0.733892	0	0	0	0	0	0	0.994707	0	0	0	0	0	0	0	0
ENSDARG00000004658	NA	NA	NA	NA	493612	zgc:101810	zgc:101810 [Source:ZFIN;Acc:ZDB-GENE-041121-7]	1	1	240.238	-0.0526864	0.502997	0.851446	0.898739	0.638175	0.371216	0.501925	0	9.3443	0	0	0	0	0	0	8.01622	0.752756	0.773834	1.54841	0	0.820891	0	1165.1	2219.29	986.253	1.29069	0	0	0.489478	1.00695	0.994707	0.711572	0.676099	0	0	0	0	1100.33	1668.44
ENSDARG00000004672	81.5238	Ptk2	ENSMUSG00000022607	14083	142986	ptk2ab	protein tyrosine kinase 2ab [Source:ZFIN;Acc:ZDB-GENE-020114-1]	1	1	314.961	0.651603	0.159827	8.50069e-06	4.34762e-05	224.957	307.367	307.68	426.242	308.362	155.84	393.266	192.347	399.15	530.742	345.096	240.487	295.833	390.786	363.101	395.809	206.864	281.336	188.299	170.263	319.227	433.672	450.433	450.651	163.975	223.039	180.042	565.7	399.575	573.39	273.13	273.585	262.545	253.213	207.674
ENSDARG00000004680	NA	NA	NA	NA	436626	dnajb6a	DnaJ heat shock protein family (Hsp40) member B6a [Source:ZFIN;Acc:ZDB-GENE-040718-45]	1	1	289.984	0.175392	0.0681167	0.00893882	0.0217041	287.498	302.17	349.842	304.745	261.64	440.652	283.151	276.498	270.61	236.596	142.098	312.633	248.409	267.747	272.52	312.481	288.133	298.273	229.179	258.33	221.685	302.021	356.743	383.986	267.744	246.702	283.492	366.459	356.98	368.755	319.151	343.595	271.908	216.078	252.323
ENSDARG00000004687	73.2057	Acaa1b	ENSMUSG00000010651	235674	431754	acaa1	acetyl-CoA acyltransferase 1 [Source:ZFIN;Acc:ZDB-GENE-040704-48]	4	1	238.869	0.145047	0.0714027	0.038892	0.077148	175.498	179.669	301.657	267.091	313.034	150.466	256.934	234.422	182.662	300.541	385.695	136.276	201.739	225.96	217.551	305.235	228.208	300.155	205.023	208.425	206.906	263.301	311.099	287.99	185.023	175.209	172.084	286.763	299.512	269.871	248.436	266.787	231.084	221.063	200.037
ENSDARG00000004692	59.2417	Nabp1	ENSMUSG00000026107	109019	494100	nabp1a	nucleic acid binding protein 1a [Source:NCBI gene;Acc:494100]	1	1	254.755	0.600544	0.238462	0.00280526	0.00793294	396.626	374.557	331.773	331.856	270.985	139.719	89.1402	144.26	87.9482	153.467	243.597	80.1622	186.683	154.767	141.679	132.238	130.522	118.556	354.918	245.12	217.744	255.557	387.973	137.773	1177.19	375.087	744.539	120.256	230.55	133.905	151.905	145.798	146.815	259.942	298.44
ENSDARG00000004695	48.2293	Six5	ENSMUSG00000040841	20475	65233	six4a	SIX homeobox 4a [Source:ZFIN;Acc:ZDB-GENE-010201-2]	4	1	46.9065	-0.284863	0.784646	0.338108	0.452235	0	0	0.501925	0	0	0	0	6.01083	0	0	0	0	0	0.773834	0.774203	0.905742	0.820891	0.940923	0	0	0.985268	0	1.20115	0	0.489478	0.503473	0.497354	0	0	0	0	0	0	752.909	0.29374
ENSDARG00000004696	64.5833	Eefsec	ENSMUSG00000033216	65967	641497	eefsec	eukaryotic elongation factor, selenocysteine-tRNA-specific [Source:ZFIN;Acc:ZDB-GENE-051120-72]	1	1	81.2444	-0.127211	0.0869175	0.133685	0.214962	78.4956	69.7886	69.7676	88.3611	84.0987	107.476	89.1402	54.0975	121.774	57.5503	101.499	88.1785	80.5449	87.4432	81.2913	82.4225	87.0144	104.442	63.7986	78.5264	79.8067	61.9531	79.2761	95.1077	71.4637	78.0383	73.6084	77.5613	83.8363	75.5364	85.3064	80.8859	89.1379	66.2939	76.3724
ENSDARG00000004697	72.5664	Rxrg	ENSMUSG00000015843	20183	436617	rxrgb	retinoid X receptor, gamma b [Source:NCBI gene;Acc:436617]	1	1	55.6343	1.26485	0.180362	1.78232e-13	3.24698e-12	104.342	96.5161	123.474	58.238	107.459	16.1214	5.24354	36.065	40.5915	31.9724	30.4496	48.0973	43.6598	45.6562	36.3876	34.4182	37.761	37.6369	17.3433	18.3473	11.8232	95.5111	68.4657	118.218	123.348	75.0175	81.566	96.7738	95.33	105.064	41.9049	36.3647	35.9548	20.6857	12.6308
ENSDARG00000004702	58.9354	Irf2bp2	ENSMUSG00000051495	270110	335866	irf2bp2a	interferon regulatory factor 2 binding protein 2a [Source:NCBI gene;Acc:335866]	1	1	472.4	0.228938	0.132188	0.0666167	0.120891	412.9	361.936	795.05	463.393	967.135	435.278	351.317	330.596	405.915	428.43	162.398	272.552	319.169	382.274	301.939	455.588	558.206	472.343	448.448	383.092	563.573	693.1	635.41	514.648	447.872	355.452	461.544	578.508	591.587	584.377	518.947	475.459	519.846	439.633	458.822
ENSDARG00000004706	80.6723	Syf2	ENSMUSG00000028821	68592	445043	syf2	SYF2 pre-mRNA-splicing factor [Source:NCBI gene;Acc:445043]	1	1	336.629	-0.579804	0.0952384	2.95583e-10	3.30111e-09	186.666	185.237	304.167	241.487	406.477	413.783	435.214	408.737	365.323	358.091	497.344	344.698	392.939	367.571	406.457	449.248	375.147	456.348	323.329	253.927	457.164	196.185	381.967	270.213	182.086	188.299	185.016	301.706	243.396	282.918	418.675	430.258	410.859	368.106	307.546
ENSDARG00000004712	80.9172	Tbr1	ENSMUSG00000035033	21375	58042	tbr1b	T-box brain transcription factor 1b [Source:ZFIN;Acc:ZDB-GENE-000323-1]	1	1	0.808292	0.527756	0.759715	0.132963	NA	3.50997	2.59851	0.501925	0	0	0	0	0	0	0	0	0	0	0	1.54841	0	0	0	0.619404	0.733892	0	2.58138	1.20115	0	7.34216	3.02084	1.98941	1.42314	2.0283	0	0	0	0	0	0
ENSDARG00000004713	74.2574	Mad2l1	ENSMUSG00000029910	56150	550434	mad2l1	MAD2 mitotic arrest deficient-like 1 (yeast) [Source:ZFIN;Acc:ZDB-GENE-030515-3]	1	1	40.1709	-0.639295	0.263193	0.00312768	0.00873147	35.7378	47.8869	8.0308	12.5513	0	16.1214	31.4613	18.0325	40.5915	57.5503	81.199	40.0811	45.9181	23.9889	57.291	20.8321	14.776	14.1138	123.261	89.5348	97.5415	6.45345	8.40807	13.3329	47.4793	62.4306	55.7036	4.26943	12.8459	3.43347	15.7143	16.653	8.9887	83.9889	95.7592
ENSDARG00000004714	NA	NA	NA	NA	407985	tcf12	transcription factor 12 [Source:ZFIN;Acc:ZDB-GENE-040516-11]	1	1	699.498	0.615065	0.0910451	3.09523e-12	4.71559e-11	937.161	916.532	671.074	737.012	453.199	456.773	519.111	408.737	487.098	434.825	517.643	352.714	541.232	433.347	493.168	390.375	499.102	364.137	1437.02	1293.12	824.669	718.914	781.951	583.09	1068.53	971.199	886.782	664.608	656.492	682.574	420.545	417.684	513.105	1057.96	1286.87
ENSDARG00000004721	54.6166	Pals1	ENSMUSG00000021112	56217	100422734	mpp5b	membrane protein, palmitoylated 5b (MAGUK p55 subfamily member 5) [Source:ZFIN;Acc:ZDB-GENE-060531-2]	1	1	7.18842	-0.117316	0.683547	NA	NA	0.638175	0.371216	0.501925	0	0	5.3738	0	0	0	6.39448	0	0	0	0.773834	0	0.905742	0	0.940923	0.619404	237.047	0.985268	1.29069	0	0	0.978955	0.503473	0.497354	0.711572	0	0	0	0	0	0.249225	0
ENSDARG00000004724	53.5452	Tcea3	ENSMUSG00000001604	21401	402983	tcea3	transcription elongation factor A (SII), 3 [Source:ZFIN;Acc:ZDB-GENE-040426-1860]	1	1	177.712	0.386675	0.209919	0.0339228	0.0686083	116.786	97.6298	284.592	126.015	172.87	231.073	141.576	84.1516	87.9482	147.073	598.842	112.227	143.776	150.898	180.389	215.567	197.014	208.885	152.373	145.311	74.8803	228.452	282.271	235.547	79.2954	88.1078	74.6031	354.363	178.49	300.772	170.239	182.843	165.916	134.831	119.552
ENSDARG00000004726	77.7385	Trappc11	ENSMUSG00000038102	320714	323003	trappc11	trafficking protein particle complex 11 [Source:NCBI gene;Acc:323003]	1	1	226.607	0.0366545	0.0737375	0.613009	0.709009	240.911	245.745	208.801	204.837	98.1152	193.457	209.742	258.466	223.253	249.385	284.196	128.26	209.266	185.72	210.583	196.546	220.82	200.417	260.769	301.63	378.343	178.115	190.983	232.881	259.913	245.695	263.1	200.663	196.745	192.961	184.83	201.195	190.261	285.612	314.302
ENSDARG00000004735	57.4121	Hnrnpu	ENSMUSG00000039630	51810	334490	hnrnpub	heterogeneous nuclear ribonucleoprotein Ub [Source:ZFIN;Acc:ZDB-GENE-030131-6422]	1	1	1303.38	-0.208889	0.076214	0.00520407	0.0136209	1393.14	1366.07	1180.53	1374.11	1513.78	1708.87	1510.14	1448.61	940.37	1221.35	1065.74	921.866	1177.31	1256.71	1141.95	1379.45	1372.53	1331.41	1510.73	1197.71	919.255	1168.07	1327.27	1318.18	1444.94	1289.9	1449.29	1184.77	1398.85	1190.73	1504.83	1390.69	1623.58	993.91	1406.13
ENSDARG00000004745	69.2464	Lmbr1l	ENSMUSG00000022999	74775	321314	lmbr1l	limb development membrane protein 1-like [Source:NCBI gene;Acc:321314]	1	1	129.596	0.302264	0.264707	0.158877	0.24748	62.8603	66.0764	271.542	151.117	51.3937	209.578	235.959	222.401	135.305	95.9172	81.199	16.0324	62.4787	212.031	58.8395	93.2914	146.939	54.5735	45.2165	86.5992	187.201	325.254	198.19	87.108	76.3585	102.205	52.2221	125.237	204.858	201.888	153.028	155.654	151.31	101.435	91.9406
ENSDARG00000004748	18.6544	Prss34	ENSMUSG00000056399	328780	554458	zgc:100868	zgc:100868 [Source:ZFIN;Acc:ZDB-GENE-040801-33]	90	1	3.30893	-0.340977	0.56609	0.269533	0.377844	5.42449	3.34094	1.50578	1.0041	9.3443	21.4952	0	0	13.5305	0	0	0	3.76378	4.643	12.3873	0.905742	5.74624	1.88185	4.33583	2.93557	0.985268	2.58138	1.20115	1.77771	2.93687	5.5382	2.98412	2.84629	0	1.37339	0.374151	0	0.374529	0	0
ENSDARG00000004753	60.0414	Mylk	ENSMUSG00000022836	107589	492576	mylkb	myosin light chain kinase b [Source:ZFIN;Acc:ZDB-GENE-041111-150]	1	1	6.10985	-1.17115	0.477592	0.000864405	0.00278894	2.87179	4.08338	2.0077	1.50615	4.67215	5.3738	0	6.01083	0	6.39448	0	8.01622	21.8299	6.96451	11.613	2.71723	5.74624	8.46831	15.4851	15.4117	10.8379	2.58138	3.60346	0.888857	2.44739	4.53126	2.98412	0.711572	2.0283	2.74678	3.74151	5.09785	7.86511	12.4613	15.5682
ENSDARG00000004754	73.8295	Hspa4	ENSMUSG00000020361	15525	335865	hspa4a	heat shock protein 4a [Source:ZFIN;Acc:ZDB-GENE-040426-2832]	1	1	1001.01	-0.0633052	0.164166	0.67455	0.760507	930.46	1096.2	916.515	1283.24	1588.53	902.799	996.273	781.408	581.811	402.852	649.592	905.833	730.926	677.105	836.14	1045.23	764.249	843.067	1430.2	1039.19	1334.05	1281.66	1294.84	412.43	1465.01	1290.4	1370.21	583.489	1156.13	633.819	975.785	1045.4	1020.22	1082.88	1300.09
ENSDARG00000004757	72.4919	Ybx1	ENSMUSG00000028639	22608	795398	ybx1	Y box binding protein 1 [Source:ZFIN;Acc:ZDB-GENE-000629-3]	1	1	21440.1	-0.382923	0.0802372	1.04218e-06	6.34301e-06	14187.6	12769.8	19261.4	20391.8	28822.5	28314.6	21131.5	27253.1	20404	21824.4	17244.6	20449.4	21650	19749	22978.4	27709.4	22761.7	25923.4	21443.1	21376.1	27800.3	17486.3	27944.8	15454.6	14234.5	13771	13472.8	19445.8	19351.3	19241.9	26473.4	28569.4	23892.7	24738.3	22030.8
ENSDARG00000004763	NA	NA	NA	NA	NA	hhla2a.2	HERV-H LTR-associating 2a, tandem duplicate 2 [Source:ZFIN;Acc:ZDB-GENE-091204-324]	1	1	24.5665	0.306091	0.247086	0.135388	0.217225	12.1253	8.90918	58.2233	18.0739	14.0165	32.2428	20.9742	54.0975	27.061	19.1834	71.0491	0	23.3354	18.572	13.1615	17.2091	36.1192	36.696	10.5299	8.07281	10.8379	46.4648	8.40807	58.6646	10.7685	12.0834	9.44972	42.6943	31.7767	42.5751	31.8028	16.9928	33.3331	7.97521	9.69341
ENSDARG00000004771	48.0337	Ankrd10	ENSMUSG00000031508	102334	559527	ankrd10b	ankyrin repeat domain 10b [Source:ZFIN;Acc:ZDB-GENE-061013-49]	1	1	74.1243	-0.236112	0.119188	0.0378615	0.0753739	89.9827	87.2357	57.2195	59.2421	79.4266	96.7284	73.4096	36.065	40.5915	44.7614	91.3488	72.146	82.8032	61.9067	68.1299	80.6111	59.925	44.2234	92.9106	104.947	118.232	56.7904	46.845	61.3311	95.9376	95.6599	106.931	54.0795	58.8206	43.2618	76.7009	60.1546	62.5464	81.7459	117.496
ENSDARG00000004774	64.8438	Wdr36	ENSMUSG00000038299	225348	321745	wdr36	WD repeat domain 36 [Source:ZFIN;Acc:ZDB-GENE-030131-464]	1	1	103.099	0.369827	0.126713	0.00203462	0.00597435	128.911	128.441	137.528	136.558	93.443	91.3546	125.845	96.1733	60.8872	38.3669	40.5995	96.1947	73.0173	67.3236	80.5171	75.1766	68.9548	108.206	73.0897	96.1398	135.967	152.301	121.316	99.552	178.17	152.049	148.211	118.121	110.88	103.004	102.143	89.7221	94.3814	75.5152	113.971
ENSDARG00000004782	69.1087	Fgfr3	ENSMUSG00000054252	14184	58129	fgfr3	fibroblast growth factor receptor 3 [Source:NCBI gene;Acc:58129]	1	1	24.4524	-0.153082	0.203661	0.391787	0.507082	25.8461	31.9246	15.5597	21.5882	46.7215	5.3738	15.7306	30.0542	20.2957	0	0	8.01622	13.5496	15.4767	27.8713	9.96316	25.4476	12.232	47.0747	52.1063	49.2634	15.4883	16.8161	17.7771	33.2845	42.2917	31.3333	17.0777	13.522	14.4206	15.3402	20.0515	22.8463	37.1346	57.573
ENSDARG00000004785	99.3228	Cops2	ENSMUSG00000027206	12848	415145	cops2	COP9 signalosome subunit 2 [Source:NCBI gene;Acc:415145]	1	1	500.586	-0.456847	0.0683143	1.01277e-11	1.44125e-10	334.085	365.648	420.111	472.43	756.889	569.623	634.469	528.953	534.455	524.347	751.09	360.73	546.501	575.732	536.523	609.564	569.698	707.574	447.829	396.302	438.444	413.021	590.967	382.209	336.271	359.983	333.724	420.539	456.367	484.12	602.757	655.923	625.838	444.618	416.817
ENSDARG00000004789	69.6843	Lrp1b	ENSMUSG00000049252	94217	565136	lrp1ba	low density lipoprotein receptor-related protein 1Ba [Source:ZFIN;Acc:ZDB-GENE-050208-608]	1	1	0.679364	0.123114	0.670492	0.669301	NA	0.319088	0.371216	0.501925	3.01231	0	0	0	0	0	6.39448	0	8.01622	0	0.773834	0	0	0	0	2.47762	0.733892	0	0	0	0	0.978955	0	0	0	0	0	0	0.339857	0	0	0.29374
ENSDARG00000004794	36.3953	Ccdc146	ENSMUSG00000064280	75172	767671	ccdc146	coiled-coil domain containing 146 [Source:ZFIN;Acc:ZDB-GENE-041210-217]	1	1	39.0092	0.35147	0.1538	0.0133406	0.0306119	44.0341	41.5762	50.6944	37.1518	14.0165	26.869	36.7048	60.1083	33.8262	31.9724	71.0491	48.0973	30.1102	30.1795	46.4522	20.8321	45.9699	32.9323	36.5448	46.2352	22.6612	42.5928	60.0577	30.2211	43.5635	47.8299	49.238	39.1365	39.2137	43.2618	32.177	34.6654	26.5916	37.1346	36.7175
ENSDARG00000004796	74.3169	Mgrn1	ENSMUSG00000022517	17237	553327	mgrn1b	mahogunin, ring finger 1b [Source:ZFIN;Acc:ZDB-GENE-110401-3]	1	1	237.035	-0.0174334	0.102213	0.860045	0.904852	278.564	289.92	242.932	247.009	322.378	257.942	199.255	168.303	284.14	249.385	213.147	168.341	214.535	229.829	214.454	230.964	273.357	248.404	255.194	201.82	120.203	260.719	202.995	255.102	315.224	284.462	276.031	226.991	276.525	210.815	249.184	245.037	225.092	151.28	218.542
ENSDARG00000004806	59.292	Grwd1	ENSMUSG00000053801	101612	445115	grwd1	glutamate-rich WD repeat containing 1 [Source:ZFIN;Acc:ZDB-GENE-030131-9844]	1	1	136.001	0.258563	0.132782	0.0389754	0.077297	152.205	146.259	166.137	153.628	154.181	155.84	78.6531	150.271	81.183	134.284	10.1499	80.1622	94.0945	88.9909	101.421	106.878	100.97	98.7969	177.15	152.65	233.508	174.243	98.4946	159.994	227.118	164.132	144.233	121.679	148.742	129.785	117.109	134.243	116.853	132.089	201.799
ENSDARG00000004823	35.2083	Ankrd34c	ENSMUSG00000047606	330998	572911	asz1	ankyrin repeat, SAM and basic leucine zipper domain containing 1 [Source:ZFIN;Acc:ZDB-GENE-040426-988]	4	1	0.51328	-0.386076	0.732893	0.235033	NA	0	0.371216	0	0	0	0	0	0	0	0	0	0	0.752756	0.773834	1.54841	0.905742	1.64178	1.88185	0	0.733892	2.9558	0	0	0.888857	0.978955	1.00695	1.49206	1.42314	0	0	0.748301	0	0.374529	0	0
ENSDARG00000004830	80.1402	Flot2	ENSMUSG00000061981	14252	245698	flot2a	flotillin 2a [Source:NCBI gene;Acc:245698]	1	1	409.113	-0.295455	0.108912	0.00473923	0.0125704	453.105	443.603	293.124	384.069	471.887	693.22	440.458	372.672	439.741	255.779	202.997	256.519	365.839	391.56	282.584	361.391	462.162	412.124	579.143	501.982	345.829	329.126	317.104	447.095	384.729	395.73	367.544	386.384	376.587	424.377	462.076	496.87	465.54	478.263	486.433
ENSDARG00000004836	76.3819	Dnajc5	ENSMUSG00000000826	13002	797907	dnajc5ab	DnaJ (Hsp40) homolog, subfamily C, member 5ab [Source:ZFIN;Acc:ZDB-GENE-081021-2]	1	1	152.207	0.164324	0.164941	0.277102	0.386415	264.524	246.116	127.991	151.62	196.23	150.466	78.6531	60.1083	169.131	76.7337	121.798	200.406	137.002	132.326	133.163	120.464	140.372	103.502	209.978	170.263	72.9098	143.267	117.713	151.106	311.308	206.424	257.629	120.967	175.11	113.305	108.878	105.016	137.827	86.2319	186.231
ENSDARG00000004840	46.4174	Rassf1	ENSMUSG00000010067	56289	447811	rassf1	Ras association domain family member 1 [Source:ZFIN;Acc:ZDB-GENE-040912-14]	1	1	641.508	1.02216	0.162933	2.27916e-11	3.09644e-10	775.064	856.024	1067.09	1033.22	775.577	446.026	293.638	396.715	392.384	422.036	700.341	537.087	292.822	612.876	377.037	778.938	251.193	661.469	357.396	350.066	348.785	1089.34	1006.57	1105.74	858.054	684.22	811.681	1126.42	901.916	1239.48	488.267	503.328	498.124	392.28	322.233
ENSDARG00000004843	12.7159	Foxi1	ENSMUSG00000047861	14233	564127	foxp1a	forkhead box P1a [Source:ZFIN;Acc:ZDB-GENE-060929-624]	4	1	196.837	0.814706	0.113177	5.42132e-14	1.06107e-12	345.253	310.337	316.715	220.401	112.132	145.093	246.447	144.26	94.7135	185.44	152.248	184.373	158.079	144.707	148.647	192.017	172.387	154.311	71.8508	88.8009	83.7478	307.184	269.058	311.989	317.671	241.667	265.09	360.767	223.789	382.489	170.987	161.772	161.048	90.9672	75.7849
ENSDARG00000004851	55.4415	Hinfp	ENSMUSG00000032119	102423	406733	hinfp	histone H4 transcription factor [Source:ZFIN;Acc:ZDB-GENE-040426-2764]	1	1	37.4869	-0.0677092	0.110303	0.523393	0.631131	33.1851	37.4928	42.1617	38.1559	37.3772	53.738	5.24354	90.1625	54.122	19.1834	0	56.1136	37.6378	34.0487	41.807	41.6641	38.5819	47.0462	25.3956	32.2912	23.6464	45.1741	45.6438	33.7766	33.2845	34.2362	36.3068	39.848	39.2137	43.9484	44.1498	42.8219	41.1982	26.6671	27.6115
ENSDARG00000004861	83.4331	Esrrg	ENSMUSG00000026610	26381	405890	esrrga	estrogen-related receptor gamma a [Source:ZFIN;Acc:ZDB-GENE-030821-2]	1	1	104.884	-0.0879276	0.107369	0.395505	0.510808	72.4329	62.3643	101.389	101.916	140.165	145.093	104.871	96.1733	108.244	134.284	111.649	32.0649	85.0614	101.372	107.614	112.312	116.566	122.32	116.448	103.479	130.055	161.336	78.075	93.33	58.2478	62.9341	52.2221	128.083	91.9495	139.399	128.708	108.414	119.849	120.127	113.09
ENSDARG00000004864	28.972	Foxr2	ENSMUSG00000071665	436240	570997	foxr1	forkhead box R1 [Source:ZFIN;Acc:ZDB-GENE-070928-26]	1	1	0.0214954	0	0.891774	1	NA	0	0	0	0	0	0	0	0	0	0	0	0	0	0.773834	0	0	0	0	0	0	0	0	0	0	0	0	0	0	0	0	0	0	0	0	0
ENSDARG00000004866	49.4231	Mindy1	ENSMUSG00000038712	75007	563470	rfx5	MINDY lysine 48 deubiquitinase 1 [Source:NCBI gene;Acc:563470]	2	1	204.047	0.215786	0.1456	0.11229	0.185844	179.008	149.971	299.649	179.734	102.787	236.447	262.177	312.563	189.427	108.706	263.897	208.422	182.167	215.126	230.713	190.206	187.984	258.754	112.112	147.512	188.186	175.534	265.455	339.543	141.949	148.525	143.238	339.42	163.616	323.433	209.524	228.384	230.335	148.04	141.876
ENSDARG00000004869	48.5232	Penk	ENSMUSG00000045573	18619	368228	penka	proenkephalin a [Source:ZFIN;Acc:ZDB-GENE-030729-31]	1	1	1.50636	-0.350915	0.719931	0.271436	0.38001	0.319088	0.742432	0.501925	1.0041	4.67215	0	0	0	0	19.1834	0	16.0324	0	0.773834	0	0	0	0	0	0	0	0	0	0	0.978955	0	0.994707	0	0	0	1.12245	1.35943	0.374529	0.49845	3.23114
ENSDARG00000004870	71.0526	Psen1	ENSMUSG00000019969	19164	30221	psen1	presenilin 1 [Source:NCBI gene;Acc:30221]	1	1	212.264	0.282912	0.0830125	0.000484627	0.00167501	239.954	246.487	209.805	220.903	154.181	198.831	141.576	210.379	243.549	281.357	71.0491	200.406	222.063	215.126	191.228	187.489	163.357	179.716	215.553	225.305	329.079	167.79	235.426	246.213	260.402	233.108	236.74	231.261	223.789	190.214	175.103	182.843	171.16	230.035	247.035
ENSDARG00000004871	39.6377	Mst1r	ENSMUSG00000032584	19882	100134855	mst1rb	macrophage stimulating 1 receptor b [Source:ZFIN;Acc:ZDB-GENE-071218-3]	1	1	1.40147	0.999148	0.828709	0.0209609	0.0452911	2.5527	2.2273	0	3.51436	0	0	0	0	0	0	0	0	3.01102	0	0.774203	0	0.820891	0.940923	7.43285	2.93557	0	3.87207	7.20692	4.44429	1.95791	1.51042	0.497354	2.13472	0.676099	0.686694	0	1.01957	0.374529	0.249225	0.881219
ENSDARG00000004874	29.8817	Spata6l	ENSMUSG00000064202	381218	393384	spata6l	spermatogenesis associated 6-like [Source:ZFIN;Acc:ZDB-GENE-040426-1369]	1	1	18.4474	-1.1785	0.246768	1.11789e-07	8.17512e-07	4.78632	9.2804	13.552	13.0533	60.738	16.1214	15.7306	36.065	0	0	10.1499	24.0487	15.0551	2.3215	19.3551	26.2665	22.9849	28.2277	37.1642	20.549	27.5875	11.6162	12.0115	11.5551	6.36321	10.0695	11.4391	12.0967	10.1415	7.55364	26.9388	28.2081	26.217	33.1469	26.1428
ENSDARG00000004875	NA	NA	NA	NA	NA	tmc6b	transmembrane channel-like 6b [Source:ZFIN;Acc:ZDB-GENE-040718-460]	1	1	175.209	0.386636	0.126866	0.00126883	0.00392204	177.413	145.517	208.801	255.042	182.214	214.952	115.358	102.184	209.723	204.623	202.997	192.389	208.513	155.541	201.293	115.029	190.447	182.539	107.157	119.624	179.319	161.336	154.949	309.322	206.07	177.222	187.502	203.51	196.069	190.214	151.531	169.588	142.321	131.342	127.777
ENSDARG00000004877	62.955	Rock2	ENSMUSG00000020580	19878	321070	rock2b	rho-associated, coiled-coil containing protein kinase 2b [Source:ZFIN;Acc:ZDB-GENE-060125-2]	1	1	363.181	-0.977466	0.160503	7.46766e-11	9.15456e-10	304.091	303.655	209.805	275.626	756.889	408.409	346.074	480.866	365.323	185.44	253.747	497.006	350.784	344.356	387.102	525.33	476.938	302.977	533.926	490.974	200.995	303.312	219.811	180.438	344.103	358.473	280.01	222.01	193.364	256.137	480.409	476.819	473.779	437.639	423.867
ENSDARG00000004880	62.0981	Acsm3	ENSMUSG00000030935	20216	100002035	acsm3	acyl-CoA synthetase medium chain family member 3 [Source:ZFIN;Acc:ZDB-GENE-080220-22]	1	1	53.1089	-0.396032	0.16709	0.00923059	0.0222922	44.6723	61.2506	28.1078	40.1641	88.7709	32.2428	52.4354	42.0758	60.8872	89.5227	40.5995	80.1622	80.5449	58.8114	82.0656	48.0043	60.7459	38.5779	65.6568	45.5013	67.9835	21.9417	55.2531	37.332	31.3266	52.8647	53.7142	45.5406	35.1571	37.0815	51.6328	50.9785	51.685	81.4966	53.4606
ENSDARG00000004889	61.4243	Aga	ENSMUSG00000031521	11593	566517	aga	aspartylglucosaminidase [Source:ZFIN;Acc:ZDB-GENE-040426-2311]	1	1	58.946	0.680121	0.12514	8.78213e-09	7.73516e-08	79.4528	77.5841	72.7792	72.7975	37.3772	26.869	41.9483	60.1083	54.122	38.3669	111.649	88.1785	62.4787	59.5852	60.3879	45.2871	50.8952	48.928	36.5448	33.0251	44.337	41.3021	111.707	71.9974	82.7217	78.5418	78.0845	86.8118	58.8206	70.0428	39.66	43.5016	45.318	35.1407	36.4237
ENSDARG00000004891	54.5139	Pex19	ENSMUSG00000003464	19298	324778	pex19	peroxisomal biogenesis factor 19 [Source:ZFIN;Acc:ZDB-GENE-050417-424]	1	1	501.422	-0.2116	0.0931095	0.0193513	0.0422062	253.037	329.269	443.702	559.285	621.396	655.604	540.085	613.105	372.089	569.109	720.641	376.763	507.358	632.996	421.167	610.47	544.251	644.532	593.389	383.825	430.562	469.811	648.623	455.095	258.934	298.559	271.555	576.373	500.313	497.853	594.151	636.551	593.629	524.619	460.878
ENSDARG00000004898	7.53769	4930562C15Rik	ENSMUSG00000022518	78809	559251	zp2l2	zona pellucida glycoprotein 2, like 2 [Source:ZFIN;Acc:ZDB-GENE-060818-4]	1	1	0.668367	-0.344101	0.745001	0.2765	NA	0.319088	0.742432	0.501925	0	0	0	0	0	0	0	0	0	0	9.28601	1.54841	6.3402	0.820891	0	0	0	0	0	0	1.77771	0	0	0.497354	0	0.676099	0	0	0.339857	0.374529	0.249225	0.58748
ENSDARG00000004904	78.174	Gys2	ENSMUSG00000030244	232493	373082	gys2	glycogen synthase 2 [Source:ZFIN;Acc:ZDB-GENE-030826-31]	1	1	9.92939	0.0330272	0.229805	0.865601	0.908761	8.93446	8.53797	8.0308	8.03282	14.0165	5.3738	10.4871	18.0325	20.2957	19.1834	10.1499	16.0324	7.52756	10.0598	7.74203	11.7746	8.20891	5.64554	6.81344	11.0084	13.7937	2.58138	10.8104	12.444	7.34216	7.55209	9.94707	7.11572	9.46539	9.61372	7.48301	5.43771	9.73776	9.71978	9.98715
ENSDARG00000004906	78.9668	Stip1	ENSMUSG00000024966	20867	493606	stip1	stress-induced phosphoprotein 1 [Source:ZFIN;Acc:ZDB-GENE-041121-17]	1	1	749.925	-0.0268276	0.0971084	0.775893	0.841031	701.036	848.971	676.595	932.31	1331.56	816.818	807.506	655.181	683.29	652.237	294.346	472.957	591.666	633.77	702.977	758.106	774.921	683.11	720.367	697.197	686.732	727.949	972.934	776.861	737.153	742.119	770.898	809.057	828.221	838.454	886.363	860.857	825.837	657.705	753.443
ENSDARG00000004925	66.3043	Immp2l	ENSMUSG00000056899	93757	445299	immp2l	inner mitochondrial membrane peptidase subunit 2 [Source:NCBI gene;Acc:445299]	1	1	58.982	-0.0406336	0.135021	0.749836	0.820467	37.3333	40.4625	67.258	74.3036	23.3608	80.607	31.4613	108.195	67.6525	63.9448	60.8992	32.0649	33.1213	48.7515	48.7748	85.1398	65.6713	73.392	48.3135	49.9047	97.5415	60.6624	64.8623	69.3309	46.5004	45.816	47.2486	59.772	54.764	63.1759	53.1294	73.409	62.5464	63.5524	59.9229
ENSDARG00000004930	34.2278	Lmo7	ENSMUSG00000033060	380928	553341	lmo7a	LIM domain 7a [Source:ZFIN;Acc:ZDB-GENE-030219-74]	1	1	7010.59	0.112411	0.126292	0.348902	0.463678	2958.9	2752.57	9422.64	5644.56	11119.7	9619.1	8012.13	6593.88	6501.4	6145.09	6617.71	4553.22	5239.18	7409.46	5599.04	10665.1	7595.7	8265.07	6151.92	6169.1	4114.48	10384.9	7880.77	10083.2	1806.66	2194.14	1826.28	13185.4	8152.4	12344	8842.68	8580.36	9122.03	6046.2	5398.64
ENSDARG00000004931	79.8255	Slc8a3	ENSMUSG00000079055	110893	560561	slc8a3	solute carrier family 8 member 3 [Source:ZFIN;Acc:ZDB-GENE-050810-1]	1	1	3.66516	-0.285076	0.468299	0.319513	0.432725	2.23361	4.45459	2.50963	2.51026	4.67215	5.3738	15.7306	6.01083	6.76525	6.39448	0	0	4.51654	0	0.774203	0.905742	0.820891	0	7.43285	8.8067	0.985268	0	0	0.888857	2.93687	2.01389	3.97883	0.711572	5.40879	0.686694	2.2449	2.379	3.37076	4.48605	9.98715
ENSDARG00000004932	NA	NA	NA	NA	30652	anos1b	anosmin 1b [Source:ZFIN;Acc:ZDB-GENE-000201-13]	1	1	29.0478	0.341133	0.199701	0.0520889	0.0985621	38.2905	26.7275	19.0732	27.1108	60.738	10.7476	15.7306	18.0325	40.5915	51.1558	20.2997	32.0649	43.6598	24.7627	47.2264	17.2091	22.1641	15.0548	32.8284	27.154	48.2781	37.43	19.2185	23.9991	16.1528	31.2153	29.3439	27.0397	30.4245	31.5879	25.0681	13.5943	19.101	32.8977	35.8363
ENSDARG00000004937	46.5854	Skp2	ENSMUSG00000054115	27401	563708	skp2	S-phase kinase-associated protein 2, E3 ubiquitin protein ligase [Source:ZFIN;Acc:ZDB-GENE-030219-158]	1	1	48.5582	-0.588738	0.202578	0.000907281	0.00291421	31.9088	38.9777	23.5905	35.1436	23.3608	64.4856	73.4096	12.0217	33.8262	19.1834	142.098	40.0811	45.9181	36.3702	37.936	43.4756	50.8952	51.7508	82.3807	119.624	64.0424	25.8138	38.4369	22.2214	32.3055	45.816	41.7777	23.4819	33.1289	20.6008	25.8164	39.4234	58.052	80.4997	98.9903
ENSDARG00000004939	12	Mamstr	ENSMUSG00000042918	74490	553275	mtdhb	metadherin b [Source:ZFIN;Acc:ZDB-GENE-090929-2]	1	1	167.592	0.0308612	0.133586	0.806867	0.864878	157.948	180.04	164.13	158.648	168.197	182.709	146.819	228.412	128.54	153.467	182.698	144.292	191.953	206.614	147.099	190.206	123.955	120.438	226.082	132.834	160.599	265.882	146.541	98.6631	132.648	182.257	159.651	144.449	190.66	179.914	178.844	167.209	162.546	174.956	170.663
ENSDARG00000004948	56.1462	Bccip	ENSMUSG00000030983	66165	541348	bccip	BRCA2 and CDKN1A interacting protein [Source:NCBI gene;Acc:541348]	1	1	474.533	0.121717	0.117784	0.279932	0.389656	404.603	416.133	560.65	629.07	481.232	521.259	361.804	697.256	304.436	524.347	192.848	344.698	425.307	366.023	351.488	552.503	436.714	463.875	335.097	410.246	740.921	478.846	689.462	514.648	511.994	468.733	452.592	535.102	465.832	530.128	502.859	543.771	476.776	465.054	456.472
ENSDARG00000004952	67.9666	Rsad2	ENSMUSG00000020641	58185	570456	rsad2	radical S-adenosyl methionine domain containing 2 [Source:NCBI gene;Acc:570456]	1	1	116.926	0.966976	0.679973	0.0155343	0.0349666	4.46723	4.45459	416.096	9.53898	0	26.869	131.089	6.01083	0	0	60.8992	0	10.5386	13.929	32.5165	7.24594	58.2832	47.9871	830.001	237.781	244.346	54.209	19.2185	339.543	19.0896	13.0903	22.8783	84.677	31.1006	59.0557	40.0341	37.7241	39.7001	34.6423	587.48
ENSDARG00000004953	NA	NA	NA	NA	360143	mxb	myxovirus (influenza) resistance B [Source:NCBI gene;Acc:360143]	1	1	119.276	3.40502	0.914529	1.02759e-06	6.26477e-06	2.5527	3.71216	266.522	5.52257	0	5.3738	5.24354	0	6.76525	6.39448	0	72.146	15.0551	17.0243	5.41942	0.905742	9.0298	4.70462	1269.78	371.349	0	14.1976	9.60923	227.547	17.1317	13.5938	29.3439	25.6166	14.1981	32.2746	5.98641	0.339857	3.74529	51.3404	897.081
ENSDARG00000004954	NA	NA	NA	NA	791524	grna	granulin a [Source:ZFIN;Acc:ZDB-GENE-030131-8434]	1	1	1409.58	2.09386	0.292128	4.47486e-14	8.90352e-13	3932.76	2636	1717.59	711.909	163.525	419.157	304.125	120.217	399.15	537.136	274.046	673.363	640.595	383.048	579.104	182.054	270.073	191.007	3874.37	3391.31	1619.78	562.741	757.928	2019.48	4335.79	3131.6	4292.66	367.883	2037.09	450.472	242.45	237.56	235.579	1246.13	3882.95
ENSDARG00000004956	90.404	Zmat2	ENSMUSG00000001383	66492	324476	zmat2	zinc finger, matrin-type 2 [Source:ZFIN;Acc:ZDB-GENE-030131-3197]	1	1	228.8	-0.140599	0.121698	0.225603	0.327593	188.9	189.691	207.295	209.355	177.542	188.083	272.664	276.498	128.54	383.669	517.643	192.389	274.756	246.853	268.649	242.739	251.193	274.75	244.665	217.232	117.247	194.894	272.662	189.327	177.191	177.726	185.016	234.819	196.745	225.922	234.592	248.095	225.841	233.524	182.706
ENSDARG00000004964	47.5983	Cyp4a12b	ENSMUSG00000078597	13118	387527	cyp4t8	cytochrome P450, family 4, subfamily T, polypeptide 8 [Source:ZFIN;Acc:ZDB-GENE-031219-3]	130	1	1.69427	-0.284738	0.547056	0.343865	0.458486	0.638175	2.96973	0.501925	0	0	0	0	0	0	0	0	0	1.50551	67.3236	7.74203	207.415	9.0298	5.64554	1.23881	2.93557	0	0	0	3.55543	1.46843	0	0	1.42314	3.3805	4.80686	1.4966	4.75799	2.6217	1.49535	0.881219
ENSDARG00000004979	72.1649	Elovl5	ENSMUSG00000032349	68801	393425	elovl5	ELOVL fatty acid elongase 5 [Source:ZFIN;Acc:ZDB-GENE-040407-2]	1	1	19.1073	0.294293	0.278306	0.183813	0.277921	29.037	21.1593	17.0655	6.52667	4.67215	5.3738	20.9742	12.0217	20.2957	19.1834	30.4496	8.01622	17.3134	7.73834	18.5809	8.15168	9.0298	6.58646	72.4703	38.1624	12.8085	11.6162	6.00577	15.1106	26.4318	28.1945	30.3386	7.82729	14.1981	8.24033	6.73471	7.13699	8.61417	26.4179	53.1669
ENSDARG00000004988	NA	NA	NA	NA	794574	ppp3ca	protein phosphatase 3, catalytic subunit, alpha isozyme [Source:ZFIN;Acc:ZDB-GENE-091113-24]	1	1	3.75188	-0.0289203	0.434915	0.914618	0.942667	3.82905	4.45459	2.0077	3.51436	4.67215	21.4952	5.24354	0	13.5305	6.39448	0	8.01622	3.01102	0	4.64522	3.62297	2.46267	2.82277	3.09702	0	4.92634	3.87207	3.60346	2.66657	2.44739	3.52431	4.97354	2.13472	0.676099	6.18025	0.374151	3.39857	0	0.249225	0.29374
ENSDARG00000005002	65.368	Brf1	ENSMUSG00000011158	72308	334316	brf1b	BRF1 RNA polymerase III transcription initiation factor subunit b [Source:ZFIN;Acc:ZDB-GENE-030131-6248]	1	1	57.0637	-0.00221414	0.119932	0.984583	0.990086	58.074	47.8869	46.1771	52.7154	42.0494	37.6166	36.7048	72.13	81.183	108.706	111.649	72.146	66.2425	70.4189	72.7751	68.8364	53.3579	56.4554	51.4105	55.7758	33.4991	40.0114	50.4484	65.7754	44.5425	50.3473	49.238	60.4836	54.0879	50.8154	49.3879	55.0568	45.318	40.6237	51.1107
ENSDARG00000005004	61.9583	Slc5a12	ENSMUSG00000041644	241612	393339	slc5a12	solute carrier family 5 member 12 [Source:NCBI gene;Acc:393339]	1	1	1.25529	0.0858586	0.550904	0.764921	0.83223	2.5527	2.2273	0.501925	0	4.67215	5.3738	0	0	0	0	0	8.01622	0.752756	0.773834	0.774203	0	0	0	2.47762	0.733892	0	0	2.40231	0.888857	1.95791	2.51736	2.48677	0	0.676099	0.686694	0.374151	0	0	1.9938	2.34992
ENSDARG00000005010	NA	NA	NA	NA	101886989	si:dkeyp-2e4.8	si:dkeyp-2e4.8 [Source:ZFIN;Acc:ZDB-GENE-061207-81]	1	1	8.4719	0.793944	0.311092	0.00133043	0.00409076	9.89172	10.394	15.5597	6.02462	18.6886	5.3738	5.24354	6.01083	6.76525	0	0	16.0324	9.78583	5.41684	5.41942	7.24594	9.0298	3.76369	8.05225	2.93557	4.92634	15.4883	3.60346	22.2214	7.34216	5.5382	7.46031	13.5199	17.5786	18.5408	7.48301	5.77756	7.86511	6.47985	4.4061
ENSDARG00000005015	21.3873	Set	ENSMUSG00000054766	56086	337214	tspy	testis specific protein Y-linked [Source:ZFIN;Acc:ZDB-GENE-030131-9158]	72	1	151.309	0.385323	0.133408	0.00212943	0.0062206	162.416	154.797	189.226	177.224	130.82	150.466	99.6273	264.477	121.774	121.495	223.297	96.1947	138.507	157.088	168.776	126.804	122.313	171.248	136.269	98.3415	45.3223	172.952	182.575	237.325	137.054	148.525	124.836	242.646	179.842	216.995	143.3	157.014	152.808	108.413	94.878
ENSDARG00000005023	65.7801	Fkbp9	ENSMUSG00000029781	27055	445126	fkbp9	FKBP prolyl isomerase 9 [Source:ZFIN;Acc:ZDB-GENE-040801-23]	1	1	344.367	-0.273946	0.227442	0.156948	0.245291	407.156	452.141	106.408	441.303	102.787	623.361	356.561	342.617	223.253	364.485	131.948	280.568	426.813	335.07	356.134	232.776	238.058	181.598	475.702	369.882	611.851	117.453	166.96	414.207	521.783	579.497	574.941	170.066	269.764	173.734	331.872	322.524	282.77	434.649	494.658
ENSDARG00000005026	63.9033	Tshz1	ENSMUSG00000046982	110796	369196	tshz1	teashirt zinc finger homeobox 1 [Source:NCBI gene;Acc:369196]	1	1	105.209	-0.572375	0.101101	4.01593e-09	3.75805e-08	75.3047	73.1295	89.3427	72.7975	196.23	91.3546	110.114	78.1408	128.54	76.7337	121.798	136.276	115.924	114.527	96.0012	118.652	115.746	141.138	141.224	140.907	100.497	108.418	49.2473	81.7749	73.9111	78.0383	75.5978	92.5043	68.286	80.3433	113.368	122.009	119.849	131.591	128.658
ENSDARG00000005034	45.3704	Crppa	ENSMUSG00000043153	75847	798716	crppa	CDP-L-ribitol pyrophosphorylase A [Source:NCBI gene;Acc:798716]	1	1	169.114	0.113696	0.117949	0.313495	0.426191	126.678	118.047	189.226	185.257	196.23	220.326	204.498	138.249	128.54	191.834	81.199	176.357	149.046	166.374	175.744	172.997	178.133	173.13	106.537	160.722	247.302	175.534	275.064	159.105	93.0008	128.889	116.381	208.491	187.956	217.682	187.449	175.706	192.133	192.651	145.989
ENSDARG00000005049	59.5041	Rab20	ENSMUSG00000031504	19332	337199	rab20	RAB20, member RAS oncogene family [Source:ZFIN;Acc:ZDB-GENE-030131-9143]	1	1	173.089	0.38789	0.11933	0.000634207	0.00211841	281.435	224.957	140.539	148.607	177.542	85.9808	73.4096	66.1191	142.07	127.89	233.447	224.454	188.189	126.909	151.744	146.73	120.671	72.4511	263.247	245.854	271.934	129.069	159.753	142.217	270.681	238.143	279.015	152.276	132.515	135.279	103.266	110.114	94.7559	199.131	264.366
ENSDARG00000005050	NA	NA	NA	NA	359837	wnt2ba	wingless-type MMTV integration site family, member 2Ba [Source:ZFIN;Acc:ZDB-GENE-030717-2]	1	1	50.6471	2.57458	0.21614	7.02358e-34	1.08304e-31	73.3902	76.0993	72.7792	159.652	28.0329	16.1214	26.2177	12.0217	54.122	19.1834	101.499	32.0649	45.9181	56.4899	27.8713	8.15168	22.9849	18.8185	4.95523	5.13724	5.91161	92.9297	82.8796	149.328	68.5269	70.4862	104.942	83.9655	118.993	116.738	19.83	15.2935	17.6029	6.9783	3.23114
ENSDARG00000005057	82.6797	Dimt1	ENSMUSG00000021692	66254	445162	dimt1l	DIM1 dimethyladenosine transferase 1-like (S. cerevisiae) [Source:ZFIN;Acc:ZDB-GENE-040801-75]	1	1	54.4999	0.0498483	0.140035	0.70483	0.785254	57.4358	63.1067	53.2041	66.2708	56.0658	37.6166	62.9225	60.1083	27.061	44.7614	50.7493	40.0811	39.1433	36.3702	38.7102	62.4962	37.761	54.5735	73.0897	56.5097	67.9835	72.2786	45.6438	45.3317	73.9111	73.5071	70.1269	41.2712	62.2011	43.9484	63.6056	50.6386	38.5765	49.0974	84.5971
ENSDARG00000005058	48.9855	Ncapd2	ENSMUSG00000038252	68298	552978	ncapd2	non-SMC condensin I complex, subunit D2 [Source:ZFIN;Acc:ZDB-GENE-050506-59]	1	1	133.021	-0.457449	0.175053	0.00376282	0.0102708	194.963	186.35	69.7676	93.3816	65.4101	80.607	162.55	132.238	101.479	127.89	111.649	176.357	152.809	99.0507	171.873	144.013	84.5517	49.8689	161.045	201.086	209.862	60.6624	76.8738	77.3306	226.628	285.469	241.714	46.2522	91.2734	42.5751	91.6669	92.441	119.849	152.277	201.506
ENSDARG00000005078	70.0893	Eif4e3	ENSMUSG00000093661	66892	447850	eif4e3	eukaryotic translation initiation factor 4E family member 3 [Source:NCBI gene;Acc:447850]	1	1	433.787	0.199244	0.0787066	0.00977183	0.0234237	381.948	407.966	472.814	456.365	359.756	338.549	419.483	390.704	460.037	620.264	751.09	424.86	473.484	469.717	404.908	480.043	458.878	497.748	345.008	353.002	326.124	427.218	516.496	522.648	315.713	394.723	377.491	539.371	470.565	511.587	413.062	406.129	401.495	385.801	313.127
ENSDARG00000005085	46.3636	Ggct	ENSMUSG00000002797	110175	406278	ggctb	gamma-glutamylcyclotransferase b [Source:ZFIN;Acc:ZDB-GENE-040426-1939]	1	1	24.1659	-0.570003	0.25278	0.00647799	0.0164584	20.4216	28.5836	15.0578	24.6005	18.6886	42.9904	20.9742	48.0866	6.76525	25.5779	30.4496	40.0811	20.3244	27.858	26.3229	53.4388	11.4925	17.8775	15.4851	22.0168	21.6759	19.3603	19.2185	16.8883	43.074	25.6771	19.8941	5.69257	24.3396	15.794	24.3198	32.6262	27.3406	17.1965	18.7993
ENSDARG00000005092	NA	NA	NA	NA	393852	cep89	centrosomal protein 89 [Source:NCBI gene;Acc:393852]	1	1	43.8094	-0.0404178	0.11679	0.717798	0.795678	43.3959	45.6596	36.6405	46.6908	42.0494	48.3642	36.7048	96.1733	6.76525	51.1558	50.7493	8.01622	33.874	34.8225	28.6455	39.8527	34.4774	48.928	45.8359	51.3724	59.1161	32.2672	50.4484	50.6649	36.2213	45.3126	40.783	54.791	43.9464	39.8283	43.4015	48.5995	49.4379	50.3435	49.3483
ENSDARG00000005095	71.1111	Glce	ENSMUSG00000032252	93683	405776	glcea	glucuronic acid epimerase a [Source:ZFIN;Acc:ZDB-GENE-040630-9]	1	1	2.72016	0.374365	0.461189	0.196829	0.293957	2.5527	3.34094	2.50963	4.01641	0	5.3738	0	6.01083	0	0	10.1499	0	3.01102	0	0	2.71723	1.64178	0	4.33583	7.33892	0	0	2.40231	5.33314	3.42634	4.02778	4.97354	2.84629	0.676099	2.74678	1.4966	2.379	0	5.23373	4.99358
ENSDARG00000005098	NA	NA	NA	NA	797431	zgc:86764	zgc:86764 [Source:ZFIN;Acc:ZDB-GENE-040718-435]	1	1	48.5887	-1.02554	0.243953	1.74417e-06	1.01382e-05	27.7606	40.0913	11.5443	11.0451	14.0165	37.6166	26.2177	18.0325	54.122	38.3669	40.5995	24.0487	37.6378	20.1197	45.678	29.8895	14.776	17.8775	170.336	187.142	127.1	7.74414	12.0115	10.6663	42.5846	55.8855	49.238	3.55786	11.4937	6.86694	19.83	15.9733	22.4718	145.298	187.112
ENSDARG00000005104	64.977	Limk2	ENSMUSG00000020451	16886	436924	limk2	LIM domain kinase 2 [Source:ZFIN;Acc:ZDB-GENE-040718-398]	1	1	119.558	0.486432	0.117786	1.4077e-05	6.8739e-05	140.399	148.115	136.022	117.982	116.804	53.738	57.679	132.238	135.305	140.679	152.248	72.146	121.194	105.241	112.259	103.255	89.4771	93.1514	188.918	104.947	100.497	152.301	148.943	96.8854	157.122	130.903	128.317	132.352	119.67	143.519	91.6669	84.2844	88.7634	156.763	125.133
ENSDARG00000005108	44.6029	Ocln	ENSMUSG00000021638	18260	405757	oclna	occludin a [Source:ZFIN;Acc:ZDB-GENE-040426-2685]	1	1	3.84846	-0.041611	0.526983	0.883433	0.920664	1.59544	0.742432	1.50578	0.502051	0	0	10.4871	0	0	6.39448	0	0	1.50551	0	6.19363	0	0.820891	2.82277	0.619404	31.5574	0.985268	1.29069	1.20115	0.888857	0.978955	1.00695	1.98941	1.42314	0.676099	1.37339	0	0	1.87265	0.249225	26.4366
ENSDARG00000005112	34.7926	Cdh17	ENSMUSG00000028217	12557	378452	cdh17	cadherin 17, LI cadherin (liver-intestine) [Source:ZFIN;Acc:ZDB-GENE-030910-3]	1	1	6.60172	-0.846097	0.943028	0.0416253	0.081591	1.59544	2.96973	1.50578	0.502051	51.3937	0	20.9742	0	60.8872	6.39448	71.0491	0	1.50551	0.773834	3.87102	0.905742	0	0	0	0	0	0	4.80461	1.77771	1.95791	3.02084	0.497354	0	0	0.686694	0	0.339857	0	0.249225	0
ENSDARG00000005115	76.8254	Calu	ENSMUSG00000029767	12321	394057	calub	calumenin b [Source:NCBI gene;Acc:394057]	1	1	187.264	0.0959888	0.129973	0.435721	0.551563	194.005	208.995	105.404	253.536	154.181	214.952	204.498	150.271	142.07	147.073	50.7493	104.211	156.573	140.064	158.712	118.652	132.984	131.729	262.008	306.767	358.637	161.336	141.736	198.215	186.002	230.591	246.19	145.161	188.632	149.013	164.626	165.51	164.418	308.042	313.42
ENSDARG00000005122	87.6329	Atp2a2	ENSMUSG00000029467	11938	568265	atp2a2b	ATPase sarcoplasmic/endoplasmic reticulum Ca2+ transporting 2b [Source:ZFIN;Acc:ZDB-GENE-030131-867]	1	1	612.946	-0.318781	0.118121	0.00465147	0.012368	618.392	572.786	478.335	524.644	710.167	381.54	555.816	571.029	372.089	575.503	497.344	505.022	583.386	517.695	476.909	496.347	554.922	496.807	1028.83	988.552	1067.04	471.102	438.421	393.764	887.423	761.755	785.322	279.648	513.835	294.592	542.893	500.609	585.764	745.931	1183.18
ENSDARG00000005126	84.0159	Large1	ENSMUSG00000004383	16795	446213	large1	LARGE xylosyl- and glucuronyltransferase 1 [Source:NCBI gene;Acc:446213]	1	1	9.36097	-3.28489	0.432583	6.87573e-16	1.71798e-14	3.82905	3.34094	3.01155	1.50615	9.3443	10.7476	31.4613	24.0433	27.061	12.789	10.1499	16.0324	12.0441	10.0598	12.3873	22.6436	18.8805	8.46831	9.91046	5.13724	3.94107	1.29069	1.20115	2.66657	4.4053	4.53126	0.497354	0.711572	0.676099	0	16.0885	11.5551	18.7265	5.9814	5.28732
ENSDARG00000005128	48.366	Rnaseh2b	ENSMUSG00000021932	67153	393241	rnaseh2b	ribonuclease H2, subunit B [Source:ZFIN;Acc:ZDB-GENE-040426-1090]	1	1	97.0844	-0.194368	0.198586	0.267478	0.375784	54.8831	58.2809	62.2387	93.8836	154.181	64.4856	41.9483	54.0975	81.183	51.1558	416.145	200.406	122.699	122.266	121.55	96.0087	85.3726	130.788	71.2314	96.8737	136.952	54.209	114.11	66.6643	51.3952	62.4306	67.6401	85.3886	66.2577	65.236	89.7962	93.4606	72.2841	87.9765	99.5778
ENSDARG00000005134	NA	NA	NA	NA	322265	psmd11b	proteasome 26S subunit, non-ATPase 11b [Source:NCBI gene;Acc:322265]	1	1	449.55	-0.359817	0.106272	0.000428518	0.00150103	370.461	425.042	337.294	502.554	457.871	392.288	702.635	649.17	311.201	492.375	263.897	264.535	407.994	418.644	438.973	419.359	407.983	463.875	550.65	465.287	637.468	323.963	409.593	423.985	436.125	492.397	473.481	329.458	400.927	332.36	507.722	517.262	529.959	574.713	530.2
ENSDARG00000005139	52.3277	Hhatl	ENSMUSG00000032523	74770	792224	hhatlb	hedgehog acyltransferase like, b [Source:ZFIN;Acc:ZDB-GENE-050506-130]	1	1	202.045	-0.305792	0.326457	0.208609	0.30755	35.7378	56.796	205.287	212.87	794.266	37.6166	309.369	294.531	297.671	95.9172	426.295	72.146	291.317	238.341	410.328	289.837	169.103	85.624	164.142	96.1398	99.512	394.951	192.185	46.2206	19.0896	69.4793	61.6719	202.798	183.223	177.167	307.552	292.956	277.901	267.419	45.2359
ENSDARG00000005141	70.6422	Camkv	ENSMUSG00000032936	235604	393422	camkvb	CaM kinase-like vesicle-associated b [Source:NCBI gene;Acc:393422]	1	1	0.638473	-0.192225	0.696514	0.513013	NA	0.638175	2.2273	0	1.0041	4.67215	0	0	0	0	0	0	0	2.25827	0	0	0.905742	0.820891	0	0	0	0	0	1.20115	0	0.489478	0	0.994707	0	0	0	0	0	0	5.23373	0.58748
ENSDARG00000005150	86.5471	Tbx20	ENSMUSG00000031965	57246	57936	tbx20	T-box transcription factor 20 [Source:NCBI gene;Acc:57936]	1	1	260.475	-2.00459	0.206393	1.67509e-23	9.24856e-22	84.8773	76.0993	107.914	91.8754	635.413	510.511	466.675	372.672	230.018	390.063	426.295	192.389	368.85	530.076	289.552	305.235	383.356	390.483	238.47	226.039	168.481	197.476	25.2242	96.8854	66.569	85.5904	63.6613	93.9275	87.8929	152.446	480.035	401.371	496.251	256.951	198.862
ENSDARG00000005154	59.0476	Aspa	ENSMUSG00000020774	11484	557232	aspa	aspartoacylase [Source:NCBI gene;Acc:557232]	1	1	3.75915	0.143578	0.435735	0.59813	0.696388	3.50997	6.31067	3.01155	1.0041	4.67215	10.7476	5.24354	6.01083	6.76525	6.39448	0	16.0324	6.7748	6.96451	10.0646	0	0	0	3.09702	3.66946	0	5.16276	0	3.55543	3.42634	3.52431	0.497354	0	0.676099	6.18025	2.2449	1.69928	1.87265	2.9907	1.76244
ENSDARG00000005159	91.6667	Cyth3	ENSMUSG00000018001	19159	100537448	cyth1a	cytohesin 1a [Source:ZFIN;Acc:ZDB-GENE-030131-657]	1	1	43.4386	-0.13533	0.198223	0.439754	0.555008	53.9258	43.4323	41.1579	51.7113	93.443	91.3546	20.9742	42.0758	27.061	57.5503	30.4496	32.0649	51.9402	19.3458	49.549	39.8527	52.537	57.3963	16.7239	24.9523	12.8085	81.3135	10.8104	53.3314	41.6056	46.3195	44.2645	49.81	48.6791	56.3089	50.8845	60.1546	54.6813	22.181	17.0369
ENSDARG00000005162	NA	NA	NA	NA	373076	tpm3	tropomyosin 3 [Source:ZFIN;Acc:ZDB-GENE-030826-16]	1	1	1390.26	-0.171795	0.106623	0.0945237	0.161285	1790.08	1716.87	915.01	1308.35	976.48	1047.89	1400.03	1334.4	1204.21	1125.43	1268.73	1434.9	1523.58	1283.79	1398.21	1034.36	1187.83	1009.61	1809.9	1728.32	2226.7	804.1	1426.97	895.079	2214.89	2035.54	2077.94	789.845	1242.67	693.561	1155	1130.36	1218.34	1801.65	1928.11
ENSDARG00000005163	77.3316	Efr3a	ENSMUSG00000015002	76740	393800	efr3a	EFR3 homolog A (S. cerevisiae) [Source:ZFIN;Acc:ZDB-GENE-040426-1681]	1	1	45.34	0.161909	0.194898	0.348919	0.463678	58.7121	42.6898	48.1848	26.1067	46.7215	48.3642	31.4613	54.0975	74.4177	38.3669	40.5995	64.1298	35.3795	73.5142	45.678	35.3239	50.8952	37.6369	52.6493	42.5657	22.6612	72.2786	19.2185	51.5537	32.795	30.7119	36.8042	60.4836	48.003	64.5493	45.2722	43.5016	35.9548	30.6547	39.0674
ENSDARG00000005172	98.8764	Dynll2	ENSMUSG00000020483	68097	572690	dynll2b	dynein, light chain, LC8-type 2b [Source:ZFIN;Acc:ZDB-GENE-050320-132]	1	1	75.4685	-1.35887	0.158497	9.00603e-19	3.10579e-17	27.7606	33.4094	33.629	45.6867	168.197	102.102	136.332	78.1408	60.8872	57.5503	0	8.01622	58.715	76.6096	72.0009	96.9144	76.3428	113.852	101.582	154.851	146.805	36.1393	37.2358	50.6649	27.9002	34.2362	24.3703	49.81	38.5376	38.4549	105.136	116.231	112.733	135.329	128.952
ENSDARG00000005176	42.4138	Nat3	ENSMUSG00000056426	17962	445194	zgc:101040	zgc:101040 [Source:ZFIN;Acc:ZDB-GENE-040801-107]	9	1	0.422471	0.0665304	0.819135	0.780841	NA	0	0	1.00385	0	0	0	0	0	0	0	10.1499	0	0	0	0	0	0	0	0	0	0	1.29069	0	1.77771	0.489478	0	0.497354	0	0	0	0	0	0	0	0
ENSDARG00000005179	53.1605	Dglucy	ENSMUSG00000021185	217830	560387	dglucy	D-glutamate cyclase [Source:ZFIN;Acc:ZDB-GENE-070725-6]	1	1	333.332	-0.664768	0.232295	0.000774113	0.00253244	112.638	109.88	284.592	237.47	719.511	338.549	561.059	252.455	419.445	332.513	537.943	384.779	344.762	413.227	385.553	519.896	443.281	573.022	314.038	68.9858	420.709	169.08	599.376	137.773	86.1481	107.24	121.354	231.972	272.468	326.18	480.784	475.459	464.416	264.926	229.117
ENSDARG00000005185	64.6667	Cpn1	ENSMUSG00000025196	93721	337172	cpn1	carboxypeptidase N, polypeptide 1 [Source:ZFIN;Acc:ZDB-GENE-030131-9116]	1	1	2.18727	-0.356673	0.497386	0.230728	0.333129	2.23361	3.34094	1.00385	1.0041	4.67215	5.3738	0	0	0	0	0	0	3.76378	3.09534	2.32261	1.81148	0.820891	4.70462	0.619404	0	0	0	1.20115	1.77771	1.95791	2.01389	2.98412	1.42314	2.7044	1.37339	1.87075	2.03914	2.99623	8.97211	7.04976
ENSDARG00000005186	65.5462	Sp4	ENSMUSG00000025323	20688	387291	sp4	sp4 transcription factor [Source:ZFIN;Acc:ZDB-GENE-031202-3]	1	1	143.528	-0.699589	0.127459	5.92735e-09	5.39686e-08	96.3645	99.4859	96.8716	100.912	256.968	220.326	173.037	144.26	47.3567	166.256	152.248	48.0973	112.913	147.028	126.195	144.919	172.387	154.311	221.127	236.313	151.731	123.906	62.46	130.662	75.869	91.1286	85.0475	114.563	118.317	114.678	175.851	171.967	211.234	210.346	203.268
ENSDARG00000005191	85.9122	Ahcy	ENSMUSG00000027597	269378	387530	ahcy	adenosylhomocysteinase [Source:ZFIN;Acc:ZDB-GENE-031219-6]	2	1	696.771	-0.481944	0.133255	0.000116838	0.000466315	621.583	788.834	228.376	668.733	401.805	612.613	697.391	703.267	778.004	594.687	385.695	777.574	745.981	638.413	636.395	669.343	554.922	534.444	1051.13	1113.31	1620.77	388.498	470.852	397.319	853.16	784.411	753.988	360.767	403.631	402.403	609.491	615.48	572.655	1242.39	1201.4
ENSDARG00000005210	63.0394	Coro2a	ENSMUSG00000028337	107684	323538	coro2a	coronin, actin binding protein, 2A [Source:ZFIN;Acc:ZDB-GENE-030131-2258]	1	1	26.1877	-0.149625	0.400811	0.571145	0.673138	1.91453	4.08338	53.2041	37.6539	135.492	37.6166	104.871	18.0325	6.76525	19.1834	0	0	7.52756	56.4899	13.9357	13.5861	15.5969	0	1.85821	2.93557	16.7496	11.6162	91.2877	23.1103	3.42634	7.55209	4.47618	17.0777	52.7357	12.3605	52.0069	56.0763	47.1907	10.9659	2.9374
ENSDARG00000005216	49.6454	Megf6	ENSMUSG00000057751	230971	567225	zgc:158328	zgc:158328 [Source:ZFIN;Acc:ZDB-GENE-070112-1202]	1	1	0.103055	-0.096652	0.86345	0.659993	NA	0	0.371216	0	0	0	0	0	0	0	0	0	0	0	0	0	0	0	0	0.619404	0.733892	0	0	0	0	0.489478	0	0	0	0	0	0.748301	0	0	0.747676	0
ENSDARG00000005218	61.9048	Wrnip1	ENSMUSG00000021400	78903	405856	wrnip1	WRN helicase interacting protein 1 [Source:ZFIN;Acc:ZDB-GENE-040426-2415]	1	1	63.78	0.608945	0.185524	0.00023377	0.00087101	42.4387	45.6596	142.045	51.7113	28.0329	42.9904	99.6273	42.0758	108.244	51.1558	40.5995	56.1136	55.7039	65.0021	59.6137	45.2871	50.8952	63.0419	48.3135	63.1147	95.571	56.7904	92.4888	105.774	50.4162	66.9619	66.148	74.0035	61.525	79.6566	50.1362	51.3183	48.6888	63.3032	68.4414
ENSDARG00000005220	83.7838	Pdcd6	ENSMUSG00000021576	18570	393925	pdcd6	programmed cell death 6 [Source:ZFIN;Acc:ZDB-GENE-040426-1307]	1	1	198.553	0.197526	0.130629	0.109916	0.182486	354.826	295.488	142.547	168.689	144.837	75.2332	167.793	132.238	169.131	102.312	71.0491	176.357	185.178	149.35	133.937	97.8202	120.671	113.852	336.956	321.445	349.77	131.65	135.73	158.217	436.614	306.615	423.745	104.601	184.575	93.3904	118.232	130.505	120.224	245.985	370.406
ENSDARG00000005221	70.8245	Des	ENSMUSG00000026208	13346	768287	desmb	desmin b [Source:ZFIN;Acc:ZDB-GENE-061027-102]	1	1	4.15309	0.0375214	0.336133	0.877465	0.91679	10.849	8.90918	3.51348	5.02051	4.67215	5.3738	0	0	0	0	0	0	8.28032	4.643	1.54841	4.52871	5.74624	1.88185	1.85821	3.66946	2.9558	3.87207	7.20692	0.888857	17.6212	7.04862	8.45501	2.84629	5.40879	3.43347	5.23811	3.05871	3.37076	4.23683	2.64366
ENSDARG00000005230	79.0323	Ssr2	ENSMUSG00000041355	66256	83414	ssr2	signal sequence receptor, beta [Source:ZFIN;Acc:ZDB-GENE-010413-1]	1	1	490.576	0.0847636	0.0889564	0.328412	0.442309	540.854	602.855	409.571	580.371	420.494	327.802	435.214	510.921	432.976	581.898	385.695	464.941	501.336	442.633	482.329	467.363	442.46	392.365	471.366	529.87	684.761	335.579	494.875	546.647	675.969	637.9	667.449	424.097	433.379	419.57	436.26	454.728	396.252	488.481	552.525
ENSDARG00000005232	66.7519	Ccdc85c	ENSMUSG00000084883	668158	751667	ccdc85ca	coiled-coil domain containing 85C, a [Source:NCBI gene;Acc:751667]	1	1	99.7217	-0.768526	0.252808	0.000299027	0.00108385	47.225	50.1142	94.3619	43.1764	200.903	112.85	110.114	126.227	115.009	159.862	131.948	192.389	109.15	150.898	106.066	209.226	136.268	139.257	71.8508	56.5097	27.5875	171.662	18.0173	50.6649	35.2424	41.2848	41.7777	82.5423	58.8206	113.991	154.898	138.322	128.838	77.2598	39.0674
ENSDARG00000005236	33.2397	Gm42715	ENSMUSG00000107023	NA	563456	srcap	Snf2-related CREBBP activator protein [Source:ZFIN;Acc:ZDB-GENE-041008-127]	4	1	380.58	-0.644896	0.135298	3.56396e-07	2.36954e-06	298.028	289.177	305.171	273.618	481.232	650.23	456.188	438.791	277.375	300.541	446.594	424.86	367.345	453.467	391.747	499.064	436.714	412.124	551.269	446.94	157.643	332.998	277.466	287.99	274.107	276.91	278.518	320.919	319.119	285.665	474.423	497.89	503.367	318.51	463.521
ENSDARG00000005246	45.4721	Asb3	ENSMUSG00000020305	65257	334210	asb3	ankyrin repeat and SOCS box containing 3 [Source:ZFIN;Acc:ZDB-GENE-030131-6142]	1	1	30.7004	-0.226634	0.16493	0.133456	0.214651	29.037	22.273	28.1078	32.1313	37.3772	37.6166	47.1919	54.0975	20.2957	19.1834	0	24.0487	23.3354	28.6319	26.3229	30.7952	27.0894	37.6369	27.2538	25.6862	59.1161	24.5231	16.8161	45.3317	25.4528	26.6841	26.3597	29.1744	31.1006	29.5279	43.7756	34.3255	31.835	32.8977	34.0738
ENSDARG00000005251	81.1404	Rpe	ENSMUSG00000026005	66646	334897	rpe	ribulose-5-phosphate-3-epimerase [Source:ZFIN;Acc:ZDB-GENE-030131-6837]	1	1	108.813	0.0856275	0.0862083	0.309063	0.421562	132.421	120.274	85.8292	127.521	70.0823	107.476	78.6531	114.206	94.7135	127.89	131.948	96.1947	113.666	99.8246	105.292	96.9144	101.79	103.502	107.157	110.084	145.82	94.2204	91.2877	119.996	132.159	136.441	137.27	90.3696	102.767	104.378	97.2792	97.5388	89.5125	113.397	121.315
ENSDARG00000005254	91.5094	Kdelr2	ENSMUSG00000079111	66913	373129	kdelr2a	KDEL endoplasmic reticulum protein retention receptor 2a [Source:NCBI gene;Acc:373129]	1	1	770.177	-0.315252	0.102504	0.00143053	0.0043687	785.594	933.237	480.342	835.916	855.004	1047.89	734.096	829.495	656.229	741.76	832.289	633.282	816.74	875.98	811.365	728.217	738.802	755.561	691.874	744.166	893.638	533.055	878.043	570.646	808.128	931.928	919.11	533.679	736.272	615.965	847.451	829.59	837.073	589.168	821.59
ENSDARG00000005271	NA	NA	NA	NA	798235	zc3h12a	zinc finger CCCH-type containing 12A [Source:ZFIN;Acc:ZDB-GENE-110411-6]	1	1	2.40375	-0.243584	0.398535	0.360809	0.475702	3.82905	1.85608	1.50578	2.00821	4.67215	5.3738	0	6.01083	0	0	0	0	0.752756	2.3215	2.32261	3.62297	6.56713	2.82277	1.85821	1.46778	2.9558	2.58138	0	5.33314	1.95791	2.01389	0.497354	2.84629	2.7044	4.80686	5.23811	4.75799	0.374529	0.249225	1.76244
ENSDARG00000005274	43.7788	Rad52	ENSMUSG00000030166	19365	554171	rad52	RAD52 homolog, DNA repair protein [Source:ZFIN;Acc:ZDB-GENE-050731-10]	1	1	16.2448	-1.43734	0.498881	0.000177817	0.000679899	13.0826	17.4471	4.0154	2.51026	14.0165	21.4952	5.24354	12.0217	27.061	12.789	30.4496	40.0811	15.0551	10.0598	26.3229	19.9263	11.4925	4.70462	25.3956	0.733892	73.8951	5.16276	3.60346	2.66657	15.6633	18.6285	13.9259	0	4.73269	4.80686	11.5987	8.49641	9.36323	29.4086	32.6051
ENSDARG00000005284	56.7742	Fbxl15	ENSMUSG00000025226	68431	405878	fbxl15	F-box and leucine-rich repeat protein 15 [Source:NCBI gene;Acc:405878]	1	1	57.0526	-0.284784	0.136097	0.0260213	0.0545898	42.7578	50.1142	39.1502	64.2626	42.0494	91.3546	110.114	60.1083	20.2957	51.1558	40.5995	48.0973	38.3906	58.8114	48.0006	67.0249	56.6415	64.9237	50.7911	79.2603	66.9982	54.209	36.0346	71.1086	35.7319	47.3265	42.2751	56.2142	60.1728	55.6223	74.0818	66.6119	68.5388	80.0013	59.9229
ENSDARG00000005314	54.7619	Calhm1	ENSMUSG00000079258	546729	101887127	si:dkeyp-80c12.5	si:dkeyp-80c12.5 [Source:ZFIN;Acc:ZDB-GENE-090312-195]	1	1	0.462075	0.0192342	0.625801	0.946404	NA	0.957263	0.742432	2.0077	0.502051	0	0	0	0	0	0	0	0	0	0	0	0	4.92534	0	0	0	0	1.29069	0	2.66657	0	1.00695	0	0	0.676099	0.686694	0	0.679713	0	0.249225	0
ENSDARG00000005315	79.4007	Celf1	ENSMUSG00000005506	13046	58137	celf1	cugbp, Elav-like family member 1 [Source:NCBI gene;Acc:58137]	1	1	769.927	-0.0423079	0.0488809	0.383123	0.498365	599.885	643.688	862.809	792.237	1032.55	709.342	970.055	697.256	771.238	716.182	1004.84	689.395	740.712	773.834	790.462	893.968	870.144	923.987	596.486	626.01	631.557	930.587	849.215	775.083	561.92	650.991	576.433	870.964	819.432	904.377	858.302	872.752	866.661	667.923	602.754
ENSDARG00000005318	59.5285	Stam2	ENSMUSG00000055371	56324	492497	stam2	signal transducing adaptor molecule (SH3 domain and ITAM motif) 2 [Source:ZFIN;Acc:ZDB-GENE-041114-64]	1	1	338.743	1.08911	0.074694	2.63865e-49	1.37303e-46	648.705	612.135	465.787	484.982	233.608	214.952	199.255	252.455	263.845	198.229	172.548	248.503	231.849	209.709	205.938	281.686	224.924	200.417	249.62	227.506	208.877	379.463	623.399	487.983	658.837	541.737	605.777	498.812	488.82	504.72	234.218	228.384	217.976	220.564	230.879
ENSDARG00000005320	68.8172	Nipsnap1	ENSMUSG00000034285	18082	30231	nipsnap1	nipsnap homolog 1 (C. elegans) [Source:NCBI gene;Acc:30231]	1	1	0.989577	0.267475	0.589092	0.378949	0.494154	2.23361	1.85608	5.01925	3.01231	0	0	0	0	0	0	0	0	0.752756	2.3215	0.774203	2.71723	3.28356	1.88185	0	0	0.985268	0	0	0	0.978955	1.00695	0.994707	0.711572	1.3522	5.49356	0	0	0	0.249225	0
ENSDARG00000005327	NA	NA	NA	NA	561829	ftr66	finTRIM family, member 66 [Source:ZFIN;Acc:ZDB-GENE-070912-661]	1	1	0.733951	0.125623	0.633034	0.666095	NA	1.27635	3.71216	0.501925	0	0	0	0	0	0	6.39448	0	0	0	0	0.774203	0	0.820891	0	0	0	0	2.58138	1.20115	0	2.93687	0	4.97354	0.711572	0	0	0	0	0	0	0.29374
ENSDARG00000005332	34.8315	Lipi	ENSMUSG00000032948	320355	100003046	lipib	lipase, member Ib [Source:ZFIN;Acc:ZDB-GENE-091118-47]	4	1	2.39437	1.6417	0.672107	0.000498429	0.00171694	4.46723	3.71216	2.50963	8.03282	0	0	0	0	0	6.39448	10.1499	0	2.25827	5.41684	4.64522	0	0.820891	0.940923	1.23881	0.733892	0.985268	0	0	0.888857	3.91582	3.02084	6.4656	4.981	6.76099	3.43347	0.748301	0.679713	1.12359	0.747676	0.881219
ENSDARG00000005335	48.4629	Slc22a4	ENSMUSG00000020334	30805	393822	slc22a4	solute carrier family 22 member 4 [Source:ZFIN;Acc:ZDB-GENE-040426-1517]	192	1	0.733684	0.227499	0.561023	0.444442	NA	1.59544	1.11365	0.501925	1.50615	0	0	0	0	6.76525	0	0	0	0	0	0	0	2.46267	0	0	0	1.97054	0	2.40231	1.77771	0.489478	2.01389	0.497354	0.711572	0.676099	0.686694	0.374151	0	0.374529	0.249225	0
ENSDARG00000005343	49.5413	Ccdc85a	ENSMUSG00000032878	216613	447831	ccdc85al	coiled-coil domain containing 85A, like [Source:ZFIN;Acc:ZDB-GENE-040912-92]	1	1	15.1242	0.980519	0.524891	0.00564182	0.0146183	27.1225	26.7275	34.6328	11.0451	0	10.7476	0	24.0433	13.5305	6.39448	20.2997	40.0811	8.28032	18.572	8.51624	3.62297	6.56713	10.3502	2.47762	3.66946	7.88214	24.5231	3.60346	22.2214	81.2533	19.6354	52.7195	11.3851	7.43709	15.1073	7.48301	0.339857	5.99247	4.9845	0.29374
ENSDARG00000005350	80.2156	Dip2b	ENSMUSG00000023026	239667	405899	dip2ba	disco-interacting protein 2 homolog Ba [Source:NCBI gene;Acc:405899]	1	1	918.156	0.104726	0.0724751	0.141665	0.22537	1595.12	1563.93	837.713	911.725	985.824	784.575	865.185	1009.82	960.665	799.31	751.09	761.541	839.323	892.231	796.655	903.025	984.248	824.249	546.314	620.139	464.061	977.052	781.951	1128.85	1318.65	1297.95	1272.73	1042.45	1049.98	1105.58	938.37	815.996	980.517	576.707	545.769
ENSDARG00000005355	55.6701	Larp6	ENSMUSG00000034839	67557	334471	larp6a	La ribonucleoprotein 6, translational regulator a [Source:ZFIN;Acc:ZDB-GENE-030131-6403]	1	1	313.124	0.79239	0.12717	4.55949e-11	5.83118e-10	373.652	291.033	473.817	492.512	378.444	241.821	235.959	174.314	196.192	140.679	223.297	521.055	231.849	218.995	288.004	256.325	319.327	261.577	170.955	182.005	306.418	495.625	554.933	393.764	362.703	331.285	349.142	464.656	478.002	449.098	264.15	264.748	262.17	183.43	222.655
ENSDARG00000005356	46.7742	Tyro3	ENSMUSG00000027298	22174	30709	tyro3	TYRO3 protein tyrosine kinase [Source:NCBI gene;Acc:30709]	1	1	5.14484	0.0741608	0.48925	0.791091	0.853268	7.97719	5.93946	4.0154	2.00821	4.67215	5.3738	5.24354	12.0217	20.2957	6.39448	10.1499	8.01622	4.51654	0	5.41942	0	5.74624	0.940923	7.43285	11.7423	1.97054	10.3255	1.20115	0.888857	13.2159	0	6.96295	0	0.676099	3.43347	0.374151	0.339857	0.374529	8.22443	0.29374
ENSDARG00000005359	78.3262	Sucla2	ENSMUSG00000022110	20916	406299	sucla2	succinate-CoA ligase, ADP-forming, beta subunit [Source:ZFIN;Acc:ZDB-GENE-040426-1963]	1	1	2883.73	0.148698	0.0958262	0.1099	0.182474	1498.12	1606.62	3558.15	3330.11	3401.33	2391.34	3445.01	3227.82	2530.2	2736.84	2070.57	3286.65	2383.98	2898.01	2356.67	3786	2892.82	3542.58	2310.38	2314.7	4046.49	3346.76	4560.78	3043.45	1279.01	1640.82	1457.25	3642.54	3553.58	3808.41	3210.59	3296.61	3100.35	2969.52	2691.24
ENSDARG00000005364	46.6263	Grin3b	ENSMUSG00000035745	170483	566411	grin3ba	glutamate receptor, ionotropic, N-methyl-D-aspartate 3Ba [Source:ZFIN;Acc:ZDB-GENE-070912-354]	1	1	0.362194	-0.124135	0.741658	0.652527	NA	1.91453	0.371216	0	0.502051	0	0	0	0	0	0	0	0	0	0	0	0	0.820891	0	0	1.46778	0	0	1.20115	0	4.89478	0	1.49206	0	0	0	0	0	0.374529	0	0
ENSDARG00000005368	30.7942	Mcam	ENSMUSG00000032135	84004	338313	mcamb	melanoma cell adhesion molecule b [Source:ZFIN;Acc:ZDB-GENE-030219-213]	1	1	2971.74	0.37805	0.0963824	5.0483e-05	0.000218898	3111.42	3889.6	3023.6	4415.04	3564.85	2488.07	2632.26	3185.74	3037.6	2372.35	1898.03	3086.25	3059.2	2556.75	2496.81	3261.58	3060.28	2495.33	2340.73	1827.39	1316.32	4028.24	3771.62	3826.53	2870.79	3623.49	3098.02	4125.69	3771.96	4214.24	2831.2	2821.49	3254.28	1664.57	2040.61
ENSDARG00000005371	42.0992	Gprc6a	ENSMUSG00000019905	210198	494131	gprc6a	G protein-coupled receptor, class C, group 6, member A [Source:NCBI gene;Acc:494131]	1	1	0.739451	-0.249785	0.718571	0.406176	NA	0.957263	0	0	0.502051	0	0	0	6.01083	0	0	10.1499	0	0	1.54767	0	1.81148	0	0.940923	0	0	0	1.29069	0	0	0.978955	1.51042	0	0	0.676099	0	0	0	0	0	0
ENSDARG00000005372	79.6703	Camk4	ENSMUSG00000038128	12326	550270	camk4	calcium/calmodulin-dependent protein kinase IV [Source:ZFIN;Acc:ZDB-GENE-050417-76]	1	1	5.76561	1.08803	0.373621	0.000236707	0.000880585	5.42449	11.5077	5.52118	11.0451	4.67215	0	0	6.01083	0	6.39448	0	24.0487	9.03307	6.96451	4.64522	3.62297	3.28356	4.70462	2.47762	0.733892	3.94107	1.29069	14.4138	8.88857	3.91582	9.56599	6.96295	10.6736	9.46539	10.3004	4.11566	3.39857	3.74529	2.49225	2.34992
ENSDARG00000005374	88.1737	Tubgcp4	ENSMUSG00000027263	51885	557155	tubgcp4	tubulin, gamma complex associated protein 4 [Source:ZFIN;Acc:ZDB-GENE-081022-124]	1	1	455.626	0.386267	0.130269	0.00166202	0.00499275	318.769	358.223	491.385	635.597	495.248	327.802	608.251	480.866	493.863	460.402	588.692	521.055	411.758	497.575	439.747	553.408	418.654	693.46	138.127	164.392	242.376	491.753	598.174	908.412	196.77	284.966	254.645	791.979	663.929	864.548	498.369	490.413	497.749	185.424	170.075
ENSDARG00000005382	NA	NA	NA	NA	393876	prdm9	PR domain containing 9 [Source:NCBI gene;Acc:393876]	1	1	61.8563	0.547474	0.118519	1.15092e-06	6.95382e-06	76.262	79.4402	89.3427	79.8262	42.0494	102.102	47.1919	84.1516	74.4177	31.9724	0	56.1136	61.726	65.7759	62.7105	47.0986	45.9699	65.8646	24.7762	27.154	37.4402	107.127	82.8796	74.664	78.3164	73.5071	66.148	93.9275	75.7231	104.378	59.8641	57.0959	65.9171	28.6609	28.199
ENSDARG00000005392	58.2363	Slc5a5	ENSMUSG00000000792	114479	561445	slc5a5	solute carrier family 5 member 5 [Source:ZFIN;Acc:ZDB-GENE-060503-585]	1	1	0.412856	0.0366918	0.605768	0.898308	NA	0.957263	1.85608	0.501925	0	0	0	0	0	0	0	0	0	0	0	0	0	0	0	0	1.46778	0	0	1.20115	0	2.93687	1.51042	0.994707	1.42314	0.676099	0	0.748301	0.339857	0	0.249225	0
ENSDARG00000005394	67.0188	Dnmt3a	ENSMUSG00000020661	13435	553187	dnmt3aa	DNA (cytosine-5-)-methyltransferase 3 alpha a [Source:ZFIN;Acc:ZDB-GENE-050314-5]	1	1	39.5319	-0.45899	0.233497	0.019931	0.0433521	42.1196	41.5762	32.1232	15.5636	51.3937	80.607	52.4354	42.0758	54.122	31.9724	50.7493	24.0487	25.5937	52.6207	63.4847	40.7584	34.4774	31.9914	65.6568	30.8235	14.779	42.5928	19.2185	29.3323	40.1372	17.1181	25.8624	34.1554	41.242	32.9613	42.279	47.2401	53.9322	44.1129	34.955
ENSDARG00000005397	75.6649	Trim3	ENSMUSG00000036989	55992	555391	trim3b	tripartite motif containing 3b [Source:ZFIN;Acc:ZDB-GENE-070112-1132]	1	1	329.697	0.250409	0.144571	0.0635521	0.116347	324.193	366.39	340.807	413.188	411.149	354.671	136.332	450.812	196.192	383.669	202.997	416.844	293.575	313.403	270.197	389.469	332.461	329.323	268.202	301.63	174.392	538.218	314.702	376.875	341.166	200.382	326.761	506.639	343.458	484.12	354.695	304.851	344.941	315.021	239.985
ENSDARG00000005414	57.0093	Grap	ENSMUSG00000004837	71520	553596	grapa	GRB2 related adaptor protein a [Source:ZFIN;Acc:ZDB-GENE-050522-347]	1	1	110.153	0.302145	0.118605	0.00754429	0.0187937	148.057	141.062	101.389	73.8016	60.738	53.738	120.601	60.1083	115.009	115.101	121.798	136.276	141.518	123.813	86.7108	57.9675	96.0442	69.6283	171.575	151.916	155.672	101.965	96.0923	82.6637	142.927	125.365	130.804	78.9845	124.402	83.09	75.2043	74.0887	69.2879	128.849	183.587
ENSDARG00000005416	72.2141	Map3k5	ENSMUSG00000071369	26408	555703	map3k5	mitogen-activated protein kinase kinase kinase 5 [Source:ZFIN;Acc:ZDB-GENE-030827-3]	1	1	242.768	0.0606676	0.175145	0.702783	0.783621	177.413	178.926	385.981	161.159	242.952	150.466	125.845	348.628	385.619	332.513	243.597	120.243	206.255	217.447	243.874	273.534	247.909	264.399	356.157	315.574	154.687	329.126	169.363	243.547	220.754	218.004	227.291	241.223	182.547	247.897	195.681	155.314	315.728	334.211	267.891
ENSDARG00000005423	89.7638	Pgam1	ENSMUSG00000011752	18648	323107	pgam1a	phosphoglycerate mutase 1a [Source:ZFIN;Acc:ZDB-GENE-030131-1827]	1	1	1939.42	-0.174847	0.110605	0.0999581	0.168863	1674.89	1937.75	1425.97	1858.09	1443.69	1569.15	1793.29	1833.3	1779.26	2423.51	2029.97	2428.92	1782.53	1863.39	1827.12	2203.67	2322.3	1548.76	2418.77	2380.01	3014.92	1246.81	2463.57	1220.4	2049.44	1902.62	1930.73	1336.33	1877.53	1266.95	1719.97	1847.12	1753.17	2478.79	2540.85
ENSDARG00000005425	80	Wdfy1	ENSMUSG00000073643	69368	474326	wdfy1	WD repeat and FYVE domain containing 1 [Source:ZFIN;Acc:ZDB-GENE-041024-4]	1	1	74.1858	-0.0438142	0.169986	0.777677	0.8425	138.484	125.1	66.7561	49.7031	46.7215	69.8594	94.3838	60.1083	40.5915	76.7337	71.0491	56.1136	70.0063	64.2282	77.4203	47.0986	68.1339	34.8142	100.343	84.3976	47.2928	109.709	28.8277	34.6654	165.443	139.965	118.868	54.0795	48.6791	59.7424	56.4968	59.4749	64.419	81.4966	80.191
ENSDARG00000005448	44.1026	Mtfmt	ENSMUSG00000059183	69606	556680	mtfmt	mitochondrial methionyl-tRNA formyltransferase [Source:ZFIN;Acc:ZDB-GENE-060929-120]	1	1	100.911	-0.529879	0.131545	1.80828e-05	8.64034e-05	43.0768	49.0005	60.231	93.8836	112.132	102.102	125.845	96.1733	121.774	102.312	223.297	88.1785	111.408	118.397	93.6786	139.484	119.85	134.552	120.784	102.745	144.834	72.2786	121.316	55.998	36.7108	46.3195	45.7565	74.0035	87.8929	83.09	127.585	133.224	85.0181	119.628	126.308
ENSDARG00000005451	88.8393	Gdi2	ENSMUSG00000021218	14569	323765	gdi2	GDP dissociation inhibitor 2 [Source:ZFIN;Acc:ZDB-GENE-030131-2485]	1	1	2539.33	0.346454	0.0566103	6.02001e-10	6.42095e-09	3050.8	2995.71	2794.22	3367.76	2756.57	2171.02	2170.83	2602.69	2212.24	1911.95	1644.28	2108.27	2210.84	2156.68	2117.45	2171.97	2257.45	2372.07	2063.85	2192.14	2663.18	2760.79	3593.85	2803.46	3169.86	3088.81	3204.95	2972.95	2927.51	2939.05	2383.34	2450.03	2357.66	2318.04	2196.29
ENSDARG00000005453	82.066	Foxp2	ENSMUSG00000029563	114142	555242	foxp2	forkhead box P2 [Source:ZFIN;Acc:ZDB-GENE-041203-2]	1	1	80.869	0.111013	0.227143	0.566243	0.668785	24.5698	18.932	160.616	29.621	116.804	80.607	99.6273	48.0866	121.774	108.706	233.447	64.1298	80.5449	99.0507	48.7748	126.804	151.865	115.734	14.2463	13.9439	14.779	80.0228	61.2588	199.104	13.2159	14.6007	18.4021	138.045	89.9212	181.287	102.891	97.8787	99.9993	15.452	14.0995
ENSDARG00000005454	19.9575	Tacc3	ENSMUSG00000037313	21335	321283	tacc3	transforming, acidic coiled-coil containing protein 3 [Source:ZFIN;Acc:ZDB-GENE-050522-327]	1	1	143.363	-1.96641	0.192298	9.72711e-26	6.77383e-24	86.4728	108.395	35.1348	27.1108	42.0494	155.84	157.306	78.1408	162.366	191.834	192.848	272.552	165.606	171.791	246.197	86.0455	80.4473	181.598	292.978	268.604	387.21	21.9417	28.8277	33.7766	113.559	135.938	117.375	15.6546	40.5659	15.794	93.9118	120.649	110.486	325.239	282.578
ENSDARG00000005456	61.6715	Katnb1	ENSMUSG00000031787	74187	406291	katnb1	katanin p80 (WD repeat containing) subunit B 1 [Source:NCBI gene;Acc:406291]	1	1	235.728	-0.309485	0.0808512	9.03156e-05	0.000370109	217.937	244.26	204.284	193.792	238.28	300.933	246.447	270.487	196.192	345.302	253.747	224.454	267.228	207.387	303.488	250.891	275.819	272.868	172.814	210.627	249.273	196.185	217.409	222.214	196.77	232.101	192.973	254.031	185.927	227.983	264.899	267.467	265.541	215.58	207.38
ENSDARG00000005458	89.2345	Csnk1g2	ENSMUSG00000003345	103236	554152	csnk1g2a	casein kinase 1, gamma 2a [Source:ZFIN;Acc:ZDB-GENE-030131-6445]	1	1	450.48	-0.305533	0.0581422	1.05511e-07	7.7607e-07	413.219	395.716	428.644	365.493	523.281	419.157	613.495	450.812	446.506	383.669	568.393	593.201	494.561	515.373	581.427	468.269	472.012	492.103	432.963	394.834	413.812	402.695	488.869	319.1	419.482	404.289	414.793	392.788	390.109	389.356	494.627	495.511	499.996	409.726	414.467
ENSDARG00000005462	59.9359	Kif4	ENSMUSG00000034311	16571	393796	kif4	kinesin family member 4 [Source:ZFIN;Acc:ZDB-GENE-040426-1545]	1	1	76.9198	-0.364529	0.383483	0.170728	0.262121	56.4785	55.3112	15.5597	13.0533	9.3443	26.869	52.4354	36.065	33.8262	51.1558	30.4496	32.0649	47.4236	22.4412	55.7426	36.2297	13.9551	10.3502	280.59	311.17	350.755	15.4883	14.4138	10.6663	65.1005	77.5348	70.6242	2.84629	17.5786	11.6738	0	0.339857	30.3369	287.107	306.958
ENSDARG00000005463	59.6386	Slc30a1	ENSMUSG00000037434	22782	393853	slc30a1a	solute carrier family 30 member 1a [Source:ZFIN;Acc:ZDB-GENE-040426-1840]	1	1	206.024	-0.340806	0.166905	0.0251078	0.0529066	269.629	235.722	108.416	118.484	154.181	139.719	78.6531	108.195	182.662	211.018	121.798	64.1298	150.551	126.135	137.034	115.029	142.835	132.67	505.434	405.108	539.927	78.7321	117.713	98.6631	351.934	295.035	409.819	55.5026	132.515	47.3819	125.34	124.388	117.228	304.553	551.056
ENSDARG00000005464	39.7476	Dnase1l1	ENSMUSG00000019088	69537	792196	dnase1l1	deoxyribonuclease I-like 1 [Source:ZFIN;Acc:ZDB-GENE-040426-2170]	1	1	123.23	-0.543836	0.120258	1.85784e-06	1.07382e-05	148.057	135.494	71.2734	64.7646	79.4266	96.7284	104.871	120.217	135.305	44.7614	182.698	144.292	141.518	96.7292	133.163	70.6479	120.671	111.97	227.941	217.232	201.98	52.9183	74.4715	75.5529	125.796	140.972	169.1	64.0415	77.0753	57.6823	97.2792	92.7808	111.61	168.476	236.754
ENSDARG00000005468	52.3967	Irf2bp1	ENSMUSG00000044030	272359	556852	irf2bp1	interferon regulatory factor 2 binding protein 1 [Source:NCBI gene;Acc:556852]	1	1	449.154	0.0482807	0.0713473	0.491592	0.602195	497.458	479.611	445.208	555.771	598.035	548.128	414.24	468.845	466.802	326.118	263.897	352.714	381.647	387.691	372.392	497.252	484.326	462.934	356.777	366.212	353.711	443.997	629.404	481.761	457.172	473.265	482.93	529.409	526.005	498.54	511.464	453.029	536.326	281.874	393.024
ENSDARG00000005476	65.4473	Nav3	ENSMUSG00000020181	260315	567779	nav3	neuron navigator 3 [Source:NCBI gene;Acc:567779]	1	1	57.0053	-0.661988	0.320003	0.00755987	0.0188281	60.3076	53.4551	36.1386	31.6292	37.3772	128.971	41.9483	54.0975	27.061	38.3669	50.7493	72.146	69.2536	44.1085	69.6783	24.455	59.1041	26.3459	133.791	86.5992	53.2045	78.7321	3.60346	9.77743	99.8534	71.9966	78.5819	20.6356	24.3396	22.6609	50.5103	42.8219	65.5426	77.0106	104.865
ENSDARG00000005479	NA	NA	NA	NA	NA	tenm3	Teneurin-3 [Source:UniProtKB/Swiss-Prot;Acc:Q9W7R4]	1	1	175.345	0.101774	0.137202	0.430876	0.546936	252.079	231.268	118.956	191.784	191.558	107.476	89.1402	258.466	243.549	121.495	142.098	96.1947	175.392	204.292	133.163	161.222	94.4024	145.843	214.933	261.999	147.79	196.185	117.713	157.328	213.412	251.736	220.825	146.584	149.418	192.961	148.912	142.74	154.681	202.122	214.136
ENSDARG00000005481	NA	NA	NA	NA	406463	nfkbiaa	nuclear factor of kappa light polypeptide gene enhancer in B-cells inhibitor, alpha a [Source:ZFIN;Acc:ZDB-GENE-040426-2227]	1	1	505.396	1.70265	0.246269	3.40493e-13	5.94226e-12	1627.03	1455.17	550.11	451.846	56.0658	145.093	110.114	96.1733	209.723	262.174	233.447	232.471	216.794	149.35	243.1	115.935	99.3278	150.548	288.642	192.28	224.641	407.858	514.094	282.657	4143.92	1015	2887.14	166.508	450.958	197.768	112.619	113.852	96.254	110.656	291.684
ENSDARG00000005482	78.8141	Rapgef2	ENSMUSG00000062232	76089	557693	rapgef2	Rap guanine nucleotide exchange factor (GEF) 2 [Source:ZFIN;Acc:ZDB-GENE-030131-6959]	1	1	328.113	0.0724159	0.0909551	0.413644	0.529045	317.173	281.753	346.83	323.321	369.1	322.428	314.613	366.661	338.262	274.963	466.894	368.746	352.29	328.106	356.134	362.297	357.908	370.724	262.008	253.927	226.612	511.113	266.656	325.322	262.849	255.261	236.243	424.808	340.754	436.738	339.355	304.172	400.746	261.188	245.566
ENSDARG00000005485	53.3333	Ucma	ENSMUSG00000026668	68527	405870	ucmab	upper zone of growth plate and cartilage matrix associated b [Source:NCBI gene;Acc:405870]	1	1	0.438881	-0.0993519	0.701692	0.724172	NA	0.319088	0	0	0	0	0	0	6.01083	0	0	0	0	0	0	1.54841	1.81148	0	0	0	0.733892	0.985268	1.29069	0	0	0	0.503473	0.497354	1.42314	0.676099	0	0	0	0	0	0
ENSDARG00000005500	63.4518	Dgcr6	ENSMUSG00000003531	13353	403055	dgcr6	DiGeorge syndrome critical region gene 6 [Source:ZFIN;Acc:ZDB-GENE-040912-125]	1	1	69.0623	0.315893	0.102218	0.00135894	0.00416711	54.8831	63.1067	84.8254	80.8303	93.443	69.8594	31.4613	36.065	54.122	83.1282	101.499	96.1947	64.737	71.1927	69.6783	75.1766	73.8802	67.7465	48.3135	52.1063	79.8067	67.1159	80.4773	99.552	62.6531	60.4168	55.7036	90.3696	71.6665	85.1501	62.4832	61.1742	64.7935	63.3032	51.9919
ENSDARG00000005510	NA	NA	NA	NA	30180	gdf6b	growth differentiation factor 6b [Source:NCBI gene;Acc:30180]	1	1	0.0386141	-0.0490489	0.895729	0.795669	NA	0	0	0	0	0	0	0	0	0	0	0	0	0	0	0	0	0	0	0	0	0	0	0	0	0	0	0	0	0.676099	0	0.374151	0.339857	0	0	0
ENSDARG00000005513	95.814	Naca	ENSMUSG00000061315	17938	195823	naca	nascent polypeptide associated complex subunit alpha [Source:NCBI gene;Acc:195823]	1	1	6387.95	-0.643324	0.101129	3.78815e-11	4.93831e-10	3314.36	3648.68	5125.66	4952.24	10362.8	8845.28	6816.61	6780.22	5703.11	6164.28	9419.08	7014.2	7129.35	6829.08	7182.28	8930.62	8026.67	8120.17	5483.58	6336.42	7981.65	4496.76	7544.44	3967.86	3345.58	3486.55	3295.47	5629.96	4391.94	5575.96	8290.8	9062.28	7479.72	6561.6	6341.84
ENSDARG00000005518	71.2329	Slc5a9	ENSMUSG00000028544	230612	564815	slc5a9	solute carrier family 5 member 9 [Source:NCBI gene;Acc:564815]	1	1	6.36565	0.195492	0.315438	0.40973	0.525065	9.57263	6.31067	6.52503	5.52257	14.0165	5.3738	5.24354	0	6.76525	25.5779	10.1499	8.01622	4.51654	9.28601	4.64522	5.43445	2.46267	4.70462	6.81344	0.733892	0.985268	10.3255	1.20115	3.55543	10.7685	8.55904	11.4391	5.69257	4.05659	4.12017	2.61905	4.41814	3.37076	5.23373	6.75602
ENSDARG00000005522	71.4697	Galr1	ENSMUSG00000024553	14427	567820	galr1a	galanin receptor 1a [Source:ZFIN;Acc:ZDB-GENE-060503-290]	1	1	0.217173	0.0321432	0.834974	0.887618	NA	0.638175	1.48486	0.501925	1.50615	0	0	0	0	0	0	0	0	3.01102	0	0	0	0	0	0	0	0	0	0	0	0	0	0	0	0.676099	0	0	0	0	0	0
ENSDARG00000005525	41.0828	Acy3	ENSMUSG00000024866	71670	436619	acy3.2	aspartoacylase (aminocyclase) 3, tandem duplicate 2 [Source:NCBI gene;Acc:436619]	1	1	78.178	-0.0205426	0.160284	0.889455	0.925154	65.7321	78.3266	78.8023	80.3282	46.7215	64.4856	104.871	66.1191	101.479	83.1282	152.248	64.1298	87.3197	67.3236	68.1299	85.1398	94.4024	74.3329	78.6643	49.9047	99.512	34.8486	130.926	68.442	89.5744	85.0869	75.1004	57.6373	82.4841	65.236	79.6941	72.3894	63.67	58.3187	72.5537
ENSDARG00000005526	NA	NA	NA	NA	541504	igfn1.1	immunoglobulin like and fibronectin type III domain containing 1, tandem duplicate 1 [Source:ZFIN;Acc:ZDB-GENE-050327-30]	1	1	2.95037	-0.999707	0.825486	0.0207737	0.0449542	0.957263	1.11365	1.50578	2.00821	0	5.3738	5.24354	24.0433	0	0	0	0	4.51654	0	7.74203	6.3402	0.820891	0	0	8.07281	0	3.87207	2.40231	0.888857	0	0.503473	2.48677	0	0	0	4.86396	6.11742	5.99247	5.48295	2.9374
ENSDARG00000005536	56.3415	Ubr7	ENSMUSG00000041712	66622	322815	ubr7	ubiquitin protein ligase E3 component n-recognin 7 [Source:ZFIN;Acc:ZDB-GENE-030131-1535]	1	1	196.81	0.139196	0.0842715	0.0909896	0.156429	196.558	193.404	213.318	228.433	107.459	220.326	256.934	180.325	148.835	204.623	202.997	192.389	192.706	183.399	204.39	195.64	195.372	175.012	156.09	170.997	254.199	181.987	252.242	203.548	201.665	216.997	233.259	216.318	180.518	199.141	183.708	203.234	182.021	179.193	187.112
ENSDARG00000005540	94.5921	Xpo7	ENSMUSG00000022100	65246	407710	xpo7	exportin 7 [Source:ZFIN;Acc:ZDB-GENE-060628-2]	1	1	206.524	-0.548126	0.18133	0.000735894	0.00242061	174.541	188.578	153.087	152.624	163.525	365.418	241.203	378.682	257.079	185.44	111.649	304.617	188.189	303.343	290.326	151.259	159.253	376.369	102.202	162.924	245.332	162.627	123.719	212.437	158.101	161.111	135.28	192.836	149.418	209.442	234.218	241.638	325.091	149.037	139.82
ENSDARG00000005541	70.1058	Wif1	ENSMUSG00000020218	24117	30476	wif1	wnt inhibitory factor 1 [Source:NCBI gene;Acc:30476]	1	1	30.407	-1.02975	0.253003	3.12449e-06	1.73314e-05	36.6951	36.7504	7.02695	18.0739	28.0329	32.2428	31.4613	6.01083	40.5915	57.5503	10.1499	8.01622	40.6488	29.4057	29.4197	36.2297	27.0894	25.4049	45.2165	72.6553	47.2928	27.1045	6.00577	7.11086	28.3897	37.7605	43.7671	6.40415	20.283	8.92703	25.0681	22.0907	31.4605	64.0509	41.7111
ENSDARG00000005544	NA	NA	NA	NA	563691	btbd3a	BTB (POZ) domain containing 3a [Source:ZFIN;Acc:ZDB-GENE-090312-7]	1	1	18.4448	-2.05761	0.257836	8.82998e-17	2.43762e-15	7.01993	5.93946	8.0308	4.01641	28.0329	42.9904	47.1919	12.0217	27.061	19.1834	10.1499	48.0973	24.8409	37.9179	23.2261	31.701	20.5223	14.1138	23.5373	22.0168	16.7496	11.6162	1.20115	6.222	6.36321	9.06251	5.47089	2.84629	3.3805	8.92703	26.9388	25.1494	22.0972	20.6857	21.1493
ENSDARG00000005547	57.3077	Rint1	ENSMUSG00000028999	72772	562894	rint1	RAD50 interactor 1 [Source:ZFIN;Acc:ZDB-GENE-041210-174]	1	1	87.8603	0.386472	0.112523	0.0003297	0.00118448	89.6637	86.8645	97.3735	109.949	42.0494	102.102	57.679	138.249	135.305	102.312	121.798	8.01622	90.3307	93.6339	82.8398	78.7996	73.0593	102.561	43.9777	78.5264	71.9245	99.3831	118.914	113.774	74.4006	83.5765	78.5819	131.641	90.5973	127.038	87.5513	78.8467	82.0219	70.5307	56.398
ENSDARG00000005549	NA	NA	NA	NA	100149283	znf710b	zinc finger protein 710b [Source:ZFIN;Acc:ZDB-GENE-120503-2]	1	1	248.167	0.784848	0.177483	1.05621e-06	6.41754e-06	430.449	290.291	500.419	315.79	415.821	107.476	141.576	174.314	142.07	159.862	71.0491	192.389	168.617	164.827	174.196	144.919	174.029	193.83	147.418	158.521	179.319	357.521	315.903	376.875	619.189	285.973	578.422	298.149	286.666	311.073	182.211	202.894	192.883	192.9	145.401
ENSDARG00000005551	NA	NA	NA	NA	321556	hnrnph1l	heterogeneous nuclear ribonucleoprotein H1, like [Source:ZFIN;Acc:ZDB-GENE-030131-275]	1	1	351.886	-0.195555	0.0947707	0.0335618	0.0679929	406.518	379.383	229.882	357.963	350.411	279.438	340.83	330.596	284.14	313.329	182.698	272.552	299.597	276.259	298.842	285.309	289.774	334.028	560.56	476.296	612.837	205.22	284.673	332.433	448.362	435.504	456.073	221.299	278.553	269.871	321.021	325.243	311.234	421.938	586.011
ENSDARG00000005559	84.7826	Pou4f1	ENSMUSG00000048349	NA	58057	pou4f1	POU class 4 homeobox 1 [Source:ZFIN;Acc:ZDB-GENE-000523-2]	1	1	0.0191751	0	0.891774	1	NA	0.319088	0.371216	0	0	0	0	0	0	0	0	0	0	0	0	0	0	0	0	0	0	0	0	0	0	0	0	0	0	0	0	0	0	0	0	0
ENSDARG00000005560	84.5528	Ywhah	ENSMUSG00000018965	22629	406443	ywhah	tyrosine 3-monooxygenase/tryptophan 5-monooxygenase activation protein, eta polypeptide [Source:ZFIN;Acc:ZDB-GENE-040426-2191]	1	1	541.088	0.0206454	0.113504	0.849711	0.897391	594.46	661.507	290.113	619.531	495.248	392.288	524.354	534.964	351.793	556.32	253.747	408.827	526.929	479.777	420.392	409.395	402.236	393.306	866.546	848.379	872.947	308.475	527.306	541.314	520.315	669.116	654.517	451.137	489.496	435.364	462.076	451.33	481.27	977.212	804.26
ENSDARG00000005561	65.6168	Gfm2	ENSMUSG00000021666	320806	558184	gfm2	G elongation factor, mitochondrial 2 [Source:NCBI gene;Acc:558184]	1	1	110.433	0.53638	0.100096	2.64741e-08	2.15913e-07	121.253	122.13	137.026	150.615	74.7544	171.962	115.358	36.065	128.54	83.1282	101.499	56.1136	82.8032	98.2769	71.2267	107.783	100.149	122.32	71.8508	82.9298	108.379	135.522	196.989	133.329	103.28	117.813	108.92	141.603	162.264	174.42	95.7826	107.735	99.6248	91.2164	79.016
ENSDARG00000005565	45.9677	Entpd8	ENSMUSG00000036813	72090	436652	entpd8	ectonucleoside triphosphate diphosphohydrolase 8 [Source:ZFIN;Acc:ZDB-GENE-040724-142]	1	1	130.633	1.24452	0.251767	4.87541e-08	3.81066e-07	305.367	308.48	181.195	137.562	14.0165	21.4952	110.114	48.0866	142.07	179.045	91.3488	272.552	105.386	81.2526	89.8076	62.4962	81.2682	77.1557	60.0822	63.1147	42.3665	100.674	136.931	206.215	435.635	299.566	320.793	100.332	201.478	107.811	46.7688	38.7436	69.6624	26.1686	59.9229
ENSDARG00000005574	68.8172	Vsx2	ENSMUSG00000021239	12677	796163	vsx2	visual system homeobox 2 [Source:NCBI gene;Acc:796163]	1	1	0.982695	0.106024	0.495931	0.706889	0.786858	0.957263	1.48486	2.0077	1.50615	4.67215	0	0	0	0	0	0	0	1.50551	3.09534	2.32261	3.62297	0.820891	1.88185	0.619404	0.733892	0	1.29069	2.40231	0.888857	0.978955	2.01389	0.497354	0.711572	0.676099	0.686694	0	0	0	0	0
ENSDARG00000005576	40.1691	Mphosph8	ENSMUSG00000079184	75339	504061	mphosph8	M-phase phosphoprotein 8 [Source:ZFIN;Acc:ZDB-GENE-050309-191]	1	1	642.361	0.505946	0.127605	2.61633e-05	0.000121179	537.982	585.036	914.006	751.069	747.544	580.371	388.022	715.289	547.985	601.081	1086.04	424.86	581.128	665.497	630.201	618.622	636.19	645.473	554.366	492.441	228.582	863.472	916.48	910.19	485.562	520.088	479.946	1079.45	766.02	997.767	587.791	589.311	659.546	517.142	415.936
ENSDARG00000005578	81.6568	Ugp2	ENSMUSG00000001891	216558	555748	ugp2a	UDP-glucose pyrophosphorylase 2a [Source:ZFIN;Acc:ZDB-GENE-090311-46]	1	1	440.888	0.736861	0.215494	8.53747e-05	0.000351462	265.481	290.662	709.22	783.702	551.314	440.652	466.675	456.823	351.793	287.752	294.346	376.763	391.433	388.465	252.39	540.728	517.161	312.387	224.844	128.431	79.8067	1449.44	180.173	844.414	184.533	284.966	211.873	861.713	806.586	1062.32	469.933	421.422	527.337	182.184	132.477
ENSDARG00000005586	65.9389	Zbtb20	ENSMUSG00000022708	56490	568779	zbtb20	zinc finger and BTB domain containing 20 [Source:ZFIN;Acc:ZDB-GENE-070112-1992]	1	1	86.8636	3.37865	0.171369	3.95537e-88	1.70777e-84	298.985	191.547	176.176	153.126	28.0329	16.1214	26.2177	18.0325	13.5305	25.5779	40.5995	32.0649	15.0551	13.1552	24.7745	20.8321	16.4178	15.0548	19.2015	12.4762	15.7643	236.196	147.742	178.66	209.007	179.236	226.793	246.915	189.984	236.91	17.5851	16.9928	19.4755	16.1996	17.0369
ENSDARG00000005590	64.6281	Mtf2	ENSMUSG00000029267	17765	692292	mtf2	metal response element binding transcription factor 2 [Source:ZFIN;Acc:ZDB-GENE-060512-94]	1	1	47.1638	0.513297	0.205406	0.00418036	0.011261	99.5554	106.539	37.1425	53.2175	18.6886	10.7476	31.4613	48.0866	13.5305	51.1558	40.5995	96.1947	36.1323	38.6917	38.7102	41.6641	20.5223	25.4049	45.8359	38.1624	21.6759	32.2672	40.8392	49.776	177.68	68.4723	120.36	34.867	41.9181	35.0214	20.2041	31.2668	23.5953	45.1098	29.374
ENSDARG00000005593	NA	NA	NA	NA	30464	rxrga	retinoid x receptor, gamma a [Source:NCBI gene;Acc:30464]	1	1	93.8227	0.71294	0.16624	2.56271e-06	1.44411e-05	276.33	211.593	112.933	91.3734	56.0658	53.738	62.9225	54.0975	33.8262	31.9724	71.0491	128.26	46.6709	74.2881	54.9684	67.9307	47.6117	57.3963	51.4105	54.308	54.1897	100.674	70.868	117.329	372.982	172.691	251.164	73.2919	130.487	72.1029	56.1226	55.0568	54.6813	42.1191	60.2167
ENSDARG00000005595	37.8654	Adgb	ENSMUSG00000050994	215772	555435	adgb	androglobin [Source:ZFIN;Acc:ZDB-GENE-041001-205]	1	1	142.994	-0.0102904	0.664187	0.970968	0.980965	0.638175	0.371216	0.501925	0.502051	0	0	0	6.01083	0	0	0	0	0	0	0.774203	0.905742	0	0.940923	1781.41	0	0	0	1.20115	0	0.489478	0.503473	0.497354	0	0.676099	0.686694	0	0	0	2114.18	0.29374
ENSDARG00000005606	62.2103	Paxip1	ENSMUSG00000002221	55982	449658	paxip1	PAX interacting (with transcription-activation domain) protein 1 [Source:NCBI gene;Acc:449658]	1	1	99.6065	-0.240203	0.0875893	0.00489749	0.0129124	90.6209	103.198	95.3658	78.32	98.1152	59.1118	136.332	144.26	87.9482	153.467	111.649	88.1785	111.408	101.372	131.615	99.6316	101.79	109.147	104.679	95.4059	72.9098	92.9297	86.483	87.108	96.4271	88.6112	100.465	77.5613	97.3583	91.3304	90.5445	110.793	113.857	99.1916	91.0593
ENSDARG00000005612	63.5659	Aph1c	ENSMUSG00000053040	68318	386808	aph1b	APH1B gamma secretase subunit [Source:NCBI gene;Acc:386808]	4	1	175.946	0.172746	0.146447	0.206225	0.305035	200.387	182.638	148.068	172.706	135.492	96.7284	136.332	90.1625	155.601	319.724	101.499	144.292	174.639	152.445	154.841	137.673	125.596	141.138	218.03	265.669	377.358	94.2204	145.34	190.215	262.36	195.348	255.142	125.237	158.207	100.257	118.98	128.126	114.231	177.947	324.876
ENSDARG00000005616	37.5	Cfb	ENSMUSG00000090231	14962	30489	bfb	complement component bfb [Source:ZFIN;Acc:ZDB-GENE-990415-34]	4	1	0.261583	0.000281763	0.72854	0.999168	NA	1.59544	2.2273	0.501925	1.0041	0	0	0	0	0	0	0	0	0	0	0.774203	0	0	0	0	0	0.985268	0	0	0	0	0	1.49206	0	0	0	0	0	0	0.249225	0.58748
ENSDARG00000005619	66.5909	Nek2	ENSMUSG00000026622	18005	394025	nek2	NIMA-related kinase 2 [Source:ZFIN;Acc:ZDB-GENE-040426-752]	1	1	16.5641	0.210153	0.336436	0.391822	0.507083	12.7635	15.5911	5.01925	5.52257	9.3443	0	5.24354	12.0217	6.76525	19.1834	30.4496	8.01622	13.5496	7.73834	10.8388	4.52871	4.92534	1.88185	86.0971	31.5574	42.3665	1.29069	6.00577	7.11086	18.6002	16.6146	16.91	0.711572	8.78929	1.37339	0	3.39857	4.49435	53.085	56.6918
ENSDARG00000005625	84.0361	Maco1	ENSMUSG00000028826	66146	393289	maco1a	macoilin 1a [Source:NCBI gene;Acc:393289]	1	1	106.038	0.0587591	0.115115	0.594427	0.692824	100.513	93.5464	120.964	98.4021	182.214	75.2332	68.1661	168.303	87.9482	134.284	30.4496	128.26	91.8362	121.492	119.227	97.8202	104.253	111.029	81.7613	96.1398	106.409	110.999	90.0865	146.661	87.6165	83.073	88.0316	123.102	95.33	153.133	116.735	117.251	107.864	107.665	89.5906
ENSDARG00000005626	57.9365	Rhou	ENSMUSG00000039960	69581	555552	si:ch211-133l11.10	si:ch211-133l11.10 [Source:ZFIN;Acc:ZDB-GENE-141219-14]	1	1	2.87908	1.99362	0.669029	8.03949e-05	0.000332739	8.29628	6.31067	4.0154	4.01641	4.67215	0	0	6.01083	0	6.39448	0	8.01622	2.25827	0	0.774203	0	0.820891	0	0.619404	0	0	5.16276	0	7.11086	5.38425	5.5382	9.94707	4.981	6.76099	2.74678	0.374151	0.679713	0.749058	0.249225	0.29374
ENSDARG00000005627	NA	NA	NA	NA	NA	zmp:0000000527	zmp:0000000527 [Source:ZFIN;Acc:ZDB-GENE-130530-530]	1	1	4.80479	1.25991	0.614343	0.00222264	0.00645357	11.4872	7.42432	8.0308	3.01231	9.3443	0	5.24354	6.01083	6.76525	0	0	0	0	0.773834	2.32261	2.71723	0.820891	0	8.05225	0.733892	10.8379	3.87207	2.40231	11.5551	9.78955	8.55904	11.9365	3.55786	7.43709	4.80686	0.374151	2.71885	0.374529	3.73838	7.04976
ENSDARG00000005629	NA	NA	NA	NA	568616	smyd2b	SET and MYND domain containing 2b [Source:NCBI gene;Acc:568616]	1	1	227.518	0.486296	0.119999	1.96331e-05	9.30696e-05	215.703	263.935	271.542	302.737	233.608	204.204	235.959	204.368	216.488	147.073	152.248	160.324	178.403	95.1816	194.325	259.948	228.208	228.644	166	201.82	189.171	391.079	301.489	280.879	179.149	203.403	197.449	430.501	267.735	368.068	231.225	223.286	214.98	236.265	152.745
ENSDARG00000005640	48.8095	Gm49322	ENSMUSG00000035370	NA	368634	adat3	adenosine deaminase tRNA specific 3 [Source:NCBI gene;Acc:368634]	2	1	43.2581	0.624651	0.179927	0.000109511	0.000440165	47.225	55.6824	43.6675	69.2831	14.0165	69.8594	26.2177	48.0866	40.5915	19.1834	30.4496	48.0973	32.3685	33.2749	19.3551	43.4756	28.7312	54.5735	21.0597	34.4929	43.3518	90.3483	62.46	40.8874	46.0109	39.2709	41.2804	88.9465	61.525	56.9956	41.5307	37.0444	34.0822	29.1593	30.5489
ENSDARG00000005643	68.9095	Gcat	ENSMUSG00000006378	26912	402822	gcat	glycine C-acetyltransferase [Source:ZFIN;Acc:ZDB-GENE-060518-3]	4	1	283.244	-0.212622	0.0713585	0.00244156	0.00700724	181.561	172.244	233.897	360.473	336.395	408.409	351.317	276.498	331.497	281.357	223.297	232.471	286.8	282.449	252.39	338.748	334.103	363.196	242.806	274.476	296.566	280.08	295.484	311.1	158.101	174.705	197.947	283.206	315.738	286.352	350.953	376.221	305.616	258.696	267.891
ENSDARG00000005645	50.6338	Robo3	ENSMUSG00000032128	19649	30770	robo3	roundabout, axon guidance receptor, homolog 3 (Drosophila) [Source:ZFIN;Acc:ZDB-GENE-000209-4]	1	1	150.726	-0.117619	0.0693375	0.0849139	0.147654	151.886	146.63	120.964	121.496	112.132	128.971	115.358	186.336	115.009	185.44	111.649	160.324	121.946	149.35	171.099	145.824	132.163	123.261	245.903	217.232	206.906	120.034	139.334	111.996	156.633	147.518	140.751	117.409	119.67	130.472	125.715	129.485	141.947	226.546	223.536
ENSDARG00000005648	60.155	Olfml2a	ENSMUSG00000046618	241327	100002223	olfml2a	olfactomedin-like 2A [Source:ZFIN;Acc:ZDB-GENE-081105-107]	1	1	206.653	0.318739	0.180241	0.0492484	0.094028	215.384	205.654	308.182	204.837	135.492	220.326	293.638	222.401	202.957	70.3393	274.046	112.227	139.26	205.84	123.098	252.702	199.476	181.598	200.687	193.014	86.7036	320.091	212.604	294.212	259.913	99.1842	180.042	367.171	158.207	359.828	218.504	184.882	235.953	169.473	168.607
ENSDARG00000005651	94.1799	Hras	ENSMUSG00000025499	15461	553656	hrasb	HRas proto-oncogene, GTPase b [Source:ZFIN;Acc:ZDB-GENE-050522-466]	1	1	87.883	0.199214	0.16308	0.183236	0.277243	42.4387	42.6898	166.639	85.8508	88.7709	75.2332	94.3838	60.1083	155.601	121.495	172.548	112.227	67.748	123.04	91.356	127.71	77.1637	138.316	43.3583	39.6302	41.3812	99.3831	72.0692	164.439	49.9267	59.4098	50.2327	102.466	104.795	101.631	84.9322	93.4606	91.3851	29.1593	45.2359
ENSDARG00000005652	72.1683	Man1a	ENSMUSG00000003746	17155	566078	man1a1	mannosidase, alpha, class 1A, member 1 [Source:ZFIN;Acc:ZDB-GENE-041014-321]	1	1	99.2582	0.510623	0.173878	0.00113775	0.00356121	146.78	171.873	115.945	95.3898	56.0658	91.3546	99.6273	54.0975	47.3567	38.3669	121.798	88.1785	103.88	71.9666	74.3235	51.6273	74.7011	43.2825	157.948	136.504	50.2487	122.616	91.2877	82.6637	200.686	170.677	183.026	70.4456	123.726	76.2231	72.5852	66.9517	60.2992	101.933	132.477
ENSDARG00000005670	NA	NA	NA	NA	100331590	ttbk2a	tau tubulin kinase 2a [Source:ZFIN;Acc:ZDB-GENE-120928-3]	1	1	33.0605	-4.46534	0.427298	3.33657e-29	3.27409e-27	3.50997	2.59851	3.51348	1.50615	70.0823	69.8594	110.114	60.1083	27.061	44.7614	40.5995	48.0973	9.03307	14.7028	89.8076	42.5699	34.4774	125.143	32.8284	23.4845	19.7054	7.74414	1.20115	1.77771	3.91582	2.01389	0.497354	2.84629	2.7044	2.74678	70.3403	45.5408	98.8757	21.1841	26.4366
ENSDARG00000005673	NA	NA	NA	NA	550423	f3b	coagulation factor IIIb [Source:ZFIN;Acc:ZDB-GENE-050417-234]	1	1	1258.16	0.316034	0.225234	0.100016	0.168935	797.719	1113.28	688.641	1339.98	761.561	1332.7	1137.85	276.498	209.723	287.752	121.798	184.373	289.811	304.891	329.036	506.31	534.4	408.361	2797.23	3871.28	5338.18	1626.27	996.957	349.321	1325.99	758.23	1093.68	1085.15	714.637	883.089	782.349	779.971	734.826	5683.58	2887.76
ENSDARG00000005675	96.0084	Sec61a1	ENSMUSG00000030082	53421	266796	sec61a1l	SEC61 translocon alpha 1 subunit, like [Source:NCBI gene;Acc:266796]	1	1	182.555	0.00761368	0.127041	0.949705	0.966084	210.598	196.373	165.635	172.706	154.181	139.719	141.576	246.444	162.366	108.706	40.5995	152.308	140.765	150.124	125.421	138.579	137.91	155.252	335.717	267.871	269.963	118.743	148.943	206.215	227.118	223.039	239.227	125.948	187.279	133.219	170.613	159.053	152.059	172.713	342.207
ENSDARG00000005679	60.7076	Trip10	ENSMUSG00000019487	106628	492762	trip10a	thyroid hormone receptor interactor 10a [Source:NCBI gene;Acc:492762]	1	1	842.199	0.20074	0.0899964	0.0219695	0.0470654	652.534	712.363	1074.12	824.368	929.758	945.789	728.852	829.495	825.36	652.237	943.938	825.671	761.036	728.952	698.331	1235.43	912.01	792.257	779.21	692.06	672.938	1093.21	1095.45	967.965	534.999	632.866	565.491	1302.18	824.165	1251.84	870.649	897.561	916.847	657.456	750.799
ENSDARG00000005690	63.1027	Slc25a23	ENSMUSG00000046329	66972	561939	slc25a23a	solute carrier family 25 member 23a [Source:ZFIN;Acc:ZDB-GENE-121214-154]	1	1	75.4488	0.553223	0.168266	0.000291104	0.00105797	82.9628	97.2586	119.458	82.3364	65.4101	53.738	41.9483	78.1408	115.009	134.284	30.4496	72.146	54.9512	53.3945	65.0331	66.1192	85.3726	87.5059	39.0224	38.8963	53.2045	123.906	120.115	73.7751	83.7007	99.1842	81.0687	101.043	100.063	110.558	64.7281	55.0568	64.419	21.4334	42.886
ENSDARG00000005699	85.0103	Ddx19b	ENSMUSG00000033658	234733	192339	ddx19	DEAD/H (Asp-Glu-Ala-Asp/His) box polypeptide 19 (DBP5 homolog, yeast) [Source:ZFIN;Acc:ZDB-GENE-020419-30]	4	1	303.82	-0.0780346	0.0946917	0.396407	0.511729	309.834	355.625	212.816	359.469	313.034	284.811	220.229	282.509	230.018	262.174	274.046	240.487	267.981	264.651	250.068	281.686	256.118	282.277	425.53	419.052	406.916	260.719	237.828	280.879	404.798	387.674	378.486	192.124	313.034	212.189	288.844	271.545	263.294	353.651	458.822
ENSDARG00000005704	32.9618	Eps8l3	ENSMUSG00000040600	99662	393332	eps8l3b	EPS8-like 3b [Source:ZFIN;Acc:ZDB-GENE-040426-1335]	1	1	46.9885	-0.918491	0.248955	1.80633e-05	8.63486e-05	34.4615	37.864	19.5751	19.58	32.7051	26.869	26.2177	30.0542	142.07	31.9724	142.098	80.1622	53.4457	47.2039	41.0328	51.6273	63.2086	33.8732	40.2613	92.4704	94.5857	21.9417	19.2185	17.7771	42.5846	30.2084	46.2539	14.943	25.0157	14.4206	40.4083	32.9661	30.3369	61.8078	81.3659
ENSDARG00000005713	56.2724	Ethe1	ENSMUSG00000064254	66071	405865	ethe1	ETHE1 persulfide dioxygenase [Source:ZFIN;Acc:ZDB-GENE-040426-2503]	1	1	136.962	-0.0755911	0.0967993	0.421029	0.536709	75.9429	71.2735	140.037	122.501	177.542	123.597	99.6273	72.13	108.244	115.101	263.897	136.276	121.194	126.135	134.711	147.636	132.984	138.316	192.015	220.901	232.523	96.8017	166.96	111.996	84.6796	92.639	82.5607	113.14	121.698	102.317	128.708	128.466	113.108	214.832	216.193
ENSDARG00000005716	39.7509	Olfml2b	ENSMUSG00000038463	320078	557997	olfml2ba	olfactomedin-like 2Ba [Source:ZFIN;Acc:ZDB-GENE-041014-329]	1	1	11.9947	-0.281789	0.280835	0.205518	0.304219	8.61537	8.90918	5.52118	7.53077	0	21.4952	0	0	20.2957	51.1558	60.8992	8.01622	15.0551	15.4767	12.3873	10.8689	19.7014	14.1138	8.05225	12.4762	3.94107	10.3255	7.20692	7.99971	3.91582	8.05557	5.47089	12.8083	6.76099	9.61372	13.4694	10.1957	7.49058	9.22133	7.93098
ENSDARG00000005738	70.4545	Rpf1	ENSMUSG00000028187	70285	415250	rpf1	ribosome production factor 1 homolog [Source:NCBI gene;Acc:415250]	1	1	117.934	0.0109391	0.0855898	0.895917	0.929367	137.208	148.486	99.8831	132.04	84.0987	139.719	104.871	150.271	60.8872	76.7337	131.948	112.227	109.15	94.4077	95.227	105.066	109.999	123.261	131.314	129.165	114.291	140.685	130.926	83.5526	161.038	137.448	130.307	124.525	107.5	114.678	121.973	116.231	108.988	117.385	129.833
ENSDARG00000005739	74.7405	Gpm6b	ENSMUSG00000031342	14758	368225	gpm6ba	glycoprotein M6Ba [Source:ZFIN;Acc:ZDB-GENE-030710-9]	1	1	25.7438	-0.843652	0.266453	0.000155333	0.000603116	15.9544	18.5608	6.0231	13.0533	23.3608	59.1118	15.7306	24.0433	20.2957	19.1834	0	24.0487	15.0551	34.8225	16.2583	16.3034	25.4476	14.1138	56.3658	63.1147	73.8951	11.6162	13.2127	10.6663	6.36321	14.0972	15.9153	12.0967	13.522	14.4206	17.2109	24.1298	29.2133	86.9796	51.1107
ENSDARG00000005749	NA	NA	NA	NA	555955	cand2	cullin-associated and neddylation-dissociated 2 (putative) [Source:ZFIN;Acc:ZDB-GENE-060503-645]	1	1	358.054	0.833609	0.127654	5.59308e-12	8.23625e-11	412.9	497.429	543.585	591.919	242.952	300.933	256.934	330.596	372.089	230.201	263.897	320.649	197.975	323.463	257.81	490.007	261.043	218.294	214.933	189.344	201.98	582.101	558.536	511.093	555.557	356.459	535.65	432.636	569.951	582.317	294.831	293.636	291.384	244.739	175.95
ENSDARG00000005754	75.956	Ptprf	ENSMUSG00000033295	19268	799867	ptprfb	protein tyrosine phosphatase receptor type Fb [Source:NCBI gene;Acc:799867]	1	1	80.6499	1.16476	0.134621	3.74397e-19	1.34484e-17	157.629	141.062	99.3812	105.431	46.7215	53.738	47.1919	48.0866	81.183	63.9448	50.7493	104.211	75.2756	102.146	92.1302	35.3239	36.1192	36.696	54.5075	56.5097	57.1455	96.8017	69.6669	113.774	151.738	171.684	199.439	78.2729	85.8646	98.884	33.2994	50.9785	43.4454	43.6144	53.1669
ENSDARG00000005762	59.2275	Col14a1	ENSMUSG00000022371	12818	321298	col14a1a	collagen, type XIV, alpha 1a [Source:ZFIN;Acc:ZDB-GENE-030131-9889]	1	1	6.8305	-0.499125	0.459968	0.0931724	0.159408	9.57263	4.82581	2.50963	1.0041	4.67215	5.3738	15.7306	6.01083	6.76525	12.789	30.4496	8.01622	6.7748	3.86917	5.41942	0.905742	0.820891	6.58646	8.67165	7.33892	20.6906	5.16276	2.40231	0.888857	5.87373	5.03473	7.95766	0.711572	4.05659	0	1.87075	1.69928	5.99247	13.4582	10.2809
ENSDARG00000005772	43.956	Tsr2	ENSMUSG00000025264	69499	317639	tsr2	TSR2 ribosome maturation factor [Source:NCBI gene;Acc:317639]	1	1	129.469	-0.178412	0.142674	0.181712	0.27542	84.5582	66.0764	161.118	122.501	270.985	80.607	131.089	156.282	47.3567	51.1558	162.398	112.227	120.441	79.7049	102.195	162.128	135.447	131.729	139.366	167.327	193.112	76.1507	162.156	165.327	98.385	87.1008	78.5819	152.276	93.9778	122.232	143.3	164.83	151.684	144.551	174.188
ENSDARG00000005774	77.0349	D1Pas1	ENSMUSG00000039224	110957	30116	ddx3xb	DEAD-box helicase 3 X-linked b [Source:ZFIN;Acc:ZDB-GENE-980526-150]	6	1	1254.88	0.0369389	0.0724177	0.603985	0.701201	1537.05	1474.84	1139.37	1354.03	1093.28	1343.45	1195.53	1130.04	872.717	991.144	781.54	1018.06	1031.28	1043.9	1044.4	1100.48	1094.25	1010.55	1316.23	1492	2044.43	1107.41	1126.68	1291.51	1714.64	1628.74	1673.1	998.335	1278.5	1076.05	1112.35	1089.58	1294.75	1477.16	1623.79
ENSDARG00000005775	83.3761	Scn8a	ENSMUSG00000023033	20273	58152	scn8aa	sodium channel, voltage gated, type VIII, alpha subunit a [Source:ZFIN;Acc:ZDB-GENE-000828-1]	1	1	0.534776	-0.075136	0.722219	0.784784	NA	0.319088	0	0.501925	0	0	0	0	0	6.76525	0	0	8.01622	0	0	0	0	0	0.940923	0	0	0	0	1.20115	0.888857	0	0	0	0	0	0	0	0	0.374529	0	0
ENSDARG00000005776	61.435	Guk1	ENSMUSG00000020444	14923	393697	guk1b	guanylate kinase 1b [Source:ZFIN;Acc:ZDB-GENE-020916-1]	1	1	0.375848	0.0129466	0.61341	0.963962	NA	0	0	1.00385	0.502051	0	0	0	0	0	0	0	0	0	0	1.54841	2.71723	0	0.940923	0	0	0	0	1.20115	0.888857	0	0	0.497354	0.711572	1.3522	0.686694	0.748301	0	0	0	0
ENSDARG00000005780	NA	NA	NA	NA	30713	npy8br	neuropeptide Y receptor Y8b [Source:ZFIN;Acc:ZDB-GENE-980526-208]	1	1	0.513055	-0.0989341	0.861094	0.655234	NA	0	0	0	0	0	0	0	0	0	0	0	0	0	0	0.774203	0	0	0	3.71642	10.2745	2.9558	0	0	0	0	0	0	0	0	0	0	0	0.749058	0	0
ENSDARG00000005783	36.1244	Ncan	ENSMUSG00000002341	13004	559024	ncanb	neurocan b [Source:ZFIN;Acc:ZDB-GENE-050208-586]	1	1	6.20461	-3.89373	1.65784	1.97798e-05	9.37444e-05	0.319088	0.371216	0	0	56.0658	16.1214	31.4613	42.0758	33.8262	6.39448	20.2997	8.01622	0.752756	0	0	0	0	0	0	0	0	1.29069	0	0	0	0	0	0	0	0.686694	2.61905	1.69928	0.374529	0.747676	0
ENSDARG00000005786	50.2358	Ppm1f	ENSMUSG00000026181	68606	553757	ppm1f	protein phosphatase, Mg2+/Mn2+ dependent, 1F [Source:ZFIN;Acc:ZDB-GENE-051128-2]	1	1	5.09555	-1.52315	0.778869	0.00189064	0.00560031	1.59544	1.11365	1.50578	1.50615	9.3443	16.1214	15.7306	6.01083	6.76525	19.1834	10.1499	8.01622	0.752756	10.0598	7.74203	0.905742	0.820891	0	7.43285	9.54059	0	6.45345	0	0.888857	0.489478	0.503473	0	0	0.676099	0	6.73471	7.13699	7.86511	5.9814	5.58106
ENSDARG00000005789	51.4806	Enpp1	ENSMUSG00000037370	18605	562399	enpp1	ectonucleotide pyrophosphatase/phosphodiesterase 1 [Source:ZFIN;Acc:ZDB-GENE-040724-172]	1	1	257.532	1.06719	0.301632	2.63116e-05	0.000121813	605.948	569.445	203.28	141.076	9.3443	96.7284	73.4096	60.1083	162.366	326.118	131.948	336.681	157.326	112.206	120.776	64.3077	170.745	52.6917	675.15	428.593	341.888	205.22	206.598	135.995	730.301	411.841	519.237	77.5613	356.98	73.4763	67.7213	68.3112	79.4002	510.164	498.77
[truncated: 31,158 more rows]
[truncated: 1 more columns]

## Sheet: Cryoinjury_vs_Sham_mouse
Supplementary Table 2. Translation of the Danio rerio Ensembl gene id terms to Mus musculus. Shown are the ensembl gene ids of Danio rerio converted to Mus musculus after the translation process using biomaRt, associated in the table are also found the statistical information and the batch corrected and normalized counts of each gene for each sample.
Table for Cryoinjury vs Sham
[truncated: 32,058 more rows]
[truncated: 1 more columns]

## Sheet: Resection_vs_Sham_mouse
Supplementary Table 2. Translation of the Danio rerio Ensembl gene id terms to Mus musculus. Shown are the ensembl gene ids of Danio rerio converted to Mus musculus after the translation process using biomaRt, associated in the table are also found the statistical information and the batch corrected and normalized counts of each gene for each sample.
[truncated: 32,059 more rows]
[truncated: 1 more columns]

[truncated: 1 more sheets: Ablation_vs_Sham_mouse]
