# Supplementary material for: Transcriptomic data meta-analysis reveals common and injury model specific gene expression changes in the regenerating zebrafish heart
Source: Sci Rep. 2023 Apr 3;13:5418. doi: 10.1038/s41598-023-32272-6 (PMC10070245; doi:10.1038/s41598-023-32272-6)
Supplement: Supplementary file 4 — Supplementary Table S3. [file 41598_2023_32272_MOESM4_ESM.xlsx]

## Sheet: GOBP__Uninjured_vs_Sham
ID	Description	p.Val	FDR	Genes
GO:2001237	negative regulation of extrinsic apoptotic signaling pathway	2.2977e-05	0.00997682	Ripk1,Src,Bmp4,Mapk7,Tnfaip3,Rffl,Zc3hc1,Pea15a
GO:0031214	biomineral tissue development	2.31488e-05	0.00997682	Actn3,Oc90,Atp2b1,Bmp4,Pth1r,Otop1,Rflna,Smpd3,Tmem38b,Bmpr1b
GO:2001236	regulation of extrinsic apoptotic signaling pathway	2.31488e-05	0.00997682	Ripk1,Src,Srpx,Bmp4,Mapk7,Tnfaip3,Rffl,Zc3hc1,Pea15a,Bmpr1b
GO:0110148	biomineralization	2.56291e-05	0.00997682	Actn3,Oc90,Atp2b1,Bmp4,Pth1r,Otop1,Rflna,Smpd3,Tmem38b,Bmpr1b
GO:0071498	cellular response to fluid shear stress	3.4005e-05	0.0113608	Socs5,Src,Pkd2,Mapk7
GO:0002062	chondrocyte differentiation	5.08471e-05	0.0119066	Sox6,Bmp4,Pth1r,Rflna,Rarg,Hspg2,Smpd3,Bmpr1b
GO:0030038	contractile actin filament bundle assembly	5.08471e-05	0.0119066	Src,Ppm1e,Arhgef18,Arrb1,Inpp5k,Tesk1,Phldb2,Synpo
GO:0043149	stress fiber assembly	5.08471e-05	0.0119066	Src,Ppm1e,Arhgef18,Arrb1,Inpp5k,Tesk1,Phldb2,Synpo
GO:0030282	bone mineralization	8.18955e-05	0.0156657	Actn3,Atp2b1,Bmp4,Pth1r,Rflna,Smpd3,Tmem38b,Bmpr1b
GO:0006730	one-carbon metabolic process	8.52556e-05	0.0156657	Car9,Car11,Sfxn1,Car12,Sfxn3
GO:0048286	lung alveolus development	0.000102542	0.0171291	Bmp4,Rc3h2,Creb1,Smpd3,Tmem38b,Errfi1
GO:0009132	nucleoside diphosphate metabolic process	0.000114331	0.0175069	Actn3,Guk1,Foxk1,Aldob,Tkfc,Nudt7,Hdac4,Ogdh
GO:0034405	response to fluid shear stress	0.000142627	0.0209661	Socs5,Src,Pkd2,Mapk7
GO:0007566	embryo implantation	0.000166606	0.0231316	Il11ra1,Prss29,Zscan4b,Rxra,Trim28,Mirlet7b
GO:0009135	purine nucleoside diphosphate metabolic process	0.000195658	0.0231316	Actn3,Guk1,Foxk1,Aldob,Tkfc,Hdac4,Ogdh
GO:0009179	purine ribonucleoside diphosphate metabolic process	0.000195658	0.0231316	Actn3,Guk1,Foxk1,Aldob,Tkfc,Hdac4,Ogdh
GO:0019320	hexose catabolic process	0.00019712	0.0231316	Actn3,Foxk1,Aldob,Tkfc
GO:0046939	nucleotide phosphorylation	0.000246496	0.0238388	Actn3,Guk1,Foxk1,Aldob,Tkfc,Hdac4,Ogdh
GO:0042059	negative regulation of epidermal growth factor receptor signaling pathway	0.000265204	0.0249904	Socs5,Zfyve28,Errfi1,Rnf126
GO:0046365	monosaccharide catabolic process	0.000304911	0.0269032	Actn3,Foxk1,Aldob,Tkfc
GO:0009185	ribonucleoside diphosphate metabolic process	0.000307466	0.0269032	Actn3,Guk1,Foxk1,Aldob,Tkfc,Hdac4,Ogdh
GO:1901185	negative regulation of ERBB signaling pathway	0.000348704	0.0291247	Socs5,Zfyve28,Errfi1,Rnf126
GO:0097191	extrinsic apoptotic signaling pathway	0.000409153	0.0319923	Ripk1,Src,Srpx,Bmp4,Mapk7,Tnfaip3,Rffl,Zc3hc1,Pea15a,Bmpr1b
GO:0039694	viral RNA genome replication	0.000449494	0.0331362	Fbxl2,Trim28,Pi4ka,Inpp5k
GO:0007175	negative regulation of epidermal growth factor-activated receptor activity	0.000475363	0.0336006	Socs5,Zfyve28,Errfi1
GO:0045778	positive regulation of ossification	0.000502882	0.0342239	Actn3,Atp2b1,Bmp4,Lrp6,Bmpr1b
GO:0070301	cellular response to hydrogen peroxide	0.000594211	0.0389951	Ripk1,Src,Stat6,Mapk7,Tnfaip3,Smpd3
GO:0006096	glycolytic process	0.000629714	0.0405665	Actn3,Foxk1,Aldob,Tkfc,Hdac4,Ogdh
GO:0006757	ATP generation from ADP	0.00066684	0.0406306	Actn3,Foxk1,Aldob,Tkfc,Hdac4,Ogdh
GO:0007565	female pregnancy	0.000709667	0.0413972	Il11ra1,Prss29,Zscan4b,Stat5b,Tle6,Rxra,Trim28,Mirlet7b
GO:0051216	cartilage development	0.000733283	0.0421065	Sox6,Bmp4,Pth1r,Rflna,Rarg,Hspg2,Smpd3,Lrp6,Bmpr1b
GO:0051492	regulation of stress fiber assembly	0.000878583	0.0461256	Ppm1e,Arhgef18,Inpp5k,Tesk1,Phldb2,Synpo

## Sheet: GOBP__Ablated_vs_Sham
ID	Description	p.Val	FDR	Genes
GO:0009060	aerobic respiration	6.2841e-39	1.78123e-35	Pdha2,Atp5o,Atp7a,Idh2,Sucla2,Nipsnap2,Aco2,Dld,Myog,Ndufb8,Atp5a1,Chchd10,Uqcrb,Atp5pb,Ndufv2,Ndufa10,Dlat,Sdha,Adsl,Atp5d,Pdhb,Coq9,Ndufaf1,Uqcrq,Cox4i1,Sirt3,Ndufa7,Ndufb6,Sdhc,Gadd45gip1,Ndufb9,Ndufa12,Mdh2,Idh3b,Atp5c1,Ndufs4,Ppif,Cox6a1,Ndufs6,Ndufa8,Trpv4,Coq7,ND1,COX1,ATP6,COX3,ND3,ND5,ND6,Atp5b,Ndufs7,Fh1,Sdhb,Cox5a,Ndufv3,Coa6,Atp5h,Akt1,Ndufc2,Cox7c,Cat,Park7
GO:0045333	cellular respiration	3.28385e-38	6.20538e-35	Prkaca,Pdha2,Chchd4,Atp5o,Atp7a,Idh2,Sucla2,Nipsnap2,Aco2,Dld,Myog,Ndufb8,Atp5a1,Chchd10,Uqcrb,Atp5pb,Ndufv2,Ndufa10,Dlat,Sdha,Adsl,Atp5d,Pdhb,Slc37a2,Coq9,Ndufaf1,Uqcrq,Cox4i1,Sirt3,Ndufa7,Ndufb6,Sdhc,Gadd45gip1,Ndufa5,Ndufb9,Ndufa12,Sod2,Mdh2,Idh3b,Atp5c1,Ndufs4,Ppif,Cox6a1,Ndufs6,Ndufa8,Trpv4,Coq7,ND1,COX1,ATP6,COX3,ND3,ND5,ND6,Atp5b,Ndufs7,Fh1,Sdhb,Cisd1,Lyrm7,Cox5a,Ndufv3,Coa6,Atp5h,Slc25a13…
GO:0015980	energy derivation by oxidation of organic compounds	1.3077e-37	1.85333e-34	Prkaca,Pdha2,Chchd4,Prkag3,Atp5o,Grb10,Atp7a,Idh2,Sucla2,Nipsnap2,Aco2,Adrb1,Dld,Myog,Ndufb8,Atp5a1,Chchd10,Uqcrb,Atp5pb,Ndufv2,Ndufa10,Mc4r,Dlat,Sdha,Gys1,Adsl,Atp5d,Pdhb,Slc37a2,Coq9,Ndufaf1,Uqcrq,Cox4i1,Sirt3,Ndufa7,Ndufb6,Slc37a4,Sdhc,Acadm,Gadd45gip1,Ndufa5,Adra1b,Ndufb9,Ndufa12,Sod2,Mdh2,Idh3b,Atp5c1,Ndufs4,Ppif,Cox6a1,Ndufs6,Ndufa8,Gyg,Trpv4,Coq7,ND1,COX1,ATP6,COX3,ND3,ND5,ND6,Atp5b,Ndufs7…
GO:0006119	oxidative phosphorylation	1.75995e-30	1.99543e-27	Atp5o,Atp7a,Nipsnap2,Dld,Myog,Ndufb8,Atp5a1,Chchd10,Uqcrb,Atp5pb,Ndufv2,Ndufa10,Sdha,Atp5d,Coq9,Ndufaf1,Uqcrq,Cox4i1,Ndufa7,Ndufb6,Sdhc,Gadd45gip1,Ndufb9,Ndufa12,Atp5c1,Ppif,Cox6a1,Ndufs6,Ndufa8,Coq7,ND1,COX1,ATP6,COX3,ND3,ND5,ND6,Atp5b,Ndufs7,Cox5a,Ndufv3,Coa6,Atp5h,Ndufc2,Cox7c,Park7
GO:0046034	ATP metabolic process	3.71461e-28	3.50969e-25	Aldoa,Atp5l,Prkag3,Atp5o,Atp7a,Nipsnap2,Dld,Ctns,Myog,Ndufb8,Atp5a1,Chchd10,Uqcrb,Atp5pb,Dmac2l,Pfkp,Ndufv2,Ndufa10,Sdha,Atp5d,Coq9,Ndufaf1,Galk1,Uqcrq,Ppara,Cox4i1,Ndufa7,Ndufb6,Sdhc,Ldhd,Eno3,Gadd45gip1,Ndufb9,Ndufa12,Atp5c1,Ppif,Cox6a1,Ndufs6,Ndufa8,Nudt2,Coq7,ND1,COX1,ATP6,COX3,ND3,ND5,ND6,Sphk2,Atp5b,Bpgm,Ndufs7,Atp1b1,Myh7,Cox5a,Ndufv3,Coa6,Atp5h,Slc25a13,Esrrb,Ndufc2,Gpi1,Cox7c,Nmnat1,Park7
GO:0022900	electron transport chain	2.29984e-27	1.86254e-24	Dld,Ndufb8,Uqcrb,Ndufv2,Ndufa10,Sdha,Slc37a2,Coq9,Ndufaf1,Uqcrq,Cox4i1,Ndufa7,Ndufb6,Sdhc,Etfdh,Ndufa5,Ndufb9,Ndufa12,Sod2,Ndufs4,Cox6a1,Ndufs6,Ndufa8,Coq7,ND1,COX1,COX3,ND3,ND5,ND6,Ndufs7,Ndufb3,Sdhb,Cox5a,Ndufv3,Coa6,Slc25a13,Ndufc2,Cox7c,Park7
GO:0022904	respiratory electron transport chain	8.80878e-27	6.24212e-24	Dld,Ndufb8,Uqcrb,Ndufv2,Ndufa10,Sdha,Slc37a2,Coq9,Ndufaf1,Uqcrq,Cox4i1,Ndufa7,Ndufb6,Sdhc,Ndufa5,Ndufb9,Ndufa12,Sod2,Ndufs4,Cox6a1,Ndufs6,Ndufa8,Coq7,ND1,COX1,COX3,ND3,ND5,ND6,Ndufs7,Sdhb,Cox5a,Ndufv3,Coa6,Slc25a13,Ndufc2,Cox7c,Park7
GO:0042775	mitochondrial ATP synthesis coupled electron transport	8.2302e-25	5.18411e-22	Dld,Ndufb8,Uqcrb,Ndufv2,Ndufa10,Sdha,Coq9,Ndufaf1,Uqcrq,Cox4i1,Ndufa7,Ndufb6,Sdhc,Ndufb9,Ndufa12,Cox6a1,Ndufs6,Ndufa8,Coq7,ND1,COX1,COX3,ND3,ND5,ND6,Ndufs7,Cox5a,Ndufv3,Coa6,Ndufc2,Cox7c,Park7
GO:0033108	mitochondrial respiratory chain complex assembly	1.47369e-24	8.35436e-22	Chchd4,Ndufb11,Ndufb4,Ndufs5,Ndufb8,Ndufa10,Ndufab1,Ndufa2,Ndufaf1,Ndufb10,Sdhaf3,Ndufa1,Ndufb6,Ndufa6,Ndufa5,Ndufb9,Ndufa12,Ndufa11,Ndufb2,Ndufs4,Ndufaf6,Acad9,Ndufs6,Ndufa8,ND1,ND5,ND6,Ndufa9,Ndufb5,Ttc19,Ndufs7,Ndufb3,Coa4,Lyrm7,Oma1,Coa3,Ndufc2
GO:0010257	NADH dehydrogenase complex assembly	1.82552e-24	8.62406e-22	Ndufb11,Ndufb4,Ndufs5,Ndufb8,Ndufa10,Ndufab1,Ndufa2,Ndufaf1,Ndufb10,Ndufa1,Ndufb6,Ndufa6,Ndufa5,Ndufb9,Ndufa12,Ndufa11,Ndufb2,Ndufs4,Ndufaf6,Acad9,Ndufs6,Ndufa8,ND1,ND5,ND6,Ndufa9,Ndufb5,Ndufs7,Ndufb3,Ndufc2
GO:0032981	mitochondrial respiratory chain complex I assembly	1.82552e-24	8.62406e-22	Ndufb11,Ndufb4,Ndufs5,Ndufb8,Ndufa10,Ndufab1,Ndufa2,Ndufaf1,Ndufb10,Ndufa1,Ndufb6,Ndufa6,Ndufa5,Ndufb9,Ndufa12,Ndufa11,Ndufb2,Ndufs4,Ndufaf6,Acad9,Ndufs6,Ndufa8,ND1,ND5,ND6,Ndufa9,Ndufb5,Ndufs7,Ndufb3,Ndufc2
GO:0042773	ATP synthesis coupled electron transport	2.77858e-24	1.21168e-21	Dld,Ndufb8,Uqcrb,Ndufv2,Ndufa10,Sdha,Coq9,Ndufaf1,Uqcrq,Cox4i1,Ndufa7,Ndufb6,Sdhc,Ndufb9,Ndufa12,Cox6a1,Ndufs6,Ndufa8,Coq7,ND1,COX1,COX3,ND3,ND5,ND6,Ndufs7,Cox5a,Ndufv3,Coa6,Ndufc2,Cox7c,Park7
GO:0019646	aerobic electron transport chain	5.52538e-23	2.23739e-20	Dld,Ndufb8,Uqcrb,Ndufv2,Ndufa10,Sdha,Coq9,Ndufaf1,Uqcrq,Cox4i1,Ndufa7,Ndufb6,Sdhc,Ndufb9,Cox6a1,Ndufs6,Ndufa8,ND1,COX1,COX3,ND3,ND5,ND6,Ndufs7,Cox5a,Ndufc2,Cox7c,Park7
GO:0009260	ribonucleotide biosynthetic process	2.1155e-18	7.49548e-16	Aldoa,Pdha2,Atp5l,Atp5o,Pank1,Dld,Hprt,Atp5a1,Atp5pb,Dmac2l,Dlat,Atic,Adsl,Atp5d,Pdhb,Ppara,Ampd1,Gcdh,Mpc2,Ldhd,Acss1,Atp5c1,Acat1,Pdhx,Dhodh,Pdk4,Acly,Papss2,Nudt2,Acacb,ATP6,Sphk2,Atp5b,Dip2a,Mpc1,Atp5h,Ctps,Slc25a13,Adssl1,Nme3,Ndufc2
GO:0046390	ribose phosphate biosynthetic process	2.70534e-18	9.0215e-16	Aldoa,Pdha2,Atp5l,G6pd2,Atp5o,Pank1,Dld,Hprt,Atp5a1,Atp5pb,Dmac2l,Dlat,Atic,Adsl,Atp5d,Pdhb,Ppara,Ampd1,Gcdh,Mpc2,Ldhd,Acss1,Atp5c1,Acat1,Pdhx,Dhodh,Pdk4,Acly,Papss2,Nudt2,Acacb,ATP6,Sphk2,Atp5b,Dip2a,Mpc1,Atp5h,Ctps,Slc25a13,Adssl1,Nme3,Ndufc2
GO:0009165	nucleotide biosynthetic process	4.21708e-18	1.32815e-15	Aldoa,Pdha2,Atp5l,Atp5o,Adora2b,Idh2,Nmnat2,Pank1,Dld,Hprt,Atp5a1,Atp5pb,Dmac2l,Dlat,Atic,Adsl,Atp5d,Pdhb,Ppara,Rrm2b,Ampd1,Gcdh,Mpc2,Aspdh,Ldhd,Acss1,Atp5c1,Acat1,Pdhx,Dhodh,Pdk4,Acly,Papss2,Nudt2,Acacb,ATP6,Sphk2,Atp5b,Dip2a,Mpc1,Atp5h,Ctps,Slc25a13,Adssl1,Nme3,Ndufc2,Nmnat1
GO:0009152	purine ribonucleotide biosynthetic process	5.17827e-18	1.54503e-15	Aldoa,Pdha2,Atp5l,Atp5o,Pank1,Dld,Hprt,Atp5a1,Atp5pb,Dmac2l,Dlat,Atic,Adsl,Atp5d,Pdhb,Ppara,Ampd1,Gcdh,Mpc2,Ldhd,Acss1,Atp5c1,Acat1,Pdhx,Pdk4,Acly,Papss2,Nudt2,Acacb,ATP6,Sphk2,Atp5b,Dip2a,Mpc1,Atp5h,Slc25a13,Adssl1,Nme3,Ndufc2
GO:1901293	nucleoside phosphate biosynthetic process	1.11701e-17	3.16615e-15	Aldoa,Pdha2,Atp5l,Atp5o,Adora2b,Idh2,Nmnat2,Pank1,Dld,Hprt,Atp5a1,Atp5pb,Dmac2l,Dlat,Atic,Adsl,Atp5d,Pdhb,Ppara,Rrm2b,Ampd1,Gcdh,Mpc2,Aspdh,Ldhd,Acss1,Atp5c1,Acat1,Pdhx,Dhodh,Pdk4,Acly,Papss2,Nudt2,Acacb,ATP6,Sphk2,Atp5b,Dip2a,Mpc1,Atp5h,Ctps,Slc25a13,Adssl1,Nme3,Ndufc2,Nmnat1
GO:0006164	purine nucleotide biosynthetic process	5.56166e-17	1.45074e-14	Aldoa,Pdha2,Atp5l,Atp5o,Adora2b,Pank1,Dld,Hprt,Atp5a1,Atp5pb,Dmac2l,Dlat,Atic,Adsl,Atp5d,Pdhb,Ppara,Ampd1,Gcdh,Mpc2,Ldhd,Acss1,Atp5c1,Acat1,Pdhx,Pdk4,Acly,Papss2,Nudt2,Acacb,ATP6,Sphk2,Atp5b,Dip2a,Mpc1,Atp5h,Slc25a13,Adssl1,Nme3,Ndufc2
GO:0006120	mitochondrial electron transport, NADH to ubiquinone	5.62995e-17	1.45074e-14	Dld,Ndufb8,Ndufv2,Ndufa10,Coq9,Ndufaf1,Ndufa7,Ndufb6,Ndufb9,Ndufs6,Ndufa8,ND1,ND3,ND5,ND6,Ndufs7,Ndufc2,Park7
GO:0072522	purine-containing compound biosynthetic process	2.05221e-16	5.05826e-14	Aldoa,Pdha2,Atp5l,Atp5o,Adora2b,Pank1,Dld,Hprt,Atp5a1,Atp5pb,Dmac2l,Dlat,Atic,Adsl,Atp5d,Pdhb,Ppara,Ampd1,Gcdh,Mpc2,Ldhd,Acss1,Atp5c1,Acat1,Pdhx,Pdk4,Acly,Papss2,Nudt2,Acacb,ATP6,Sphk2,Atp5b,Dip2a,Mpc1,Atp5h,Slc25a13,Adssl1,Nme3,Ndufc2
GO:0009117	nucleotide metabolic process	2.96991e-14	7.01519e-12	Keg1,Aldoa,Pdha2,Atp5l,Acot10,Prkag3,Atp5o,Adora2b,Idh2,Mvk,Nmnat2,Sucla2,Pank1,Dld,Hprt,Myog,Atp5a1,Atp5pb,Dmac2l,Pfkp,Dlat,Atic,Adsl,Atp5d,Pdhb,Galk1,Ppara,Rrm2b,Ampd1,Gcdh,Mpc2,Aspdh,Ldhd,Eno3,Acot11,Acss1,Mcee,Atp5c1,Acat1,Pdhx,Dhodh,Pdk4,Acly,Papss2,Nudt2,Acacb,ATP6,Sphk2,Atp5b,Enpp5,Bpgm,Lacc1,Dip2a,Mpc1,Atp5h,Ctps,Slc25a13,Adssl1,Esrrb,Nme3,Ndufc2,Gpi1,Nmnat1,Park7
GO:0006753	nucleoside phosphate metabolic process	7.52119e-14	1.70551e-11	Keg1,Aldoa,Pdha2,Atp5l,Acot10,Prkag3,Atp5o,Adora2b,Idh2,Mvk,Nmnat2,Sucla2,Pank1,Dld,Hprt,Myog,Atp5a1,Atp5pb,Dmac2l,Pfkp,Dlat,Atic,Adsl,Atp5d,Pdhb,Galk1,Ppara,Rrm2b,Ampd1,Gcdh,Mpc2,Aspdh,Ldhd,Eno3,Acot11,Acss1,Mcee,Atp5c1,Acat1,Pdhx,Dhodh,Pdk4,Acly,Papss2,Nudt2,Acacb,ATP6,Sphk2,Atp5b,Enpp5,Bpgm,Lacc1,Dip2a,Mpc1,Atp5h,Ctps,Slc25a13,Adssl1,Esrrb,Nme3,Ndufc2,Gpi1,Nmnat1,Park7
GO:0009259	ribonucleotide metabolic process	2.03654e-13	4.44045e-11	Keg1,Aldoa,Pdha2,Atp5l,Acot10,Prkag3,Atp5o,Mvk,Sucla2,Pank1,Dld,Hprt,Myog,Atp5a1,Atp5pb,Dmac2l,Pfkp,Dlat,Atic,Adsl,Atp5d,Pdhb,Galk1,Ppara,Ampd1,Gcdh,Mpc2,Ldhd,Eno3,Acot11,Acss1,Mcee,Atp5c1,Acat1,Pdhx,Dhodh,Pdk4,Acly,Papss2,Nudt2,Acacb,ATP6,Sphk2,Atp5b,Bpgm,Dip2a,Mpc1,Atp5h,Ctps,Slc25a13,Adssl1,Esrrb,Nme3,Ndufc2,Gpi1
GO:0019693	ribose phosphate metabolic process	2.24397e-13	4.7115e-11	Keg1,Aldoa,Pdha2,Atp5l,Acot10,G6pd2,Prkag3,Atp5o,Mvk,Sucla2,Pank1,Dld,Hprt,Myog,Atp5a1,Atp5pb,Dmac2l,Pfkp,Dlat,Atic,Adsl,Atp5d,Pdhb,Galk1,Ppara,Ampd1,Gcdh,Mpc2,Ldhd,Eno3,Acot11,Acss1,Mcee,Atp5c1,Acat1,Pdhx,Dhodh,Pdk4,Acly,Papss2,Nudt2,Acacb,ATP6,Sphk2,Atp5b,Bpgm,Dip2a,Mpc1,Atp5h,Ctps,Slc25a13,Adssl1,Esrrb,Nme3,Ndufc2,Gpi1
GO:0072521	purine-containing compound metabolic process	3.76765e-13	7.11959e-11	Keg1,Aldoa,Pdha2,Atp5l,Acot10,Prkag3,Atp5o,Adora2b,Mvk,Sucla2,Pank1,Dld,Hprt,Myog,Atp5a1,Atp5pb,Dmac2l,Pfkp,Pcmt1,Dlat,Atic,Adsl,Atp5d,Pdhb,Galk1,Ppara,Ampd1,Gcdh,Mpc2,Ldhd,Eno3,Acot11,Acss1,Mcee,Atp5c1,Acat1,Pdhx,Pdk4,Acly,Papss2,Nudt2,Acacb,ATP6,Sphk2,Atp5b,Bpgm,Gamt,Lacc1,Dip2a,Mpc1,Atp5h,Slc25a13,Adssl1,Esrrb,Nme3,Ndufc2,Gpi1
GO:0006163	purine nucleotide metabolic process	4.00391e-13	7.32199e-11	Keg1,Aldoa,Pdha2,Atp5l,Acot10,Prkag3,Atp5o,Adora2b,Mvk,Sucla2,Pank1,Dld,Hprt,Myog,Atp5a1,Atp5pb,Dmac2l,Pfkp,Dlat,Atic,Adsl,Atp5d,Pdhb,Galk1,Ppara,Ampd1,Gcdh,Mpc2,Ldhd,Eno3,Acot11,Acss1,Mcee,Atp5c1,Acat1,Pdhx,Pdk4,Acly,Papss2,Nudt2,Acacb,ATP6,Sphk2,Atp5b,Bpgm,Lacc1,Dip2a,Mpc1,Atp5h,Slc25a13,Adssl1,Esrrb,Nme3,Ndufc2,Gpi1
GO:0006635	fatty acid beta-oxidation	7.50182e-13	1.32899e-10	Etfb,Eci2,Echs1,Decr1,Acox1,Crat,Acadvl,Hsd17b10,Eci1,Acads,Gcdh,Cpt2,Etfdh,Acadm,Acat1,Hadha,Acacb,Cpt1a,Acadl,Akt1,Etfa,Hadhb,Abcd3
GO:0006839	mitochondrial transport	1.04489e-12	1.795e-10	Chchd4,Atp5o,Micu2,Atp5a1,Chchd10,Atp5pb,Vdac2,Psen2,Slc35f6,Pmpcb,Sfxn2,Eya2,Atp5d,Flvcr1,Mpc2,Romo1,Parl,Ucp2,Dnajc19,Atp5c1,Ppif,Camk2a,Letm1,Gdap1,Afg3l2,ATP6,Spg7,Atp5b,Mgarp,Slc25a38,Slc25a5,Tst,Mpc1,Atp5h,Slc25a13,Akt1,Rhot1,Tomm20,Stpg1
GO:1990542	mitochondrial transmembrane transport	1.59205e-12	2.65451e-10	Chchd4,Atp5o,Micu2,Atp5a1,Atp5pb,Psen2,Sfxn2,Atp5d,Mpc2,Romo1,Ucp2,Dnajc19,Atp5c1,Letm1,Afg3l2,ATP6,Atp5b,Slc25a38,Slc25a5,Tst,Mpc1,Atp5h,Slc25a13,Akt1,Tomm20
GO:0035384	thioester biosynthetic process	2.65015e-12	4.17325e-10	Pdha2,Dld,Dlat,Pdhb,Gcdh,Mpc2,Acss1,Acat1,Pdhx,Pdk4,Acly,Acacb,Dip2a,Mpc1
GO:0071616	acyl-CoA biosynthetic process	2.65015e-12	4.17325e-10	Pdha2,Dld,Dlat,Pdhb,Gcdh,Mpc2,Acss1,Acat1,Pdhx,Pdk4,Acly,Acacb,Dip2a,Mpc1
GO:0033866	nucleoside bisphosphate biosynthetic process	3.27854e-12	4.76565e-10	Pdha2,Pank1,Dld,Dlat,Pdhb,Gcdh,Mpc2,Acss1,Acat1,Pdhx,Pdk4,Acly,Papss2,Acacb,Dip2a,Mpc1
GO:0034030	ribonucleoside bisphosphate biosynthetic process	3.27854e-12	4.76565e-10	Pdha2,Pank1,Dld,Dlat,Pdhb,Gcdh,Mpc2,Acss1,Acat1,Pdhx,Pdk4,Acly,Papss2,Acacb,Dip2a,Mpc1
GO:0034033	purine nucleoside bisphosphate biosynthetic process	3.27854e-12	4.76565e-10	Pdha2,Pank1,Dld,Dlat,Pdhb,Gcdh,Mpc2,Acss1,Acat1,Pdhx,Pdk4,Acly,Papss2,Acacb,Dip2a,Mpc1
GO:0019395	fatty acid oxidation	4.62002e-12	6.54772e-10	Etfb,Eci2,Mapk14,Echs1,Decr1,Acox1,Crat,Acadvl,Hsd17b10,Eci1,Fabp3,Acads,Ppara,Gcdh,Cpt2,Etfdh,Acadm,Acat1,Pdk4,Hadha,Acacb,Cpt1a,Acadl,Akt1,Etfa,Hadhb,Abcd3
GO:0006085	acetyl-CoA biosynthetic process	7.30849e-12	1.01053e-09	Pdha2,Dld,Dlat,Pdhb,Mpc2,Acss1,Acat1,Pdhx,Pdk4,Acly,Dip2a,Mpc1
GO:1902600	proton transmembrane transport	1.19961e-11	1.61919e-09	Slc5a4a,Atp5l,Slc36a3,Atp6v1e2,Atp5o,Atp7a,Atp1a1,Slc9a6,Atp5a1,Atp5pb,Atp5d,Atp6v0b,Atp6v0a2,Atp5c1,Ppif,Myo5a,COX1,ATP6,ND5,Sphk2,Atp5b,Ndufs7,Slc36a1,Atp5h,Park7
GO:0034440	lipid oxidation	2.11548e-11	2.78899e-09	Etfb,Eci2,Mapk14,Echs1,Decr1,Acox1,Crat,Acadvl,Hsd17b10,Eci1,Fabp3,Acads,Ppara,Gcdh,Cpt2,Etfdh,Acadm,Acat1,Pdk4,Hadha,Acacb,Cpt1a,Acadl,Akt1,Etfa,Hadhb,Abcd3
GO:0006631	fatty acid metabolic process	8.69484e-11	1.0269e-08	Ces1c,Ces1a,Cyp4f40,Akr1c18,Etfb,Scd2,Eci2,Prkag3,Mapk14,H2-Ke6,Echs1,Decr1,Dld,Ech1,Acox1,Ndufab1,Crat,Acadvl,Hsd17b10,Eci1,Ptges,Aasdh,Lias,Fabp3,Acads,Ppara,Gcdh,Cpt2,Etfdh,Acadm,Acot11,Acss1,Elovl2,Acat1,Ggt5,Pdk4,Acad9,Acly,Pecr,Tyrp1,Ndufs6,Hadha,Sgpl1,Myo5a,Acacb,Cpt1a,Prkab2,Ptges2,Cyp1b1,Gnpat,Erlin2,Acadl,Akt1,Etfa,Hadhb,Abcd3
GO:0006790	sulfur compound metabolic process	1.50315e-10	1.70427e-08	Gstt3,Keg1,Gsta2,Pdha2,Acot10,G6pd2,Chst13,Mvk,Sucla2,Dld,Ctns,Pcmt1,Dlat,Dse,Pdhb,Lias,Angpt1,Gcdh,Mpc2,Isca2,Acot11,Sod2,Glrx5,Acss1,Mcee,Acat1,Pdhx,Ggt5,Pdk4,Acly,Papss2,Gdap1,Mmut,Chst5,Acacb,Hs2st1,Ednra,Ndst1,Ptges2,Gamt,Dip2a,Lyrm4,Tst,Mpc1,Ext1,Park7
GO:0016042	lipid catabolic process	1.84829e-10	2.0545e-08	Ces1c,Ces1a,Cyp4f40,Akr1c18,Pla2g4d,Etfb,Eci2,Echs1,Decr1,Enpp2,Acox1,Crat,Acadvl,Hsd17b10,Eci1,Bscl2,Acads,Ddhd1,Gcdh,Galc,Cpt2,Etfdh,Acadm,Pnpla7,Srd5a2,Acat1,Hexa,Hadha,Sgpl1,Acacb,Cpt1a,Pde3b,Cyp1b1,Prkce,Fmc1,Gdpd3,Ldlr,Acadl,Gm2a,Naga,Akt1,Etfa,Hadhb,Pla1a,Abcd3,Adra2a
GO:0044272	sulfur compound biosynthetic process	3.24567e-10	3.5384e-08	Pdha2,Chst13,Dld,Dlat,Dse,Pdhb,Lias,Angpt1,Gcdh,Mpc2,Acss1,Acat1,Pdhx,Ggt5,Pdk4,Acly,Papss2,Chst5,Acacb,Dip2a,Mpc1,Ext1
GO:0006084	acetyl-CoA metabolic process	4.18631e-10	4.45397e-08	Pdha2,Mvk,Dld,Dlat,Pdhb,Mpc2,Acss1,Acat1,Pdhx,Pdk4,Acly,Acacb,Dip2a,Mpc1
GO:0009062	fatty acid catabolic process	4.78057e-10	4.92747e-08	Etfb,Eci2,Echs1,Decr1,Acox1,Crat,Acadvl,Hsd17b10,Eci1,Acads,Gcdh,Cpt2,Etfdh,Acadm,Acat1,Hadha,Acacb,Cpt1a,Acadl,Akt1,Etfa,Hadhb,Abcd3
GO:0072329	monocarboxylic acid catabolic process	9.58182e-10	9.34319e-08	Cyp4f40,Etfb,Eci2,Echs1,Decr1,Acox1,Crat,Acadvl,Hsd17b10,Eci1,Acads,Gcdh,Cpt2,Etfdh,Ldhd,Acadm,Acat1,Hadha,Acacb,Cpt1a,Acadl,Akt1,Etfa,Hadhb,Abcd3
GO:0009201	ribonucleoside triphosphate biosynthetic process	1.28259e-09	1.19197e-07	Aldoa,Atp5l,Atp5o,Atp5a1,Atp5pb,Dmac2l,Atp5d,Ppara,Ldhd,Atp5c1,Nudt2,ATP6,Sphk2,Atp5b,Atp5h,Ctps,Slc25a13,Nme3,Ndufc2
GO:0006099	tricarboxylic acid cycle	1.4118e-09	1.2704e-07	Pdha2,Idh2,Sucla2,Aco2,Dlat,Sdha,Pdhb,Sdhc,Mdh2,Idh3b,Ndufs4,Fh1,Sdhb
GO:0044242	cellular lipid catabolic process	1.53857e-09	1.36284e-07	Pla2g4d,Etfb,Eci2,Echs1,Decr1,Enpp2,Acox1,Crat,Acadvl,Hsd17b10,Eci1,Bscl2,Acads,Gcdh,Galc,Cpt2,Etfdh,Acadm,Pnpla7,Acat1,Hexa,Hadha,Sgpl1,Acacb,Cpt1a,Cyp1b1,Gdpd3,Ldlr,Acadl,Gm2a,Naga,Akt1,Etfa,Hadhb,Abcd3
GO:0006754	ATP biosynthetic process	1.6084e-09	1.40277e-07	Aldoa,Atp5l,Atp5o,Atp5a1,Atp5pb,Dmac2l,Atp5d,Ppara,Ldhd,Atp5c1,Nudt2,ATP6,Sphk2,Atp5b,Atp5h,Slc25a13,Ndufc2
GO:0140053	mitochondrial gene expression	2.89189e-09	2.48395e-07	Mrps18b,Mrpl57,Chchd10,Rpusd4,Hsd17b10,Mrps18a,Sirt3,Ndufa7,Mrps35,Mrps34,Mtrf1l,Mrpl2,Mtg2,Tfb2m,Mrps11,Mrpl47,Mtres1,Mrps12,Mrpl52,Malsu1,Mrps16,Coa3,Ppargc1b
GO:0009206	purine ribonucleoside triphosphate biosynthetic process	4.25427e-09	3.54668e-07	Aldoa,Atp5l,Atp5o,Atp5a1,Atp5pb,Dmac2l,Atp5d,Ppara,Ldhd,Atp5c1,Nudt2,ATP6,Sphk2,Atp5b,Atp5h,Slc25a13,Nme3,Ndufc2
GO:0019318	hexose metabolic process	4.76943e-09	3.91854e-07	Aldoa,Pdha2,G6pd2,Cbr2,Mapk14,Man2b1,Grb10,Adora2b,Galk2,Pfkp,Dlat,Pgm2,Nln,G6pc3,Pdhb,Galk1,Ppara,Fuca1,Glb1,Pmm2,Acadm,Adra1b,Zmpste24,Cry1,Pdk4,Acacb,Cpt1a,Oma1,Pcx,Hmgb1,Serp1,Foxo1,Akt1,Esrrb,Rbp4,Sorbs1,Gpi1
GO:0033539	fatty acid beta-oxidation using acyl-CoA dehydrogenase	4.99671e-09	4.04662e-07	Etfb,Acadvl,Acads,Gcdh,Etfdh,Acadm,Acadl,Etfa
GO:0009145	purine nucleoside triphosphate biosynthetic process	5.46387e-09	4.36263e-07	Aldoa,Atp5l,Atp5o,Atp5a1,Atp5pb,Dmac2l,Atp5d,Ppara,Ldhd,Atp5c1,Nudt2,ATP6,Sphk2,Atp5b,Atp5h,Slc25a13,Nme3,Ndufc2
GO:0006941	striated muscle contraction	7.53652e-09	5.93397e-07	Aldoa,Ryr2,Adrb1,Atp1a1,Gsn,Mybpc3,Camk2d,Psen2,Nkx2-5,Chrnd,Tmem38a,Bscl2,Kcnh2,Ccdc78,Myl3,Tnnt1,Gja5,Adra1b,P2rx4,Tnni1,Rcsd1,Trpv4,Synm,Met,Flna,Atp1b1,Myh7,Scn2b,Homer1
GO:0006637	acyl-CoA metabolic process	7.99221e-09	6.12268e-07	Keg1,Pdha2,Acot10,Mvk,Sucla2,Dld,Dlat,Pdhb,Gcdh,Mpc2,Acot11,Acss1,Mcee,Acat1,Pdhx,Pdk4,Acly,Acacb,Dip2a,Mpc1
GO:0035383	thioester metabolic process	7.99221e-09	6.12268e-07	Keg1,Pdha2,Acot10,Mvk,Sucla2,Dld,Dlat,Pdhb,Gcdh,Mpc2,Acot11,Acss1,Mcee,Acat1,Pdhx,Pdk4,Acly,Acacb,Dip2a,Mpc1
GO:0005996	monosaccharide metabolic process	8.52821e-09	6.30999e-07	Aldoa,Pdha2,G6pd2,Cbr2,Mapk14,Man2b1,Grb10,Adora2b,Galk2,Pfkp,Dlat,Pgm2,Nln,G6pc3,Pdhb,Galk1,Ppara,Fuca1,Glb1,Pmm2,Acadm,Adra1b,Xylb,Zmpste24,Cry1,Pdk4,Acacb,Cpt1a,Oma1,Pcx,Hmgb1,Serp1,Foxo1,Akt1,Esrrb,Rbp4,Sorbs1,Gpi1
GO:0009142	nucleoside triphosphate biosynthetic process	1.34023e-08	9.49722e-07	Aldoa,Atp5l,Atp5o,Atp5a1,Atp5pb,Dmac2l,Atp5d,Ppara,Ldhd,Atp5c1,Nudt2,ATP6,Sphk2,Atp5b,Atp5h,Ctps,Slc25a13,Nme3,Ndufc2
GO:0006086	acetyl-CoA biosynthetic process from pyruvate	1.43369e-08	1.00341e-06	Pdha2,Dld,Dlat,Pdhb,Mpc2,Pdhx,Pdk4,Mpc1
GO:0072593	reactive oxygen species metabolic process	1.50168e-08	1.03817e-06	Mycn,Itgb2l,G6pd2,Hba-a1,Eef1a1,Mapk14,Atp7a,Ctns,Nqo1,Acox1,Esr2,Acp5,Sesn1,Ppara,Prdx3,Romo1,Parl,Noxo1,Sod2,Ndufs4,Pdk4,Fancc,Coq7,Cyp1b1,Sphk2,Met,Ccn6,Ngfr,Aldh2,Foxo1,Akt1,Tusc2,Ndufc2,Cat,Park7
GO:0033865	nucleoside bisphosphate metabolic process	1.79913e-08	1.18596e-06	Keg1,Pdha2,Acot10,Mvk,Sucla2,Pank1,Dld,Dlat,Pdhb,Gcdh,Mpc2,Acot11,Acss1,Mcee,Acat1,Pdhx,Pdk4,Acly,Papss2,Acacb,Dip2a,Mpc1
GO:0033875	ribonucleoside bisphosphate metabolic process	1.79913e-08	1.18596e-06	Keg1,Pdha2,Acot10,Mvk,Sucla2,Pank1,Dld,Dlat,Pdhb,Gcdh,Mpc2,Acot11,Acss1,Mcee,Acat1,Pdhx,Pdk4,Acly,Papss2,Acacb,Dip2a,Mpc1
GO:0034032	purine nucleoside bisphosphate metabolic process	1.79913e-08	1.18596e-06	Keg1,Pdha2,Acot10,Mvk,Sucla2,Pank1,Dld,Dlat,Pdhb,Gcdh,Mpc2,Acot11,Acss1,Mcee,Acat1,Pdhx,Pdk4,Acly,Papss2,Acacb,Dip2a,Mpc1
GO:0015804	neutral amino acid transport	3.52971e-08	2.24831e-06	Slc36a3,Slc7a9,Ctns,Sfxn2,Slc38a3,Slc6a14,Slc43a1,Slc38a6,Mfsd12,Slc6a17,Slc25a38,Slc36a1,Slc1a5,Slc7a5
GO:1905039	carboxylic acid transmembrane transport	3.92469e-08	2.41838e-06	Folr1,Slc36a3,Slc2a1,Slc7a9,Slc38a7,Slc23a1,Sfxn2,Slc38a3,Slc6a14,Mpc2,Slc43a1,Slc13a2,Slc38a6,Mfsd12,Slc25a38,Cln8,Slc36a1,Mpc1,Slc1a5,Slc7a5,Slc25a13,Akt1,Slc15a4,Abcd3
GO:0015849	organic acid transport	4.34126e-08	2.6463e-06	Tnfrsf11a,Folr1,Slc36a3,Slc2a1,Slc7a9,Grm2,Ctns,Slc7a14,Slc38a7,Slc23a1,Sfxn2,Ptges,Fabp3,Lhcgr,Slc38a3,Slc26a1,Slc6a14,Adora2a,Mpc2,Slc43a1,Slc15a1,Slc13a2,Slc38a6,Dtnbp1,Xk,Htr1a,Slc25a47,Mfsd12,Slc6a17,Slc25a38,Cln8,Slc36a1,Slc5a8,Mpc1,Slc1a5,Slc7a5,Slc25a13,Akt1,Slc15a4,Abcd3
GO:1903825	organic acid transmembrane transport	4.55224e-08	2.74539e-06	Folr1,Slc36a3,Slc2a1,Slc7a9,Slc38a7,Slc23a1,Sfxn2,Slc38a3,Slc6a14,Mpc2,Slc43a1,Slc13a2,Slc38a6,Mfsd12,Slc25a38,Cln8,Slc36a1,Mpc1,Slc1a5,Slc7a5,Slc25a13,Akt1,Slc15a4,Abcd3
GO:0015711	organic anion transport	4.68323e-08	2.79465e-06	Ces1c,Ces1a,Tnfrsf11a,Slc17a1,Nat3,Folr1,Slc36a3,Slc2a1,Slc7a9,Grm2,Ctns,Slc23a1,Slc16a12,Sfxn2,Ptges,Slc37a2,Lhcgr,Slc38a3,Slc26a1,Slc6a14,Adora2a,Mpc2,Slc43a1,Slc13a2,Slc38a6,Dtnbp1,Slc16a13,Ptger3,Htr1a,Mfsd12,Slc6a17,Slc4a7,Slc25a38,Cln8,Slc36a1,Slc5a8,Slc25a5,Mpc1,Slc1a5,Slc7a5,Slc25a13,Slc15a4,Abcd3
GO:0006066	alcohol metabolic process	6.78979e-08	3.96818e-06	Ces1c,Ces1a,Akr1c18,Ugt1a5,Adh1,Saa1,G6pd2,Idh2,Mvk,Cyb5r3,Aco2,Mttp,Dhcr24,Abca2,Acadvl,Npc1,Sdr16c5,Retsat,Slc37a2,Lhcgr,Galk1,Idh3b,Dhrs3,Pecr,Pou1f1,Coq2,Soat1,Itpkc,Cyp1b1,Coq3,Sphk2,Ppip5k1,Gdpd3,Abca1,Cln8,Ldlr,Kcnma1,Erlin2,Acadl,Rbp4,Cat,Park7
GO:0009199	ribonucleoside triphosphate metabolic process	8.08051e-08	4.67433e-06	Aldoa,Atp5l,Atp5o,Atp5a1,Atp5pb,Dmac2l,Atp5d,Ppara,Ldhd,Atp5c1,Nudt2,ATP6,Sphk2,Atp5b,Atp5h,Ctps,Slc25a13,Nme3,Ndufc2
GO:0032543	mitochondrial translation	1.33868e-07	7.51386e-06	Mrps18b,Mrpl57,Rpusd4,Mrps18a,Ndufa7,Mrps35,Mrps34,Mtrf1l,Mrpl2,Mtg2,Mrps11,Mrpl47,Mrps12,Mrpl52,Malsu1,Mrps16,Coa3
GO:0006865	amino acid transport	1.40611e-07	7.73909e-06	Slc36a3,Slc7a9,Grm2,Ctns,Slc7a14,Slc38a7,Sfxn2,Slc38a3,Slc6a14,Adora2a,Slc43a1,Slc15a1,Slc38a6,Dtnbp1,Xk,Htr1a,Slc25a47,Mfsd12,Slc6a17,Slc25a38,Cln8,Slc36a1,Slc1a5,Slc7a5,Slc25a13,Slc15a4
GO:0009205	purine ribonucleoside triphosphate metabolic process	2.03982e-07	1.07072e-05	Aldoa,Atp5l,Atp5o,Atp5a1,Atp5pb,Dmac2l,Atp5d,Ppara,Ldhd,Atp5c1,Nudt2,ATP6,Sphk2,Atp5b,Atp5h,Slc25a13,Nme3,Ndufc2
GO:0003007	heart morphogenesis	2.28612e-07	1.18899e-05	Folr1,Ryr2,Naca,Mybpc3,Hey2,Ptch1,Nkx2-5,Heg1,Kat6a,Ift88,Tead1,Tek,Angpt1,Smad6,Myl3,Pitx2,Has2,Gja5,Zmpste24,Rtn4,Dhrs3,Notch1,Tnni1,Prox1,Cpe,Ednra,Zic3,Flna,Zmiz1,Shox2,Dlc1,Myh7,Rbp4,Sox17,Srf,Ext1
GO:0007006	mitochondrial membrane organization	2.97338e-07	1.50501e-05	Chchd10,Vdac2,Slc35f6,Eya2,Chchd3,Romo1,Chchd6,Ppif,Camk2a,Letm1,Afg3l2,Spg7,Cln8,Oma1,Slc25a5,Mtfp1,Rhot1,Stpg1,Apoo,Ap3b1
GO:0055006	cardiac cell development	4.05096e-07	1.99695e-05	G6pd2,Popdc2,Sorbs2,Adrb1,Lmna,Hey2,Camk2d,Nkx2-5,Smad6,Ppara,Pitx2,Adra1b,Zmpste24,Notch1,Prox1,Bves,Met,Shox2,Mylk3,Srf
GO:0015985	energy coupled proton transport, down electrochemical gradient	4.708e-07	2.20576e-05	Atp5l,Atp5o,Atp5a1,Atp5pb,Atp5d,Atp5c1,ATP6,Atp5b,Atp5h
GO:0015986	ATP synthesis coupled proton transport	4.708e-07	2.20576e-05	Atp5l,Atp5o,Atp5a1,Atp5pb,Atp5d,Atp5c1,ATP6,Atp5b,Atp5h
GO:0042776	mitochondrial ATP synthesis coupled proton transport	5.63707e-07	2.59809e-05	Atp5o,Atp5a1,Atp5pb,Atp5d,Atp5c1,ATP6,Atp5b,Atp5h
GO:0043648	dicarboxylic acid metabolic process	7.34259e-07	3.29012e-05	Folr1,Dglucy,Sucla2,Dld,Atic,Sdha,Nit2,Sdhaf3,Got2,Mdh2,Idh3b,Acly,Grhpr,Fh1,Sdhb,Pcx,Adssl1
GO:0010634	positive regulation of epithelial cell migration	7.3707e-07	3.29012e-05	Adora2b,Atp5a1,Enpp2,Tek,Angpt1,Has2,Rreb1,Mmp9,Rtn4,P2rx4,Egf,Prox1,Prkce,Atp5b,Met,Pik3cb,Angpt4,Prkd2,Fgfbp1,Hmgb1,Akt1,Fgf10,Gpi1,Gab2
GO:0030534	adult behavior	7.77012e-07	3.41554e-05	Adh1,Ppp1r1b,Agtpbp1,Grm2,Cdh23,Ctns,Dnm1,Npc1,Ppara,Fgf14,Adra1b,Nrxn3,Zmpste24,Hexa,Ndufs4,Met,Cln8,Tmod1,Sez6,Kcnma1,Grin2d,Aldh2,En1,Mafg,Homer1,Sptbn4,Park7
GO:0006006	glucose metabolic process	7.77219e-07	3.41554e-05	Pdha2,G6pd2,Cbr2,Mapk14,Grb10,Adora2b,Pfkp,Dlat,Pgm2,Nln,G6pc3,Pdhb,Ppara,Acadm,Adra1b,Zmpste24,Cry1,Pdk4,Acacb,Cpt1a,Oma1,Pcx,Hmgb1,Serp1,Foxo1,Akt1,Esrrb,Rbp4,Sorbs1,Gpi1
GO:0009144	purine nucleoside triphosphate metabolic process	8.09916e-07	3.53186e-05	Aldoa,Atp5l,Atp5o,Atp5a1,Atp5pb,Dmac2l,Atp5d,Ppara,Ldhd,Atp5c1,Nudt2,ATP6,Sphk2,Atp5b,Atp5h,Slc25a13,Nme3,Ndufc2
GO:0009141	nucleoside triphosphate metabolic process	9.77767e-07	4.23127e-05	Aldoa,Atp5l,Atp5o,Atp5a1,Atp5pb,Dmac2l,Atp5d,Ppara,Rrm2b,Ldhd,Atp5c1,Nudt2,ATP6,Sphk2,Atp5b,Atp5h,Ctps,Slc25a13,Nme3,Ndufc2
GO:0046189	phenol-containing compound biosynthetic process	1.02456e-06	4.36711e-05	Atp7a,Epas1,Ctns,Ddc,Tph1,Ddt,Tyrp1,Trpc1,Myo5a,Mfsd12,Zeb2,Pmel,Park7
GO:0042438	melanin biosynthetic process	1.13128e-06	4.75055e-05	Atp7a,Ctns,Ddt,Tyrp1,Trpc1,Myo5a,Mfsd12,Zeb2,Pmel
GO:0035051	cardiocyte differentiation	1.69493e-06	6.87261e-05	Folr1,G6pd2,Popdc2,Sorbs2,Adrb1,Lmna,Hey2,Camk2d,Nkx2-5,Ift88,Smad6,Ppara,Pitx2,Acadm,Adra1b,Zmpste24,Notch1,Prox1,Bves,Ednra,Met,Shox2,Mylk3,Sox17,Srf,Tenm4
GO:0006090	pyruvate metabolic process	1.69724e-06	6.87261e-05	Aldoa,Pdha2,Prkag3,Dld,Myog,Pfkp,Dlat,Ldhb,Pdhb,Galk1,Ppara,Mpc2,Eno3,Pdhx,Pdk4,Bpgm,Mpc1,Pcx,Esrrb,Gpi1
GO:0016051	carbohydrate biosynthetic process	1.75745e-06	7.01619e-05	B3galnt1,G6pd2,Prkag3,Grb10,Gys1,Nln,G6pc3,Lhcgr,Ppara,Has2,Acadm,Cry1,Egf,Pou1f1,Fut9,Gyg,Hs2st1,Ndst1,Pcx,Foxo1,Akt1,Esrrb,Nans,Rbp4,Ext1,Sorbs1,Gpi1
GO:0006605	protein targeting	2.44942e-06	9.40349e-05	Tcaf2,Folr1,Tcaf1,Srprb,Chchd4,Syngr1,Pex19,Naca,Man1a,Pmpcb,Sec61g,Hgs,Edem1,Lhcgr,Vps37c,Golga7b,Romo1,Parl,Ywhaq,Spcs2,Dnajc19,Cdk5r1,Zdhhc20,Gdap1,Mgarp,Hap1,Zfyve16,Nlgn1,Scarb2,Pex1,Tomm20,Nbea,Ap3b1
GO:0006582	melanin metabolic process	2.47155e-06	9.40349e-05	Atp7a,Ctns,Ddt,Tyrp1,Trpc1,Myo5a,Mfsd12,Zeb2,Pmel
GO:0044550	secondary metabolite biosynthetic process	2.47155e-06	9.40349e-05	Atp7a,Ctns,Ddt,Tyrp1,Trpc1,Myo5a,Mfsd12,Zeb2,Pmel
GO:0042180	cellular ketone metabolic process	2.53512e-06	9.58105e-05	Ces1c,Ces1a,Cyp4f40,Akr1c18,Aldoa,Cbr3,Star,Acadvl,Hsd17b10,Fabp3,Slc37a2,Coq9,Ppara,Coq5,Srd5a2,Pdk4,Prox1,Coq2,Acacb,Cpt1a,Coq7,Coq3,Prkce,Ndufa9,Fh1,Kcnma1,Erlin2,Acadl,Akt1,Park7
GO:0055013	cardiac muscle cell development	3.17568e-06	0.000116148	G6pd2,Popdc2,Sorbs2,Adrb1,Lmna,Hey2,Camk2d,Nkx2-5,Ppara,Pitx2,Adra1b,Zmpste24,Prox1,Bves,Met,Shox2,Mylk3,Srf
GO:2000377	regulation of reactive oxygen species metabolic process	4.08847e-06	0.000146693	Mycn,Itgb2l,G6pd2,Eef1a1,Mapk14,Ctns,Esr2,Acp5,Ppara,Romo1,Parl,Sod2,Coq7,Cyp1b1,Sphk2,Ccn6,Ngfr,Aldh2,Foxo1,Akt1,Tusc2,Ndufc2,Park7
GO:0072330	monocarboxylic acid biosynthetic process	4.54255e-06	0.000158961	Ces1c,Ces1a,Scd2,Prkag3,H2-Ke6,Star,Ndufab1,Acadvl,Hsd17b10,Ldhb,Ptges,Lias,Acss1,Elovl2,Pdk4,Prox1,Acly,Pecr,Myo5a,Acacb,Prkab2,Ptges2,Gamt,Erlin2,Acadl,Abcd3,Park7
GO:0006814	sodium ion transport	4.59074e-06	0.000159662	Slc17a1,Slc5a4a,Slc5a12,Slc5a9,Asic2,Atp1a1,Slc9a6,Slc38a7,Camk2d,Slc23a1,Nkx2-5,Wnk3,Slc38a3,Slc6a14,Fgf14,Slc17a6,P2rx4,Slc13a2,Nedd4l,Ednra,Slc6a17,Slc4a7,Slc9a7,Atp1b1,Slc5a8,Akt1,Tpcn2,Scn2b,Hcn1,Sptbn4
GO:0050905	neuromuscular process	6.01243e-06	0.000201683	Agtpbp1,Ush1g,Cdh23,Camk2b,Chrnd,Bscl2,Ccdc78,Adora2a,Tnnt1,Fgf14,Zmpste24,Hexa,Tnni1,Rcsd1,Myo5a,Kcnab2,Ednra,Synm,Cln8,Camta1,Myh7,Kcnma1,Grin2d,Gm2a,Homer1,Spg20
GO:0060048	cardiac muscle contraction	6.78845e-06	0.000223743	Ryr2,Adrb1,Atp1a1,Gsn,Mybpc3,Camk2d,Psen2,Nkx2-5,Tmem38a,Kcnh2,Myl3,Gja5,Adra1b,P2rx4,Tnni1,Met,Flna,Atp1b1,Myh7,Scn2b
GO:0042407	cristae formation	8.8419e-06	0.0002848	Chchd10,Chchd3,Chchd6,Letm1,Afg3l2,Oma1,Apoo
GO:0000271	polysaccharide biosynthetic process	9.71017e-06	0.000304127	Prkag3,Grb10,Gys1,Has2,Acadm,Egf,Fut9,Gyg,Hs2st1,Ndst1,Akt1,Esrrb,Ext1,Sorbs1
GO:1902652	secondary alcohol metabolic process	9.9692e-06	0.000310524	Ces1c,Ces1a,Ugt1a5,Saa1,G6pd2,Idh2,Mvk,Cyb5r3,Aco2,Mttp,Dhcr24,Abca2,Acadvl,Npc1,Idh3b,Soat1,Abca1,Cln8,Ldlr,Erlin2,Acadl,Cat
GO:0006123	mitochondrial electron transport, cytochrome c to oxygen	1.02317e-05	0.00031696	Cox4i1,Cox6a1,COX1,COX3,Cox5a,Cox7c
GO:0003333	amino acid transmembrane transport	1.0351e-05	0.000318912	Slc36a3,Slc7a9,Slc38a7,Sfxn2,Slc38a3,Slc6a14,Slc43a1,Slc38a6,Mfsd12,Slc25a38,Cln8,Slc36a1,Slc1a5,Slc7a5,Slc25a13,Slc15a4
GO:0098656	anion transmembrane transport	1.14787e-05	0.000349853	Slc17a1,Tcaf2,Folr1,Tcaf1,Vdac2,Slc23a1,Slc16a12,Sfxn2,Slc37a2,Mpc2,Slc43a1,Slc37a4,Slc13a2,Ano3,Gabra6,Slc12a9,Mfsd12,Slc25a38,Cln8,Slc25a5,Mpc1,Slc1a5,Slc7a5,Slc25a13,Slc15a4
GO:0033692	cellular polysaccharide biosynthetic process	1.22061e-05	0.000368065	Prkag3,Grb10,Gys1,Has2,Acadm,Fut9,Gyg,Hs2st1,Ndst1,Akt1,Esrrb,Ext1,Sorbs1
GO:0043114	regulation of vascular permeability	1.37502e-05	0.000403886	C2cd4b,Tjp3,Adm,Angpt1,Ptprj,Adora2a,Ptp4a3,Capn1,Trpv4,Mylk3,Ddah1
GO:0043500	muscle adaptation	1.53822e-05	0.000447188	G6pd2,Prkag3,Adrb1,Myog,Gsn,Myoz2,Lmna,Hey2,Camk2d,Tead1,Ppara,Tnnt1,P2rx4,Notch1,Tnni1,Ndufs4,Ar,Myh7,Foxo1
GO:0002685	regulation of leukocyte migration	1.65596e-05	0.000478962	Ccl5,Jam2,Aoc3,Wasl,Nod2,Creb3,Emilin1,Ptprj,Il12a,Zp3,Mmp9,Rtn4,P2rx4,Capn1,Ptger3,Cd99l2,Mmp28,Fut9,Trpv4,Ednra,Cd200,Kitl,Mtus1,Pdgfd,Hmgb1,Akt1,Mpp1
GO:0003205	cardiac chamber development	1.94774e-05	0.000557588	Ryr2,Naca,Mybpc3,Hey2,Nkx2-5,Heg1,Ift88,Tek,Smad6,Myl3,Pitx2,Gja5,Zmpste24,Dhrs3,Notch1,Tnni1,Prox1,Cpe,Ltbp1,Ednra,Ndst1,Shox2,Myh7,Rbp4,Srf
GO:0003206	cardiac chamber morphogenesis	1.95731e-05	0.000557588	Ryr2,Mybpc3,Hey2,Nkx2-5,Heg1,Ift88,Tek,Smad6,Myl3,Pitx2,Gja5,Dhrs3,Notch1,Tnni1,Prox1,Cpe,Ednra,Shox2,Myh7,Rbp4,Srf
GO:0042445	hormone metabolic process	2.217e-05	0.000622188	Akr1c18,Adh1,Ece2,H2-Ke6,Star,Atp1a1,Adm,Hsd17b10,Sdr16c5,Retsat,Tg,Lhcgr,Dio1,Srd5a2,Zmpste24,Dhrs3,Hsd17b2,Cpe,Sgpl1,Cyp1b1,Furin,Kcnma1,Rbp4,Corin,Stc2,Pcsk6
GO:0007517	muscle organ development	2.26079e-05	0.000631349	Popdc2,Mapk14,Ankrd2,Ryr2,Des,Naca,Myog,Mybpc3,Myoz2,Lmna,Hey2,Psma6,Nkx2-5,Heg1,Nln,Chrnd,Jph2,Angpt1,Lef1,Myl3,Pitx2,Notch1,Tnni1,Id3,Dtnbp1,Prox1,Foxo4,Xk,Bves,Ednra,Paxbp1,Met,Shox2,Ephb1,Myh7,Serp1,Homer1
GO:0001894	tissue homeostasis	2.46281e-05	0.000681057	Tnfrsf11a,Tjp3,Ush1g,Cdh23,Epas1,Nod2,Mc4r,Bbs12,Rab3d,Acp5,Wnk3,Traf6,Angpt1,Col9a1,Pthlh,Notch1,Pdk4,Tmem64,Fh1,Cln8,Esrrb,Rbp4,Ppargc1b,Homer1,Srf,Ext1,Add1,Iapp,Nanos1,Rho,Klhl10
GO:0010632	regulation of epithelial cell migration	2.50398e-05	0.000689081	Adora2b,Atp5a1,Enpp2,Tek,Angpt1,Coro1c,Has2,Rreb1,Mmp9,Rtn4,P2rx4,Notch1,Egf,Prox1,Prkce,Atp5b,Met,Pik3cb,Angpt4,Prkd2,Fgfbp1,Hmgb1,Akt1,Fgf10,Gpi1,Gab2,Fgf4,Ptprr
GO:0014888	striated muscle adaptation	2.57365e-05	0.000701444	Myog,Gsn,Myoz2,Lmna,Hey2,Tead1,Tnnt1,Tnni1,Ar,Myh7,Foxo1
GO:0008344	adult locomotory behavior	3.11959e-05	0.000830278	Agtpbp1,Cdh23,Ctns,Dnm1,Npc1,Fgf14,Zmpste24,Hexa,Ndufs4,Cln8,Tmod1,Sez6,Kcnma1,Grin2d,En1,Sptbn4,Park7
GO:0014902	myotube differentiation	3.32231e-05	0.000880101	Mapk14,Ankrd2,Naca,Myog,Nkx2-5,Nln,Capn2,Pitx2,Notch1,Xk,Stim1,Pld3,Dyrk1b,Met,Shox2,Plekho1,Ptgfrn,Nfatc2,Homer1
GO:0043112	receptor metabolic process	3.3591e-05	0.000885604	Optn,Dnm1,Abca2,Adm,Psen2,Magi2,Uvrag,Angpt1,Ache,Gria1,Lrpap1,Ophn1,Pacsin1,Egf,Dtnbp1,Capn1,Ptger3,Bves,Ntf3,Znrf3,Furin,Lrrtm2,Hap1,Mvb12a
GO:1902686	mitochondrial outer membrane permeabilization involved in programmed cell death	3.7348e-05	0.000963694	Chchd10,Vdac2,Slc35f6,Eya2,Ppif,Spg7,Slc25a5,Rhot1,Stpg1
GO:0030203	glycosaminoglycan metabolic process	3.73986e-05	0.000963694	Lyg2,Chst13,Dse,Angpt1,Has2,Pxylp1,Hexa,Egf,Chst5,Cemip2,Hs2st1,Ednra,Ndst1,Hyal2,Ext1
GO:1990778	protein localization to cell periphery	3.85303e-05	0.000988363	Tamalin,Optn,Palm,Rapgef6,Camk2b,Abca2,Camk2d,Rab3c,Cnih3,Ptch1,Rab3d,Magi2,Wnk3,Clstn1,Golph3l,Epha3,Tspan15,Rapsn,Pacsin1,Rab40b,Arl13a,Camk2a,Clip3,Tnik,Myo5a,Ar,Kif13a,Bbip1,Flna,Slc9a3r2,Atp1b1,Pigw,Epb41,Akt1,Sorbs1,Sptbn4,Tspan17
GO:0055008	cardiac muscle tissue morphogenesis	4.56539e-05	0.0011584	Ryr2,Mybpc3,Hey2,Nkx2-5,Heg1,Angpt1,Myl3,Pitx2,Notch1,Tnni1,Prox1,Ednra,Myh7
GO:0055007	cardiac muscle cell differentiation	4.6546e-05	0.00117275	G6pd2,Popdc2,Sorbs2,Adrb1,Lmna,Hey2,Camk2d,Nkx2-5,Ift88,Ppara,Pitx2,Acadm,Adra1b,Zmpste24,Prox1,Bves,Met,Shox2,Mylk3,Srf
GO:0043405	regulation of MAP kinase activity	4.68495e-05	0.00117518	Tnfrsf11a,Map3k13,Nod2,Tsg101,Ern2,Hgs,Fzd5,Irak1,Magi3,Traf6,Ptprj,Gab1,Tpd52l1,Egf,Dtnbp1,Ntf3,Hyal2,Fzd10,Kitl,Pik3cb,Pdgfd,Zeb2,Pik3r6,Adra2a
GO:0050900	leukocyte migration	4.84517e-05	0.0011963	Ccl5,Jam2,Slamf9,Aoc3,Itgb2l,Ffar2,Wasl,Nod2,Creb3,Emilin1,Sbds,Cadm1,Ptprj,Slc37a4,Il12a,Zp3,Cnr2,Mmp9,Rtn4,P2rx4,Capn1,Ptger3,Cd99l2,Mmp28,Fut9,Trpv4,Ednra,Cd200,Kitl,Mtus1,Pdgfd,Hmgb1,Akt1,Irak4,Foxj1,Ext1,Mpp1
GO:0043455	regulation of secondary metabolic process	4.87467e-05	0.0011963	Atp7a,Ctns,Tyrp1,Mfsd12,Zeb2,Pmel
GO:0048021	regulation of melanin biosynthetic process	4.87467e-05	0.0011963	Atp7a,Ctns,Tyrp1,Mfsd12,Zeb2,Pmel
GO:1900376	regulation of secondary metabolite biosynthetic process	4.87467e-05	0.0011963	Atp7a,Ctns,Tyrp1,Mfsd12,Zeb2,Pmel
GO:2001233	regulation of apoptotic signaling pathway	5.00916e-05	0.00122401	Plagl2,Ltbr,Siah1a,Ankrd2,Meis3,Camk2b,Lmna,Vdac2,Hyou1,Psen2,Creb3l1,Phip,Slc35f6,Eya2,Creb3,Sgms1,Rrm2b,Adora2a,Parl,Tpd52l1,Sod2,Mmp9,Grina,Ppif,Sgk3,Hyal2,Ar,Pak2,Traf1,Pik3cb,Mrtfa,Caap1,Ngfr,Slc25a5,Raf1,Akt1,Fgf10,Pdia3,Park7
GO:1990845	adaptive thermogenesis	5.12527e-05	0.001247	Grb10,Decr1,Adrb1,Epas1,Mc4r,Bscl2,Ache,Cpt2,Id1,Acot11,Ucp2,Notch1,Trpv4,Prkab2,Fh1,Acadl,Oma1,Slc25a5,Ksr2,Plcl2,Ppargc1b
GO:0048644	muscle organ morphogenesis	5.51944e-05	0.00133717	Ryr2,Mybpc3,Hey2,Nkx2-5,Heg1,Angpt1,Myl3,Pitx2,Notch1,Tnni1,Prox1,Ednra,Shox2,Myh7,Serp1
GO:0001659	temperature homeostasis	5.77976e-05	0.00139428	Ccl5,Tnfrsf11a,Grb10,Decr1,Adrb1,Epas1,Acadvl,Ptges,Bscl2,Ache,Cpt2,Id1,Acot11,Ucp2,Notch1,Ptger3,Prkab2,Fh1,Acadl,Oma1,Ksr2,Plcl2,Ppargc1b
GO:0006081	cellular aldehyde metabolic process	6.04535e-05	0.00145216	Adh1,Aldoa,Idh2,Sdr16c5,Grhpr,Cyp1b1,Kcnma1,Aldh2,Rbp4,Taldo1,Pdxp,Park7
GO:0060249	anatomical structure homeostasis	6.46713e-05	0.00152759	Tnfrsf11a,Aldoa,Tjp3,Ush1g,Cdh23,Epas1,Nod2,Mc4r,Psen2,Bbs12,Rab3d,Acp5,Wnk3,Traf6,Angpt1,Col9a1,Pthlh,Notch1,Pdk4,Tmem64,Fh1,Cln8,Esrrb,Rbp4,Ppargc1b,Homer1,Srf,Ext1,Add1,Iapp,Nanos1,Rho,Klhl10
GO:0055010	ventricular cardiac muscle tissue morphogenesis	6.57313e-05	0.00154619	Ryr2,Mybpc3,Hey2,Nkx2-5,Heg1,Myl3,Notch1,Tnni1,Prox1,Ednra,Myh7
GO:0022604	regulation of cell morphogenesis	6.89935e-05	0.00159319	Aldoa,Rnd1,Plxna3,Palm,Map3k13,Camk2b,Enpp2,Lims1,Phip,Braf,Ptprd,Stau2,Ache,Brwd3,Coro1c,Has2,Gna13,Rreb1,Zmpste24,Rtn4,Tnik,Bves,Nedd4l,Lrp8,Met,Flna,Rims1,Sh3kbp1,Plekho1,Dlc1,Mark2,Epb41,Shroom3,Baiap2
GO:2001234	negative regulation of apoptotic signaling pathway	7.01193e-05	0.00159319	Meis3,Lmna,Vdac2,Hyou1,Psen2,Creb3l1,Phip,Slc35f6,Eya2,Creb3,Sgms1,Rrm2b,Parl,Sod2,Mmp9,Grina,Ppif,Sgk3,Ar,Pik3cb,Mrtfa,Caap1,Slc25a5,Raf1,Akt1,Fgf10,Park7
GO:0001570	vasculogenesis	7.08344e-05	0.00159319	Hey2,Adm,Nkx2-5,Heg1,Tek,Angpt1,Ptprj,Asb4,Pitx2,Has2,Rtn4,Notch1,Sgpl1,Zmiz1,Sox17
GO:0070509	calcium ion import	7.08344e-05	0.00159319	Ms4a1,Adrb1,Micu2,Psen2,Wnk3,Grm6,Zmpste24,Hrc,Egf,Trpv4,Afg3l2,Sphk2,Akt1,Homer1,Iapp
GO:0003229	ventricular cardiac muscle tissue development	7.08415e-05	0.00159319	Ryr2,Mybpc3,Hey2,Nkx2-5,Heg1,Myl3,Zmpste24,Notch1,Tnni1,Prox1,Ednra,Myh7
GO:0034637	cellular carbohydrate biosynthetic process	7.10541e-05	0.00159319	Prkag3,Grb10,Gys1,Has2,Acadm,Fut9,Gyg,Hs2st1,Ndst1,Akt1,Esrrb,Ext1,Sorbs1
GO:0043406	positive regulation of MAP kinase activity	7.275e-05	0.00161733	Tnfrsf11a,Map3k13,Nod2,Ern2,Fzd5,Irak1,Magi3,Traf6,Gab1,Tpd52l1,Egf,Ntf3,Fzd10,Kitl,Pdgfd,Zeb2,Pik3r6,Adra2a
GO:0035794	positive regulation of mitochondrial membrane permeability	7.5434e-05	0.00166395	Chchd10,Vdac2,Slc35f6,Eya2,Ppif,Spg7,Slc25a5,Rhot1,Stpg1
GO:0008654	phospholipid biosynthetic process	7.62968e-05	0.00167646	Mvk,Pip5k1b,Abca2,Vac14,Cds1,Fabp3,Bscl2,Sgms1,Mboat7,Capn2,Agpat3,Sgms2,Pigg,Pyurf,Smg1,Fitm1,Dgkg,Itpkc,Sphk2,Pik3cb,Dgkz,Socs7,Gnpat,Pigw,Pcx
GO:1902414	protein localization to cell junction	7.69406e-05	0.00168408	Tamalin,Tjp3,Asic2,Mpp4,Cnih3,Heg1,Magi2,Clstn1,Rapsn,Camk2a,Tnik,Pak2,Flna,Nlgn1,Pclo,Homer1,Baiap2
GO:0060415	muscle tissue morphogenesis	7.7417e-05	0.00168799	Ryr2,Mybpc3,Hey2,Nkx2-5,Heg1,Angpt1,Myl3,Pitx2,Notch1,Tnni1,Prox1,Ednra,Shox2,Myh7
GO:0051090	regulation of DNA-binding transcription factor activity	7.87128e-05	0.00170967	Tnfrsf11a,Itgb2l,Trim52,Dnaja3,Map3k13,Nod2,Psma6,Npm1,Ptch1,Esr2,Kat6a,Creb3,Irak1,Traf6,Lrrfip1,Pthlh,Prdx3,Fank1,Id1,Camk2a,Id3,Prox1,Nr0b1,Ar,Cd200,Ifrd1,Cyp1b1,Traf1,Hmga2,Lrp8,Flna,Prkd2,Trim62,Akt1,Ppargc1b,Foxj1,Srf,Card14,Cat,Park7
GO:0006672	ceramide metabolic process	8.00156e-05	0.00172475	Abca2,Sgms1,Sirt3,Sgms2,Galc,Hexa,Ugcg,Sgpl1,B4galt3,Sphk2,Cln8,St3gal1,Gm2a,Naga,St8sia4
GO:0018105	peptidyl-serine phosphorylation	8.21493e-05	0.00176403	Prkaca,Ppp1r1b,Mapk14,Map3k13,Camk2b,Camk2d,Phip,Braf,Tek,Angpt1,Cdk5r1,Hrc,Camk2a,Smg1,Ntf3,Sgk3,Hipk1,Pak2,Hmga2,Prkce,Dyrk1b,Dyrk3,Dyrk4,Met,Fnip2,Mark2,Prkd2,Raf1,Plcl2,Akt1,Iapp,Sptbn4,Map4k1,Park7
GO:0010595	positive regulation of endothelial cell migration	8.90732e-05	0.00189122	Adora2b,Atp5a1,Tek,Angpt1,P2rx4,Egf,Prox1,Atp5b,Met,Pik3cb,Angpt4,Prkd2,Fgfbp1,Hmgb1,Akt1,Gpi1
GO:0140056	organelle localization by membrane tethering	9.41133e-05	0.00198338	Rab3c,Psen2,Rab3d,Esyt1,Ralb,Bloc1s6,Camk2a,Bves,Stx2,Rims1,Ppfia3,Syde1,Ndrg4
GO:0002026	regulation of the force of heart contraction	9.84906e-05	0.00206031	Ryr2,Adrb1,Atp1a1,Adm,Myl3,Adra1b,Pebp1,Myh7
GO:0007007	inner mitochondrial membrane organization	9.84906e-05	0.00206031	Chchd10,Chchd3,Romo1,Chchd6,Letm1,Afg3l2,Oma1,Apoo
GO:0006107	oxaloacetate metabolic process	0.000104743	0.00217505	Nit2,Got2,Mdh2,Acly,Pcx
GO:0055015	ventricular cardiac muscle cell development	0.000104743	0.00217505	Lmna,Hey2,Nkx2-5,Pitx2,Prox1
GO:0032411	positive regulation of transporter activity	0.000108317	0.00224106	Tcaf1,Stim2,Atp7a,Ryr2,Asic2,Nipsnap2,Adrb1,Wnk3,Jph2,Fgf14,Nedd4l,Stim1,Myo5a,Ednra,Hap1,Atp1b1,Hcn1,Park7
GO:0002262	myeloid cell homeostasis	0.000109864	0.00225606	G6pd2,Hba-a1,Mapk14,Epas1,Flvcr1,Mb,Slc37a4,Rps24,Ptbp3,Fam210b,Fancc,Cdin1,Dyrk3,Kitl,Slc25a38,Mertk,Pik3cb,Slc25a5,Hmgb1,Slc15a4,Srf,Gpi1,Add1
GO:0006744	ubiquinone biosynthetic process	0.000110676	0.00225606	Coq9,Coq5,Coq2,Coq7,Coq3,Ndufa9
GO:0007379	segment specification	0.000110676	0.00225606	Hes5,Irx2,Mtf2,Ednra,Msgn1,Irx1
GO:0035249	synaptic transmission, glutamatergic	0.000111032	0.00225606	Prkaca,Grm2,Cnih3,Grm6,Grm3,Adora2a,Ophn1,Slc17a6,Dtnbp1,Myo5a,Dgkz,Nlgn1,Grin2d,Ngfr,Homer1,Ext1
GO:0035296	regulation of tube diameter	0.00011275	0.00227252	Agtr1b,Adora2b,Asic2,Avpr2,Adrb1,Adm,Esr2,Smad6,Adora2a,Gja5,Adra1b,Sod2,P2rx4,Ptger3,Htr1a,Ednra,Chrm3,Kcnma1,Akt1,Ext1,Adra2a
GO:0097746	blood vessel diameter maintenance	0.00011275	0.00227252	Agtr1b,Adora2b,Asic2,Avpr2,Adrb1,Adm,Esr2,Smad6,Adora2a,Gja5,Adra1b,Sod2,P2rx4,Ptger3,Htr1a,Ednra,Chrm3,Kcnma1,Akt1,Ext1,Adra2a
GO:0019915	lipid storage	0.000113446	0.00227252	Ces1c,Ces1a,Ffar2,Cds1,Bscl2,Ppara,Cry1,Hexa,Fitm1,Acacb,Soat1,Tmem135,Gm2a,Cry2
GO:0043524	negative regulation of neuron apoptotic process	0.000116602	0.00232753	Xiap,Optn,Atp7a,Dnajc5,Star,Hyou1,Npm1,Braf,Ptprz1,En2,Angpt1,Foxq1,Prdx3,Adora2a,Sod2,Ntf3,Clcf1,Ngfr,En1,Gpi1,Nmnat1,Park7
GO:0035150	regulation of tube size	0.00012256	0.00242934	Agtr1b,Adora2b,Asic2,Avpr2,Adrb1,Adm,Esr2,Smad6,Adora2a,Gja5,Adra1b,Sod2,P2rx4,Ptger3,Htr1a,Ednra,Chrm3,Kcnma1,Akt1,Ext1,Adra2a
GO:0043502	regulation of muscle adaptation	0.000127946	0.00252727	G6pd2,Prkag3,Adrb1,Myog,Lmna,Camk2d,Tead1,Ppara,Tnnt1,P2rx4,Notch1,Tnni1,Ndufs4,Myh7,Foxo1
GO:0030100	regulation of endocytosis	0.000133693	0.00260791	Wasl,Sh3gl3,Amph,Dnm1,Tsg101,Abca2,Cbll1,Rab4a,Bmp2k,Magi2,Angpt1,Gpc3,Lrpap1,Ophn1,Epha3,Pacsin1,Egf,Clip3,Dtnbp1,Ntf3,Lrrtm2,Hap1,Snph,Nlgn1,Tnk2,Add1
GO:0006898	receptor-mediated endocytosis	0.000133869	0.00260791	Ctsj,BC051665,Wasl,Sh3gl3,Dnm1,Abca2,Adm,Fcho1,Bmp2k,Magi2,Angpt1,Ache,Gria1,Lrpap1,Ophn1,Pacsin1,Egf,Dtnbp1,Ptger3,Ntf3,Atp5b,Lrrtm2,Hap1,Ldlr,Scarb2,Tmem108,Tnk2,Tpcn2
GO:0038127	ERBB signaling pathway	0.000137581	0.00267104	Tsg101,Psen2,Esr2,Braf,Mvp,Ptprj,Gab1,Mmp9,Rtn4,Egf,Hap1,Afap1l2,Akt1,Mvb12a,Ptprr,Adra2a
GO:0035886	vascular associated smooth muscle cell differentiation	0.000141864	0.00273546	Hey2,Adm,Smad6,Pitx2,Sod2,Notch1,Ednra,Nfatc2,Srf
GO:1901661	quinone metabolic process	0.000141864	0.00273546	Cyp4f40,Akr1c18,Cbr3,Coq9,Coq5,Coq2,Coq7,Coq3,Ndufa9
GO:0050730	regulation of peptidyl-tyrosine phosphorylation	0.000142716	0.00274256	Ccl5,Itgb2l,Hes5,Yes1,Nod2,Enpp2,Tsg101,Psen2,Ptprz1,Mvp,Angpt1,Ptprj,Il12a,Dusp22,Egf,Ntf3,Hyal2,Pak2,Prkce,Lrp8,Kitl,Clcf1,Angpt4,Pdgfd,Tnk2,Gfra1,Fgf10,Adra2a
GO:0019748	secondary metabolic process	0.000150175	0.00287615	Akr1c18,Atp7a,Ctns,Ddt,Tyrp1,Trpc1,Myo5a,Mfsd12,Cyp1b1,Zeb2,Pmel
GO:0051402	neuron apoptotic process	0.000156252	0.00297246	Xiap,Siah1a,G6pd2,Optn,Atp7a,Dnajc5,Star,Nqo1,Hyou1,Npm1,Esr2,Braf,Ptprz1,En2,Angpt1,Foxq1,Prdx3,Adora2a,Rapsn,Sod2,Cdk5r1,Ntf3,Fam162a,Clcf1,Kcnma1,Ngfr,En1,Gpi1,Diablo,Nmnat1,Park7
GO:0032414	positive regulation of ion transmembrane transporter activity	0.000157592	0.00298792	Tcaf1,Stim2,Atp7a,Ryr2,Asic2,Nipsnap2,Adrb1,Wnk3,Jph2,Fgf14,Nedd4l,Stim1,Myo5a,Ednra,Hap1,Atp1b1,Hcn1
GO:0002675	positive regulation of acute inflammatory response	0.000158742	0.00299627	Ccl5,Tnfrsf11a,Aoc3,C2cd4b,Ffar2,Zp3,Ptger3,Park7
GO:1901663	quinone biosynthetic process	0.000159089	0.00299627	Coq9,Coq5,Coq2,Coq7,Coq3,Ndufa9
GO:0000302	response to reactive oxygen species	0.000172496	0.00322332	Hba-a1,Atp7a,Nqo1,Sesn1,Gja3,Mb,Prdx3,Romo1,Sod2,Mmp9,Ucp2,Ppif,Fancc,Capn1,Ednra,Hyal2,Cyp1b1,Met,Akt1,Ppargc1b,Cat,Park7
GO:0010259	multicellular organism aging	0.000175125	0.00322332	Agtr1b,Gna13,Adra1b,Zmpste24,Ndufs6,Pou1f1,Ednra,Coq7,Hyal2,Tmem135,Serp1
GO:0015807	L-amino acid transport	0.000175125	0.00322332	Nat3,Slc36a3,Slc7a9,Ctns,Slc38a3,Slc43a1,Cln8,Slc36a1,Slc1a5,Slc7a5,Slc25a13
GO:0048278	vesicle docking	0.000175125	0.00322332	Rab3c,Rab3d,Ralb,Bloc1s6,Camk2a,Bves,Stx2,Rims1,Ppfia3,Syde1,Ndrg4
GO:0010675	regulation of cellular carbohydrate metabolic process	0.000178657	0.00327769	Grb10,Adora2b,Myog,Nln,Lhcgr,Ppara,Acadm,Adra1b,Zmpste24,Cry1,Pdk4,Pou1f1,Acacb,Prkce,Scarb2,Hmgb1,Foxo1,Akt1,Esrrb,Sorbs1
GO:0022406	membrane docking	0.000181837	0.00332528	Rab3c,Psen2,Rab3d,Esyt1,Ralb,Bloc1s6,Camk2a,Bves,Stx2,Rims1,Ppfia3,Syde1,Ndrg4
GO:0019218	regulation of steroid metabolic process	0.00018775	0.00342236	Ces1c,Ces1a,Akr1c18,Agtr1b,Adora2b,Star,Atp1a1,Abca2,Acadvl,Lhcgr,Prox1,Nr0b1,Ldlr,Kcnma1,Erlin2,Acadl
GO:0090279	regulation of calcium ion import	0.000197469	0.00356512	Adrb1,Psen2,Wnk3,Grm6,Hrc,Egf,Sphk2,Akt1,Homer1,Iapp
GO:0099560	synaptic membrane adhesion	0.00019866	0.00357194	Mapk14,Slitrk2,Ptprd,Magi2,Cadm1,Epha3,Nlgn1,Slitrk3
GO:0006633	fatty acid biosynthetic process	0.000202431	0.00360874	Scd2,Prkag3,H2-Ke6,Ndufab1,Acadvl,Ptges,Lias,Acss1,Elovl2,Pdk4,Acly,Pecr,Myo5a,Acacb,Prkab2,Ptges2,Erlin2,Acadl,Abcd3
GO:0008637	apoptotic mitochondrial changes	0.00020768	0.00368817	Atp7a,Chchd10,Lmna,Vdac2,Slc35f6,Eya2,Parl,Sod2,Mmp9,Ppif,Camk2a,Fam162a,Slc25a5,Akt1,Rhot1,Stpg1
GO:0016052	carbohydrate catabolic process	0.000208187	0.00368817	Aldoa,Prkag3,Adrb1,Myog,Pfkp,Galk1,Ppara,Glb1,Eno3,Adra1b,Bpgm,Treh,Gm2a,Scarb2,Hmgb1,Naga,Esrrb,Gpi1
GO:0003009	skeletal muscle contraction	0.000208932	0.00368982	Chrnd,Bscl2,Ccdc78,Tnnt1,Tnni1,Rcsd1,Synm,Myh7,Homer1
GO:0030902	hindbrain development	0.000215051	0.00378609	Agtpbp1,Atp7a,Tbr1,En2,Uqcrq,Lef1,Ophn1,Cdk5r1,Egf,Prox1,Slc4a7,Flna,Hap1,Ephb1,Socs7,Gnpat,Dlc1,Sez6,Sema4c,En1,Nanos1
GO:0016125	sterol metabolic process	0.000220422	0.00386864	Ces1c,Ces1a,Saa1,G6pd2,Mvk,Cyb5r3,Mttp,Dhcr24,Abca2,Acadvl,Npc1,Soat1,Abca1,Cln8,Ldlr,Erlin2,Acadl,Cat,Erg28
GO:0006743	ubiquinone metabolic process	0.000222825	0.00389875	Coq9,Coq5,Coq2,Coq7,Coq3,Ndufa9
GO:0010970	transport along microtubule	0.00022831	0.00398243	Kifc1,Agtpbp1,Ndel1,Bbs12,Ap3m2,Stau2,Ift88,Bloc1s6,Clip3,Dtnbp1,Dync2i2,Myo5a,Spg7,Kif13a,Mgarp,Hap1,Dync1i2,Tmem108,Rhot1,Ap3b1
GO:0071902	positive regulation of protein serine/threonine kinase activity	0.000230992	0.00401685	Tnfrsf11a,Map3k13,Nod2,Ern2,Fzd5,Irak1,Magi3,Traf6,Tead1,Gab1,Ralb,Tpd52l1,Egf,Prox1,Ntf3,Fzd10,Hmga2,Kitl,Pdgfd,Zeb2,Pik3r6,Akt1,Adra2a
GO:0003209	cardiac atrium morphogenesis	0.000246456	0.00423647	Hey2,Nkx2-5,Heg1,Pitx2,Gja5,Notch1,Prox1,Shox2
GO:0006694	steroid biosynthetic process	0.000247358	0.00423647	Ces1c,Ces1a,Akr1c18,G6pd2,H2-Ke6,Adora2b,Mvk,Cyb5r3,Star,Atp1a1,Dhcr24,Hsd17b10,Lhcgr,Srd5a2,Hsd17b2,Prox1,Nr0b1,Erlin2,Abcd3,Erg28
GO:0006024	glycosaminoglycan biosynthetic process	0.000251252	0.00427732	Chst13,Dse,Angpt1,Has2,Pxylp1,Hexa,Egf,Chst5,Ext1
GO:0033059	cellular pigmentation	0.000251252	0.00427732	Gpr143,Bloc1s6,Tyrp1,Myo5a,Kif13a,Zeb2,Pmel,Vps33a,Ap3b1
GO:0051899	membrane depolarization	0.000262627	0.00444428	Cnga1,Camk2d,Kcnh2,Adora2a,Shtn1,Gja5,P2rx4,Chrna6,Nedd4l,Ngfr,Scn2b,Hcn1,Park7
GO:0043523	regulation of neuron apoptotic process	0.000264393	0.00444992	Xiap,G6pd2,Optn,Atp7a,Dnajc5,Star,Nqo1,Hyou1,Npm1,Esr2,Braf,Ptprz1,En2,Angpt1,Foxq1,Prdx3,Adora2a,Rapsn,Sod2,Cdk5r1,Ntf3,Clcf1,Kcnma1,Ngfr,En1,Gpi1,Nmnat1,Park7
GO:0009437	carnitine metabolic process	0.00026853	0.00446421	Crat,Cpt2,Acadm,Cpt1a,Acadl
GO:0030949	positive regulation of vascular endothelial growth factor receptor signaling pathway	0.00026853	0.00446421	Grb10,Tek,Angpt1,Prkd2,Fgf10
GO:0034982	mitochondrial protein processing	0.00026853	0.00446421	Pmpcb,Afg3l2,Atp23,Spg7,Oma1
GO:0097084	vascular associated smooth muscle cell development	0.00026853	0.00446421	Hey2,Adm,Smad6,Notch1,Ednra
GO:0008544	epidermis development	0.000270073	0.00447674	Stfa2l1,Mycn,Hes5,Atp7a,Cdh23,Tsg101,Hey2,Psen2,Ptch1,Tfdp1,Ift88,Foxq1,Ppara,Gab1,Zmpste24,Notch1,Fst,Ugcg,Ntf3,Grhl1,Myo5a,Mfsd12,Jag2,Klf7,Slc4a7,Kcnma1,Ngfr,Akt1,Mafg,Fgf10,Ext1,Ap3b1
GO:0006022	aminoglycan metabolic process	0.000272879	0.00449696	Lyg2,Chst13,Dse,Angpt1,Has2,Pxylp1,Hexa,Egf,Chst5,Cemip2,Hs2st1,Ednra,Ndst1,Hyal2,Ext1
GO:0048872	homeostasis of number of cells	0.000285461	0.00469066	G6pd2,Hba-a1,Dnaja3,Mapk14,Epas1,Ift88,Stat4,Flvcr1,Mb,Slc37a4,Rps24,Ptbp3,Notch1,Fam210b,Fancc,Cdin1,Dyrk3,Kitl,Slc25a38,Mertk,Fh1,Pik3cb,Mir150,Slc25a5,Hmgb1,Akt1,Slc15a4,Srf,Ext1,Gpi1,Add1,Nbea,Ap3b1,Klhl10
GO:0120162	positive regulation of cold-induced thermogenesis	0.000288059	0.00471967	Grb10,Decr1,Adrb1,Epas1,Bscl2,Ache,Cpt2,Ucp2,Prkab2,Fh1,Acadl,Oma1,Ksr2,Ppargc1b
GO:1901184	regulation of ERBB signaling pathway	0.000291713	0.00475206	Tsg101,Psen2,Esr2,Mvp,Ptprj,Mmp9,Rtn4,Egf,Hap1,Afap1l2,Mvb12a,Adra2a
GO:0008203	cholesterol metabolic process	0.000295595	0.00477439	Ces1c,Ces1a,Saa1,G6pd2,Mvk,Cyb5r3,Mttp,Dhcr24,Abca2,Acadvl,Npc1,Soat1,Abca1,Cln8,Ldlr,Erlin2,Acadl,Cat
GO:0120161	regulation of cold-induced thermogenesis	0.000295595	0.00477439	Grb10,Decr1,Adrb1,Epas1,Bscl2,Ache,Cpt2,Id1,Acot11,Ucp2,Notch1,Prkab2,Fh1,Acadl,Oma1,Ksr2,Plcl2,Ppargc1b
GO:0035418	protein localization to synapse	0.00029561	0.00477439	Tamalin,Asic2,Mpp4,Cnih3,Magi2,Clstn1,Rapsn,Camk2a,Tnik,Nlgn1,Pclo,Homer1,Baiap2
GO:1905521	regulation of macrophage migration	0.000300435	0.00483855	Ccl5,Emilin1,Ptprj,Rtn4,P2rx4,Mmp28,Trpv4,Cd200,Mtus1
GO:0016540	protein autoprocessing	0.000303265	0.00484152	Ctsj,BC051665,Hjv,Capn2,Capn1,Afg3l2,Oma1,Tmprss2
GO:0032438	melanosome organization	0.000305069	0.00484152	Gpr143,Tyrp1,Kif13a,Zeb2,Pmel,Ap3b1
GO:0060973	cell migration involved in heart development	0.000305069	0.00484152	Folr1,Pitx2,Notch1,Bves,Ednra,Ndrg4
GO:0006109	regulation of carbohydrate metabolic process	0.000311588	0.00492032	Grb10,Adora2b,Myog,Nln,Lhcgr,Ppara,Has2,Acadm,Adra1b,Zmpste24,Cry1,Egf,Pdk4,Pou1f1,Acacb,Prkce,Scarb2,Hmgb1,Foxo1,Akt1,Esrrb,Sorbs1
GO:2000378	negative regulation of reactive oxygen species metabolic process	0.000319206	0.0050266	Mycn,G6pd2,Eef1a1,Ctns,Esr2,Acp5,Ppara,Akt1,Ndufc2,Park7
GO:0018108	peptidyl-tyrosine phosphorylation	0.000323355	0.00507784	Ccl5,Itgb2l,Hes5,Yes1,Nod2,Enpp2,Tsg101,Psen2,Ptprz1,Mvp,Tek,Angpt1,Ptprj,Il12a,Epha3,Dusp22,Egf,Ntf3,Hyal2,Pak2,Prkce,Lrp8,Dyrk3,Kitl,Clcf1,Angpt4,Pdgfd,Tnk2,Gfra1,Fgf10,Adra2a
GO:0043467	regulation of generation of precursor metabolites and energy	0.00035018	0.00543882	Prkaca,Chchd4,Grb10,Atp7a,Myog,Ppara,Gadd45gip1,Adra1b,Ppif,Myo5a,Trpv4,Sphk2,Cisd1,Hmgb1,Akt1,Esrrb,Sorbs1,Park7
GO:0106106	cold-induced thermogenesis	0.00035018	0.00543882	Grb10,Decr1,Adrb1,Epas1,Bscl2,Ache,Cpt2,Id1,Acot11,Ucp2,Notch1,Prkab2,Fh1,Acadl,Oma1,Ksr2,Plcl2,Ppargc1b
GO:1903524	positive regulation of blood circulation	0.000357314	0.00553447	Ryr2,Adrb1,Atp1a1,Hey2,Adm,Nkx2-5,Adra1b,Hrc,Ptger3
GO:0048813	dendrite morphogenesis	0.000364073	0.00559784	Atp7a,Wasl,Hprt,Camk2b,Ptprd,Ptprz1,Stau2,Ache,Id1,Cdk5r1,Camk2a,Dtnbp1,Tnik,Nedd4l,Lrp8,Met,Klf7,Ephb1,Nlgn1,Dip2a,Baiap2
GO:0042476	odontogenesis	0.000370275	0.00559784	Ift88,Traf6,Ppara,Lef1,Pitx2,Runx2,Lhx8,Fst,Id3,Stim1,Myo5a,Ednra,Jag2,Ngfr,Fgf10,Fgf4
GO:0032365	intracellular lipid transport	0.00037032	0.00559784	Star,Abca2,Npc1,Fabp3,Abca1,Ldlr,Tpcn2,Abcd3
GO:0061384	heart trabecula morphogenesis	0.00037032	0.00559784	Naca,Hey2,Nkx2-5,Heg1,Tek,Notch1,Rbp4,Srf
GO:0042311	vasodilation	0.000371602	0.00559784	Adora2b,Adrb1,Esr2,Adora2a,Gja5,Sod2,P2rx4,Kcnma1,Ext1,Adra2a
GO:0070482	response to oxygen levels	0.000372024	0.00559784	Bach1,Ryr2,Epas1,Hyou1,Camk2d,Tek,Ppara,Hif1an,Mb,Atp6v0a2,Sod2,Ucp2,Rtn4,Notch1,Ndufs4,Ednra,Fam162a,Prkce,Mgarp,Pik3cb,Atp1b1,Kcnma1,Mir30d,Mir150,Raf1,Foxo1,Akt1,Ddah1,Cat
GO:0006942	regulation of striated muscle contraction	0.000372268	0.00559784	Ryr2,Adrb1,Atp1a1,Nkx2-5,Tmem38a,Bscl2,Myl3,Gja5,Adra1b,P2rx4,Trpv4,Atp1b1,Myh7
GO:0051937	catecholamine transport	0.000372268	0.00559784	Adora2b,Grm2,Adora2a,Rtn4,Syt10,Dtnbp1,Chrna6,Ptger3,Myo5a,Cadps,Mapk15,Syt12,Park7
GO:0018212	peptidyl-tyrosine modification	0.000379406	0.00566013	Ccl5,Itgb2l,Hes5,Yes1,Nod2,Enpp2,Tsg101,Psen2,Ptprz1,Mvp,Tek,Angpt1,Ptprj,Il12a,Epha3,Dusp22,Egf,Ntf3,Hyal2,Pak2,Prkce,Lrp8,Dyrk3,Kitl,Clcf1,Angpt4,Pdgfd,Tnk2,Gfra1,Fgf10,Adra2a
GO:0042593	glucose homeostasis	0.000397394	0.00588206	Prkaca,Ffar2,Ptch1,Vsnl1,Ptprj,Mpc2,Slc37a4,Adra1b,Ucp2,Bace2,Cry1,Gpr68,Pdk4,C2cd2l,Trpv4,Pde3b,Prkce,Met,Klf7,Ngfr,Raf1,Foxo1,Akt1,Rbp4,Cry2,Gpi1,Park7,Adra2a
GO:0032328	alanine transport	0.000400755	0.00588582	Slc36a3,Slc38a3,Slc6a14,Slc6a17,Slc36a1
GO:0001666	response to hypoxia	0.000400763	0.00588582	Bach1,Ryr2,Epas1,Hyou1,Camk2d,Tek,Ppara,Hif1an,Mb,Ucp2,Rtn4,Notch1,Ednra,Fam162a,Prkce,Mgarp,Pik3cb,Atp1b1,Kcnma1,Raf1,Akt1,Ddah1,Cat
GO:0060840	artery development	0.000407034	0.00596247	Folr1,Hey2,Kat6a,Smad6,Gja5,Rtn4,Notch1,Prox1,Ltbp1,Ednra,Ndst1,Zmiz1,Ldlr,Ngfr,Srf
GO:0048753	pigment granule organization	0.000409332	0.00598068	Gpr143,Tyrp1,Kif13a,Zeb2,Pmel,Ap3b1
GO:0033500	carbohydrate homeostasis	0.000420563	0.00604201	Prkaca,Ffar2,Ptch1,Vsnl1,Ptprj,Mpc2,Slc37a4,Adra1b,Ucp2,Bace2,Cry1,Gpr68,Pdk4,C2cd2l,Trpv4,Pde3b,Prkce,Met,Klf7,Ngfr,Raf1,Foxo1,Akt1,Rbp4,Cry2,Gpi1,Park7,Adra2a
GO:0007628	adult walking behavior	0.000422785	0.00604201	Agtpbp1,Ctns,Npc1,Zmpste24,Hexa,Ndufs4,Cln8,Kcnma1,Sptbn4
GO:0051966	regulation of synaptic transmission, glutamatergic	0.000423327	0.00604201	Prkaca,Grm2,Grm6,Grm3,Adora2a,Ophn1,Dtnbp1,Myo5a,Dgkz,Nlgn1,Ngfr,Homer1
GO:0051648	vesicle localization	0.000424188	0.00604201	Kifc1,Wasl,Dnm1,Ndel1,Ap3m2,Magi2,Pef1,Gpr143,Myo1d,Bloc1s6,Dtnbp1,Myo5a,Kif13a,Hap1,Nlgn1,Arfgap3,Pclo,Mapk15,Vps33a,Ap3b1
GO:0050920	regulation of chemotaxis	0.000439279	0.00623613	Ccl5,Sema6c,Tbr1,Wasl,Plxna3,Nod2,Creb3,Ptprj,Il12a,P2rx4,Notch1,Mmp28,Ntf3,Trpv4,Ednra,Met,Mtus1,Pdgfd,Sema4c,Prkd2,Hmgb1,Fgf10,Fgf4,Mpp1
GO:0050772	positive regulation of axonogenesis	0.000440016	0.00623613	Plxna3,Map3k13,Ndel1,Braf,Metrn,Ache,Shtn1,Rtn4,Ist1,Shox2,Zeb2,Tiam2,Srf,Limk1
GO:0007585	respiratory gaseous exchange by respiratory system	0.000468405	0.00660285	Dach1,Ndufs4,Ecel1,Ednra,Ndst1,Mtg2,Jag2,Stard7,Nlgn1,Spef2,Ap3b1
GO:0072594	establishment of protein localization to organelle	0.000473456	0.00661089	Folr1,Srprb,Chchd4,Mapk14,Ryr2,Pex19,Man1a,Tsg101,Lmna,Phip,Pmpcb,Sec61g,Hgs,Edem1,Lhcgr,Tek,Angpt1,Vps37c,Tnpo1,Romo1,Parl,Spcs2,Dnajc19,Notch1,Gdap1,Hyal2,Mgarp,Flna,Zfyve16,Pkig,Scarb2,Pex1,Akt1,Cry2,Tomm20,Ap3b1,Tspan17
GO:0006486	protein glycosylation	0.00048456	0.00672494	B3galnt1,Mgat4b,Rpn2,Abca2,Npc1,Poglut3,Pgm3,Poglut2,Ddost,Pmm2,Fut9,Alg5,Galnt1,Uggt2,Tusc3,St3gal1,B4galnt2,Serp1,Ext1,St8sia4,Galnt10
GO:0043413	macromolecule glycosylation	0.00048456	0.00672494	B3galnt1,Mgat4b,Rpn2,Abca2,Npc1,Poglut3,Pgm3,Poglut2,Ddost,Pmm2,Fut9,Alg5,Galnt1,Uggt2,Tusc3,St3gal1,B4galnt2,Serp1,Ext1,St8sia4,Galnt10
GO:0003231	cardiac ventricle development	0.000486039	0.00672494	Ryr2,Naca,Mybpc3,Hey2,Nkx2-5,Heg1,Smad6,Myl3,Pitx2,Gja5,Zmpste24,Notch1,Tnni1,Prox1,Cpe,Ltbp1,Ednra,Myh7
GO:0072659	protein localization to plasma membrane	0.000489408	0.0067505	Tamalin,Optn,Palm,Rapgef6,Camk2b,Camk2d,Rab3c,Ptch1,Rab3d,Wnk3,Golph3l,Epha3,Tspan15,Pacsin1,Rab40b,Camk2a,Clip3,Tnik,Myo5a,Ar,Kif13a,Flna,Slc9a3r2,Atp1b1,Pigw,Akt1,Sorbs1,Sptbn4,Tspan17
GO:0040014	regulation of multicellular organism growth	0.000518593	0.00711841	Siah1a,Adrb1,Ptch1,Zmpste24,Pou1f1,Sgpl1,Afg3l2,Hmga2,Gamt,Rai1,Stc2,Cacna2d2,Sptbn4
GO:0030878	thyroid gland development	0.000526322	0.00719044	Hoxa3,Braf,Nkx2-5,Ednra,Raf1,Fgf10,Srf
GO:0051092	positive regulation of NF-kappaB transcription factor activity	0.000526378	0.00719044	Tnfrsf11a,Itgb2l,Trim52,Map3k13,Nod2,Psma6,Npm1,Irak1,Traf6,Lrrfip1,Prdx3,Camk2a,Ar,Traf1,Prkd2,Trim62,Card14,Cat
GO:0018210	peptidyl-threonine modification	0.000531437	0.0072421	Prkaca,Camk2d,Phip,Wnk3,Cdk10,Cdk5r1,Egf,Camk2a,Galnt1,Hipk1,Dyrk1b,Dyrk3,Dyrk4,Met,Prkd2,Akt1
GO:0007173	epidermal growth factor receptor signaling pathway	0.000538682	0.00730571	Tsg101,Psen2,Esr2,Braf,Mvp,Ptprj,Gab1,Mmp9,Egf,Hap1,Afap1l2,Akt1,Mvb12a,Adra2a
GO:0010770	positive regulation of cell morphogenesis involved in differentiation	0.000538682	0.00730571	Camk2b,Enpp2,Lims1,Braf,Ptprd,Stau2,Ache,Has2,Rreb1,Tnik,Lrp8,Met,Flna,Baiap2
GO:0010565	regulation of cellular ketone metabolic process	0.00056957	0.00763936	Ces1c,Ces1a,Star,Acadvl,Fabp3,Ppara,Pdk4,Prox1,Acacb,Cpt1a,Coq3,Prkce,Fh1,Kcnma1,Erlin2,Acadl,Akt1,Park7
GO:0046148	pigment biosynthetic process	0.000573445	0.00763936	Atp7a,Hprt,Ctns,Ddt,Tyrp1,Trpc1,Myo5a,Mfsd12,Zeb2,Pmel
GO:0046902	regulation of mitochondrial membrane permeability	0.000573445	0.00763936	Chchd10,Vdac2,Slc35f6,Eya2,Ppif,Camk2a,Spg7,Slc25a5,Rhot1,Stpg1
GO:0006167	AMP biosynthetic process	0.000576759	0.00763936	Hprt,Atic,Adsl,Nudt2,Adssl1
GO:0006577	amino-acid betaine metabolic process	0.000576759	0.00763936	Crat,Cpt2,Acadm,Cpt1a,Acadl
GO:0046541	saliva secretion	0.000576759	0.00763936	Adrb1,Trpc1,Chrm3,Kcnma1,Fgf10
GO:0060347	heart trabecula formation	0.000576759	0.00763936	Hey2,Nkx2-5,Tek,Rbp4,Srf
GO:0045214	sarcomere organization	0.000583413	0.00769155	Mybpc3,Myoz2,Nkx2-5,Tnnt1,Krt19,Prox1,Neurl2,Mylk3,Srf
GO:0090659	walking behavior	0.000583413	0.00769155	Agtpbp1,Ctns,Npc1,Zmpste24,Hexa,Ndufs4,Cln8,Kcnma1,Sptbn4
GO:0035264	multicellular organism growth	0.000591845	0.00778461	Siah1a,Rpl29,H3f3a,Adrb1,Ptch1,Cela1,Heg1,Flvcr1,Zmpste24,Ndufs6,Pou1f1,Sgpl1,Afg3l2,Ar,Hmga2,Gamt,Rai1,En1,Stc2,Ext1,Cacna2d2,Add1,Sptbn4
GO:0003208	cardiac ventricle morphogenesis	0.000601835	0.00785674	Ryr2,Mybpc3,Hey2,Nkx2-5,Heg1,Myl3,Notch1,Tnni1,Prox1,Cpe,Ednra,Myh7
GO:0045913	positive regulation of carbohydrate metabolic process	0.000601835	0.00785674	Lhcgr,Ppara,Has2,Adra1b,Egf,Pou1f1,Prkce,Hmgb1,Foxo1,Akt1,Esrrb,Sorbs1
GO:0042058	regulation of epidermal growth factor receptor signaling pathway	0.000604258	0.00785674	Tsg101,Psen2,Esr2,Mvp,Ptprj,Mmp9,Egf,Hap1,Afap1l2,Mvb12a,Adra2a
GO:0140029	exocytic process	0.000641034	0.00827795	Rab3c,Rab3d,Stxbp5,Ralb,Bloc1s6,Camk2a,Stx2,Cadps,Rims1,Ppfia3,Syde1,Nlgn1,Pclo
GO:1902108	regulation of mitochondrial membrane permeability involved in apoptotic process	0.000646823	0.00833373	Chchd10,Vdac2,Slc35f6,Eya2,Camk2a,Slc25a5,Rhot1,Stpg1
GO:0030947	regulation of vascular endothelial growth factor receptor signaling pathway	0.000651107	0.00835096	Grb10,Hgs,Emilin1,Tek,Angpt1,Prkd2,Fgf10
GO:0062125	regulation of mitochondrial gene expression	0.000651107	0.00835096	Chchd10,Rpusd4,Sirt3,Mtg2,Mtres1,Malsu1,Coa3
GO:0050879	multicellular organismal movement	0.000658099	0.00838802	Chrnd,Bscl2,Ccdc78,Tnnt1,Tnni1,Rcsd1,Synm,Cln8,Myh7,Homer1
GO:0050881	musculoskeletal movement	0.000658099	0.00838802	Chrnd,Bscl2,Ccdc78,Tnnt1,Tnni1,Rcsd1,Synm,Cln8,Myh7,Homer1
GO:0034308	primary alcohol metabolic process	0.000673834	0.00852671	Akr1c18,Adh1,Sdr16c5,Retsat,Slc37a2,Dhrs3,Pecr,Cyp1b1,Gdpd3,Kcnma1,Rbp4,Park7
GO:0050432	catecholamine secretion	0.000683612	0.00861199	Adora2b,Grm2,Adora2a,Rtn4,Syt10,Dtnbp1,Chrna6,Ptger3,Myo5a,Cadps,Syt12
GO:1903510	mucopolysaccharide metabolic process	0.000683612	0.00861199	Chst13,Dse,Angpt1,Has2,Egf,Chst5,Cemip2,Hs2st1,Ednra,Hyal2,Ext1
GO:0008210	estrogen metabolic process	0.000699545	0.00877372	H2-Ke6,Star,Hsd17b10,Hsd17b2,Sgpl1,Cyp1b1
GO:0009168	purine ribonucleoside monophosphate biosynthetic process	0.000699545	0.00877372	Hprt,Atic,Adsl,Ampd1,Nudt2,Adssl1
GO:0051650	establishment of vesicle localization	0.000717947	0.00896484	Kifc1,Wasl,Dnm1,Ndel1,Ap3m2,Pef1,Gpr143,Myo1d,Bloc1s6,Dtnbp1,Myo5a,Kif13a,Hap1,Nlgn1,Arfgap3,Pclo,Mapk15,Ap3b1
GO:0015844	monoamine transport	0.000721586	0.00899048	Adora2b,Grm2,Adora2a,Rtn4,Syt10,Dtnbp1,Chrna6,Ptger3,Htr1a,Myo5a,Cadps,Mapk15,Syt12,Park7
GO:0010676	positive regulation of cellular carbohydrate metabolic process	0.0007528	0.00933834	Lhcgr,Ppara,Adra1b,Pou1f1,Prkce,Hmgb1,Foxo1,Akt1,Esrrb,Sorbs1
GO:0003230	cardiac atrium development	0.000769238	0.00950067	Hey2,Nkx2-5,Heg1,Pitx2,Gja5,Notch1,Prox1,Shox2
GO:0046320	regulation of fatty acid oxidation	0.000769238	0.00950067	Acadvl,Fabp3,Ppara,Pdk4,Acacb,Cpt1a,Acadl,Akt1
GO:0018107	peptidyl-threonine phosphorylation	0.000778576	0.00955357	Prkaca,Camk2d,Phip,Wnk3,Cdk10,Cdk5r1,Egf,Camk2a,Hipk1,Dyrk1b,Dyrk3,Dyrk4,Met,Prkd2,Akt1
GO:0034754	cellular hormone metabolic process	0.000778576	0.00955357	Akr1c18,Adh1,H2-Ke6,Star,Adm,Hsd17b10,Sdr16c5,Retsat,Srd5a2,Dhrs3,Hsd17b2,Sgpl1,Cyp1b1,Kcnma1,Rbp4
GO:0007162	negative regulation of cell adhesion	0.000784574	0.00959438	Jam2,Lgals7,Rnd1,Plxna3,Enpp2,Cbll1,Nrarp,Fgl2,Acp5,Ptprz1,Angpt1,Ppara,Lef1,Adora2a,Coro1c,Dusp22,Notch1,Ptger3,Pag1,Trpv4,Pde3b,Cyp1b1,Atp5b,Vtcn1,Dlc1,B4galnt2,Hmgb1,Akt1,Foxj1
GO:0021879	forebrain neuron differentiation	0.000790812	0.00959982	Hes5,Atp7a,Tbr1,Plxna3,Uqcrq,Lhx8,Prox1,Ptger3,Zmiz1
GO:0048806	genitalia development	0.000790812	0.00959982	Dhcr24,Esr2,Srd5a2,Dnajc19,Ar,Mertk,Fgf10,Rbp4,Klhl10
GO:0007216	G protein-coupled glutamate receptor signaling pathway	0.000804952	0.00968847	Grm2,Grm6,Grm3,Grid2ip,Homer1
GO:0055119	relaxation of cardiac muscle	0.000804952	0.00968847	Gsn,Camk2d,P2rx4,Hrc,Atp1b1
GO:0072673	lamellipodium morphogenesis	0.000804952	0.00968847	Enpp2,Wasf2,Coro1c,Rreb1,Plekho1
GO:0008088	axo-dendritic transport	0.000839584	0.0100839	Agtpbp1,Ndel1,Ap3m2,Stau2,Bloc1s6,Dtnbp1,Myo5a,Spg7,Mgarp,Hap1,Tmem108,Ap3b1
GO:0021872	forebrain generation of neurons	0.000858434	0.0102668	Hes5,Atp7a,Tbr1,Plxna3,Uqcrq,Lef1,Lhx8,Prox1,Ptger3,Zmiz1
GO:0043457	regulation of cellular respiration	0.000858434	0.0102668	Prkaca,Chchd4,Atp7a,Myog,Gadd45gip1,Ppif,Trpv4,Cisd1,Akt1,Park7
GO:0008209	androgen metabolic process	0.000894052	0.0105812	H2-Ke6,Adm,Hsd17b10,Srd5a2,Hsd17b2,Sgpl1
GO:0014075	response to amine	0.000894052	0.0105812	Ppp1r1b,Hprt,Nqo1,Adora2a,Adra1b,Ednra
GO:0043501	skeletal muscle adaptation	0.000894052	0.0105812	Myoz2,Tead1,Tnnt1,Tnni1,Ar,Myh7
GO:0006904	vesicle docking involved in exocytosis	0.000909599	0.0106693	Rab3c,Rab3d,Ralb,Bloc1s6,Camk2a,Rims1,Ppfia3,Syde1
GO:0045823	positive regulation of heart contraction	0.000909599	0.0106693	Ryr2,Adrb1,Atp1a1,Hey2,Adm,Nkx2-5,Adra1b,Hrc
GO:0036293	response to decreased oxygen levels	0.000909812	0.0106693	Bach1,Ryr2,Epas1,Hyou1,Camk2d,Tek,Ppara,Hif1an,Mb,Ucp2,Rtn4,Notch1,Ednra,Fam162a,Prkce,Mgarp,Pik3cb,Atp1b1,Kcnma1,Mir150,Raf1,Akt1,Ddah1,Cat
GO:0016358	dendrite development	0.00091279	0.0106693	Atp7a,Wasl,Palm,Hprt,Slc9a6,Camk2b,Ptprd,Ptprz1,Stau2,Ache,Id1,Pacsin1,Cdk5r1,Camk2a,Dtnbp1,Tnik,Nedd4l,Map1s,Dgkg,Pak2,Lrp8,Met,Klf7,Ephb1,Nlgn1,Dip2a,Sez6,Ngfr,Baiap2
GO:0006023	aminoglycan biosynthetic process	0.000915	0.0106731	Chst13,Dse,Angpt1,Has2,Pxylp1,Hexa,Egf,Chst5,Ext1
GO:0016050	vesicle organization	0.000918412	0.0106909	Wasl,Dnm1,Tsg101,Uvrag,Pef1,Gpr143,Coro1c,Golph3l,Fbxo5,Trim9,Bloc1s6,Snx11,Dtnbp1,Tyrp1,Myo18a,Atp13a2,Stx2,Kif13a,Cadps,Abca1,Snph,Zeb2,Doc2b,Pmel,Arfgap3,Mapk15,Ap3b1
GO:0010769	regulation of cell morphogenesis involved in differentiation	0.00092681	0.0107446	Camk2b,Enpp2,Lims1,Braf,Ptprd,Stau2,Ache,Coro1c,Has2,Rreb1,Tnik,Lrp8,Met,Flna,Baiap2
GO:0009156	ribonucleoside monophosphate biosynthetic process	0.0009704	0.0110121	Hprt,Atic,Adsl,Ampd1,Dhodh,Nudt2,Adssl1
GO:1902110	positive regulation of mitochondrial membrane permeability involved in apoptotic process	0.0009704	0.0110121	Chchd10,Vdac2,Slc35f6,Eya2,Slc25a5,Rhot1,Stpg1
GO:0099518	vesicle cytoskeletal trafficking	0.000975285	0.0110121	Kifc1,Wasl,Ndel1,Ap3m2,Myo1d,Bloc1s6,Dtnbp1,Myo5a,Kif13a,Hap1,Ap3b1
GO:0001755	neural crest cell migration	0.000975935	0.0110121	Folr1,Sema6c,Phactr4,Coro1c,Pitx2,Ednra,Kitl,Sox10,Zeb2,Sema4c
GO:0008347	glial cell migration	0.000975935	0.0110121	Idh2,Ptprz1,Mboat7,Vim,Rtn4,P2rx4,Cdk5r1,Lrp8,Zmiz1,Socs7
GO:0014883	transition between fast and slow fiber	0.000977084	0.0110121	Tead1,Tnnt1,Tnni1,Myh7
GO:0045607	regulation of inner ear auditory receptor cell differentiation	0.000977084	0.0110121	Mycn,Hes5,Hey2,Notch1
GO:0045631	regulation of mechanoreceptor differentiation	0.000977084	0.0110121	Mycn,Hes5,Hey2,Notch1
GO:0060926	cardiac pacemaker cell development	0.000977084	0.0110121	Popdc2,Nkx2-5,Bves,Shox2
GO:2000980	regulation of inner ear receptor cell differentiation	0.000977084	0.0110121	Mycn,Hes5,Hey2,Notch1
GO:0048863	stem cell differentiation	0.00102056	0.0114565	Folr1,Hes5,Sema6c,Mtf2,Phactr4,Nkx2-5,Frzb,Pef1,Coro1c,Pitx2,Runx2,Notch1,Foxo4,Ednra,Mettl5,Kitl,Sox10,Phf19,Zeb2,Sema4c,Esrrb,Sox17,Srf,Ext1
GO:0016311	dephosphorylation	0.00102628	0.0114772	Alppl2,Ptp4a1,Ppp1r1b,Ppp1r7,Plppr3,Sacm1l,Rpl5,Eya2,Acp5,Ptprd,Ptprz1,Magi2,Mtmr1,Ptprj,Dusp22,Ptp4a3,Psph,Pxylp1,Plpp6,Plppr5,Mtmr12,Ctdspl2,Dusp13,Ptprb,Camta1,Dlc1,Ssh2,Ppargc1b,Cry2,Ptprr,Pdxp
GO:0006664	glycolipid metabolic process	0.00103802	0.011561	Abca2,Galc,Pigg,Pyurf,Hexa,Ugcg,B4galt3,Pigw,St3gal1,Gm2a,Naga,St8sia4
GO:0019229	regulation of vasoconstriction	0.00103802	0.011561	Agtr1b,Asic2,Avpr2,Adm,Smad6,Gja5,Adra1b,Ptger3,Htr1a,Chrm3,Akt1,Adra2a
GO:0031532	actin cytoskeleton reorganization	0.00104489	0.0115919	Gsn,Tek,Gab1,Dtnbp1,Tnik,Ntf3,Baiap2l2,Trpv4,Parvg,Flna,Syde1,Efs,Fgf10,Baiap2
GO:0002673	regulation of acute inflammatory response	0.00105456	0.0116536	Ccl5,Tnfrsf11a,Aoc3,C2cd4b,Ffar2,Ptges,Zp3,Ptger3,Park7
GO:0014033	neural crest cell differentiation	0.00105757	0.0116641	Folr1,Sema6c,Phactr4,Frzb,Pef1,Coro1c,Pitx2,Ednra,Kitl,Sox10,Zeb2,Sema4c,Ext1
GO:0009124	nucleoside monophosphate biosynthetic process	0.00106975	0.01173	Hprt,Atic,Adsl,Ampd1,Dhodh,Nudt2,Adssl1,Nme3
GO:0042181	ketone biosynthetic process	0.00106975	0.01173	Aldoa,Coq9,Coq5,Srd5a2,Coq2,Coq7,Coq3,Ndufa9
GO:0061462	protein localization to lysosome	0.00106975	0.01173	Hgs,Lhcgr,Rtn4,Glmp,Atp13a2,Zfyve16,Scarb2,Ap3b1
GO:0006575	cellular modified amino acid metabolic process	0.00107608	0.0117571	Gstt3,Gsta2,Folr1,G6pd2,Ctns,Pcmt1,Crat,Atic,Tg,Cpt2,Acadm,Ckmt2,Dio1,Sod2,Ggt5,Gdap1,Cpt1a,Ptges2,Gamt,Acadl,Park7
GO:0009081	branched-chain amino acid metabolic process	0.00109423	0.0119041	Hsd17b10,Bckdha,Acat1,Bcat2,Sdsl
GO:0002040	sprouting angiogenesis	0.00109823	0.0119041	Agtr1b,Creb3l1,Nrarp,Tek,Angpt1,Lef1,Il12a,Rtn4,Notch1,Pik3cb,Ngfr,Fgfbp1,Hmgb1,Akt1,Srf
GO:0010821	regulation of mitochondrion organization	0.00112465	0.0120617	Chchd10,Lmna,Slc35f6,Ddhd1,Parl,Mmp9,Dhodh,Ppif,Atp13a2,Fam162a,Tmem135,Mgarp,Oma1,Slc25a5,Akt1,Rhot1
GO:0009127	purine nucleoside monophosphate biosynthetic process	0.00112766	0.0120617	Hprt,Atic,Adsl,Ampd1,Nudt2,Adssl1
GO:0019674	NAD metabolic process	0.00112766	0.0120617	Cbr2,Nqo1,Pfkp,Ldhb,Slc37a2,Gpi1
GO:0034389	lipid droplet organization	0.00112766	0.0120617	Cds1,Bscl2,Fitm1,Cidec,Ptgfrn,Spg20
GO:1903509	liposaccharide metabolic process	0.00115097	0.0122879	Abca2,Galc,Pigg,Pyurf,Hexa,Ugcg,B4galt3,Pigw,St3gal1,Gm2a,Naga,St8sia4
GO:0046466	membrane lipid catabolic process	0.00117048	0.0124259	Enpp2,Galc,Hexa,Sgpl1,Cyp1b1,Gm2a,Naga
GO:1901186	positive regulation of ERBB signaling pathway	0.00117048	0.0124259	Esr2,Mmp9,Rtn4,Egf,Hap1,Afap1l2,Adra2a
GO:0045444	fat cell differentiation	0.00118809	0.0125893	Ffar2,Mapk14,Adrb1,Bbs12,Frzb,Cds1,Fabp3,Bscl2,Ift88,Tph1,Smad6,Mb,Pias1,Sod2,Rreb1,Aldh6a1,Clip3,Bbs7,Tmem64,Trpv4,Hmga2,Socs7,Foxo1,Akt1,Fgf10
GO:0035107	appendage morphogenesis	0.00124751	0.0130433	Mycn,Atp7a,Psen2,Ptch1,Ift88,Flvcr1,Lef1,Gpc3,Pitx2,Gja5,Runx2,Tmem231,Notch1,Evx2,Shox2,En1,Fgf10,Ext1,Fgf4
GO:0035108	limb morphogenesis	0.00124751	0.0130433	Mycn,Atp7a,Psen2,Ptch1,Ift88,Flvcr1,Lef1,Gpc3,Pitx2,Gja5,Runx2,Tmem231,Notch1,Evx2,Shox2,En1,Fgf10,Ext1,Fgf4
GO:0098930	axonal transport	0.00125051	0.0130433	Agtpbp1,Ndel1,Ap3m2,Bloc1s6,Dtnbp1,Spg7,Mgarp,Hap1,Tmem108,Ap3b1
GO:0005978	glycogen biosynthetic process	0.00125164	0.0130433	Prkag3,Grb10,Gys1,Acadm,Gyg,Akt1,Esrrb,Sorbs1
GO:0009250	glucan biosynthetic process	0.00125164	0.0130433	Prkag3,Grb10,Gys1,Acadm,Gyg,Akt1,Esrrb,Sorbs1
GO:0097028	dendritic cell differentiation	0.00125164	0.0130433	Ltbr,Slamf9,Traf6,Batf2,Zbtb46,Relb,Hmgb1,Azi2
GO:1901021	positive regulation of calcium ion transmembrane transporter activity	0.00125164	0.0130433	Stim2,Ryr2,Nipsnap2,Jph2,Fgf14,Stim1,Hap1,Atp1b1
GO:1902742	apoptotic process involved in development	0.00125164	0.0130433	Nkx2-5,Fzd5,Xkr7,Lef1,Notch1,Jag2,Xkr5,Fgf4
GO:0043491	protein kinase B signaling	0.00129657	0.0134373	Ccl5,Phlda3,Meis3,Grm2,Sesn1,Magi2,Tek,Angpt1,Ppara,Ptprj,Rtn4,P2rx4,Egf,Hyal2,Met,Mertk,Pik3cb,Clcf1,Ngfr,Akt1,Iapp
GO:0050731	positive regulation of peptidyl-tyrosine phosphorylation	0.00136366	0.0140812	Ccl5,Hes5,Yes1,Nod2,Enpp2,Ptprz1,Angpt1,Ptprj,Il12a,Egf,Ntf3,Pak2,Lrp8,Kitl,Clcf1,Angpt4,Tnk2,Gfra1,Fgf10,Adra2a
GO:0048736	appendage development	0.00137816	0.0141793	Mycn,Atp7a,Med31,Psen2,Ptch1,Ift88,Flvcr1,Lef1,Gpc3,Pitx2,Gja5,Runx2,Tmem231,Notch1,Evx2,Bbs7,Shox2,En1,Fgf10,Ext1,Fgf4
GO:0060173	limb development	0.00137816	0.0141793	Mycn,Atp7a,Med31,Psen2,Ptch1,Ift88,Flvcr1,Lef1,Gpc3,Pitx2,Gja5,Runx2,Tmem231,Notch1,Evx2,Bbs7,Shox2,En1,Fgf10,Ext1,Fgf4
GO:0097106	postsynaptic density organization	0.00140149	0.0142474	Ptprd,Cadm1,Ophn1,Lrrtm2,Dgkz,Nlgn1,Tmem108
GO:1903715	regulation of aerobic respiration	0.00140149	0.0142474	Atp7a,Myog,Gadd45gip1,Ppif,Trpv4,Akt1,Park7
GO:2001243	negative regulation of intrinsic apoptotic signaling pathway	0.00140179	0.0142474	Vdac2,Hyou1,Creb3l1,Creb3,Rrm2b,Parl,Sod2,Mmp9,Grina,Ppif,Pik3cb,Akt1,Park7
GO:0048259	regulation of receptor-mediated endocytosis	0.00140496	0.0142474	Wasl,Sh3gl3,Abca2,Bmp2k,Magi2,Angpt1,Lrpap1,Ophn1,Pacsin1,Egf,Dtnbp1,Ntf3,Lrrtm2,Hap1,Tnk2
GO:0021801	cerebral cortex radial glia-guided migration	0.0014053	0.0142474	Mboat7,Rtn4,Cdk5r1,Lrp8,Zmiz1,Socs7
GO:0022030	telencephalon glial cell migration	0.0014053	0.0142474	Mboat7,Rtn4,Cdk5r1,Lrp8,Zmiz1,Socs7
GO:0045766	positive regulation of angiogenesis	0.00142429	0.0143671	Ccl5,Btg1,Itgb2l,Adm,Cela1,Tek,Gab1,Mmp9,Rtn4,Aggf1,Stim1,Cyp1b1,Hmga2,Angpt4,Prkd2,Pik3r6,Hmgb1,Ddah1,Add1
GO:1904018	positive regulation of vasculature development	0.00142429	0.0143671	Ccl5,Btg1,Itgb2l,Adm,Cela1,Tek,Gab1,Mmp9,Rtn4,Aggf1,Stim1,Cyp1b1,Hmga2,Angpt4,Prkd2,Pik3r6,Hmgb1,Ddah1,Add1
GO:0016486	peptide hormone processing	0.0014539	0.0144723	Ece2,Cpe,Furin,Corin,Pcsk6
GO:0043278	response to morphine	0.0014539	0.0144723	Ppp1r1b,Adra1b,Ednra,Prkce,Gpi1
GO:0055012	ventricular cardiac muscle cell differentiation	0.0014539	0.0144723	Lmna,Hey2,Nkx2-5,Pitx2,Prox1
GO:0001569	branching involved in blood vessel morphogenesis	0.00145731	0.0144723	Nrarp,Tek,Angpt1,Lef1,Pitx2,Gna13,Ednra,Srf
GO:0007215	glutamate receptor signaling pathway	0.00145731	0.0144723	Grm2,Grm6,Grm3,Cdk5r1,Camk2a,Grid2ip,Grin3b,Homer1
GO:0010830	regulation of myotube differentiation	0.00145731	0.0144723	Mapk14,Ankrd2,Naca,Myog,Nkx2-5,Nln,Notch1,Shox2
GO:0042417	dopamine metabolic process	0.00145731	0.0144723	Atp7a,Epas1,Hprt,Ddc,Ndufs4,Htr1a,Myo5a,Park7
GO:0043542	endothelial cell migration	0.00146204	0.0144723	Itgb2l,Adora2b,Atp5a1,Tek,Angpt1,Ptp4a3,P2rx4,Notch1,Egf,Prox1,Cyp1b1,Atp5b,Met,Pik3cb,Angpt4,Prkd2,Fgfbp1,Hmgb1,Akt1,Srf,Gpi1,Fgf4
GO:0003228	atrial cardiac muscle tissue development	0.00147556	0.0144723	Nkx2-5,Pitx2,Prox1,Ednra
GO:0006054	N-acetylneuraminate metabolic process	0.00147556	0.0144723	Gnpda2,Nagk,Gne,Amdhd2
GO:0030202	heparin metabolic process	0.00147556	0.0144723	Angpt1,Hs2st1,Ednra,Ext1
GO:0031620	regulation of fever generation	0.00147556	0.0144723	Ccl5,Tnfrsf11a,Ptges,Ptger3
GO:0048845	venous blood vessel morphogenesis	0.00147556	0.0144723	Heg1,Pitx2,Notch1,Prox1
GO:0060920	cardiac pacemaker cell differentiation	0.00147556	0.0144723	Popdc2,Nkx2-5,Bves,Shox2
GO:2000434	regulation of protein neddylation	0.00147556	0.0144723	Epas1,Rpl5,Dcun1d2,Dcun1d4
GO:0002687	positive regulation of leukocyte migration	0.00151191	0.0147776	Ccl5,Jam2,Aoc3,Creb3,Ptprj,Il12a,Zp3,Mmp9,Rtn4,P2rx4,Ptger3,Cd99l2,Trpv4,Ednra,Kitl,Pdgfd,Hmgb1
GO:0007623	circadian rhythm	0.00154904	0.0151145	Tnfrsf11a,Adrb1,Mttp,Ppara,Adora2a,Gpr157,Id1,Arntl2,Cry1,Id3,Prox1,Ptger3,Piwil2,Ndufa9,Rai1,Nlgn1,Kcnma1,Relb,Ngfr,Thrap3,Cry2,Fbxl3
GO:0043507	positive regulation of JUN kinase activity	0.0015794	0.0153316	Tnfrsf11a,Map3k13,Ern2,Fzd5,Irak1,Magi3,Traf6,Fzd10,Zeb2
GO:0043536	positive regulation of blood vessel endothelial cell migration	0.0015794	0.0153316	Atp5a1,Angpt1,P2rx4,Atp5b,Angpt4,Prkd2,Fgfbp1,Hmgb1,Akt1
GO:0061383	trabecula morphogenesis	0.0015794	0.0153316	Naca,Hey2,Nkx2-5,Heg1,Tek,Notch1,Rbp4,Ppargc1b,Srf
GO:0060541	respiratory system development	0.00163178	0.0156789	Mycn,Atp7a,Epas1,Slc23a1,Psen2,Heg1,Ift88,Pthlh,Lef1,Gpc3,Pitx2,Id1,Notch1,Hmga2,Zic3,Foxp4,Spef2,Hmgb1,Fgf10,Rbp4,Foxj1,Srf,Ext1,Smchd1,Ap3b1
GO:0014013	regulation of gliogenesis	0.00164699	0.0157716	Mycn,Hes5,Idh2,Enpp2,Ptprz1,Daam2,Vim,Rtn4,Notch1,Ntf3,Hmga2,Ldlr,Clcf1,Sox10,Tenm4
GO:0060996	dendritic spine development	0.00164699	0.0157716	Wasl,Palm,Slc9a6,Camk2b,Stau2,Cdk5r1,Camk2a,Dtnbp1,Pak2,Lrp8,Ephb1,Nlgn1,Dip2a,Ngfr,Baiap2
GO:0048009	insulin-like growth factor receptor signaling pathway	0.00166657	0.0158865	Grb10,Phip,Ift88,Cilp,Pou1f1,Ar,Akt1
GO:0032881	regulation of polysaccharide metabolic process	0.00168888	0.0160642	Grb10,Has2,Adra1b,Egf,Hmgb1,Akt1,Esrrb,Sorbs1
GO:0035050	embryonic heart tube development	0.00170957	0.0162066	Folr1,Ryr2,Nkx2-5,Tead1,Pitx2,Gja5,Notch1,Ednra,Zic3,Pifo,Sox17,Srf
GO:0032366	intracellular sterol transport	0.00173213	0.0163385	Star,Abca2,Npc1,Abca1,Ldlr,Tpcn2
GO:0032367	intracellular cholesterol transport	0.00173213	0.0163385	Star,Abca2,Npc1,Abca1,Ldlr,Tpcn2
GO:0035904	aorta development	0.00177747	0.0166277	Hey2,Kat6a,Smad6,Notch1,Prox1,Ltbp1,Ednra,Ndst1,Ngfr,Srf
GO:0050433	regulation of catecholamine secretion	0.00177747	0.0166277	Adora2b,Grm2,Adora2a,Rtn4,Syt10,Dtnbp1,Chrna6,Ptger3,Myo5a,Syt12
GO:0060326	cell chemotaxis	0.00178039	0.0166277	Ccl5,Slamf9,Itgb2l,Agtr1b,Ffar2,Nod2,Enpp2,Creb3,Sbds,Lef1,Ptprj,Gab1,Slc37a4,Il12a,Cnr2,P2rx4,Notch1,Mmp28,Trpv4,Ednra,Met,Mtus1,Ephb1,Pdgfd,Prkd2,Hmgb1,Fgf4,Mpp1
GO:1905953	negative regulation of lipid localization	0.00179474	0.0167342	Ces1c,Ces1a,Abca2,Irak1,Ppara,Cry1,Egf,Akt1,Cry2
GO:0045834	positive regulation of lipid metabolic process	0.0018423	0.0170654	Ces1c,Ces1a,Agtr1b,Adora2b,Star,Nod2,Fabp3,Tek,Ppara,Capn2,Sirt3,Cpt1a,Sphk2,Prkce,Ldlr,Dgkz,Pcx,Akt1,Sorbs1
GO:1905952	regulation of lipid localization	0.0018423	0.0170654	Ces1c,Ces1a,Tnfrsf11a,Abca2,Ptch1,Ptges,Fabp3,Irak1,Ppara,Cry1,Egf,Ecrg4,Fitm1,Acacb,Tmem135,Furin,Abca1,Akt1,Cry2
GO:0048844	artery morphogenesis	0.00186847	0.0172234	Folr1,Hey2,Kat6a,Gja5,Rtn4,Notch1,Prox1,Ednra,Zmiz1,Ldlr,Srf
GO:0003214	cardiac left ventricle morphogenesis	0.00189357	0.0172306	Ryr2,Hey2,Notch1,Cpe,Ednra
GO:0006851	mitochondrial calcium ion transmembrane transport	0.00189357	0.0172306	Micu2,Psen2,Letm1,Afg3l2,Akt1
GO:0014072	response to isoquinoline alkaloid	0.00189357	0.0172306	Ppp1r1b,Adra1b,Ednra,Prkce,Gpi1
GO:0051349	positive regulation of lyase activity	0.00189357	0.0172306	Ftmt,Adora2b,Adrb1,Stim1,Park7
GO:0051444	negative regulation of ubiquitin-protein transferase activity	0.00189357	0.0172306	Psen2,Rpl5,Fbxo5,Limk1,Park7
GO:0060841	venous blood vessel development	0.00189357	0.0172306	Nkx2-5,Heg1,Pitx2,Notch1,Prox1
GO:0070875	positive regulation of glycogen metabolic process	0.00189357	0.0172306	Adra1b,Hmgb1,Akt1,Esrrb,Sorbs1
GO:1902236	negative regulation of endoplasmic reticulum stress-induced intrinsic apoptotic signaling pathway	0.00189357	0.0172306	Hyou1,Creb3l1,Creb3,Grina,Park7
GO:0014812	muscle cell migration	0.0019017	0.0172492	Ccl5,Grb10,Atp7a,Naca,Camk2d,Has2,Gna13,Foxo4,Myo5a,Cyp1b1,Met,Plekho1,Pdgfd,Ndrg4
GO:0051592	response to calcium ion	0.00192289	0.0174135	Kcnmb2,Ryr2,Braf,Pef1,Syt10,Ppif,Stim1,Trpc1,Nlgn1,Kcnma1,Slc25a13,Homer1,Syt12,Add1,Hcn1
GO:0001941	postsynaptic membrane organization	0.00194859	0.0175621	Dnaja3,Sorbs2,Magi2,Rapsn,Htr1a,Nlgn1,Lrrtm4,Sorbs1
GO:0003016	respiratory system process	0.00194859	0.0175621	Ndufs4,Ecel1,Mtg2,Jag2,Stard7,Nlgn1,Spef2,Ap3b1
GO:0009409	response to cold	0.00194859	0.0175621	Prkaca,Adrb1,Acadvl,Acadm,Acot11,Ucp2,Tmem135,Acadl
GO:0010661	positive regulation of muscle cell apoptotic process	0.00196903	0.0176621	Camk2d,Capn2,Il12a,Sod2,Camk2a,Capn1,Rbm10
GO:0031069	hair follicle morphogenesis	0.00196903	0.0176621	Atp7a,Foxq1,Notch1,Fst,Ngfr,Fgf10,Ext1
GO:0090075	relaxation of muscle	0.00196903	0.0176621	Adora2b,Gsn,Camk2d,P2rx4,Hrc,Atp1b1,Kcnma1
GO:0030239	myofibril assembly	0.00198844	0.0177799	Mybpc3,Myoz2,Nkx2-5,Tnnt1,Krt19,Prox1,Neurl2,Mylk3,Tmod1,Srf
GO:0055002	striated muscle cell development	0.00198844	0.0177799	Mybpc3,Myoz2,Nkx2-5,Tnnt1,Krt19,Prox1,Neurl2,Mylk3,Tmod1,Srf
GO:0015872	dopamine transport	0.00203291	0.018092	Grm2,Rtn4,Syt10,Dtnbp1,Chrna6,Myo5a,Mapk15,Syt12,Park7
GO:0021954	central nervous system neuron development	0.00206291	0.0183015	Agtpbp1,Atp7a,Plxna3,Hprt,Ndel1,Uqcrq,Lhx8,Arhgef28,Zmiz1,Ephb1,Zeb2,Sptbn4
GO:0042475	odontogenesis of dentin-containing tooth	0.00206291	0.0183015	Ift88,Traf6,Ppara,Lef1,Runx2,Lhx8,Fst,Stim1,Jag2,Ngfr,Fgf10,Fgf4
GO:0010906	regulation of glucose metabolic process	0.00207465	0.0183769	Grb10,Adora2b,Nln,Ppara,Acadm,Adra1b,Zmpste24,Cry1,Pdk4,Acacb,Hmgb1,Foxo1,Akt1,Esrrb,Sorbs1
GO:0042572	retinol metabolic process	0.0021135	0.0186336	Adh1,Sdr16c5,Retsat,Dhrs3,Cyp1b1,Rbp4
GO:0050995	negative regulation of lipid catabolic process	0.0021135	0.0186336	Bscl2,Acacb,Pde3b,Fmc1,Akt1,Adra2a
GO:0006047	UDP-N-acetylglucosamine metabolic process	0.00212722	0.0186675	Gnpda2,Pgm3,B4galnt2,Gne
GO:0014842	regulation of skeletal muscle satellite cell proliferation	0.00212722	0.0186675	Myog,Angpt1,Paxbp1,Ephb1
GO:1903779	regulation of cardiac conduction	0.00212722	0.0186675	Ryr2,Nkx2-5,Gja5,Tnni3k
GO:0045833	negative regulation of lipid metabolic process	0.00217969	0.0190984	Atp1a1,Abca2,Acadvl,Bscl2,Prox1,Nr0b1,Acacb,Pde3b,Fmc1,Erlin2,Acadl,Akt1,Adra2a
GO:0032963	collagen metabolic process	0.00223291	0.0194744	Ctsj,BC051665,Adora2b,Creb3l1,Emilin1,Id1,Mmp9,Mmp23,Vim,Ltbp1,Mmp28,Serpinh1,Pepd,P3h4
GO:0032259	methylation	0.00228249	0.019854	Mov10l1,Btg1,Mtf2,Trmt61a,Lmna,Ddx4,Pcmt1,Cbll1,Hsd17b10,Rab3d,Coq5,Prmt9,Kmt2d,Nop2,Zmpste24,Armt1,Mrm1,Mettl9,Paxbp1,Piwil2,Eef1akmt4,Mettl5,Atf7ip,Coq3,Gamt,Tfb2m,Fh1,Mettl22,Phf19,Hemk1,Trmt13
GO:0043279	response to alkaloid	0.00228344	0.019854	Ppp1r1b,Ryr2,Grm2,Tmem38a,Adora2a,Adra1b,Ednra,Prkce,Blm,Homer1,Gpi1
GO:0034250	positive regulation of cellular amide metabolic process	0.00228782	0.0198616	Nod2,Rpusd4,Abca2,Npm1,Rpl5,Eef2,Sirt3,Vim,Rbms3,Piwil2,Mettl5,Cyp1b1,Sphk2,Serp1,Rps27l,Coa3,Prr16
GO:0001825	blastocyst formation	0.00229562	0.0198685	Uspl1,Zp3,Nop2,Rtn4,Tm4sf1,Furin,Esrrb,Sox17,Srf
GO:0010662	regulation of striated muscle cell apoptotic process	0.00229562	0.0198685	Naca,Hey2,Camk2d,Npm1,Pcmt1,Nkx2-5,Capn2,Camk2a,Capn1
GO:0021799	cerebral cortex radially oriented cell migration	0.00231228	0.0199518	Ndel1,Mboat7,Rtn4,Cdk5r1,Lrp8,Zmiz1,Socs7
GO:0051896	regulation of protein kinase B signaling	0.00233862	0.0201178	Phlda3,Meis3,Grm2,Sesn1,Magi2,Tek,Angpt1,Ppara,Ptprj,Rtn4,P2rx4,Egf,Hyal2,Met,Pik3cb,Clcf1,Ngfr,Iapp
GO:0044839	cell cycle G2/M phase transition	0.002362	0.0202575	Bach1,Nabp1,Syf2,Camk2d,Npm1,Fbxo5,Tpd52l1,Foxn3,Foxo4,Kcnh5,Hmga2,Dyrk3,Ccng1,Blm,Esrrb,Fbxl3
GO:0071453	cellular response to oxygen levels	0.002362	0.0202575	Bach1,Epas1,Hyou1,Hif1an,Atp6v0a2,Rtn4,Notch1,Ndufs4,Fam162a,Prkce,Mgarp,Pik3cb,Mir150,Foxo1,Akt1,Ddah1
GO:0007368	determination of left/right symmetry	0.00240812	0.0206218	Folr1,Nkx2-5,Ift88,Daam2,Pitx2,Drc1,Notch1,Alg5,Zic3,Gm572,Fgf10,Sox17,Foxj1,Srf,Pcsk6
GO:0034219	carbohydrate transmembrane transport	0.00241556	0.0206232	Aoc3,Yes1,Mapk14,Slc2a1,Grb10,Slc23a1,Braf,Gpc3,Tmem144,Clip3,Ednra,Met,Akt1,Sorbs1
GO:0006390	mitochondrial transcription	0.00242308	0.0206253	Chchd10,Sirt3,Tfb2m,Mtres1,Ppargc1b
GO:0043116	negative regulation of vascular permeability	0.00242308	0.0206253	Adm,Angpt1,Ptprj,Adora2a,Ddah1
GO:0032103	positive regulation of response to external stimulus	0.00246822	0.020978	Ccl5,Tnfrsf11a,Aoc3,C2cd4b,Ffar2,Adora2b,Optn,Wasl,Nod2,Ndel1,Braf,Creb3,Traf6,Cadm1,Ptprj,Il12a,Zp3,Rtn4,Ddt,P2rx4,Ptger3,Ntf3,Trpv4,Ednra,Hyal2,Met,Flna,Ldlr,Pdgfd,Prkd2,Trim62,Hmgb1,Fgf10,Slc15a4,Park7
GO:0045685	regulation of glial cell differentiation	0.00247385	0.0209944	Mycn,Hes5,Enpp2,Ptprz1,Daam2,Rtn4,Notch1,Ntf3,Hmga2,Ldlr,Clcf1,Tenm4
GO:0001890	placenta development	0.00249106	0.0210773	Mapk14,Epas1,Hey2,Adm,Fzd5,Lef1,Prdx3,Gab1,Krt19,Hsd17b2,Erf,Dazap1,Met,Vwf,Bptf,Syde1,Akt1,Esrrb
GO:0010594	regulation of endothelial cell migration	0.00249106	0.0210773	Adora2b,Atp5a1,Tek,Angpt1,P2rx4,Notch1,Egf,Prox1,Atp5b,Met,Pik3cb,Angpt4,Prkd2,Fgfbp1,Hmgb1,Akt1,Gpi1,Fgf4
GO:0007189	adenylate cyclase-activating G protein-coupled receptor signaling pathway	0.00253192	0.0213911	Adora2b,Adrb1,Adm,Mc4r,Lhcgr,Pthlh,Pde4a,Adora2a,Gna13,Cnr2,Adra1b,Ptger3,Abca1,Aplp1,Iapp,Adra2a
GO:0006699	bile acid biosynthetic process	0.00255493	0.021483	Ces1c,Ces1a,Star,Hsd17b10,Prox1,Abcd3
GO:0060343	trabecula formation	0.00255493	0.021483	Hey2,Nkx2-5,Tek,Rbp4,Ppargc1b,Srf
GO:0047496	vesicle transport along microtubule	0.00256175	0.021483	Kifc1,Ndel1,Ap3m2,Bloc1s6,Dtnbp1,Kif13a,Hap1,Ap3b1
GO:0048010	vascular endothelial growth factor receptor signaling pathway	0.00256175	0.021483	Mapk14,Grb10,Hgs,Emilin1,Tek,Angpt1,Prkd2,Fgf10
GO:0035282	segmentation	0.00257681	0.0215139	Hes5,Irx2,Mtf2,Psen2,Nrarp,Fzd5,Lef1,Notch1,Ednra,Msgn1,Zeb2,Irx1,Pcsk6
GO:0043255	regulation of carbohydrate biosynthetic process	0.00257681	0.0215139	Grb10,Nln,Lhcgr,Ppara,Has2,Acadm,Cry1,Egf,Pou1f1,Foxo1,Akt1,Esrrb,Sorbs1
GO:0050931	pigment cell differentiation	0.00269983	0.022409	Sod2,Bloc1s6,Tyrp1,Myo5a,Kitl,Sox10,Zeb2
GO:0043506	regulation of JUN kinase activity	0.00274496	0.0227171	Tnfrsf11a,Map3k13,Ern2,Fzd5,Irak1,Magi3,Traf6,Dtnbp1,Fzd10,Zeb2
GO:0043154	negative regulation of cysteine-type endopeptidase activity involved in apoptotic process	0.00277007	0.0228581	Xiap,Dnaja3,Dhcr24,Adora2a,Mmp9,Pak2,Mrtfa,Caap1,Akt1,Gpi1,Park7
GO:2001259	positive regulation of cation channel activity	0.00277007	0.0228581	Stim2,Asic2,Nipsnap2,Adrb1,Jph2,Fgf14,Nedd4l,Stim1,Ednra,Hap1,Hcn1
GO:0042310	vasoconstriction	0.00279651	0.0229759	Agtr1b,Asic2,Avpr2,Adm,Smad6,Gja5,Adra1b,Ptger3,Htr1a,Ednra,Chrm3,Akt1,Adra2a
GO:0030324	lung development	0.00283635	0.0232359	Mycn,Atp7a,Epas1,Slc23a1,Psen2,Heg1,Ift88,Pthlh,Gpc3,Pitx2,Id1,Notch1,Hmga2,Zic3,Foxp4,Hmgb1,Fgf10,Rbp4,Foxj1,Srf,Ext1,Ap3b1
GO:1903320	regulation of protein modification by small protein conjugation or removal	0.00289629	0.0236341	Xiap,Dnaja3,Epas1,Nod2,Otub1,Npm1,Psen2,Rpl5,Pef1,Angpt1,Pias1,Fbxo5,Dcun1d2,Cry1,Prkce,Zmiz1,Fbxo33,Dcun1d4,Fbxo2,Akt1,Mapk15,Limk1,Park7
GO:0006584	catecholamine metabolic process	0.00290163	0.0236341	Atp7a,Epas1,Hprt,Ddc,Ndufs4,Htr1a,Myo5a,Ednra,Park7
GO:0009712	catechol-containing compound metabolic process	0.00290163	0.0236341	Atp7a,Epas1,Hprt,Ddc,Ndufs4,Htr1a,Myo5a,Ednra,Park7
GO:1903409	reactive oxygen species biosynthetic process	0.00290163	0.0236341	Eef1a1,Ctns,Acox1,Ppara,Sod2,Sphk2,Ccn6,Ndufc2,Park7
GO:0007520	myoblast fusion	0.00292004	0.0237159	Mapk14,Myog,Capn2,Pitx2,Dyrk1b,Plekho1,Ptgfrn,Nfatc2
GO:1903426	regulation of reactive oxygen species biosynthetic process	0.00292004	0.0237159	Eef1a1,Ctns,Ppara,Sod2,Sphk2,Ccn6,Ndufc2,Park7
GO:0003157	endocardium development	0.00295331	0.0237817	Angpt1,Notch1,Prox1,Sox17
GO:0021860	pyramidal neuron development	0.00295331	0.0237817	Atp7a,Plxna3,Uqcrq,Zmiz1
GO:0033240	positive regulation of cellular amine metabolic process	0.00295331	0.0237817	Epas1,Hprt,Pebp1,Park7
GO:0048070	regulation of developmental pigmentation	0.00295331	0.0237817	Bloc1s6,Kitl,Zeb2,Vps33a
GO:0120305	regulation of pigmentation	0.00295331	0.0237817	Bloc1s6,Kitl,Zeb2,Vps33a
GO:0031623	receptor internalization	0.00299057	0.0240135	Dnm1,Adm,Magi2,Angpt1,Ache,Gria1,Lrpap1,Ophn1,Pacsin1,Egf,Dtnbp1,Ptger3,Ntf3,Lrrtm2,Hap1
GO:0002526	acute inflammatory response	0.00303126	0.0240429	Ccl5,Tnfrsf11a,Aoc3,Saa1,C2cd4b,Ffar2,Ptges,Zp3,Ptger3,Mylk3,Ext1,Park7,Adra2a
GO:0009636	response to toxic substance	0.00303874	0.0240429	Ccl5,Pon2,Atp7a,Slc23a1,Ddc,Sesn1,Slc6a14,Gria1,Sod2,Fancc,Cyp1b1,Aldh2,Scn2b,Park7
GO:0042440	pigment metabolic process	0.00304283	0.0240429	Atp7a,Hprt,Ctns,Ddt,Tyrp1,Trpc1,Myo5a,Mfsd12,Zeb2,Pmel
GO:0043113	receptor clustering	0.00304283	0.0240429	Itgb2l,Dnaja3,Sorbs2,Gsn,Magi2,Htr1a,Flna,Nlgn1,Lrrtm4,Sorbs1
GO:0060997	dendritic spine morphogenesis	0.00304283	0.0240429	Wasl,Camk2b,Stau2,Cdk5r1,Dtnbp1,Lrp8,Ephb1,Nlgn1,Dip2a,Baiap2
GO:0072384	organelle transport along microtubule	0.00304293	0.0240429	Kifc1,Agtpbp1,Ndel1,Ap3m2,Bloc1s6,Dtnbp1,Kif13a,Mgarp,Hap1,Rhot1,Ap3b1
GO:0006622	protein targeting to lysosome	0.00305237	0.0240429	Hgs,Lhcgr,Zfyve16,Scarb2,Ap3b1
GO:0035994	response to muscle stretch	0.00305237	0.0240429	Mapk14,Ankrd2,Ryr2,Gsn,Raf1
GO:0043117	positive regulation of vascular permeability	0.00305237	0.0240429	Tjp3,Angpt1,Ptp4a3,Capn1,Trpv4
GO:0071071	regulation of phospholipid biosynthetic process	0.00305237	0.0240429	Abca2,Fabp3,Bscl2,Capn2,Pcx
GO:0140448	signaling receptor ligand precursor processing	0.00305237	0.0240429	Ece2,Cpe,Furin,Corin,Pcsk6
GO:1990776	response to angiotensin	0.00305237	0.0240429	Agtr1b,Adora2b,Camk2a,Capn1,Agtrap
GO:0010460	positive regulation of heart rate	0.00306209	0.0240429	Ryr2,Adrb1,Hey2,Adm,Adra1b,Hrc
GO:0030149	sphingolipid catabolic process	0.00306209	0.0240429	Enpp2,Galc,Hexa,Sgpl1,Gm2a,Naga
GO:0046033	AMP metabolic process	0.00306209	0.0240429	Hprt,Atic,Adsl,Ampd1,Nudt2,Adssl1
GO:0097345	mitochondrial outer membrane permeabilization	0.00306209	0.0240429	Chchd10,Vdac2,Slc35f6,Eya2,Slc25a5,Rhot1
GO:0007178	transmembrane receptor protein serine/threonine kinase signaling pathway	0.00322608	0.0252605	Folr1,Lefty2,Hes5,Mapk14,Dmrt1,Itgb5,Magi2,Emilin1,Hjv,Smad6,Ppara,Lef1,Gpc3,Dusp22,Runx2,Id1,Vim,Notch1,Hexa,Inha,Fst,Cilp,Ltbp1,Ctdspl2,Furin,Zmiz1,Zeb2,Fgf10,Ube2o,Ext1,Spg20,Hivep1
GO:0033344	cholesterol efflux	0.00324859	0.0252971	Ces1c,Ces1a,Abca2,Ptch1,Npc1,Irak1,Egf,Soat1,Abca1
GO:0042446	hormone biosynthetic process	0.00324859	0.0252971	H2-Ke6,Star,Atp1a1,Tg,Lhcgr,Dio1,Srd5a2,Hsd17b2,Stc2
GO:1905517	macrophage migration	0.00324859	0.0252971	Ccl5,Emilin1,Ptprj,Rtn4,P2rx4,Mmp28,Trpv4,Cd200,Mtus1
GO:1901890	positive regulation of cell junction assembly	0.0032736	0.0254568	Slitrk2,Asic2,Enpp2,Lims1,Ptprd,Stau2,Tek,Clstn1,Ptprj,Lrrtm2,Ephb1,Nlgn1,Slitrk3,Lrrtm4
GO:0048144	fibroblast proliferation	0.00328182	0.0254858	Dach1,Med31,Ptprz1,Sod2,Mmp9,Zmpste24,Egf,Ndufs4,Ednra,Zmiz1,Pdgfd,Ngfr,Fgf10
GO:0030323	respiratory tube development	0.00331381	0.0256472	Mycn,Atp7a,Epas1,Slc23a1,Psen2,Heg1,Ift88,Pthlh,Gpc3,Pitx2,Id1,Notch1,Hmga2,Zic3,Foxp4,Hmgb1,Fgf10,Rbp4,Foxj1,Srf,Ext1,Ap3b1
GO:0008089	anterograde axonal transport	0.00331618	0.0256472	Agtpbp1,Ap3m2,Bloc1s6,Dtnbp1,Spg7,Mgarp,Hap1,Ap3b1
GO:0051438	regulation of ubiquitin-protein transferase activity	0.00331618	0.0256472	Psen2,Rpl5,Fbxo5,Dcun1d2,Dcun1d4,Pclo,Limk1,Park7
GO:0071383	cellular response to steroid hormone stimulus	0.00337149	0.0260041	Agtr1b,Atp1a1,Lmo3,Esr2,Npc1,Kmt2d,Zfp366,Cry1,Nr0b1,ND3,Ar,Hmga2,Mgarp,Zmiz1,Ppargc1b,Cry2,Park7
GO:0051339	regulation of lyase activity	0.00362245	0.0277137	Ftmt,Adora2b,Adrb1,Palm,Npffr2,Stim1,Park7
GO:0099084	postsynaptic specialization organization	0.00362245	0.0277137	Ptprd,Cadm1,Ophn1,Lrrtm2,Dgkz,Nlgn1,Tmem108
GO:0009064	glutamine family amino acid metabolic process	0.00362737	0.0277137	Dglucy,Asns,Nit2,Got2,Agmat,Otc,Fh1,Ctps,Ddah1
GO:0010658	striated muscle cell apoptotic process	0.00362737	0.0277137	Naca,Hey2,Camk2d,Npm1,Pcmt1,Nkx2-5,Capn2,Camk2a,Capn1
GO:0032801	receptor catabolic process	0.00364072	0.0277409	Abca2,Uvrag,Capn1,Znrf3,Furin,Mvb12a
GO:0035767	endothelial cell chemotaxis	0.00364072	0.0277409	P2rx4,Notch1,Met,Prkd2,Hmgb1,Fgf4
GO:0042063	gliogenesis	0.00372383	0.0282981	Mycn,Hes5,Idh2,Enpp2,Abca2,Ptprz1,Daam2,Metrn,Lef1,Ptprj,Mboat7,Adora2a,Gpr157,Vim,Rtn4,P2rx4,Cdk5r1,Notch1,Ntf3,Hmga2,Lrp8,Zmiz1,Ldlr,Clcf1,Socs7,Sox10,Akt1,Fgf10,Tenm4
GO:0030166	proteoglycan biosynthetic process	0.00375275	0.0284797	Chst13,Dse,Pxylp1,Hs2st1,Ndst1,Hs6st3,Ext1,B3gat1
GO:0001975	response to amphetamine	0.00379147	0.0285822	Ppp1r1b,Hprt,Adora2a,Adra1b,Ednra
GO:0002043	blood vessel endothelial cell proliferation involved in sprouting angiogenesis	0.00379147	0.0285822	Agtr1b,Nrarp,Il12a,Ngfr,Fgfbp1
GO:0002115	store-operated calcium entry	0.00379147	0.0285822	Ms4a1,Stim2,Stim1,Homer1,Stc2
GO:0015012	heparan sulfate proteoglycan biosynthetic process	0.00379147	0.0285822	Pxylp1,Hs2st1,Ndst1,Hs6st3,Ext1
GO:1903427	negative regulation of reactive oxygen species biosynthetic process	0.00379147	0.0285822	Eef1a1,Ctns,Ppara,Ndufc2,Park7
GO:0009266	response to temperature stimulus	0.00381555	0.0286875	Prkaca,Dnaja3,Adrb1,Acadvl,Irak1,Acadm,Acot11,Ucp2,Hspb2,Ano3,Trpv4,Tmem135,Ephb1,Acadl,Ngfr,Akt1,Rho
GO:0034614	cellular response to reactive oxygen species	0.00394289	0.0293748	Atp7a,Nqo1,Prdx3,Romo1,Sod2,Mmp9,Ppif,Fancc,Capn1,Ednra,Cyp1b1,Met,Akt1,Ppargc1b,Park7
GO:0001660	fever generation	0.00397433	0.0293748	Ccl5,Tnfrsf11a,Ptges,Ptger3
GO:0009083	branched-chain amino acid catabolic process	0.00397433	0.0293748	Hsd17b10,Bckdha,Acat1,Bcat2
GO:0014841	skeletal muscle satellite cell proliferation	0.00397433	0.0293748	Myog,Angpt1,Paxbp1,Ephb1
GO:0015816	glycine transport	0.00397433	0.0293748	Slc36a3,Slc6a17,Slc25a38,Slc36a1
GO:0016081	synaptic vesicle docking	0.00397433	0.0293748	Camk2a,Rims1,Ppfia3,Syde1
GO:0036444	calcium import into the mitochondrion	0.00397433	0.0293748	Micu2,Psen2,Afg3l2,Akt1
GO:0046459	short-chain fatty acid metabolic process	0.00397433	0.0293748	Crat,Acads,Acss1,Tyrp1
GO:0046479	glycosphingolipid catabolic process	0.00397433	0.0293748	Galc,Hexa,Gm2a,Naga
GO:0048755	branching morphogenesis of a nerve	0.00397433	0.0293748	Map3k13,Rtn4,Cpe,Shox2
GO:0060019	radial glial cell differentiation	0.00397433	0.0293748	Hes5,Lef1,Gpr157,Fgf10
GO:0070071	proton-transporting two-sector ATPase complex assembly	0.00397433	0.0293748	Atp5d,Atpaf1,Atpaf2,Atp23
GO:0007219	Notch signaling pathway	0.00403599	0.0297917	Hes5,Sorbs2,Nod2,Hey2,Psen2,Nrarp,Bmp2k,Ift88,Hif1an,Tspan15,Ptp4a3,Krt19,Notch1,Jag2,Spen,Zmiz1,Angpt4,Fgf10
GO:0055088	lipid homeostasis	0.00405502	0.0298933	Ces1c,Ces1a,Adrb1,Mttp,Abca2,Acox1,Npc1,Fabp3,Slc37a4,Rtn4,Tlcd4,Raly,Atp13a2,Soat1,Abca1,Cln8,Ldlr
GO:0060606	tube closure	0.00413612	0.030412	Folr1,Prkaca,Adm,Phactr4,Ptch1,Brd2,Lias,Traf6,Zeb2,Dlc1,Sema4c,Fgf10,Shroom3
GO:0010874	regulation of cholesterol efflux	0.00416502	0.0305058	Ces1c,Ces1a,Abca2,Ptch1,Irak1,Egf,Abca1
GO:0014046	dopamine secretion	0.00416502	0.0305058	Grm2,Rtn4,Syt10,Dtnbp1,Chrna6,Myo5a,Syt12
GO:0014059	regulation of dopamine secretion	0.00416502	0.0305058	Grm2,Rtn4,Syt10,Dtnbp1,Chrna6,Myo5a,Syt12
GO:1904375	regulation of protein localization to cell periphery	0.00421609	0.0307606	Tamalin,Camk2b,Abca2,Camk2d,Magi2,Wnk3,Epha3,Camk2a,Clip3,Tnik,Myo5a,Ar,Epb41,Akt1,Sorbs1
GO:0010828	positive regulation of glucose transmembrane transport	0.00423243	0.0308006	Aoc3,Mapk14,Braf,Gpc3,Clip3,Met,Akt1,Sorbs1
GO:0014014	negative regulation of gliogenesis	0.00423243	0.0308006	Mycn,Hes5,Idh2,Daam2,Notch1,Hmga2,Ldlr,Sox10
GO:0034101	erythrocyte homeostasis	0.00429094	0.0310687	G6pd2,Hba-a1,Mapk14,Epas1,Flvcr1,Mb,Rps24,Ptbp3,Fam210b,Cdin1,Dyrk3,Slc25a38,Slc25a5,Srf,Gpi1,Add1
GO:0009225	nucleotide-sugar metabolic process	0.00429668	0.0310687	Gnpda2,Pgm3,Gmds,Pmm2,B4galnt2,Gne
GO:0045742	positive regulation of epidermal growth factor receptor signaling pathway	0.00429668	0.0310687	Esr2,Mmp9,Egf,Hap1,Afap1l2,Adra2a
GO:0060561	apoptotic process involved in morphogenesis	0.00429668	0.0310687	Nkx2-5,Fzd5,Lef1,Notch1,Jag2,Fgf4
GO:0070296	sarcoplasmic reticulum calcium ion transport	0.00429668	0.0310687	Ryr2,Camk2d,Tmem38a,Zmpste24,Hrc,Dhrs7c
GO:0008593	regulation of Notch signaling pathway	0.00435797	0.0313695	Hes5,Nod2,Hey2,Nrarp,Bmp2k,Hif1an,Tspan15,Notch1,Jag2,Zmiz1,Fgf10
GO:0014032	neural crest cell development	0.00435797	0.0313695	Folr1,Sema6c,Phactr4,Pef1,Coro1c,Pitx2,Ednra,Kitl,Sox10,Zeb2,Sema4c
GO:0032526	response to retinoic acid	0.00435797	0.0313695	Adh1,Yes1,Scamp3,Tead1,Tek,Epha3,Hsd17b2,Gdap1,Abca1,Rbp4,Add1
GO:0007631	feeding behavior	0.00436595	0.0313695	Aoc3,Agtr1b,Dach1,Tbr1,Mc4r,Bbs12,Esr2,Ift88,Adora2a,Htr1a,Cpt1a,Bbip1,En1,Iapp
GO:0045807	positive regulation of endocytosis	0.00436595	0.0313695	Wasl,Amph,Dnm1,Tsg101,Cbll1,Magi2,Angpt1,Gpc3,Egf,Clip3,Dtnbp1,Ntf3,Nlgn1,Add1
GO:0072665	protein localization to vacuole	0.0044882	0.0321664	Hgs,Lhcgr,Vps37c,Rtn4,Glmp,Atp13a2,Zfyve16,Scarb2,Ap3b1
GO:1905710	positive regulation of membrane permeability	0.0044882	0.0321664	Chchd10,Vdac2,Slc35f6,Eya2,Ppif,Spg7,Slc25a5,Rhot1,Stpg1
GO:0002090	regulation of receptor internalization	0.00450101	0.0322019	Magi2,Angpt1,Lrpap1,Ophn1,Pacsin1,Egf,Dtnbp1,Ntf3,Lrrtm2,Hap1
GO:0009855	determination of bilateral symmetry	0.00450452	0.0322019	Folr1,Nkx2-5,Ift88,Daam2,Pitx2,Drc1,Notch1,Alg5,Zic3,Gm572,Fgf10,Sox17,Foxj1,Srf,Pcsk6
GO:0008643	carbohydrate transport	0.00456805	0.0325546	Aoc3,Yes1,Mapk14,Slc2a1,Grb10,Slc23a1,Braf,Slc37a2,Gpc3,Tmem144,Clip3,Mfsd12,Ednra,Met,Akt1,Sorbs1
GO:0002244	hematopoietic progenitor cell differentiation	0.00457109	0.0325546	Tcaf2,Hes5,Psen2,Braf,Ptprz1,Sbds,Eef2,Slc37a4,Notch1,Fst,Bves,Kcnab2,Hyal2,Tmem91,Srf,Ext1,Ap3b1
GO:0007254	JNK cascade	0.00457109	0.0325546	Ltbr,Map3k13,Nod2,Irak1,Magi3,Traf6,Dusp22,Fgf14,Tpd52l1,Tnik,Trpv4,Traf1,Ephb1,Hmgb1,Akt1,Irak4,Map4k1
GO:0010880	regulation of release of sequestered calcium ion into cytosol by sarcoplasmic reticulum	0.00465033	0.0328712	Ryr2,Camk2d,Tmem38a,Hrc,Dhrs7c
GO:0021535	cell migration in hindbrain	0.00465033	0.0328712	Lef1,Flna,Ephb1,Socs7,Sema4c
GO:0030539	male genitalia development	0.00465033	0.0328712	Dhcr24,Srd5a2,Ar,Fgf10,Klhl10
GO:0031649	heat generation	0.00465033	0.0328712	Ccl5,Tnfrsf11a,Adrb1,Ptges,Ptger3
GO:0051450	myoblast proliferation	0.00465033	0.0328712	Ankrd2,Pitx2,Paxbp1,Met,Meis2
GO:2001026	regulation of endothelial cell chemotaxis	0.00465033	0.0328712	P2rx4,Notch1,Met,Prkd2,Fgf4
GO:0061448	connective tissue development	0.00466801	0.0329551	Mycn,Hes5,Hoxa3,Mapk14,Atp7a,Lmna,Frzb,Bscl2,Col9a1,Pthlh,Runx2,Zmpste24,Notch1,Trpv4,Esrra,Hmga2,Dyrk1b,Klf7,Shox2,Serpinh1,Pdgfd,Srf,Ext1,Spg20,Fgf4
GO:1905475	regulation of protein localization to membrane	0.00469195	0.0329805	Tcaf2,Tcaf1,Tamalin,Sorbs2,Camk2b,Gsn,Camk2d,Magi2,Wnk3,Gpc3,Epha3,Cdk5r1,Camk2a,Clip3,Tnik,Myo5a,Ar,Akt1,Sorbs1
GO:0010827	regulation of glucose transmembrane transport	0.0047486	0.0331169	Aoc3,Yes1,Mapk14,Grb10,Braf,Gpc3,Clip3,Ednra,Met,Akt1,Sorbs1
GO:0043090	amino acid import	0.00475793	0.0331169	Sfxn2,Slc6a14,Slc43a1,Slc25a38,Cln8,Slc36a1,Slc1a5,Slc7a5
GO:0045103	intermediate filament-based process	0.00475793	0.0331169	Des,Ndel1,Sync,Vim,Arhgef28,Synm,Cln8,Raf1
GO:0045604	regulation of epidermal cell differentiation	0.00475793	0.0331169	Mycn,Hes5,Hey2,Ptch1,Notch1,Grhl1,Klf7,Mafg
GO:0048066	developmental pigmentation	0.00475793	0.0331169	Sod2,Bloc1s6,Tyrp1,Myo5a,Kitl,Sox10,Zeb2,Vps33a
GO:0048730	epidermis morphogenesis	0.00476688	0.0331169	Atp7a,Foxq1,Notch1,Fst,Ngfr,Fgf10,Ext1
GO:0009799	specification of symmetry	0.00480878	0.0332539	Folr1,Nkx2-5,Ift88,Daam2,Pitx2,Drc1,Notch1,Alg5,Zic3,Gm572,Fgf10,Sox17,Foxj1,Srf,Pcsk6
GO:0030326	embryonic limb morphogenesis	0.00480878	0.0332539	Mycn,Psen2,Ptch1,Ift88,Flvcr1,Lef1,Gpc3,Pitx2,Gja5,Runx2,Tmem231,Notch1,Shox2,En1,Fgf4
GO:0035113	embryonic appendage morphogenesis	0.00480878	0.0332539	Mycn,Psen2,Ptch1,Ift88,Flvcr1,Lef1,Gpc3,Pitx2,Gja5,Runx2,Tmem231,Notch1,Shox2,En1,Fgf4
GO:0031396	regulation of protein ubiquitination	0.00481005	0.0332539	Xiap,Dnaja3,Nod2,Otub1,Npm1,Psen2,Rpl5,Pef1,Angpt1,Fbxo5,Dcun1d2,Cry1,Prkce,Fbxo33,Dcun1d4,Fbxo2,Akt1,Mapk15,Limk1,Park7
GO:0021761	limbic system development	0.0048335	0.0333753	Tbr1,Plxna3,Uqcrq,Lef1,Pitx2,Cdk5r1,Prox1,Lrp8,Hap1,Zeb2,Tmem108,Srf
GO:0008360	regulation of cell shape	0.00485959	0.0334739	Aldoa,Rnd1,Plxna3,Palm,Phip,Brwd3,Gna13,Zmpste24,Bves,Sh3kbp1,Plekho1,Dlc1,Mark2,Epb41,Shroom3,Baiap2
GO:0030856	regulation of epithelial cell differentiation	0.00485959	0.0334739	Btg1,Mycn,Hes5,Hey2,Ptch1,Frzb,Id1,Mmp9,Notch1,Grhl1,Klf7,Foxp4,Zeb2,Mafg,Foxj1,Add1
GO:0045137	development of primary sexual characteristics	0.00492646	0.0338933	Adam29,Dach1,Dmrt1,Dach2,Esr2,Fancg,Lhcgr,Angpt1,Irx5,Zp3,Lhx8,Srd5a2,Inha,Fst,Nr0b1,Sgpl1,Ar,Hmga2,Kitl,Flna,Rbp4,Klhl10
GO:0008543	fibroblast growth factor receptor signaling pathway	0.00493982	0.033903	Creb3l1,Runx2,Lrit3,Ndst1,Prkd2,Ngfr,Fgfbp1,Fgf10,Ext1,Fgf4
GO:0045453	bone resorption	0.00493982	0.033903	Tnfrsf11a,Mc4r,Rab3d,Acp5,Traf6,Pdk4,Tmem64,Ppargc1b,Ext1,Iapp
GO:0010614	negative regulation of cardiac muscle hypertrophy	0.00503585	0.0343955	G6pd2,Lmna,Ppara,P2rx4,Notch1,Foxo1
GO:0040036	regulation of fibroblast growth factor receptor signaling pathway	0.00503585	0.0343955	Creb3l1,Runx2,Lrit3,Prkd2,Ngfr,Fgfbp1
GO:0010927	cellular component assembly involved in morphogenesis	0.00516149	0.0349106	Mybpc3,Myoz2,Abca2,Nkx2-5,Tnnt1,Krt19,Prox1,Neurl2,Mylk3,Tmod1,Gnpat,Srf,Tenm4
GO:0044070	regulation of anion transport	0.00516149	0.0349106	Ces1c,Ces1a,Tnfrsf11a,Tcaf2,Tcaf1,Grm2,Ptges,Slc38a3,Adora2a,Slc43a1,Dtnbp1,Htr1a,Stc2
GO:0006188	IMP biosynthetic process	0.00520981	0.0349106	Hprt,Atic,Adsl,Ampd1
GO:0009226	nucleotide-sugar biosynthetic process	0.00520981	0.0349106	Gnpda2,Pgm3,Gmds,Pmm2
GO:0014857	regulation of skeletal muscle cell proliferation	0.00520981	0.0349106	Myog,Angpt1,Paxbp1,Ephb1
GO:0019377	glycolipid catabolic process	0.00520981	0.0349106	Galc,Hexa,Gm2a,Naga
GO:0021819	layer formation in cerebral cortex	0.00520981	0.0349106	Mboat7,Cdk5r1,Lrp8,Socs7
GO:0021859	pyramidal neuron differentiation	0.00520981	0.0349106	Atp7a,Plxna3,Uqcrq,Zmiz1
GO:0030007	cellular potassium ion homeostasis	0.00520981	0.0349106	Atp1a1,Camk2d,Atp1b1,Kcnma1
GO:0034638	phosphatidylcholine catabolic process	0.00520981	0.0349106	Enpp2,Pnpla7,Gdpd3,Ldlr
GO:0042182	ketone catabolic process	0.00520981	0.0349106	Cyp4f40,Akr1c18,Cbr3,Park7
GO:0042428	serotonin metabolic process	0.00520981	0.0349106	Atp7a,Ddc,Tph1,Htr1a
GO:0046322	negative regulation of fatty acid oxidation	0.00520981	0.0349106	Acadvl,Acacb,Acadl,Akt1
GO:0048680	positive regulation of axon regeneration	0.00520981	0.0349106	Ndel1,Braf,Rtn4,Flna
GO:0042491	inner ear auditory receptor cell differentiation	0.00533199	0.0356031	Mycn,Hes5,Cdh23,Hey2,Notch1,Jag2,Slc4a7,Kcnma1
GO:0061008	hepaticobiliary system development	0.0053652	0.0357828	Lims1,Frzb,Ift88,Cadm1,Acadm,Sod2,Zmpste24,Rtn4,Notch1,Prox1,Met,Zic3,Vwf,Sox17
GO:0033143	regulation of intracellular steroid hormone receptor signaling pathway	0.00541149	0.0360067	Lmo3,Esr2,Kmt2d,Zfp366,Cry1,Nr0b1,Ar,Hmga2,Cry2,Park7
GO:0017158	regulation of calcium ion-dependent exocytosis	0.00543192	0.0360159	Trim9,Syt10,Notch1,Cadps,Doc2b,Syt12,Adra2a
GO:0045747	positive regulation of Notch signaling pathway	0.00543192	0.0360159	Hes5,Nod2,Bmp2k,Notch1,Jag2,Zmiz1,Fgf10
GO:0072599	establishment of protein localization to endoplasmic reticulum	0.00543192	0.0360159	Folr1,Srprb,Ryr2,Man1a,Sec61g,Edem1,Spcs2
GO:0008090	retrograde axonal transport	0.00563883	0.0370127	Agtpbp1,Ndel1,Mgarp,Hap1,Tmem108
GO:0042069	regulation of catecholamine metabolic process	0.00563883	0.0370127	Atp7a,Epas1,Hprt,Htr1a,Park7
GO:0046040	IMP metabolic process	0.00563883	0.0370127	Hprt,Atic,Adsl,Ampd1,Adssl1
GO:0060972	left/right pattern formation	0.00563883	0.0370127	Nkx2-5,Pitx2,Notch1,Pifo,Foxj1
GO:1901739	regulation of myoblast fusion	0.00563883	0.0370127	Mapk14,Myog,Capn2,Plekho1,Nfatc2
GO:0046849	bone remodeling	0.00564068	0.0370127	Tnfrsf11a,Mc4r,Rab3d,Acp5,Traf6,Tph1,Pdk4,Tmem64,Ppargc1b,Ext1,P3h4,Iapp
GO:0071456	cellular response to hypoxia	0.00564068	0.0370127	Bach1,Epas1,Hyou1,Hif1an,Rtn4,Notch1,Fam162a,Prkce,Mgarp,Pik3cb,Akt1,Ddah1
GO:1902749	regulation of cell cycle G2/M phase transition	0.00564068	0.0370127	Nabp1,Syf2,Camk2d,Npm1,Fbxo5,Foxn3,Foxo4,Kcnh5,Hmga2,Dyrk3,Ccng1,Blm
GO:0017004	cytochrome complex assembly	0.00586415	0.0382994	COX3,Ttc19,Coa4,Lyrm7,Coa6,Coa3
GO:0055075	potassium ion homeostasis	0.00586415	0.0382994	Atp1a1,Camk2d,Kcnh2,Slc12a9,Atp1b1,Kcnma1
GO:0070542	response to fatty acid	0.00586415	0.0382994	Scd2,Ffar2,Id3,Pdk4,Ldlr,Foxo1
GO:0051965	positive regulation of synapse assembly	0.00591764	0.0385532	Slitrk2,Asic2,Ptprd,Stau2,Clstn1,Lrrtm2,Ephb1,Nlgn1,Slitrk3,Lrrtm4
GO:0031098	stress-activated protein kinase signaling cascade	0.00594951	0.0385532	Ltbr,Mapk14,Map3k13,Nod2,Irak1,Magi3,Traf6,Dusp22,Fgf14,Tpd52l1,Zmpste24,Tnik,Trpv4,Traf1,Met,Ephb1,Sema4c,Hmgb1,Foxo1,Akt1,Irak4,Map4k1
GO:0015749	monosaccharide transmembrane transport	0.00595149	0.0385532	Aoc3,Yes1,Mapk14,Slc2a1,Grb10,Slc23a1,Braf,Gpc3,Clip3,Ednra,Met,Akt1,Sorbs1
GO:0022404	molting cycle process	0.00595149	0.0385532	Atp7a,Psen2,Foxq1,Zmpste24,Notch1,Fst,Myo5a,Mfsd12,Lrig1,Ngfr,Akt1,Fgf10,Ext1
GO:0022405	hair cycle process	0.00595149	0.0385532	Atp7a,Psen2,Foxq1,Zmpste24,Notch1,Fst,Myo5a,Mfsd12,Lrig1,Ngfr,Akt1,Fgf10,Ext1
GO:0098773	skin epidermis development	0.00595149	0.0385532	Atp7a,Psen2,Foxq1,Zmpste24,Notch1,Fst,Myo5a,Mfsd12,Ngfr,Akt1,Fgf10,Ext1,Ap3b1
GO:0001974	blood vessel remodeling	0.00595742	0.0385532	Hoxa3,Atp7a,Epas1,Adra1b,Ednra,Flna,Fgf10,Ext1
GO:0010665	regulation of cardiac muscle cell apoptotic process	0.00595742	0.0385532	Hey2,Camk2d,Npm1,Pcmt1,Nkx2-5,Capn2,Camk2a,Capn1
GO:0050994	regulation of lipid catabolic process	0.00606809	0.0392246	Bscl2,Acacb,Cpt1a,Pde3b,Prkce,Fmc1,Ldlr,Akt1,Adra2a
GO:0042490	mechanoreceptor differentiation	0.00608906	0.039226	Mycn,Hes5,Ush1g,Cdh23,Hey2,Ift88,Notch1,Ntf3,Jag2,Slc4a7,Kcnma1
GO:0044344	cellular response to fibroblast growth factor stimulus	0.00608906	0.039226	Creb3l1,Runx2,Lrit3,Ndst1,Hyal2,Prkd2,Ngfr,Fgfbp1,Fgf10,Ext1,Fgf4
GO:0048814	regulation of dendrite morphogenesis	0.00608906	0.039226	Camk2b,Ptprd,Ptprz1,Stau2,Ache,Id1,Tnik,Nedd4l,Lrp8,Met,Baiap2
GO:0007159	leukocyte cell-cell adhesion	0.006261	0.0402879	Ccl5,Cd5,Jam2,Lgals7,Itgb2l,Dnaja3,Nrarp,Fgl2,Irak1,Traf6,Ppara,Lef1,Adora2a,Has2,Il12a,Zp3,Dusp22,Tespa1,Capn1,Pag1,Fut9,Zmiz1,Blm,Vtcn1,Pik3r6,Hmgb1,Akt1,Foxj1,Ext1,Ap3b1
GO:0000086	G2/M transition of mitotic cell cycle	0.00654068	0.041387	Bach1,Nabp1,Syf2,Camk2d,Fbxo5,Tpd52l1,Foxn3,Foxo4,Kcnh5,Hmga2,Ccng1,Blm,Esrrb,Fbxl3
GO:0050729	positive regulation of inflammatory response	0.00654068	0.041387	Ccl5,Tnfrsf11a,Aoc3,C2cd4b,Ffar2,Adora2b,Zp3,Ddt,Ptger3,Trpv4,Ednra,Hyal2,Ldlr,Park7
GO:0006576	cellular biogenic amine metabolic process	0.00655128	0.041387	Atp7a,Epas1,Hprt,Ddc,Smox,Ndufs4,Htr1a,Agmat,Myo5a,Ednra,Gdpd3,Park7
GO:0007041	lysosomal transport	0.00655128	0.041387	Tsg101,Dennd3,Hgs,Lhcgr,Atp13a2,Kif13a,Zfyve16,Scarb2,Mvb12a,Tpcn2,Vps33a,Ap3b1
GO:0030004	cellular monovalent inorganic cation homeostasis	0.00655128	0.041387	Atp1a1,Slc9a6,Camk2d,Atp6v0a2,Atp5b,Slc4a7,Slc9a7,Atp1b1,Lacc1,Kcnma1,Mafg,Vps33a
GO:0050768	negative regulation of neurogenesis	0.00655314	0.041387	Mycn,Hes5,Sema6c,Idh2,Plxna3,Daam2,Id1,Rtn4,Cdk5r1,Notch1,Ifrd1,Hmga2,Ldlr,Sox10,Sema4c,Spg20
GO:0009798	axis specification	0.00659643	0.041387	Hey2,Ptch1,Nrarp,Fzd5,Smad6,Gpc3,Pitx2,Notch1,Fgf10,Srf,Pcsk6
GO:2000117	negative regulation of cysteine-type endopeptidase activity	0.00659643	0.041387	Xiap,Dnaja3,Dhcr24,Adora2a,Mmp9,Pak2,Mrtfa,Caap1,Akt1,Gpi1,Park7
GO:0071806	protein transmembrane transport	0.00663705	0.041387	Chchd4,Sec61g,Romo1,Dnajc19,Ednra,Abca1,Pex1,Tomm20
GO:0002024	diet induced thermogenesis	0.00667809	0.041387	Adrb1,Mc4r,Trpv4,Oma1
GO:0006044	N-acetylglucosamine metabolic process	0.00667809	0.041387	Gnpda2,Chst5,Nagk,Amdhd2
GO:0006677	glycosylceramide metabolic process	0.00667809	0.041387	Galc,Ugcg,B4galt3,Naga
GO:0014733	regulation of skeletal muscle adaptation	0.00667809	0.041387	Tead1,Tnnt1,Tnni1,Myh7
GO:0019359	nicotinamide nucleotide biosynthetic process	0.00667809	0.041387	Idh2,Nmnat2,Aspdh,Nmnat1
GO:0031650	regulation of heat generation	0.00667809	0.041387	Ccl5,Tnfrsf11a,Ptges,Ptger3
GO:0035112	genitalia morphogenesis	0.00667809	0.041387	Ar,Fgf10,Rbp4,Klhl10
GO:0042640	anagen	0.00667809	0.041387	Psen2,Notch1,Myo5a,Akt1
GO:0061179	negative regulation of insulin secretion involved in cellular response to glucose stimulus	0.00667809	0.041387	Ucp2,Pde3b,Klf7,Adra2a
GO:0070572	positive regulation of neuron projection regeneration	0.00667809	0.041387	Ndel1,Braf,Rtn4,Flna
GO:0070857	regulation of bile acid biosynthetic process	0.00667809	0.041387	Ces1c,Ces1a,Star,Prox1
GO:0071371	cellular response to gonadotropin stimulus	0.00667809	0.041387	Lhcgr,Epha3,Notch1,Ednra
GO:0072350	tricarboxylic acid metabolic process	0.00667809	0.041387	Idh2,Aco2,Idh3b,Acly
GO:0106380	purine ribonucleotide salvage	0.00667809	0.041387	Hprt,Adsl,Ampd1,Adssl1
GO:1903587	regulation of blood vessel endothelial cell proliferation involved in sprouting angiogenesis	0.00667809	0.041387	Agtr1b,Il12a,Ngfr,Fgfbp1
GO:2000479	regulation of cAMP-dependent protein kinase activity	0.00667809	0.041387	Npffr2,Pkib,Pkig,Prkar1b
GO:2001212	regulation of vasculogenesis	0.00667809	0.041387	Hey2,Adm,Asb4,Rtn4
GO:0070972	protein localization to endoplasmic reticulum	0.00668004	0.041387	Folr1,Srprb,Ryr2,Man1a,Sec61g,Edem1,Kdelr2,Spcs2,Rtn4
GO:0014808	release of sequestered calcium ion into cytosol by sarcoplasmic reticulum	0.00676662	0.0417333	Ryr2,Camk2d,Tmem38a,Hrc,Dhrs7c
GO:0043567	regulation of insulin-like growth factor receptor signaling pathway	0.00676662	0.0417333	Phip,Ift88,Cilp,Pou1f1,Ar
GO:0051791	medium-chain fatty acid metabolic process	0.00676662	0.0417333	Ces1c,Ces1a,Crat,Acadm,Acad9
GO:0097164	ammonium ion metabolic process	0.00676662	0.0417333	Atp7a,Ddc,Tph1,Ache,Htr1a
GO:0014741	negative regulation of muscle hypertrophy	0.00678746	0.0417333	G6pd2,Lmna,Ppara,P2rx4,Notch1,Foxo1
GO:0032369	negative regulation of lipid transport	0.00678746	0.0417333	Abca2,Irak1,Cry1,Egf,Akt1,Cry2
GO:0048710	regulation of astrocyte differentiation	0.00678746	0.0417333	Mycn,Hes5,Notch1,Hmga2,Ldlr,Clcf1
GO:0046474	glycerophospholipid biosynthetic process	0.00694303	0.0426436	Pip5k1b,Vac14,Cds1,Fabp3,Bscl2,Mboat7,Capn2,Pigg,Pyurf,Smg1,Dgkg,Itpkc,Pik3cb,Dgkz,Socs7,Pigw
GO:0006040	amino sugar metabolic process	0.00696733	0.0427003	Gnpda2,Pgm3,Chst5,B4galnt2,Nagk,Gne,Amdhd2
GO:0010907	positive regulation of glucose metabolic process	0.00696733	0.0427003	Ppara,Adra1b,Hmgb1,Foxo1,Akt1,Esrrb,Sorbs1
GO:0014855	striated muscle cell proliferation	0.00703997	0.0430524	Mapk14,Myog,Hey2,Nkx2-5,Angpt1,Notch1,Paxbp1,Ephb1,Rbp4,Tenm4
GO:0050810	regulation of steroid biosynthetic process	0.00703997	0.0430524	Ces1c,Ces1a,Akr1c18,Adora2b,Star,Atp1a1,Lhcgr,Prox1,Nr0b1,Erlin2
GO:0048145	regulation of fibroblast proliferation	0.00704809	0.0430556	Dach1,Med31,Ptprz1,Sod2,Mmp9,Zmpste24,Egf,Ndufs4,Zmiz1,Pdgfd,Ngfr,Fgf10
GO:0021953	central nervous system neuron differentiation	0.00711514	0.0434073	Hes5,Agtpbp1,Atp7a,Tbr1,Plxna3,Hprt,Ndel1,Ptch1,Uqcrq,Ophn1,Lhx8,Prox1,Ptger3,Arhgef28,Zmiz1,Cln8,Ephb1,Zeb2,Sptbn4
GO:0048864	stem cell development	0.00713629	0.0434073	Folr1,Sema6c,Phactr4,Pef1,Coro1c,Pitx2,Ednra,Kitl,Sox10,Zeb2,Sema4c
GO:0051341	regulation of oxidoreductase activity	0.00713629	0.0434073	Aoc3,Ftmt,Atp7a,Nod2,Sirt3,Cnr2,Myo5a,Sphk2,Pik3cb,Akt1,Park7
GO:0071774	response to fibroblast growth factor	0.00713629	0.0434073	Creb3l1,Runx2,Lrit3,Ndst1,Hyal2,Prkd2,Ngfr,Fgfbp1,Fgf10,Ext1,Fgf4
GO:0046486	glycerolipid metabolic process	0.0072432	0.0439633	Pla2g4d,Pip5k1b,Mttp,Enpp2,Vac14,Sacm1l,Cds1,Mtmr1,Fabp3,Bscl2,Mboat7,Capn2,Slc37a4,Pigg,Pnpla7,Dnajc19,Pyurf,Smg1,Hadha,Mtmr12,Cpt1a,Dgkg,Itpkc,Gdpd3,Pik3cb,Ldlr,Dgkz,Socs7,Pigw,Cat
GO:0050885	neuromuscular process controlling balance	0.0073382	0.0444447	Ush1g,Cdh23,Camk2b,Hexa,Myo5a,Cln8,Camta1,Kcnma1,Gm2a
GO:0051353	positive regulation of oxidoreductase activity	0.00737371	0.0446121	Ftmt,Atp7a,Nod2,Sirt3,Myo5a,Pik3cb,Akt1,Park7
GO:0051403	stress-activated MAPK cascade	0.00751646	0.0453789	Ltbr,Mapk14,Map3k13,Nod2,Irak1,Magi3,Traf6,Dusp22,Fgf14,Tpd52l1,Tnik,Trpv4,Traf1,Met,Ephb1,Sema4c,Hmgb1,Foxo1,Akt1,Irak4,Map4k1
GO:0006661	phosphatidylinositol biosynthetic process	0.00771001	0.0463992	Pip5k1b,Vac14,Cds1,Mboat7,Pigg,Pyurf,Smg1,Itpkc,Pik3cb,Socs7,Pigw
GO:0042632	cholesterol homeostasis	0.00771001	0.0463992	Ces1c,Ces1a,Mttp,Acox1,Npc1,Fabp3,Slc37a4,Raly,Soat1,Abca1,Ldlr
GO:0006623	protein targeting to vacuole	0.00781163	0.0468615	Hgs,Lhcgr,Vps37c,Zfyve16,Scarb2,Ap3b1
GO:0045686	negative regulation of glial cell differentiation	0.00781163	0.0468615	Mycn,Hes5,Daam2,Notch1,Hmga2,Ldlr
GO:1905144	response to acetylcholine	0.00781163	0.0468615	Sorbs2,Ache,Cdk5r1,Ednra,Chrm3,Sorbs1
GO:0046660	female sex differentiation	0.00789034	0.0472836	Dach1,Dach2,Esr2,Fancg,Lhcgr,Angpt1,Zp3,Lhx8,Inha,Fst,Sgpl1,Kitl,Mertk,Fgf10,Rbp4
GO:0050773	regulation of dendrite development	0.00791326	0.0473709	Camk2b,Ptprd,Ptprz1,Stau2,Ache,Id1,Pacsin1,Tnik,Nedd4l,Dgkg,Lrp8,Met,Sez6,Baiap2
GO:0001573	ganglioside metabolic process	0.00804313	0.0477547	Abca2,Hexa,St3gal1,Gm2a,St8sia4
GO:0042753	positive regulation of circadian rhythm	0.00804313	0.0477547	Adora2a,Arntl2,Ptger3,Nlgn1,Thrap3
GO:0045838	positive regulation of membrane potential	0.00804313	0.0477547	Ctns,Gria1,Tmem135,Akt1,Ndufc2
GO:0045939	negative regulation of steroid metabolic process	0.00804313	0.0477547	Atp1a1,Abca2,Prox1,Nr0b1,Erlin2
GO:1902473	regulation of protein localization to synapse	0.00804313	0.0477547	Tamalin,Magi2,Camk2a,Tnik,Nlgn1
GO:1903514	release of sequestered calcium ion into cytosol by endoplasmic reticulum	0.00804313	0.0477547	Ryr2,Camk2d,Tmem38a,Hrc,Dhrs7c
GO:0055117	regulation of cardiac muscle contraction	0.00804475	0.0477547	Ryr2,Adrb1,Atp1a1,Nkx2-5,Tmem38a,Gja5,Adra1b,P2rx4,Atp1b1
GO:0030518	intracellular steroid hormone receptor signaling pathway	0.00813032	0.0481969	Lmo3,Esr2,Kmt2d,Zfp366,Cry1,Nr0b1,Ar,Hmga2,Zmiz1,Ppargc1b,Cry2,Park7
GO:0010001	glial cell differentiation	0.00815804	0.0481969	Mycn,Hes5,Enpp2,Abca2,Ptprz1,Daam2,Metrn,Lef1,Ptprj,Adora2a,Gpr157,Vim,Rtn4,Notch1,Ntf3,Hmga2,Ldlr,Clcf1,Sox10,Akt1,Fgf10,Tenm4
GO:0006487	protein N-linked glycosylation	0.00817027	0.0481969	Mgat4b,Rpn2,Pgm3,Ddost,Pmm2,Alg5,Uggt2,Tusc3
GO:0006900	vesicle budding from membrane	0.00817027	0.0481969	Wasl,Dnm1,Pef1,Golph3l,Myo18a,Arfgap3,Mapk15,Ap3b1
GO:0043388	positive regulation of DNA binding	0.00817027	0.0481969	Niban2,Traf6,Pitx2,Mmp9,Egf,Hipk1,Hmgb1,Park7
GO:0050775	positive regulation of dendrite morphogenesis	0.00817027	0.0481969	Camk2b,Ptprd,Stau2,Ache,Tnik,Lrp8,Met,Baiap2
GO:0007548	sex differentiation	0.00818015	0.0482051	Adam29,Dach1,Dmrt1,Dach2,Dhcr24,Esr2,Fancg,Lhcgr,Angpt1,Irx5,Zp3,Lhx8,Srd5a2,Dnajc19,Inha,Fst,Nr0b1,Sgpl1,Ar,Hmga2,Kitl,Flna,Mertk,Fgf10,Rbp4,Klhl10
GO:0043281	regulation of cysteine-type endopeptidase activity involved in apoptotic process	0.00825174	0.0482739	Xiap,Dnaja3,Gsn,Dhcr24,Adora2a,Mmp9,Fam162a,Pak2,Mrtfa,Dlc1,Caap1,Ngfr,Hmgb1,Akt1,Rps27l,Gpi1,Diablo,Dele1,Park7
GO:1903037	regulation of leukocyte cell-cell adhesion	0.00826472	0.0482739	Ccl5,Cd5,Lgals7,Dnaja3,Nrarp,Fgl2,Irak1,Traf6,Ppara,Lef1,Adora2a,Has2,Il12a,Zp3,Dusp22,Tespa1,Capn1,Pag1,Fut9,Zmiz1,Blm,Vtcn1,Pik3r6,Hmgb1,Akt1,Foxj1,Ap3b1
GO:0002028	regulation of sodium ion transport	0.00831896	0.0482739	Atp1a1,Camk2d,Nkx2-5,Wnk3,Fgf14,P2rx4,Nedd4l,Atp1b1,Akt1,Scn2b,Sptbn4
GO:0055092	sterol homeostasis	0.00831896	0.0482739	Ces1c,Ces1a,Mttp,Acox1,Npc1,Fabp3,Slc37a4,Raly,Soat1,Abca1,Ldlr
GO:0090559	regulation of membrane permeability	0.00831896	0.0482739	Chchd10,Vdac2,Slc35f6,Heg1,Eya2,Ppif,Camk2a,Spg7,Slc25a5,Rhot1,Stpg1
GO:0001886	endothelial cell morphogenesis	0.0083962	0.0482739	Heg1,Ift88,Id1,Met
GO:0003184	pulmonary valve morphogenesis	0.0083962	0.0482739	Hey2,Smad6,Gja5,Notch1
GO:0003222	ventricular trabecula myocardium morphogenesis	0.0083962	0.0482739	Hey2,Nkx2-5,Heg1,Notch1
GO:0006177	GMP biosynthetic process	0.0083962	0.0482739	Hprt,Atic,Adsl,Ampd1
GO:0010918	positive regulation of mitochondrial membrane potential	0.0083962	0.0482739	Ctns,Tmem135,Akt1,Ndufc2
GO:0014856	skeletal muscle cell proliferation	0.0083962	0.0482739	Myog,Angpt1,Paxbp1,Ephb1
GO:0034698	response to gonadotropin	0.0083962	0.0482739	Lhcgr,Epha3,Notch1,Ednra
GO:0040015	negative regulation of multicellular organism growth	0.0083962	0.0482739	Adrb1,Ptch1,Rai1,Stc2
GO:0042754	negative regulation of circadian rhythm	0.0083962	0.0482739	Cry1,Ptger3,Piwil2,Cry2
GO:0060947	cardiac vascular smooth muscle cell differentiation	0.0083962	0.0482739	Hey2,Smad6,Notch1,Srf
GO:0061615	glycolytic process through fructose-6-phosphate	0.0083962	0.0482739	Aldoa,Pfkp,Galk1,Gpi1
GO:0090136	epithelial cell-cell adhesion	0.0083962	0.0482739	Itgb5,Bves,Cyp1b1,Srf
GO:0098760	response to interleukin-7	0.0083962	0.0482739	Atic,Atp5b,Hmgb1,Pdia3
GO:0098761	cellular response to interleukin-7	0.0083962	0.0482739	Atic,Atp5b,Hmgb1,Pdia3
GO:0099558	maintenance of synapse structure	0.0083962	0.0482739	Chchd10,Cadm1,Ophn1,Dgkz
GO:1901160	primary amino compound metabolic process	0.0083962	0.0482739	Atp7a,Ddc,Tph1,Htr1a
GO:2000291	regulation of myoblast proliferation	0.0083962	0.0482739	Ankrd2,Pitx2,Paxbp1,Meis2
GO:0046165	alcohol biosynthetic process	0.00841833	0.0483521	Ces1c,Ces1a,G6pd2,Mvk,Cyb5r3,Dhcr24,Abca2,Lhcgr,Pou1f1,Itpkc,Sphk2,Ppip5k1,Erlin2,Park7
GO:0097529	myeloid leukocyte migration	0.00866401	0.0497129	Ccl5,Itgb2l,Nod2,Creb3,Emilin1,Ptprj,Slc37a4,Rtn4,P2rx4,Ptger3,Cd99l2,Mmp28,Trpv4,Ednra,Cd200,Mtus1,Pdgfd,Hmgb1,Irak4,Mpp1
GO:0043433	negative regulation of DNA-binding transcription factor activity	0.00869306	0.0498291	Dnaja3,Nod2,Ptch1,Kat6a,Creb3,Irak1,Pthlh,Id1,Id3,Prox1,Nr0b1,Cd200,Cyp1b1,Flna,Foxj1,Cat

## Sheet: GOBP__Resection_vs_Sham
ID	Description	p.Val	FDR	Genes
GO:0006260	DNA replication	9.62264e-12	5.2809e-08	Cst3,Rpa3,Hras,E2f7,Cdc6,Fen1,Rrm1,Wdhd1,Mcm5,Dscc1,Pif1,Orc5,Dtl,Cdk2,Pold1,Rbbp4,Poli,Rpa2,Mcm4,Npm2,Pcna,Mcmbp,Mcm6,Chtf18,Pole,Nuggc,Terf1,Rev3l,Ing5,Chtf8,Ino80,Recql4,Obi1,Ccne2,Fam111a,Mcm2,Rmi2
GO:0007059	chromosome segregation	3.36547e-09	3.07828e-06	Kifc5b,Syce1l,Sgo2a,Spata22,Cdc6,Fen1,Rcc2,Stag2,Smarcad1,Dscc1,Nsl1,Top3b,Gem,Ncapd3,Banf1,Rcc1,Aurkb,Psmc3ip,Terb2,Cenpk,Mau2,Phb2,Ube2i,Mcmbp,Ctcf,Zwilch,Chtf18,Terf1,Smc6,Stag1,Ino80,Pttg1,Recql4,Dsn1,Cenpt,Vps4b,Ccne2,Phf13,Rmi2
GO:0051047	positive regulation of secretion	1.39439e-08	9.56554e-06	Klrc2,Oxct1,Septin5,Itgb2,Pla2g3,Zfp384,Stxbp1,Abat,Stxbp5l,Nadk,Gpr27,Stxbp2,Adam9,Tac1,Nr3c1,Rab15,Pld2,Agtr2,Hyal3,Irs2,Phpt1,Arf6,Apln,Sri,Nell2,Kiss1r,Nppc,Vegfc,Cckbr,Tacr2,Rapgef4,Apbb1,F2rl1,Rab27b,Sox11,Ghrhr,Vps4b,Vdr,Blk,Cacna1d,Gpr39,Rab27a,Slc12a2
GO:0006281	DNA repair	4.55183e-08	2.49804e-05	Gm5136,Spata22,Rpa3,Parp9,Radx,Fen1,Smarcad1,Wdhd1,Rev1,Fancf,Mcm5,Pif1,Rad23b,Cgas,Dtl,Chek2,Fanci,Nsd2,Cdk2,Pold1,Poli,Rpa2,Mcm4,Rad51ap1,Faap24,Pcna,Ino80c,Mcm6,Pole,Smc6,Rev3l,Fancb,Zswim7,Taok1,Mpg,Ino80,Pttg1,Apbb1,Recql4,Tdg,Tnks1bp1,Xrcc5,Fam111a,Mcm2,Rmi2,Uhrf1,Jmy
GO:0006261	DNA-dependent DNA replication	2.35047e-07	8.59958e-05	E2f7,Cdc6,Wdhd1,Mcm5,Dscc1,Orc5,Cdk2,Pold1,Mcm4,Pcna,Mcmbp,Mcm6,Chtf18,Pole,Nuggc,Chtf8,Ino80,Recql4,Ccne2,Fam111a,Mcm2
GO:0031529	ruffle organization	2.94649e-07	0.000101065	Sh3bp1,Rhog,Hras,Rcc2,Arf6,Kank1,Def8,Wdpcp,Tpm1,Plekha1,Lima1,Cav1,Carmil1
GO:0031644	regulation of nervous system process	6.04463e-07	0.000139279	Tnfrsf1b,Abat,Lrrk2,Homer3,Glra1,Tac1,Comt,Tnr,Ifng,S1pr2,Npff,Gsk3b,Adrb2,Cbln1,F2r,Dbn1,Rgs4,Grin2a,Cckbr,Rapgef4,Il10,Chrna7,Mag,Shisa6
GO:0098813	nuclear chromosome segregation	6.09093e-07	0.000139279	Kifc5b,Syce1l,Sgo2a,Spata22,Cdc6,Fen1,Rcc2,Stag2,Dscc1,Nsl1,Gem,Ncapd3,Aurkb,Psmc3ip,Terb2,Cenpk,Mau2,Phb2,Mcmbp,Zwilch,Terf1,Stag1,Ino80,Pttg1,Recql4,Dsn1,Vps4b,Ccne2,Phf13,Rmi2
GO:0007160	cell-matrix adhesion	1.30643e-06	0.000224053	Itgb2,Actn1,Myf5,Adam9,Rcc2,Acvrl1,Itgb8,Gfus,Angptl3,Gsk3b,Fermt1,Tesk2,Pdpk1,Frem1,Vegfc,Wnt4,Wdpcp,Eda,Tmem8b,Nid2,Thy1,Bcl2,Nexmif,Bcam,Itga4,Nid1
GO:0006310	DNA recombination	1.61205e-06	0.00025318	Rpa3,Radx,Smarcad1,Tprkb,Mcm5,Pif1,Cgas,Ifng,Nsd2,Exosc6,Rpa2,Psmc3ip,H1f0,Mcm4,Rad51ap1,Rag2,Ino80c,Mcm6,Chtf18,Smc6,Rev3l,Bcl11b,Fancb,Zswim7,Rec114,Ino80,Mnd1,Recql4,Xrcc5,Mcm2,Rmi2
GO:0046883	regulation of hormone secretion	1.72911e-06	0.000258137	Oxct1,Pla2g3,Abat,Stxbp5l,Nadk,Gpr27,Arntl,Tac1,Midn,Ifng,Per2,Agtr2,Irs2,Npff,Phpt1,Hmgcr,Apln,Sri,Nell2,Kiss1r,Cckbr,Tacr2,Abca12,Pask,Stxbp4,Sox11,Ghrhr,Vdr,Blk,Cacna1d,Gpr39
GO:0090596	sensory organ morphogenesis	1.94737e-06	0.000258137	Foxf2,Meis1,Fgfr3,Vsx2,Sp3,Foxn4,Osr1,Fat1,Dscam,Rom1,Mapk1,Tbx1,Arl6,Tspan12,Tbx18,Sox8,Tsku,Rpgr,Shh,Celsr1,Wdpcp,Myo15,Prkra,Thy1,Bcl2,Sox11,Slitrk6,Chrna9,Tprn,Sdk2,Ttc39c,Rpl38
GO:0045785	positive regulation of cell adhesion	3.01343e-06	0.000368498	Itgb2,Saa2,Adam19,Cyth3,Zbtb16,Il15,Cd74,Hlx,Adam9,Tnfsf13b,Pck1,Fbln2,Foxf1,Ifng,Il12b,Pld2,Tbx18,Mip,Lgals8,Gfus,Stx3,Gsk3b,Fermt1,Card11,Ret,Shh,Dbn1,Vegfc,Rhoh,B2m,Wnt4,Nck1,Vav3,Thy1,Tpm1,Nedd9,Rasal3,Itga4,Nid1,Cav1,Carmil1
GO:0042176	regulation of protein catabolic process	3.02157e-06	0.000368498	Tnfrsf1b,Serpinb1a,Foxf2,Sumo3,Socs4,Dnaaf4,Psme1,Ubb,Lrrk2,Arntl,Adam9,Lpcat1,Nkd2,Trib3,Rnf144a,Rad23b,Dtl,Ifng,Chek2,Ppp2ca,Rnf139,Nsf,Cyp51,Gsk3b,Hmgcr,Azin1,Rnf180,Shh,Grin2a,Xpo1,Il10,Vgll4,Nedd4,Aqp11,Hamp,Cav1
GO:0002699	positive regulation of immune effector process	3.27292e-06	0.000390473	Klrc2,Klrb1c,Pvr,Itgb2,Pla2g3,Stxbp1,Rsad2,Stxbp2,Cd74,Hlx,Pck1,Foxf1,Dnajb9,Ifng,Nsd2,Il12b,Pld2,Exosc6,Phb2,Cd226,Kit,Pdpk1,Nppc,B2m,Sh2d1a,F2rl1,Il10,Inava,Tyrobp,Blk
GO:0007204	positive regulation of cytosolic calcium ion concentration	3.58782e-06	0.000418935	Gna15,Saa2,P2ry10,Uts2r,Ngf,Tac1,Itpr1,Mchr1,Calcr,Npsr1,Drd1,Npff,Adrb2,Xcr1,Rxfp3,Sri,F2r,Ubash3b,Lpar6,Grin2a,Cckbr,Akap6,F2rl1,Asph,F2rl3,Thy1,Bcl2,Chrna9,Gpr39,Cav1,Ptger1,Adcyap1r1,Htr2b
GO:0022612	gland morphogenesis	3.99583e-06	0.000447533	Ccl11,Tbx3,Itpr1,Esrp2,Ifng,Nr3c1,Igfbp5,Phb2,Plag1,Shh,Wnt4,Eda,Cflar,Elf3,Fgf18,Bcl2,Vdr,Ntn4,Cav1,Slc12a2
GO:0000819	sister chromatid segregation	6.79652e-06	0.00070376	Kifc5b,Sgo2a,Cdc6,Fen1,Stag2,Dscc1,Nsl1,Ncapd3,Aurkb,Cenpk,Mau2,Phb2,Mcmbp,Zwilch,Stag1,Ino80,Pttg1,Recql4,Dsn1,Vps4b,Phf13,Rmi2
GO:0072001	renal system development	8.39203e-06	0.000837372	Cyp4a31,Aph1c,Hc,Lrrk2,Zbtb16,Traf3ip1,Osr1,Foxf1,Sim1,Ifng,Commd5,Agtr2,Tbx18,Sox8,Id2,Ret,Arl3,Enpep,Gcnt3,Shh,Hey1,Wnt4,Wdpcp,Cflar,Frem2,Mmp17,Bcl2,Aqp11,Irx3,Bmper,Nid1,Dync2h1
GO:0043583	ear development	9.13047e-06	0.000863931	Fgfr3,Mycl,Osr1,Ror1,Mapk1,Tbx1,Tbx18,Tsku,Shh,Celsr1,Clrn2,Hey1,Wdpcp,Myo15,Gabrb3,Prkra,Frem2,Bcl2,Slitrk6,Chrna9,Tprn,Bmper,Ttc39c,Mcm2,Igfbp7,Rpl38
GO:0030879	mammary gland development	1.03773e-05	0.000965262	Ccl11,Fasn,Tbx3,Foxf1,Nr3c1,Igfbp5,Mapk1,Zfp703,Irs2,Phb2,Id2,Arhgap35,Wnt4,Elf3,Deaf1,Ghrhr,Vdr,Irf6,Cav1,Slc12a2
GO:0060021	roof of mouth development	1.14725e-05	0.00104935	Foxf2,Tbx3,Cdk20,Nprl3,Osr1,Itgb8,Tbx1,Shh,Wdpcp,Gabrb3,Asph,Plekha1,Sox11,Irf6,Fzd1
GO:0061180	mammary gland epithelium development	1.22007e-05	0.00107306	Ccl11,Tbx3,Foxf1,Nr3c1,Mapk1,Zfp703,Phb2,Id2,Wnt4,Deaf1,Vdr,Irf6,Slc12a2
GO:0090398	cellular senescence	1.22919e-05	0.00107306	Tbx3,Hras,Arntl,Cgas,Id2,Ypel3,Smc6,Map3k3,Abi3,B2m,Vash1,Cav1
GO:0051656	establishment of organelle localization	1.27768e-05	0.00109556	Kifc5b,Pla2g3,Cenpa,Stxbp1,Stk25,Ubb,Lrrk2,Stxbp2,Llgl1,Ppfia2,Foxf1,Tmem230,Gem,Pld2,Aurkb,Terb2,Bicdl2,Kit,Mcph1,Terf1,Cplx2,Pdpk1,Tacc2,Nppc,Hsbp1,Myo15,Arhgap21,Xpo1,Sun2,Rab27b,Vps4b,Sec16b,Blk,Itga4,Rab27a,Ap3b2
GO:0045665	negative regulation of neuron differentiation	1.29758e-05	0.00109556	Meis1,Sox8,Fuom,Gsk3b,Id2,Dixdc1,Ddx6,Shh,Hey1,B2m,Apbb1,Irx3,Cav1,Mag
GO:0001655	urogenital system development	1.5203e-05	0.00119192	Cyp4a31,Aph1c,Hc,Lrrk2,Zbtb16,Traf3ip1,Osr1,Foxf1,Sim1,Ifng,Commd5,Agtr2,Tbx18,Sox8,Plag1,Id2,Ret,Arl3,Enpep,Hells,Gcnt3,Shh,Hey1,Wnt4,Wdpcp,Cflar,Frem2,Mmp17,Bcl2,Aqp11,Irx3,Bmper,Nid1,Dync2h1
GO:0051480	regulation of cytosolic calcium ion concentration	1.60465e-05	0.00124033	Gna15,Saa2,P2ry10,Uts2r,Ngf,Tac1,Itpr1,Mchr1,Calcr,Npsr1,Drd1,Npff,Adrb2,Xcr1,Rxfp3,Sri,Scgn,F2r,Ubash3b,Lpar6,Grin2a,Cckbr,Akap6,F2rl1,Asph,F2rl3,Thy1,Bcl2,Chrna9,Gpr39,Cav1,Ptger1,Adcyap1r1,Htr2b
GO:0061041	regulation of wound healing	1.73482e-05	0.00127592	Adamts18,Hras,Abat,Tafa5,Fermt1,Hmgcr,Adrb2,Serping1,F2r,Kank1,Ubash3b,Alox12,Wnt4,F2rl1,Cav1,Slc12a2,Cldn1
GO:1903034	regulation of response to wounding	1.76694e-05	0.00127592	Adamts18,Hras,Abat,Tnr,Tafa5,Fermt1,Hmgcr,Adrb2,Serping1,F2r,Kank1,Ubash3b,Alox12,Wnt4,F2rl1,Il10,D130043K22Rik,Cav1,Slc12a2,Cldn1
GO:0002697	regulation of immune effector process	2.02858e-05	0.00137311	Klrc2,Klrb1c,Tnfrsf1b,Pvr,Itgb2,Pla2g3,Stxbp1,Rsad2,Stxbp2,Cd74,Hlx,Pck1,Foxf1,Dnajb9,Cgas,Ifng,Nsd2,Il12b,Pld2,Exosc6,Cuedc2,Phb2,Cd226,Kit,Serping1,Pdpk1,Nppc,B2m,Sh2d1a,F2rl1,Il10,Inava,Tyrobp,Cd22,Blk,Pglyrp2
GO:0009991	response to extracellular stimulus	2.09424e-05	0.00138472	Ahcy,Aqp3,Lrrk2,Dpyd,Nprl3,Pck1,Comt,Rbp1,Wdr45b,Ucp1,Mapk1,Eif4ebp1,Npff,Bhlha15,Adrb2,Sik2,Arhgap35,Sesn2,Wnt4,Mn1,Zfyve1,Wdr59,Bcl2,Mtmr3,Vdr,Sgip1,Chrna7,Hamp,Gpr39,Itga4,Pemt,Hspa5,Arsb,Dapl1
GO:0060022	hard palate development	2.15054e-05	0.00140502	Itgb8,Tbx1,Gabrb3,Sox11,Fzd1
GO:0006270	DNA replication initiation	2.20019e-05	0.00142055	Cdc6,Mcm5,Orc5,Cdk2,Mcm4,Mcm6,Ccne2,Mcm2
GO:0001822	kidney development	2.31148e-05	0.00147231	Cyp4a31,Aph1c,Hc,Lrrk2,Zbtb16,Traf3ip1,Osr1,Sim1,Ifng,Commd5,Agtr2,Sox8,Id2,Ret,Arl3,Enpep,Gcnt3,Shh,Hey1,Wnt4,Wdpcp,Cflar,Frem2,Mmp17,Bcl2,Aqp11,Irx3,Bmper,Nid1,Dync2h1
GO:0043300	regulation of leukocyte degranulation	2.63657e-05	0.00159443	Klrc2,Itgb2,Pla2g3,Stxbp1,Stxbp2,Foxf1,Pld2,Pdpk1,Nppc,F2rl1,Blk
GO:2000241	regulation of reproductive process	2.68032e-05	0.00159443	Prkacb,Sgo2a,Zfy2,Spata22,Stxbp1,Stk3,Glra1,Tac1,Hyal3,Cyp51,Phlda2,Rad51ap1,Npm2,Efcab1,Nppc,Shh,Umodl1,Wnt4,Tacr2,Plb1,Lhfpl2,Asmt
GO:0002791	regulation of peptide secretion	2.68117e-05	0.00159443	Oxct1,Abat,Stxbp5l,Nadk,Gpr27,Arntl,Cd74,Midn,Ifng,Per2,Irs2,Npff,Phpt1,Hmgcr,Apln,Sri,Cckbr,Abca12,Pask,Stxbp4,Ghrhr,Blk,Cacna1d,Gpr39
GO:0000731	DNA synthesis involved in DNA repair	2.83118e-05	0.00165293	Spata22,Rev1,Dtl,Pold1,Poli,Pcna,Pole,Rev3l
GO:0090087	regulation of peptide transport	3.07884e-05	0.00177859	Oxct1,Abat,Stxbp5l,Nadk,Gpr27,Arntl,Cd74,Midn,Ifng,Per2,Irs2,Npff,Phpt1,Hmgcr,Apln,Sri,Cckbr,Abca12,Pask,Stxbp4,Ghrhr,Blk,Cacna1d,Gpr39
GO:0030111	regulation of Wnt signaling pathway	3.30877e-05	0.00185072	Fgfr3,Lrrk2,Arntl,Atp6ap2,Stk3,Ttc21b,Nkd2,Zfp703,Tbx18,Sfrp5,Tsku,Gsk3b,Fermt1,Hic1,Dixdc1,Cmah,Kank1,Zranb1,Shh,Eda,Cdk14,Mdfi,Rnf146,Vgll4,Cav1,Wnk2,Mcc,Fzd1,Shisa6
GO:0071867	response to monoamine	3.47895e-05	0.00185072	Gna15,Gna11,Lrrk2,Mapk1,Drd1,Adrb2,Rgs4,Akap6,Gnaz,Ncstn,Ptger1,Htr2b
GO:0071869	response to catecholamine	3.47895e-05	0.00185072	Gna15,Gna11,Lrrk2,Mapk1,Drd1,Adrb2,Rgs4,Akap6,Gnaz,Ncstn,Ptger1,Htr2b
GO:0043299	leukocyte degranulation	3.48299e-05	0.00185072	Klrc2,Itgb2,Pla2g3,Stxbp1,Stxbp2,Foxf1,Pld2,Kit,Cplx2,Pdpk1,Nppc,F2rl1,Blk,Rab27a
GO:0046887	positive regulation of hormone secretion	3.53063e-05	0.00185072	Oxct1,Pla2g3,Abat,Nadk,Gpr27,Tac1,Irs2,Phpt1,Apln,Sri,Nell2,Kiss1r,Cckbr,Sox11,Ghrhr,Vdr,Blk,Cacna1d,Gpr39
GO:0030010	establishment of cell polarity	3.54092e-05	0.00185072	Sh3bp1,Cenpa,Cyth3,Llgl1,Foxf1,Fat1,Prickle2,Gsk3b,Fermt1,Arf6,Mcph1,Nek3,Kank1,Shh,Hey1,Wdpcp,Frmd4b,Wee1
GO:0051149	positive regulation of muscle cell differentiation	3.99254e-05	0.0020288	Myf5,Nr3c1,Tbx1,Smarcd3,Gsk3b,Kit,Shh,Akap6,Bcl2,Hopx,Trip10,Hamp
GO:0045664	regulation of neuron differentiation	4.03718e-05	0.00203266	Gdf5,Meis1,Mycl,Lrrk2,Ngf,Ifng,Sox8,Fuom,Gsk3b,Id2,Ret,Dixdc1,Bin1,Ddx6,Bcl11b,Shh,Hey1,B2m,Apbb1,Bcl2,Sox11,Irx3,Cav1,Mag
GO:0007163	establishment or maintenance of cell polarity	4.13218e-05	0.00205575	Sh3bp1,Cenpa,Stk25,Rhog,Cyth3,Llgl1,Foxf1,Fat1,Prickle2,Lin7b,Gsk3b,Fermt1,Arf6,Mcph1,Nek3,Kank1,Arhgap35,Shh,Rhoh,Hey1,Wdpcp,Frmd4b,Wee1
GO:0009416	response to light stimulus	4.15795e-05	0.00205575	Rev1,Dtl,Rom1,Pold1,Poli,Il12b,Per2,Aanat,Hyal3,Aurkb,Prph2,Drd1,Tyr,Hmgcr,Pcna,Id2,Kit,Rpgr,Nts,Ino80,Grin2a,Apbb1,Best1,Deaf1,Bcl2,Tanc1,Fbxl22,Nedd4,Guca1a
GO:1902903	regulation of supramolecular fiber organization	4.26985e-05	0.00207371	Sh3bp1,Scin,Tac1,Plekhh2,Mapre1,Arf6,Arpc4,Colgalt1,Bin1,Avil,Kank1,Cdc42ep5,Arhgap35,Kiss1r,Dbn1,Taok1,Rgs4,Wnt4,Arhgef10l,Nck1,Esam,F2rl1,Map6d1,Bmerb1,Tpm1,Lima1,Chrna7,Cav1,Carmil1,Slain1,Dnai3,Jmy,Twf1
GO:0007218	neuropeptide signaling pathway	4.59502e-05	0.00217392	Uts2r,Glra1,Tac1,Mchr1,Npsr1,Npff,Rxfp3,Nts,Sstr2,Kiss1r,Crcp,Sstr3,Cysltr2
GO:0000280	nuclear division	4.85506e-05	0.00223528	Kifc5b,Syce1l,Sgo2a,Zfy2,Spata22,Ubb,Fgfr3,Cdc6,Stag2,Tdrd9,Dscc1,Nsl1,Chek2,Ncapd3,Rcc1,Aurkb,Psmc3ip,Terb2,Cenpk,Mau2,Bora,Phb2,Rad51ap1,Npm2,Zwilch,Chtf18,Terf1,Stag1,Ino80,Wnt4,Mnd1,Pttg1,Dsn1,Vps4b,Ccne2,Phf13
GO:0006302	double-strand break repair	4.9235e-05	0.00223528	Gm5136,Rpa3,Parp9,Radx,Smarcad1,Mcm5,Cgas,Chek2,Nsd2,Rpa2,Mcm4,Rad51ap1,Mcm6,Smc6,Rev3l,Fancb,Zswim7,Ino80,Apbb1,Recql4,Tnks1bp1,Xrcc5,Mcm2,Rmi2
GO:0019985	translesion synthesis	4.92837e-05	0.00223528	Rev1,Dtl,Pold1,Poli,Pcna,Rev3l
GO:0048285	organelle fission	4.9714e-05	0.00223632	Kifc5b,Syce1l,Sgo2a,Zfy2,Spata22,Ubb,Fgfr3,Cdc6,Stag2,Tdrd9,Dscc1,Nsl1,Chek2,Ncapd3,Rcc1,Aurkb,Psmc3ip,Terb2,Cenpk,Mau2,Bora,Phb2,Rad51ap1,Mul1,Npm2,Zwilch,Chtf18,Terf1,Mtfr2,Pex11a,Stag1,Ino80,Wnt4,Mnd1,Pttg1,Dsn1,Vps4b,Ccne2,Phf13
GO:0031667	response to nutrient levels	5.14882e-05	0.0022973	Ahcy,Aqp3,Lrrk2,Dpyd,Nprl3,Pck1,Comt,Rbp1,Wdr45b,Ucp1,Mapk1,Eif4ebp1,Npff,Bhlha15,Adrb2,Sik2,Sesn2,Wnt4,Mn1,Zfyve1,Wdr59,Bcl2,Mtmr3,Vdr,Sgip1,Chrna7,Gpr39,Pemt,Hspa5,Arsb,Dapl1
GO:0009410	response to xenobiotic stimulus	5.19955e-05	0.00230122	Ugt1a8,Cyp2j6,Slco1a6,Cyp2j8,Pnp2,Abat,Dpyd,Ppp1r14a,Slc18a2,Cyp2u1,Nr1i2,Dnmt1,Drd1,Pcna,Cyp2r1,Fancb,Grin2a,Ptpn5,Vav3,Gabrb3,Bcl2,Acsl1,Chrna3,Chrna7,Pemt,E2f1,Casp1,Fzd1,Htr2b
GO:0071897	DNA biosynthetic process	5.33351e-05	0.00234162	Spata22,Acvrl1,Rev1,Dscc1,Pif1,Dtl,Mapk1,Pold1,Poli,Aurkb,Gsk3b,Pcna,Chtf18,Pole,Terf1,Rev3l,Nppc,Chtf8,Xrcc5
GO:0090276	regulation of peptide hormone secretion	5.43067e-05	0.00236536	Oxct1,Abat,Stxbp5l,Nadk,Gpr27,Arntl,Midn,Ifng,Per2,Irs2,Npff,Phpt1,Hmgcr,Apln,Sri,Cckbr,Abca12,Pask,Stxbp4,Ghrhr,Blk,Cacna1d,Gpr39
GO:0007062	sister chromatid cohesion	5.66848e-05	0.00242286	Sgo2a,Fen1,Stag2,Dscc1,Mau2,Phb2,Mcmbp,Stag1,Pttg1,Recql4
GO:0090162	establishment of epithelial cell polarity	5.69514e-05	0.00242286	Sh3bp1,Cyth3,Foxf1,Fat1,Fermt1,Arf6,Hey1,Frmd4b
GO:0043244	regulation of protein-containing complex disassembly	5.84524e-05	0.00246759	Sh3bp1,Scin,Per2,Plekhh2,Shfl,Adrb2,Avil,Taok1,F2rl1,Asph,Map6d1,Bmerb1,Tpm1,Lima1,Carmil1,Twf1
GO:0044843	cell cycle G1/S phase transition	5.94421e-05	0.00247187	Crnn,Psme1,E2f7,Cdk2,Ctdsp2,Rcc1,Rpa2,Tcf19,Eif4ebp1,Phb2,Id2,Pole,Fbxo31,Ino80,Cdk14,Mn1,Apbb1,Stxbp4,Bcl2,Ccne2,Cdk2ap2,E2f1
GO:0030198	extracellular matrix organization	5.94547e-05	0.00247187	Tnfrsf1b,Foxf2,Colq,Gas2,Adamts18,Col14a1,Myf5,Fbln2,Foxf1,Crtap,Tnr,Adamtsl3,Fermt1,Dpt,Colgalt1,Col24a1,Cflar,Apbb1,Ntng2,Elf3,Adamts14,Mmp17,Col6a6,Lamb1,Ntn4,Nid1,Cav1,Mmp16
GO:0042060	wound healing	6.01736e-05	0.00248295	Stxbp1,Adamts18,Hras,Serpina10,Abat,Acvrl1,Tsku,Tafa5,Fermt1,Hmgcr,Mustn1,Adrb2,Serping1,F2r,Kank1,Ubash3b,Arhgap35,Shh,Celsr1,Alox12,Wnt4,Cflar,F2rl1,F2rl3,Tpm1,F10,Blk,Cav1,Rab27a,Slc12a2,Cldn1
GO:0097178	ruffle assembly	6.08318e-05	0.00249138	Sh3bp1,Rhog,Hras,Rcc2,Arf6,Kank1,Def8,Wdpcp,Cav1
GO:0043062	extracellular structure organization	6.28818e-05	0.00253747	Tnfrsf1b,Foxf2,Colq,Gas2,Adamts18,Col14a1,Myf5,Fbln2,Foxf1,Crtap,Tnr,Adamtsl3,Fermt1,Dpt,Colgalt1,Col24a1,Cflar,Apbb1,Ntng2,Elf3,Adamts14,Mmp17,Col6a6,Lamb1,Ntn4,Nid1,Cav1,Mmp16
GO:1904950	negative regulation of establishment of protein localization	6.5362e-05	0.00258062	Rsad2,Lrrk2,Stxbp5l,Midn,Ppp2ca,Il12b,Derl3,Bag3,Cyp51,Npff,Fermt1,Hmgcr,Rangap1,Gdi1,Terf1,F2r,Sergef
GO:0045229	external encapsulating structure organization	6.64858e-05	0.00258841	Tnfrsf1b,Foxf2,Colq,Gas2,Adamts18,Col14a1,Myf5,Fbln2,Foxf1,Crtap,Tnr,Adamtsl3,Fermt1,Dpt,Colgalt1,Col24a1,Cflar,Apbb1,Ntng2,Elf3,Adamts14,Mmp17,Col6a6,Lamb1,Ntn4,Nid1,Cav1,Mmp16
GO:0051098	regulation of binding	6.67048e-05	0.00258841	Lrrk2,Parp9,Traf3ip1,Stk3,Ngf,Trib3,Ifng,Ppp2ca,Per2,Aurkb,H1f0,Smarcd3,Phlda2,Mapre1,Gsk3b,Adrb2,Id2,Ramp1,Sri,Ubash3b,Hey1,B2m,Il10,Twist2,Tdg,Hopx,Mdfi,Sox11,Crtac1,Blk,Itga4,Cav1,E2f1
GO:0008154	actin polymerization or depolymerization	6.82293e-05	0.00260299	Sh3bp1,Scin,Enah,Plekhh2,Arf6,Arpc4,Bin1,Avil,Kank1,Cdc42ep5,Arhgap35,Dbn1,Nck1,Esam,F2rl1,Tpm1,Lima1,Carmil1,Wipf1,Dnai3,Jmy,Twf1
GO:0034111	negative regulation of homotypic cell-cell adhesion	6.9597e-05	0.00263413	Adamts18,Abat,Zfp703,Adrb2,Ubash3b,Alox12
GO:0043624	cellular protein complex disassembly	7.13312e-05	0.00268127	Gspt2,Sh3bp1,Scin,Nsf,Plekhh2,Shfl,Avil,Taok1,F2rl1,Asph,Map6d1,Bmerb1,Tpm1,Vps4b,Lima1,Carmil1,Twf1
GO:0002064	epithelial cell development	7.29532e-05	0.00271783	Fasn,Fgfr3,Arntl,Fat1,Spdef,S1pr2,Sox8,Sox3,Cgn,Vezf1,Pdpk1,Bcl11b,Tjp2,Col24a1,Wdpcp,Abca12,Tmem79,F2rl1,Map7,Ppp1r16b,Insm1,Slitrk6,St14,Tprn,Cldn1
GO:0051222	positive regulation of protein transport	8.28339e-05	0.00301054	Oxct1,Zfp384,Hras,Abat,Stxbp5l,Nadk,Gpr27,Adam9,Efcab7,Ifng,Mapk1,Irs2,Bag3,Phpt1,Gsk3b,Arf6,Sri,Shh,Vegfc,Ptpn5,Rapgef4,Apbb1,F2rl1,Asph,Blk,Cacna1d,Gpr39,Wipf1
GO:0043547	positive regulation of GTPase activity	8.60264e-05	0.00309448	Ccl11,Sh3bp1,Rhog,Hras,Rcc2,Sipa1l1,Grtp1,Snx18,Gsk3b,Rangap1,Bin1,F2r,Tbc1d9,Rasgrp2,Arhgap35,Rgs4,Wnt4,Tbc1d2,Rap1gds1,Tbc1d30,F2rl1,Thy1,Nedd9
GO:0008064	regulation of actin polymerization or depolymerization	8.6271e-05	0.00309448	Sh3bp1,Scin,Plekhh2,Arf6,Arpc4,Bin1,Avil,Kank1,Cdc42ep5,Arhgap35,Dbn1,Nck1,Esam,F2rl1,Tpm1,Lima1,Carmil1,Dnai3,Jmy,Twf1
GO:0050714	positive regulation of protein secretion	8.9611e-05	0.00317281	Oxct1,Zfp384,Abat,Stxbp5l,Nadk,Gpr27,Adam9,Irs2,Phpt1,Arf6,Sri,Vegfc,Rapgef4,Apbb1,F2rl1,Blk,Cacna1d,Gpr39
GO:0044770	cell cycle phase transition	9.35906e-05	0.00329247	Crnn,Cks1b,Zfy2,Psme1,E2f7,Cdc6,Rcc2,Dtl,Chek2,Cdk2,Ctdsp2,Rcc1,Rpa2,Aurkb,Smarcd3,Tcf19,Eif4ebp1,Phb2,Npm2,Stk33,Id2,Zwilch,Pole,Ccnj,Fbxo31,Taok1,Ino80,Cdk14,Mn1,Apbb1,Stxbp4,Ccnjl,Bcl2,Vps4b,Fbxl22,Ccne2,Cdk2ap2,E2f1
GO:0072189	ureter development	9.60686e-05	0.00335812	Osr1,Foxf1,Tbx18,Sox8,Ret,Shh
GO:0048662	negative regulation of smooth muscle cell proliferation	9.83232e-05	0.00340337	Il15,Comt,Ifng,Igfbp5,Il12b,S1pr2,Tafa5,Apln,Il10,Tpm1,Cav1
GO:0000724	double-strand break repair via homologous recombination	0.000101224	0.0034424	Rpa3,Radx,Mcm5,Cgas,Rpa2,Mcm4,Rad51ap1,Mcm6,Smc6,Rev3l,Fancb,Zswim7,Ino80,Recql4,Mcm2,Rmi2
GO:1901879	regulation of protein depolymerization	0.000103236	0.0034424	Sh3bp1,Scin,Plekhh2,Avil,Taok1,F2rl1,Asph,Map6d1,Bmerb1,Tpm1,Lima1,Carmil1,Twf1
GO:0010656	negative regulation of muscle cell apoptotic process	0.00010538	0.0034424	Dnmt1,Bag3,Gsk3b,Hmgcr,Pdpk1,Alox12,Cflar,Bcl2,Trip10,Cav1
GO:0051155	positive regulation of striated muscle cell differentiation	0.00010538	0.0034424	Myf5,Nr3c1,Tbx1,Gsk3b,Shh,Akap6,Bcl2,Hopx,Trip10,Hamp
GO:0060443	mammary gland morphogenesis	0.00010538	0.0034424	Ccl11,Tbx3,Nr3c1,Igfbp5,Phb2,Wnt4,Elf3,Vdr,Cav1,Slc12a2
GO:1903350	response to dopamine	0.00010538	0.0034424	Gna15,Gna11,Lrrk2,Mapk1,Drd1,Rgs4,Gnaz,Ncstn,Ptger1,Htr2b
GO:1903351	cellular response to dopamine	0.00010538	0.0034424	Gna15,Gna11,Lrrk2,Mapk1,Drd1,Rgs4,Gnaz,Ncstn,Ptger1,Htr2b
GO:0051482	positive regulation of cytosolic calcium ion concentration involved in phospholipase C-activating G protein-coupled signaling pathway	0.0001064	0.00345503	Gna15,P2ry10,Drd1,Rxfp3,F2r,Lpar6,F2rl1,F2rl3
GO:0030832	regulation of actin filament length	0.000107025	0.00345503	Sh3bp1,Scin,Plekhh2,Arf6,Arpc4,Bin1,Avil,Kank1,Cdc42ep5,Arhgap35,Dbn1,Nck1,Esam,F2rl1,Tpm1,Lima1,Carmil1,Dnai3,Jmy,Twf1
GO:0030278	regulation of ossification	0.000110535	0.00354747	Fgfr3,Rsad2,Zbtb16,Osr1,Tac1,Mapk1,Calcr,Matn1,Adrb2,Wnt4,Srgn,Mgp,Bcl2,Rflnb,Sox11,Vdr
GO:0030888	regulation of B cell proliferation	0.000112195	0.00357981	Slc39a10,Cd74,Tnfsf13b,Irs2,Card11,Vav3,Il10,Bcl2,Tyrobp,Cd22,Blk
GO:1900027	regulation of ruffle assembly	0.000115021	0.00361738	Rhog,Hras,Rcc2,Kank1,Def8,Wdpcp,Cav1
GO:0002366	leukocyte activation involved in immune response	0.000120305	0.00373884	Klrc2,Ly9,Itgb2,Pla2g3,Stxbp1,Cdh17,Stxbp2,Cd74,Hlx,Pck1,Foxf1,Ifng,Nsd2,Il12b,Pld2,Exosc6,Lgals8,Rag2,Kit,Cplx2,Pdpk1,Nppc,F2rl1,Il10,Tyrobp,Blk,Pglyrp2,Rab27a
GO:0000725	recombinational repair	0.000120586	0.00373884	Rpa3,Radx,Mcm5,Cgas,Rpa2,Mcm4,Rad51ap1,Mcm6,Smc6,Rev3l,Fancb,Zswim7,Ino80,Recql4,Mcm2,Rmi2
GO:0070661	leukocyte proliferation	0.000121531	0.00374698	Tnfrsf1b,Itgb2,Slc39a10,Zbtb32,Il15,Cd74,Tnfsf13b,Tac1,Ifng,Mapk1,Il12b,Irs2,Cd79a,Rag2,Gsk3b,Card11,Hells,Shh,Wnt4,Nck1,Vav3,F2rl1,Il10,Bcl2,Rasal3,Tyrobp,Sox11,Cd22,Blk,Ncstn
GO:0006275	regulation of DNA replication	0.000125882	0.00383801	Cst3,Hras,E2f7,Dscc1,Orc5,Cdk2,Npm2,Pcna,Chtf18,Nuggc,Terf1,Chtf8,Ino80,Obi1
GO:0043266	regulation of potassium ion transport	0.000125882	0.00383801	Kcnj2,Crbn,Adrb2,Bin1,Kcne4,Rgs4,Akap6,Amigo1,Nedd4,Plcb4,Cacna1d,Cav1,Wnk2,Kcnip2
GO:0071868	cellular response to monoamine stimulus	0.000127701	0.00385067	Gna15,Gna11,Lrrk2,Mapk1,Drd1,Rgs4,Akap6,Gnaz,Ncstn,Ptger1,Htr2b
GO:0071870	cellular response to catecholamine stimulus	0.000127701	0.00385067	Gna15,Gna11,Lrrk2,Mapk1,Drd1,Rgs4,Akap6,Gnaz,Ncstn,Ptger1,Htr2b
GO:0043304	regulation of mast cell degranulation	0.000129201	0.00387463	Pla2g3,Stxbp1,Stxbp2,Foxf1,Pld2,Pdpk1,Nppc,Blk
GO:0002696	positive regulation of leukocyte activation	0.000130345	0.00388768	Klrc2,Itgb2,Pla2g3,Stxbp1,Slc39a10,Lrrk2,Zbtb16,Stxbp2,Il15,Cd74,Hlx,Tnfsf13b,Pck1,Tac1,Ifng,Nsd2,Il12b,Pld2,Exosc6,Irs2,Lgals8,Cd226,Card11,Nppc,Shh,Il15ra,Rhoh,B2m,Nck1,Vav3,F2rl1,Il10,Thy1,Bcl2,Rasal3,Tyrobp,Hamp,Cav1
GO:0043087	regulation of GTPase activity	0.000133492	0.00393873	Ccl11,Sh3bp1,Rhog,Hras,Lrrk2,Rcc2,Sipa1l1,Grtp1,Snx18,Gsk3b,Rangap1,Bin1,F2r,Tbc1d9,Rasgrp2,Arhgap35,Rasa3,Rgs4,Wnt4,Tbc1d2,Rap1gds1,Rasip1,Tbc1d30,Vav3,F2rl1,Thy1,Nedd9,Rasal3
GO:0009314	response to radiation	0.000137517	0.0040358	Hras,Rev1,Dtl,Chek2,Rom1,Pold1,Poli,Il12b,Per2,Aanat,Hyal3,Aurkb,Prph2,Drd1,Tyr,Rad51ap1,Hmgcr,Pcna,Id2,Kit,Rpgr,Nts,Ino80,Grin2a,Apbb1,Best1,Deaf1,Bcl2,Tanc1,Tnks1bp1,Fbxl22,Xrcc5,Nedd4,Guca1a
GO:0002274	myeloid leukocyte activation	0.000141052	0.00404826	Itgb2,Pla2g3,Stxbp1,Shpk,Lrrk2,Stxbp2,Il15,Adam9,Foxf1,Ifng,Itgb8,Pld2,Cd226,Kit,Cplx2,Pdpk1,Nppc,Rhoh,F2rl1,Il10,Tyrobp,Hamp,Blk,Casp1
GO:0034341	response to interferon-gamma	0.000143105	0.00404826	Ccl11,Il23r,Gbp6,Gbp2,Stxbp1,Parp9,Stxbp2,Cd74,Ifng,Syncrip,Pde12,Il12b,Shfl,Dapk1,Stxbp4,Casp1
GO:0051224	negative regulation of protein transport	0.000143105	0.00404826	Rsad2,Lrrk2,Stxbp5l,Midn,Ppp2ca,Il12b,Derl3,Bag3,Cyp51,Npff,Fermt1,Hmgcr,Rangap1,Gdi1,F2r,Sergef
GO:0002263	cell activation involved in immune response	0.000147956	0.004164	Klrc2,Ly9,Itgb2,Pla2g3,Stxbp1,Cdh17,Stxbp2,Cd74,Hlx,Pck1,Foxf1,Ifng,Nsd2,Il12b,Pld2,Exosc6,Lgals8,Rag2,Kit,Cplx2,Pdpk1,Nppc,F2rl1,Il10,Tyrobp,Blk,Pglyrp2,Rab27a
GO:0090331	negative regulation of platelet aggregation	0.00014942	0.00416537	Adamts18,Abat,Adrb2,Ubash3b,Alox12
GO:0032886	regulation of microtubule-based process	0.000149522	0.00416537	Rsph4a,Traf3ip1,Ttc21b,Tac1,Bora,Mapre1,Gsk3b,Azin1,Dixdc1,Mcph1,Efcab1,Tacc2,Cfap45,Taok1,Tacr2,Xpo1,Poc1a,Map6d1,Bmerb1,Mpdz,Vps4b,Cdk2ap2,Cav1,Slain1
GO:0051100	negative regulation of binding	0.000154083	0.00422411	Lrrk2,Per2,Aurkb,Gsk3b,Adrb2,Id2,Sri,Hey1,B2m,Il10,Twist2,Tdg,Mdfi,Sox11,Crtac1,Itga4,Cav1,E2f1
GO:0110053	regulation of actin filament organization	0.000155533	0.00422411	Sh3bp1,Scin,Tac1,Plekhh2,Arf6,Arpc4,Bin1,Avil,Kank1,Cdc42ep5,Arhgap35,Kiss1r,Dbn1,Rgs4,Wnt4,Arhgef10l,Nck1,Esam,F2rl1,Tpm1,Lima1,Carmil1,Dnai3,Jmy,Twf1
GO:0043302	positive regulation of leukocyte degranulation	0.000155887	0.00422411	Klrc2,Itgb2,Pla2g3,Stxbp1,Stxbp2,Pld2,Nppc,F2rl1
GO:0031668	cellular response to extracellular stimulus	0.000159365	0.00426633	Aqp3,Lrrk2,Nprl3,Pck1,Comt,Wdr45b,Mapk1,Bhlha15,Sik2,Arhgap35,Sesn2,Wnt4,Mn1,Zfyve1,Wdr59,Bcl2,Mtmr3,Vdr,Hamp,Itga4,Hspa5,Dapl1
GO:0050849	negative regulation of calcium-mediated signaling	0.000172674	0.00460016	Homer3,Itpr1,Sla2,Gsk3b,Dyrk2,Cd22
GO:0048593	camera-type eye morphogenesis	0.000176239	0.00465001	Foxf2,Meis1,Fgfr3,Vsx2,Sp3,Foxn4,Fat1,Dscam,Rom1,Arl6,Tspan12,Sox8,Tsku,Rpgr,Thy1,Sox11,Sdk2
GO:0050796	regulation of insulin secretion	0.00017755	0.00466216	Oxct1,Abat,Stxbp5l,Nadk,Gpr27,Arntl,Midn,Ifng,Per2,Irs2,Npff,Phpt1,Hmgcr,Sri,Abca12,Stxbp4,Blk,Cacna1d,Gpr39
GO:0071805	potassium ion transmembrane transport	0.000185431	0.00475969	Kcnh3,Kcnj2,Kcng2,Kcnj13,Kcnj8,Crbn,Bin1,Kcnj6,Kcnq3,Kcng3,Kcne4,Rgs4,Akap6,Amigo1,Nedd4,Cacna1d,Cav1,Slc12a2,Wnk2,Kcnip2
GO:0002886	regulation of myeloid leukocyte mediated immunity	0.0001856	0.00475969	Itgb2,Pla2g3,Stxbp1,Stxbp2,Foxf1,Pld2,Pdpk1,Nppc,F2rl1,Tyrobp,Blk
GO:0033006	regulation of mast cell activation involved in immune response	0.000186948	0.00477195	Pla2g3,Stxbp1,Stxbp2,Foxf1,Pld2,Pdpk1,Nppc,Blk
GO:0043393	regulation of protein binding	0.000190004	0.0047936	Lrrk2,Stk3,Ngf,Trib3,Ppp2ca,Aurkb,Smarcd3,Phlda2,Mapre1,Gsk3b,Adrb2,Ramp1,Ubash3b,B2m,Il10,Tdg,Hopx,Crtac1,Blk,Itga4,Cav1
GO:0048839	inner ear development	0.000190004	0.0047936	Fgfr3,Mycl,Ror1,Tbx1,Tbx18,Tsku,Shh,Celsr1,Clrn2,Hey1,Wdpcp,Myo15,Gabrb3,Frem2,Slitrk6,Chrna9,Tprn,Bmper,Ttc39c,Mcm2,Igfbp7
GO:1904951	positive regulation of establishment of protein localization	0.000190416	0.0047936	Oxct1,Zfp384,Hras,Abat,Stxbp5l,Nadk,Gpr27,Adam9,Efcab7,Ifng,Mapk1,Irs2,Bag3,Phpt1,Gsk3b,Arf6,Sri,Shh,Vegfc,Ptpn5,Rapgef4,Apbb1,F2rl1,Asph,Blk,Cacna1d,Gpr39,Wipf1
GO:0007200	phospholipase C-activating G protein-coupled receptor signaling pathway	0.000193679	0.00483859	Gna15,Gna11,P2ry10,Gpr27,Gng13,Drd1,Rxfp3,F2r,Lpar6,Cckbr,F2rl1,F2rl3,Htr2b
GO:0071103	DNA conformation change	0.000198128	0.00489439	H3f3b,Mterf1b,Mcm5,Pif1,Top3b,Rbbp4,Ncapd3,Banf1,H1f0,Mcm4,Cenpp,Ctcf,Mcm6,Hells,Mcph1,Ubn2,Recql4,Asf1b,Phf13,Mcm2
GO:0045862	positive regulation of proteolysis	0.000199009	0.00489439	Tnfrsf1b,Aph1c,Sumo3,Socs4,Psme1,Lrrk2,Adam9,Nkd2,Ngf,Trib3,Rnf144a,Ifng,Slc11a2,Ppp2ca,Rnf139,Gsk3b,Mul1,Ret,Rnf180,F2r,Dapk1,Perp,Alox12,Cflar,Asph,Clec3b,Ncstn,Cav1,Casp1
GO:0001508	action potential	0.000199353	0.00489439	Gna15,Gna11,Glra1,Tac1,Kcnj2,Ifng,Tbx18,Drd1,Kcnj8,Bin1,Kcne4,Grin2a,Rapgef4,Chrna7,Cacna1d,Cav1
GO:0007611	learning or memory	0.000199771	0.00489439	Ccl11,Aph1c,Dnaaf4,Fen1,Ngf,Tac1,Comt,Tnr,Slc11a2,Drd1,Hmgcr,Adrb2,Kit,Nts,Grin2a,B2m,Tacr2,Gabrb3,Apbb1,Deaf1,Tanc1,Adgrf1,Shc3,Lamb1,Chrna7,Ncstn,Casp1
GO:0032386	regulation of intracellular transport	0.000210233	0.005089	Pla2g3,Hras,Lrrk2,Ttc21b,Efcab7,Ifng,Mapk1,Ppp2ca,Reep2,Derl3,Ehd2,Agtr2,Rnf139,Bag3,Gsk3b,Fermt1,Rangap1,Gdi1,Shh,Dbn1,Abca12,Ptpn5,Xpo1,Asph,Dnajc30,Nedd4,Scp2,Wipf1
GO:0032222	regulation of synaptic transmission, cholinergic	0.000216764	0.00518746	Tac1,Ifng,Tacr2,Chrna3,Chrna7
GO:1901379	regulation of potassium ion transmembrane transport	0.000217404	0.00518746	Kcnj2,Crbn,Bin1,Kcne4,Rgs4,Akap6,Amigo1,Nedd4,Cacna1d,Cav1,Wnk2,Kcnip2
GO:0044772	mitotic cell cycle phase transition	0.000225778	0.00531789	Cks1b,Psme1,E2f7,Cdc6,Rcc2,Dtl,Chek2,Cdk2,Ctdsp2,Rcc1,Rpa2,Aurkb,Smarcd3,Tcf19,Eif4ebp1,Phb2,Npm2,Id2,Zwilch,Pole,Ccnj,Fbxo31,Taok1,Ino80,Cdk14,Ccnjl,Bcl2,Vps4b,Fbxl22,Ccne2,Cdk2ap2,E2f1
GO:0045927	positive regulation of growth	0.000244415	0.00561234	H3f3b,Cdk20,Hlx,Uts2r,Ngf,Dscam,Nr3c1,Mapk1,Commd5,Slc25a33,Rag2,Gsk3b,Mul1,Adrb2,Gdi1,Dbn1,Ino80,Dnph1,Akap6,Bcl2,Hopx,Ghrhr,Cpne9,Trip10,Sgip1,Arx,Hamp
GO:0051607	defense response to virus	0.00025467	0.00572798	Il23r,Ifit1,Ifit1bl1,Rsad2,Parp9,Il15,Traf3ip1,Ifih1,Cgas,Ifng,Il12b,Cd8a,Phb2,Kcnj8,Shfl,Mul1,Mov10,Tlr7,Crcp,Map3k14,F2rl1,Clpb,Bcl2
GO:0140546	defense response to symbiont	0.00025467	0.00572798	Il23r,Ifit1,Ifit1bl1,Rsad2,Parp9,Il15,Traf3ip1,Ifih1,Cgas,Ifng,Il12b,Cd8a,Phb2,Kcnj8,Shfl,Mul1,Mov10,Tlr7,Crcp,Map3k14,F2rl1,Clpb,Bcl2
GO:0051281	positive regulation of release of sequestered calcium ion into cytosol	0.000264361	0.0059217	Npsr1,Drd1,Sri,F2r,Akap6,F2rl3,Thy1,Gpr39
GO:0002275	myeloid cell activation involved in immune response	0.000266211	0.00593889	Itgb2,Pla2g3,Stxbp1,Stxbp2,Foxf1,Ifng,Pld2,Kit,Cplx2,Pdpk1,Nppc,F2rl1,Tyrobp,Blk
GO:1903035	negative regulation of response to wounding	0.00026862	0.00596836	Adamts18,Abat,Tnr,Tafa5,Hmgcr,Adrb2,Serping1,Ubash3b,Alox12,Wnt4,D130043K22Rik,Slc12a2
GO:0044782	cilium organization	0.000271598	0.0060102	Rsph4a,Pla2g3,Dnaaf4,Spag1,Cfap65,Traf3ip1,Ttc21b,Arl6,Ehd2,Ccdc96,Mapre1,Meig1,Arl3,Rpgr,Odad4,Cfap70,Avil,Rabep2,Arhgap35,Wdpcp,Tbc1d30,Poc1a,Dnah5,Rp1l1,Fam161b,Fam161a,Iqcb1,Ttc39c,Dnai3,Dync2h1
GO:0002902	regulation of B cell apoptotic process	0.000273827	0.00603519	Slc39a10,Cd74,Ormdl3,Irs2,Aurkb,Il10,Blk
GO:0060271	cilium assembly	0.000281141	0.00614702	Rsph4a,Pla2g3,Dnaaf4,Spag1,Cfap65,Traf3ip1,Arl6,Ehd2,Ccdc96,Mapre1,Meig1,Arl3,Rpgr,Odad4,Cfap70,Avil,Rabep2,Arhgap35,Wdpcp,Tbc1d30,Poc1a,Dnah5,Rp1l1,Fam161a,Iqcb1,Ttc39c,Dnai3,Dync2h1
GO:0007586	digestion	0.000310105	0.00670022	Pbld2,Capn9,Tac1,Cyp39a1,Gcnt3,Tjp2,Cckbr,Inava,Vdr,Npc1l1,Lima1,Arx,Hamp,Gpr39,Ptger1
GO:0032007	negative regulation of TOR signaling	0.000311899	0.00671256	Arntl,Nprl3,Castor2,Gsk3b,Sesn2,Akt1s1,Minar1,Ubr1
GO:0030834	regulation of actin filament depolymerization	0.000350955	0.00746527	Sh3bp1,Scin,Plekhh2,Avil,F2rl1,Tpm1,Lima1,Carmil1,Twf1
GO:0098815	modulation of excitatory postsynaptic potential	0.000350955	0.00746527	Lrrk2,S1pr2,Gsk3b,Adrb2,Cbln1,Dbn1,Rgs4,Grin2a,Chrna7
GO:0043954	cellular component maintenance	0.00035259	0.00747109	Abhd17b,Arf6,Cbln1,F2r,Clrn2,F2rl1,Inava,Tanc1,Tprn,Cldn1
GO:0009615	response to virus	0.000364073	0.00761219	Il23r,Ifit1,Ifit1bl1,Rsad2,Parp9,Il15,Traf3ip1,Ifih1,Cgas,Ifng,Itgb8,Il12b,Hyal3,Lgals8,Cd8a,Phb2,Kcnj8,Shfl,Mul1,Mov10,Tlr7,Crcp,Map3k14,F2rl1,Clpb,Bcl2
GO:0071496	cellular response to external stimulus	0.000364467	0.00761219	Aqp3,Lrrk2,Nprl3,Pck1,Comt,Wdr45b,Mapk1,Bag3,Bhlha15,Gsk3b,Sik2,Arhgap35,Sesn2,Wnt4,Mn1,Zfyve1,Wdr59,Bcl2,Mtmr3,Vdr,Hamp,Itga4,Cav1,Hspa5,Dapl1
GO:0003298	physiological muscle hypertrophy	0.000366184	0.00761219	Col14a1,Nr3c1,Agtr2,Gsk3b,Rgs4,Akap6,Trip10,Hamp
GO:0003301	physiological cardiac muscle hypertrophy	0.000366184	0.00761219	Col14a1,Nr3c1,Agtr2,Gsk3b,Rgs4,Akap6,Trip10,Hamp
GO:0061049	cell growth involved in cardiac muscle cell development	0.000366184	0.00761219	Col14a1,Nr3c1,Agtr2,Gsk3b,Rgs4,Akap6,Trip10,Hamp
GO:0046651	lymphocyte proliferation	0.000378564	0.00781038	Tnfrsf1b,Itgb2,Slc39a10,Zbtb32,Il15,Cd74,Tnfsf13b,Tac1,Ifng,Il12b,Irs2,Cd79a,Rag2,Card11,Hells,Shh,Wnt4,Nck1,Vav3,Il10,Bcl2,Rasal3,Tyrobp,Sox11,Cd22,Blk,Ncstn
GO:0030073	insulin secretion	0.000393664	0.00806129	Oxct1,Abat,Stxbp5l,Nadk,Gpr27,Arntl,Slc18a2,Midn,Ifng,Per2,Irs2,Npff,Phpt1,Hmgcr,Sri,Abca12,Rapgef4,Stxbp4,Blk,Cacna1d,Gpr39
GO:0050807	regulation of synapse organization	0.000395969	0.00807835	Colq,Lrrk2,C1ql3,Ppfia2,Sipa1l1,Abhd17b,Gsk3b,Arf6,Cbln1,Dbn1,Flrt1,Frmpd4,Rapgef4,Srgn,Ntng2,Lrfn2,Il10,Amigo1,Tanc1,Slitrk6,Nedd4,Chrna7,Fzd1
GO:0043303	mast cell degranulation	0.000397784	0.00808534	Pla2g3,Stxbp1,Stxbp2,Foxf1,Pld2,Kit,Cplx2,Pdpk1,Nppc,Blk
GO:0035640	exploration behavior	0.000402034	0.00810291	Abat,Lrrk2,Tnr,Agtr2,Crbn,Ptpn5,Gabrb3
GO:0045576	mast cell activation	0.000402223	0.00810291	Pla2g3,Stxbp1,Stxbp2,Foxf1,Pld2,Cd226,Kit,Cplx2,Pdpk1,Nppc,Rhoh,Blk
GO:0060828	regulation of canonical Wnt signaling pathway	0.000408245	0.00814795	Fgfr3,Lrrk2,Arntl,Atp6ap2,Stk3,Ttc21b,Nkd2,Zfp703,Tbx18,Sfrp5,Gsk3b,Fermt1,Kank1,Shh,Eda,Cdk14,Rnf146,Cav1,Wnk2,Mcc,Fzd1,Shisa6
GO:0007051	spindle organization	0.000412456	0.00817169	Kifc5b,Efhc2,Tubgcp4,Stag2,Chek2,Rcc1,Aurkb,Bora,Mapre1,Haus1,Stag1,Haus3,Tacc2,Ino80,Poc1a,Vps4b,Haus6,Cep72
GO:0031669	cellular response to nutrient levels	0.000420373	0.00823932	Aqp3,Lrrk2,Nprl3,Pck1,Comt,Wdr45b,Mapk1,Bhlha15,Sik2,Sesn2,Wnt4,Mn1,Zfyve1,Wdr59,Bcl2,Mtmr3,Vdr,Hspa5,Dapl1
GO:0120032	regulation of plasma membrane bounded cell projection assembly	0.000420373	0.00823932	Rhog,Hras,Rcc2,Arf6,Kit,Pld1,Avil,Kank1,Rabep2,Cdc42ep5,Arhgap35,Abi3,Def8,Dbn1,Wdpcp,Tbc1d30,F2rl1,Cav1,Twf1
GO:0022407	regulation of cell-cell adhesion	0.000422857	0.00825851	Itgb2,Adam19,Adamts18,Abat,Zbtb16,Il15,Cd74,Hlx,Tnfsf13b,Pck1,Tnr,Ifng,Il12b,Zfp703,Tbx18,Lgals8,Rag2,Card11,Adrb2,Ubash3b,Shh,Alox12,Rhoh,B2m,Wnt4,Abca12,Nck1,Il10,Thy1,Nexmif,Rasal3,Blk,Itga4,Cav1
GO:0090329	regulation of DNA-dependent DNA replication	0.000427914	0.0082982	E2f7,Dscc1,Cdk2,Pcna,Chtf18,Nuggc,Chtf8,Ino80
GO:0010216	maintenance of DNA methylation	0.00043878	0.00841967	Dnmt1,Ctcf,Hells,Uhrf1
GO:1900262	regulation of DNA-directed DNA polymerase activity	0.00043878	0.00841967	Dscc1,Pcna,Chtf18,Chtf8
GO:1900264	positive regulation of DNA-directed DNA polymerase activity	0.00043878	0.00841967	Dscc1,Pcna,Chtf18,Chtf8
GO:0051261	protein depolymerization	0.000445068	0.00847223	Sh3bp1,Scin,Plekhh2,Avil,Taok1,F2rl1,Asph,Map6d1,Bmerb1,Tpm1,Vps4b,Lima1,Carmil1,Twf1
GO:0030217	T cell differentiation	0.000445238	0.00847223	Ly9,Rsad2,Zbtb16,Il15,Sp3,Cd74,Hlx,Themis,Pck1,Itk,Ifng,Mpzl2,Il12b,Pknox1,Cd8a,Fzd8,Rag2,Card11,Kit,Bcl11b,Shh,Rhoh,B2m,Wnt4,Bcl2
GO:0002448	mast cell mediated immunity	0.000447695	0.00847223	Pla2g3,Stxbp1,Stxbp2,Foxf1,Pld2,Kit,Cplx2,Pdpk1,Nppc,Blk
GO:0032943	mononuclear cell proliferation	0.000456623	0.00855742	Tnfrsf1b,Itgb2,Slc39a10,Zbtb32,Il15,Cd74,Tnfsf13b,Tac1,Ifng,Il12b,Irs2,Cd79a,Rag2,Card11,Hells,Shh,Wnt4,Nck1,Vav3,Il10,Bcl2,Rasal3,Tyrobp,Sox11,Cd22,Blk,Ncstn
GO:0051384	response to glucocorticoid	0.00045767	0.00855742	Adam9,Pck1,Nr3c1,Calcr,Agtr2,Eif4ebp1,Sstr2,Tat,Il10,Bcl2,Ghrhr
GO:0046434	organophosphate catabolic process	0.000462888	0.00855742	Pla2g4b,Entpd4,Smpdl3b,Dpyd,Acot7,Pld2,Upp1,Angptl3,Smpdl3a,Pld1,Nudt4,Gmpr2,Dnph1,Apoc1,Plb1,Mlycd
GO:0034504	protein localization to nucleus	0.000463681	0.00855742	Sumo3,Lrrk2,Arntl,Parp9,Zbtb16,Efcab7,Ifng,Ormdl3,Mapk1,Ppp2ca,Agtr2,Drd1,Bag3,Osbpl8,Phb2,Gsk3b,Fermt1,Rangap1,Srsf1,Shh,Sesn2,Ptpn5,Xpo1,Sun2,Hikeshi,Card10
GO:0006301	postreplication repair	0.000464671	0.00855742	Rev1,Dtl,Pold1,Poli,Pcna,Rev3l
GO:0090330	regulation of platelet aggregation	0.000464671	0.00855742	Adamts18,Abat,Adrb2,Ubash3b,Alox12,Blk
GO:0035637	multicellular organismal signaling	0.000497409	0.00897954	Glra1,Kcnj2,Tnr,Ifng,Tbx18,Drd1,Sri,Bin1,Kcne4,Rapgef4,Irx3,Chrna7,Cacna1d,Cav1,Slc4a3,Mag
GO:0072006	nephron development	0.000497409	0.00897954	Hc,Osr1,Ifng,Commd5,Agtr2,Sox8,Ret,Enpep,Shh,Hey1,Wnt4,Cflar,Bcl2,Aqp11,Irx3,Nid1
GO:0002279	mast cell activation involved in immune response	0.000502695	0.00902067	Pla2g3,Stxbp1,Stxbp2,Foxf1,Pld2,Kit,Cplx2,Pdpk1,Nppc,Blk
GO:0032984	protein-containing complex disassembly	0.000503559	0.00902067	Gspt2,Sh3bp1,Scin,Per2,Smarcd3,Nsf,Plekhh2,Shfl,Adrb2,Avil,Taok1,F2rl1,Asph,Map6d1,Bmerb1,Tpm1,Vps4b,Lima1,Carmil1,Twf1
GO:0003341	cilium movement	0.000506262	0.00902067	Slc9b1,Rsph4a,Pla2g3,Dnaaf4,Cfap65,Tac1,Meig1,Odad4,Cfap70,Efcab1,Dnah10,Cfap45,Ash1l,Tacr2,Dnah5,Katnip,Chrna7,Dnah9,Dnai3
GO:0060491	regulation of cell projection assembly	0.000506262	0.00902067	Rhog,Hras,Rcc2,Arf6,Kit,Pld1,Avil,Kank1,Rabep2,Cdc42ep5,Arhgap35,Abi3,Def8,Dbn1,Wdpcp,Tbc1d30,F2rl1,Cav1,Twf1
GO:0045637	regulation of myeloid cell differentiation	0.000533826	0.00942666	Pla2g3,Meis1,Fgfr3,Zbtb16,Cd74,Scin,Rbp1,Ifng,Il12b,Lrrc17,Csf3r,Gsk3b,Id2,Ubash3b,Tjp2,B2m,P4htm,Twist2,Thpo,Tyrobp
GO:1904063	negative regulation of cation transmembrane transport	0.000535918	0.00942666	Osr1,Gem,Ppp2ca,Rrad,Crbn,Sri,Bin1,Kcne4,Rgs4,Nedd4,Hamp,Cav1
GO:0071346	cellular response to interferon-gamma	0.000538869	0.00943235	Ccl11,Gbp6,Gbp2,Stxbp1,Parp9,Stxbp2,Ifng,Syncrip,Pde12,Il12b,Dapk1,Stxbp4,Casp1
GO:0001991	regulation of systemic arterial blood pressure by circulatory renin-angiotensin	0.000559582	0.00968765	Atp6ap2,Agtr2,F2r,Ndst2,F2rl1
GO:0014041	regulation of neuron maturation	0.000559582	0.00968765	Lrrk2,Ngf,Gsk3b,Ret,Bcl2
GO:0061045	negative regulation of wound healing	0.000563177	0.00971924	Adamts18,Abat,Tafa5,Hmgcr,Adrb2,Serping1,Ubash3b,Alox12,Wnt4,Slc12a2
GO:0048592	eye morphogenesis	0.000569582	0.00979895	Foxf2,Meis1,Fgfr3,Vsx2,Sp3,Foxn4,Fat1,Dscam,Rom1,Arl6,Tspan12,Sox8,Tsku,Rpgr,Thy1,Bcl2,Sox11,Sdk2
GO:0070665	positive regulation of leukocyte proliferation	0.000573115	0.00981654	Slc39a10,Il15,Cd74,Tnfsf13b,Tac1,Ifng,Mapk1,Il12b,Irs2,Gsk3b,Card11,Shh,Nck1,Vav3,Bcl2,Rasal3
GO:0034110	regulation of homotypic cell-cell adhesion	0.000574182	0.00981654	Adamts18,Abat,Zfp703,Adrb2,Ubash3b,Alox12,Blk
GO:0014821	phasic smooth muscle contraction	0.000577382	0.00984059	Tbx3,Drd1,Kit,Sstr2,Tacr2,Htr2b
GO:0032418	lysosome localization	0.000588045	0.00996046	Pla2g3,Stxbp1,Stxbp2,Foxf1,Pip4p1,Pld2,Kit,Cplx2,Pdpk1,Nppc,Def8,Blk
GO:0030042	actin filament depolymerization	0.000593862	0.00999728	Sh3bp1,Scin,Plekhh2,Avil,F2rl1,Tpm1,Lima1,Carmil1,Twf1
GO:0033003	regulation of mast cell activation	0.000593862	0.00999728	Pla2g3,Stxbp1,Stxbp2,Foxf1,Pld2,Cd226,Pdpk1,Nppc,Blk
GO:0050803	regulation of synapse structure or activity	0.000601704	0.0100675	Colq,Lrrk2,C1ql3,Ppfia2,Sipa1l1,Abhd17b,Gsk3b,Arf6,Cbln1,Dbn1,Flrt1,Frmpd4,Rapgef4,Srgn,Ntng2,Lrfn2,Il10,Amigo1,Tanc1,Slitrk6,Nedd4,Chrna7,Fzd1
GO:0046822	regulation of nucleocytoplasmic transport	0.000664206	0.0109715	Efcab7,Ifng,Mapk1,Ppp2ca,Agtr2,Bag3,Gsk3b,Fermt1,Rangap1,Shh,Ptpn5,Xpo1,Nedd4,Wipf1
GO:0060056	mammary gland involution	0.000667726	0.0109715	Igfbp5,Elf3,Vdr,Cav1
GO:0090184	positive regulation of kidney development	0.000667726	0.0109715	Agtr2,Sox8,Ret,Wnt4
GO:0044786	cell cycle DNA replication	0.00067981	0.0111367	E2f7,Mcm4,Pcna,Mcm6,Nuggc,Ino80,Mcm2
GO:0051225	spindle assembly	0.000694389	0.0113417	Kifc5b,Tubgcp4,Stag2,Chek2,Rcc1,Aurkb,Mapre1,Haus1,Stag1,Haus3,Ino80,Vps4b,Haus6
GO:0042044	fluid transport	0.000710206	0.0115314	Aqp3,Itpr1,Mip,Aqp6,Ahcyl1,Aqp11
GO:0043271	negative regulation of ion transport	0.000724478	0.0116932	Abat,Osr1,Gem,Ppp2ca,Agtr2,Rrad,Crbn,Sri,Bin1,Kcne4,Rgs4,Bcl2,Nedd4,Plcb4,Hamp,Cav1,Wnk2
GO:1903706	regulation of hemopoiesis	0.000726565	0.0116932	Pla2g3,Meis1,Fgfr3,Zbtb16,Il15,Cd74,Hlx,Scin,Pck1,Rbp1,Ifng,Il12b,Lrrc17,Csf3r,Rag2,Gsk3b,Card11,Id2,Ubash3b,Tjp2,Shh,Il15ra,Rhoh,B2m,P4htm,Il10,Twist2,Thpo,Tyrobp,Pglyrp2
GO:0010544	negative regulation of platelet activation	0.000734576	0.0117532	Adamts18,Abat,Adrb2,Ubash3b,Alox12
GO:2000678	negative regulation of transcription regulatory region DNA binding	0.000734576	0.0117532	Per2,Id2,Sri,Hey1,Sox11
GO:0002700	regulation of production of molecular mediator of immune response	0.000772276	0.012214	Tnfrsf1b,Rsad2,Cd74,Dnajb9,Cgas,Ifng,Nsd2,Exosc6,Cuedc2,Phb2,Cd226,Kit,B2m,F2rl1,Il10,Inava,Cd22
GO:0006914	autophagy	0.00080223	0.012615	Lrrk2,Nprl3,Trib3,Wdr45b,Ifng,Ormdl3,Lgals8,Bag3,Phb2,Rab1b,Gsk3b,Mul1,Adrb2,Atg9b,Tmem150b,Dapk1,Sesn2,Rasip1,Soga3,Rb1cc1,Il10,Zfyve1,Scoc,Bcl2,Vps4b,Mtmr3,Sec16b,Atg2a,Casp1,Arsb,Dapl1,Htr2b
GO:0061919	process utilizing autophagic mechanism	0.00080223	0.012615	Lrrk2,Nprl3,Trib3,Wdr45b,Ifng,Ormdl3,Lgals8,Bag3,Phb2,Rab1b,Gsk3b,Mul1,Adrb2,Atg9b,Tmem150b,Dapk1,Sesn2,Rasip1,Soga3,Rb1cc1,Il10,Zfyve1,Scoc,Bcl2,Vps4b,Mtmr3,Sec16b,Atg2a,Casp1,Arsb,Dapl1,Htr2b
GO:0006939	smooth muscle contraction	0.000817785	0.0127863	Tbx3,Abat,Ormdl3,Drd1,Adrb2,Kit,Sstr2,F2r,Tacr2,Apbb1,Chrna3,Cav1,Htr2b
GO:0042100	B cell proliferation	0.000817785	0.0127863	Slc39a10,Cd74,Tnfsf13b,Irs2,Cd79a,Rag2,Card11,Vav3,Il10,Bcl2,Tyrobp,Cd22,Blk
GO:0048660	regulation of smooth muscle cell proliferation	0.000822742	0.0128273	Il15,Comt,Ifng,Igfbp5,Dnmt1,Il12b,S1pr2,Tafa5,Gsk3b,Hmgcr,Apln,Id2,Alox12,Il10,Tpm1,Xrcc5,Cav1
GO:0140014	mitotic nuclear division	0.000852521	0.0130999	Kifc5b,Sgo2a,Fgfr3,Cdc6,Stag2,Dscc1,Nsl1,Chek2,Ncapd3,Rcc1,Aurkb,Cenpk,Mau2,Bora,Phb2,Npm2,Zwilch,Stag1,Ino80,Pttg1,Dsn1,Vps4b,Phf13
GO:0070663	regulation of leukocyte proliferation	0.000856274	0.0130999	Tnfrsf1b,Slc39a10,Il15,Cd74,Tnfsf13b,Tac1,Ifng,Mapk1,Il12b,Irs2,Gsk3b,Card11,Shh,Nck1,Vav3,Il10,Bcl2,Rasal3,Tyrobp,Sox11,Cd22,Blk
GO:0060444	branching involved in mammary gland duct morphogenesis	0.000865472	0.0131571	Ccl11,Tbx3,Phb2,Wnt4,Vdr,Slc12a2
GO:0031960	response to corticosteroid	0.000915888	0.0137484	Adam9,Pck1,Nr3c1,Calcr,Agtr2,Eif4ebp1,Sstr2,Tat,Il10,Bcl2,Ghrhr
GO:0009267	cellular response to starvation	0.000920646	0.013767	Lrrk2,Nprl3,Pck1,Comt,Wdr45b,Mapk1,Bhlha15,Sik2,Sesn2,Wnt4,Zfyve1,Wdr59,Bcl2,Mtmr3,Hspa5,Dapl1
GO:0002703	regulation of leukocyte mediated immunity	0.000924679	0.0137898	Klrc2,Klrb1c,Tnfrsf1b,Pvr,Itgb2,Pla2g3,Stxbp1,Rsad2,Stxbp2,Foxf1,Ifng,Nsd2,Il12b,Pld2,Exosc6,Cd226,Kit,Pdpk1,Nppc,B2m,Sh2d1a,F2rl1,Tyrobp,Blk
GO:0006284	base-excision repair	0.00093694	0.0138971	Rpa3,Pold1,Rpa2,Pcna,Pole,Mpg,Tdg
GO:0007212	dopamine receptor signaling pathway	0.00093694	0.0138971	Gna15,Gna11,Lrrk2,Drd1,Rgs4,Ncstn,Ptger1
GO:0006336	DNA replication-independent nucleosome assembly	0.000947412	0.0139769	H3f3b,Rbbp4,Cenpp,Ubn2,Asf1b
GO:0048557	embryonic digestive tract morphogenesis	0.000947412	0.0139769	Hlx,Foxf1,Id2,Shh,Sox11
GO:0051321	meiotic cell cycle	0.000960703	0.0141349	Prkacb,Syce1l,Sgo2a,Zfy2,Spata22,Ubb,Tubgcp4,Stag2,Tdrd9,Cdk2,Ppp2ca,Ncapd3,Psmc3ip,Terb2,Meig1,Rad51ap1,Npm2,Chtf18,Terf1,Nppc,Rec114,Wnt4,Mnd1,Pttg1,Sun2,Ccne2
GO:0098742	cell-cell adhesion via plasma-membrane adhesion molecules	0.00096381	0.0141427	Pvr,Cdh17,Cdh6,Dscam,Ret,Cbln1,Nexn,Alcam,Arvcf,Celsr1,Esam,Ntng2,Il10,Cdh26,Amigo1,Sdk2,Itga4,Mag,Cldn1
GO:0000727	double-strand break repair via break-induced replication	0.000969987	0.0141954	Mcm5,Mcm4,Mcm6,Mcm2
GO:0043242	negative regulation of protein-containing complex disassembly	0.00100489	0.0145895	Scin,Per2,Plekhh2,Avil,Taok1,Map6d1,Bmerb1,Tpm1,Lima1,Carmil1,Twf1
GO:1902806	regulation of cell cycle G1/S phase transition	0.00102103	0.0147459	Crnn,Psme1,E2f7,Ctdsp2,Rpa2,Phb2,Id2,Fbxo31,Ino80,Mn1,Apbb1,Stxbp4,Bcl2,Cdk2ap2,E2f1
GO:0001841	neural tube formation	0.00104169	0.0149827	Prkacb,Cdk20,Stk3,Enah,Sfrp5,Mthfr,Arhgap35,Shh,Celsr1,Luzp1,Deaf1,Sox11,St14,Fzd1
GO:0034508	centromere complex assembly	0.00104562	0.0149827	H3f3b,Cenpa,Cenpk,Cenpp,Hells,Cenpt
GO:0071711	basement membrane organization	0.00104562	0.0149827	Gas2,Fermt1,Ntng2,Lamb1,Ntn4,Cav1
GO:0032413	negative regulation of ion transmembrane transporter activity	0.00106571	0.0151127	Osr1,Gem,Ppp2ca,Rrad,Crbn,Sri,Kcne4,Nedd4,Hamp,Cav1
GO:0032835	glomerulus development	0.00107502	0.0151664	Hc,Osr1,Ifng,Agtr2,Ret,Enpep,Cflar,Bcl2,Nid1
GO:0050854	regulation of antigen receptor-mediated signaling pathway	0.00107502	0.0151664	Slc39a10,Sla2,Cd226,Phpt1,Card11,Sh2d1a,Thy1,Cd22,Blk
GO:2000243	positive regulation of reproductive process	0.00108558	0.0152761	Sgo2a,Glra1,Tac1,Hyal3,Cyp51,Rad51ap1,Npm2,Shh,Wnt4,Tacr2,Plb1,Lhfpl2
GO:0060603	mammary gland duct morphogenesis	0.00109135	0.015306	Ccl11,Tbx3,Nr3c1,Phb2,Wnt4,Vdr,Slc12a2
GO:0045787	positive regulation of cell cycle	0.00109329	0.015306	Crnn,Sgo2a,Tbx3,E2f7,Cdc6,Fen1,Rcc2,Dtl,Chek2,Aurkb,Chmp3,Smarcd3,Eif4ebp1,Phb2,Rad51ap1,Azin1,Npm2,Id2,Rxfp3,Ino80,Wnt4,Stxbp4,Il10,Poc1a,Vps4b,Pggt1b
GO:0090068	positive regulation of cell cycle process	0.00110189	0.0153872	Crnn,Sgo2a,E2f7,Cdc6,Fen1,Rcc2,Dtl,Chek2,Aurkb,Chmp3,Smarcd3,Phb2,Rad51ap1,Azin1,Npm2,Rxfp3,Ino80,Wnt4,Stxbp4,Poc1a,Vps4b
GO:0043392	negative regulation of DNA binding	0.00113617	0.0157457	Per2,Id2,Sri,Hey1,Twist2,Mdfi,Sox11,E2f1
GO:0048483	autonomic nervous system development	0.00113617	0.0157457	Hlx,Tbx1,Sox8,Ret,Nav2,Insm1,Sox11,Arx
GO:0042594	response to starvation	0.00118852	0.0163065	Lrrk2,Nprl3,Pck1,Comt,Wdr45b,Mapk1,Eif4ebp1,Bhlha15,Sik2,Sesn2,Wnt4,Zfyve1,Wdr59,Bcl2,Mtmr3,Hspa5,Dapl1
GO:0048659	smooth muscle cell proliferation	0.00118852	0.0163065	Il15,Comt,Ifng,Igfbp5,Dnmt1,Il12b,S1pr2,Tafa5,Gsk3b,Hmgcr,Apln,Id2,Alox12,Il10,Tpm1,Xrcc5,Cav1
GO:0030193	regulation of blood coagulation	0.00120135	0.0164212	Adamts18,Abat,Adrb2,Serping1,F2r,Ubash3b,Alox12,F2rl1,Cav1
GO:0034724	DNA replication-independent nucleosome organization	0.00120287	0.0164212	H3f3b,Rbbp4,Cenpp,Ubn2,Asf1b
GO:0015748	organophosphate ester transport	0.00120895	0.0164225	Tmem30c,Abcb4,Slc25a32,Slc25a36,Osbpl8,Slc25a33,Abca4,Atp8b5,Abca12,Xkr8,Apoc1,Scp2,Atp8b2
GO:0090277	positive regulation of peptide hormone secretion	0.00120895	0.0164225	Oxct1,Abat,Nadk,Gpr27,Irs2,Phpt1,Apln,Sri,Cckbr,Ghrhr,Blk,Cacna1d,Gpr39
GO:0035094	response to nicotine	0.0012532	0.0169397	Abat,Mapk1,B2m,Bcl2,Chrna3,Chrna7
GO:1902883	negative regulation of response to oxidative stress	0.0012532	0.0169397	Reg3b,Pycr1,Lrrk2,Oxr1,Il10,Rnf146
GO:0033044	regulation of chromosome organization	0.00126122	0.0169646	Sgo2a,H3f3b,Cdc6,Fen1,Wdhd1,Pif1,Mapk1,Dnmt1,Aurkb,Zwilch,Mcph1,Terf1,Pttg1,Recql4,Xrcc5,Mcm2,Rmi2
GO:0007596	blood coagulation	0.0013475	0.0179767	Stxbp1,Adamts18,Serpina10,Abat,Adrb2,Serping1,F2r,Ubash3b,Shh,Alox12,F2rl1,F2rl3,F10,Blk,Cav1,Rab27a
GO:0006098	pentose-phosphate shunt	0.00135695	0.0179878	Shpk,Pgd,Pgls,Tkt
GO:2000774	positive regulation of cellular senescence	0.00135695	0.0179878	Cgas,Ypel3,Abi3,B2m
GO:0055123	digestive system development	0.00138245	0.0182228	Clmp,Foxf2,Fgfr3,Hlx,Foxf1,Spdef,Sfrp5,Id2,Kit,Shh,Cckbr,Wdpcp,Bcl2,Sox11
GO:1901987	regulation of cell cycle phase transition	0.00139129	0.0182228	Crnn,Zfy2,Psme1,E2f7,Cdc6,Rcc2,Dtl,Chek2,Cdk2,Ctdsp2,Rpa2,Aurkb,Smarcd3,Phb2,Npm2,Stk33,Id2,Zwilch,Fbxo31,Taok1,Ino80,Mn1,Apbb1,Stxbp4,Bcl2,Vps4b,Cdk2ap2,E2f1
GO:1901880	negative regulation of protein depolymerization	0.00142888	0.0186263	Scin,Plekhh2,Avil,Taok1,Map6d1,Bmerb1,Tpm1,Lima1,Carmil1,Twf1
GO:0001783	B cell apoptotic process	0.00145961	0.0188479	Slc39a10,Cd74,Ormdl3,Irs2,Aurkb,Il10,Blk
GO:2000772	regulation of cellular senescence	0.00145961	0.0188479	Arntl,Cgas,Ypel3,Map3k3,Abi3,B2m,Vash1
GO:0032102	negative regulation of response to external stimulus	0.0014825	0.0189583	Tnfrsf1b,Aph1c,Hc,Adamts18,Abat,Smpdl3b,Traf3ip1,Foxf1,Sema3d,Tnr,Il12b,Fabp7,Npff,Tafa5,Mul1,Hmgcr,Adrb2,Serping1,Ubash3b,Dbn1,Alox12,Ash1l,Wnt4,Sharpin,Il10,Chrna7,Hamp,D130043K22Rik,Slc12a2
GO:0045732	positive regulation of protein catabolic process	0.00148696	0.0189583	Tnfrsf1b,Sumo3,Socs4,Lrrk2,Adam9,Lpcat1,Nkd2,Trib3,Rnf144a,Dtl,Ifng,Rnf139,Nsf,Gsk3b,Rnf180,Vgll4,Nedd4,Hamp,Cav1
GO:1900046	regulation of hemostasis	0.00148992	0.0189583	Adamts18,Abat,Adrb2,Serping1,F2r,Ubash3b,Alox12,F2rl1,Cav1
GO:0061050	regulation of cell growth involved in cardiac muscle cell development	0.00149084	0.0189583	Col14a1,Nr3c1,Rgs4,Akap6,Trip10,Hamp
GO:0002573	myeloid leukocyte differentiation	0.00149235	0.0189583	Fasn,Pla2g3,Fgfr3,Il15,Sp3,Cd74,Rbp1,Ifng,Itgb8,Calcr,Il12b,Lrrc17,Gsk3b,Id2,Kit,Ubash3b,Gmpr2,Tjp2,F2rl1,Tyrobp
GO:0042219	cellular modified amino acid catabolic process	0.00150586	0.0190419	Ahcy,Hoga1,Aldh1l2,Chac1,Dio2
GO:0002702	positive regulation of production of molecular mediator of immune response	0.00151082	0.0190607	Rsad2,Cd74,Dnajb9,Ifng,Nsd2,Exosc6,Phb2,Cd226,Kit,B2m,F2rl1,Il10,Inava
GO:0060042	retina morphogenesis in camera-type eye	0.00157016	0.0195842	Vsx2,Foxn4,Dscam,Rom1,Arl6,Tspan12,Sox8,Rpgr,Thy1,Sdk2
GO:0031023	microtubule organizing center organization	0.00158499	0.0197097	Uxt,Cdk2,Azin1,Mcph1,Haus1,Hepacam2,Haus3,Cep152,Xpo1,Poc1a,Mpdz,Vps4b,Haus6,Cep72
GO:0019439	aromatic compound catabolic process	0.00158741	0.0197097	Tnfrsf1b,Pnp2,Gspt2,Ahcy,Entpd4,Dnase1l1,Dpyd,Fen1,Comt,Acot7,Dnd1,Syncrip,Calcr,Pde12,Exosc6,Upp1,Hpd,Smpdl3a,Mov10,Srsf1,Nudt4,Gmpr2,Tat,Aldh1l2,Dnph1,Tnrc6b,Ctif,Dio2,Cnot6,E2f1,Mlycd
GO:0007599	hemostasis	0.00161692	0.019943	Stxbp1,Adamts18,Serpina10,Abat,Adrb2,Serping1,F2r,Ubash3b,Shh,Alox12,F2rl1,F2rl3,F10,Blk,Cav1,Rab27a
GO:0050817	coagulation	0.00161692	0.019943	Stxbp1,Adamts18,Serpina10,Abat,Adrb2,Serping1,F2r,Ubash3b,Shh,Alox12,F2rl1,F2rl3,F10,Blk,Cav1,Rab27a
GO:0007224	smoothened signaling pathway	0.00161752	0.019943	Prkacb,Cdk20,Fgfr3,Traf3ip1,Scube3,Ttc21b,Foxf1,Arl6,Arl3,Shh,Boc,Hhat,Wdpcp,Dyrk2,Dync2h1
GO:0002793	positive regulation of peptide secretion	0.00162436	0.019943	Oxct1,Abat,Nadk,Gpr27,Irs2,Phpt1,Apln,Sri,Cckbr,Ghrhr,Blk,Cacna1d,Gpr39
GO:0048565	digestive tract development	0.00162436	0.019943	Clmp,Foxf2,Fgfr3,Hlx,Foxf1,Spdef,Sfrp5,Id2,Kit,Shh,Cckbr,Bcl2,Sox11
GO:0030307	positive regulation of cell growth	0.00163205	0.0199926	H3f3b,Uts2r,Ngf,Dscam,Nr3c1,Commd5,Slc25a33,Gsk3b,Mul1,Gdi1,Dbn1,Ino80,Dnph1,Akap6,Bcl2,Cpne9,Trip10,Hamp
GO:0010639	negative regulation of organelle organization	0.00164383	0.020092	Zfy2,H3f3b,Fgfr3,Lrrk2,Scin,Pif1,Aurkb,Plekhh2,Mapre1,Mul1,Zwilch,Terf1,Avil,Kank1,Dbn1,Taok1,Tbc1d30,Pttg1,Recql4,Map6d1,Bmerb1,Tpm1,Lima1,Mcm2,Carmil1,Dnai3,Twf1
GO:0010559	regulation of glycoprotein biosynthetic process	0.00167675	0.0202849	Il15,Itm2c,Mustn1,Ramp1,Necab3,Bcl2,Ncstn
GO:0032392	DNA geometric change	0.00167675	0.0202849	Mterf1b,Mcm5,Pif1,Mcm4,Mcm6,Recql4,Mcm2
GO:0035774	positive regulation of insulin secretion involved in cellular response to glucose stimulus	0.00167675	0.0202849	Oxct1,Nadk,Gpr27,Phpt1,Sri,Cacna1d,Gpr39
GO:0022411	cellular component disassembly	0.00172161	0.0206858	Gspt2,Sh3bp1,Scin,Wdr45b,Mrrf,Per2,Smarcd3,Nsf,Plekhh2,Phb2,Shfl,Mul1,Arf6,Adrb2,Atg9b,Avil,Taok1,Rb1cc1,Sharpin,F2rl1,Asph,Map6d1,Bmerb1,Tpm1,Vps4b,Lima1,Atg2a,Carmil1,Twf1
GO:0048708	astrocyte differentiation	0.00172256	0.0206858	Fgfr3,Ttc21b,Ifng,Mapk1,Sox8,Drd1,Id2,Bin1,Shh,Mag
GO:0050670	regulation of lymphocyte proliferation	0.00173253	0.0207601	Tnfrsf1b,Slc39a10,Il15,Cd74,Tnfsf13b,Tac1,Ifng,Il12b,Irs2,Card11,Shh,Nck1,Vav3,Il10,Bcl2,Rasal3,Tyrobp,Sox11,Cd22,Blk
GO:0003081	regulation of systemic arterial blood pressure by renin-angiotensin	0.00176129	0.0208768	Atp6ap2,Agtr2,Enpep,F2r,Ndst2,F2rl1
GO:0033260	nuclear DNA replication	0.00176129	0.0208768	Mcm4,Pcna,Mcm6,Nuggc,Ino80,Mcm2
GO:0043094	cellular metabolic compound salvage	0.00176129	0.0208768	Pnp2,Bhmt,Uck2,Upp1,Dck,Gmpr2
GO:0048566	embryonic digestive tract development	0.00176129	0.0208768	Foxf2,Hlx,Foxf1,Id2,Shh,Sox11
GO:1903429	regulation of cell maturation	0.00176129	0.0208768	Lrrk2,Ngf,Gsk3b,Ret,Nppc,Bcl2
GO:0050671	positive regulation of lymphocyte proliferation	0.00181165	0.0213593	Slc39a10,Il15,Cd74,Tnfsf13b,Tac1,Ifng,Il12b,Irs2,Card11,Shh,Nck1,Vav3,Bcl2,Rasal3
GO:0050818	regulation of coagulation	0.00183168	0.0213593	Adamts18,Abat,Adrb2,Serping1,F2r,Ubash3b,Alox12,F2rl1,Cav1
GO:0000070	mitotic sister chromatid segregation	0.00183358	0.0213593	Kifc5b,Sgo2a,Cdc6,Dscc1,Nsl1,Ncapd3,Aurkb,Cenpk,Mau2,Zwilch,Ino80,Pttg1,Dsn1,Vps4b,Phf13
GO:0006268	DNA unwinding involved in DNA replication	0.00183996	0.0213593	Mcm4,Mcm6,Recql4,Mcm2
GO:0006740	NADPH regeneration	0.00183996	0.0213593	Shpk,Pgd,Pgls,Tkt
GO:0010459	negative regulation of heart rate	0.00183996	0.0213593	Tac1,Agtr2,Npff,Sri
GO:0071294	cellular response to zinc ion	0.00183996	0.0213593	Glra1,Grin2a,Gabrb3,Gpr39
GO:0009395	phospholipid catabolic process	0.00184092	0.0213593	Pla2g4b,Smpdl3b,Pld2,Angptl3,Smpdl3a,Pld1,Apoc1,Plb1
GO:0071359	cellular response to dsRNA	0.00186145	0.0215457	Ifih1,Cgas,Pde12,Mul1,Cav1
GO:0007098	centrosome cycle	0.00187268	0.0215457	Uxt,Cdk2,Azin1,Mcph1,Haus1,Hepacam2,Haus3,Cep152,Xpo1,Poc1a,Vps4b,Haus6,Cep72
GO:0031929	TOR signaling	0.00187268	0.0215457	Arntl,Nprl3,Castor2,Pip4p1,Eif4ebp1,Gsk3b,Card11,Sesn2,Akt1s1,Wdr59,Mapkap1,Minar1,Ubr1
GO:0055021	regulation of cardiac muscle tissue growth	0.0018867	0.0216163	Meis1,Cdk20,Col14a1,Nr3c1,Mapk1,Rgs4,Akap6,Vgll4,Trip10,Hamp
GO:0061178	regulation of insulin secretion involved in cellular response to glucose stimulus	0.0018867	0.0216163	Oxct1,Nadk,Gpr27,Phpt1,Hmgcr,Sri,Abca12,Stxbp4,Cacna1d,Gpr39
GO:0006509	membrane protein ectodomain proteolysis	0.00191817	0.0217185	Tnfrsf1b,Aph1c,Adam19,Adam9,Ifng,Il10,Ncstn
GO:0009261	ribonucleotide catabolic process	0.00191817	0.0217185	Entpd4,Dpyd,Acot7,Upp1,Nudt4,Gmpr2,Mlycd
GO:0050691	regulation of defense response to virus by host	0.00191817	0.0217185	Il23r,Parp9,Il15,Cgas,Ifng,Il12b,Mul1
GO:0010810	regulation of cell-substrate adhesion	0.00192332	0.0217185	Myf5,Rcc2,Fbln2,Foxf1,Acvrl1,Gfus,Gsk3b,Fermt1,Kank1,Dbn1,Vegfc,Wnt4,Wdpcp,Thy1,Bcl2,Nexmif,Nedd9,Nid1,Carmil1
GO:0001819	positive regulation of cytokine production	0.00196116	0.0220624	Il23r,Cyp2j6,Ly9,Pnp2,Hc,Saa2,Pla2g3,Rsad2,Hras,Lrrk2,Il15,Atp6ap2,Cd74,Lrrfip2,Itk,Ifih1,Cgas,Ifng,Il12b,Agtr2,Cd226,Fermt1,Card11,Kit,F2r,Tlr7,B2m,F2rl1,Il10,Inava,Tyrobp,Casp1,Lurap1,Htr2b
GO:0070374	positive regulation of ERK1 and ERK2 cascade	0.00202245	0.0224653	Ccl11,Fgfr3,Hras,Cd74,Ngf,Calcr,Npsr1,Phb2,Hmgcr,F2r,Cflar,Prxl2c,F2rl1,Thpo,Fgf18,Chrna7,Cysltr2,Bmper,Htr2b
GO:1901361	organic cyclic compound catabolic process	0.0020344	0.0224653	Tnfrsf1b,Pnp2,Gspt2,Ahcy,Entpd4,Dnase1l1,Dpyd,Fen1,Comt,Cyp39a1,Acot7,Dnd1,Syncrip,Calcr,Pde12,Exosc6,Upp1,Hpd,Smpdl3a,Mov10,Srsf1,Nudt4,Gmpr2,Tat,Aldh1l2,Dnph1,Tnrc6b,Ctif,Dio2,Cnot6,E2f1,Mlycd
GO:0051052	regulation of DNA metabolic process	0.00203613	0.0224653	Parp9,Radx,Smarcad1,Acvrl1,Dscc1,Pif1,Cgas,Ifng,Nsd2,Cdk2,Mapk1,Dnmt1,Exosc6,Rpa2,Aurkb,H1f0,Rad51ap1,Gsk3b,Npm2,Pcna,Chtf18,Terf1,Fancb,Nppc,Chtf8,Apbb1,Xrcc5,Rmi2
GO:0001892	embryonic placenta development	0.00203858	0.0224653	Sp3,E2f7,Stk3,Mapk1,Phlda2,Hey1,Hs6st1,Il10,Mdfi,Vash1,St14,Itga4
GO:0033619	membrane protein proteolysis	0.00206197	0.0225111	Tnfrsf1b,Aph1c,Adam19,Adam9,Ifng,Ret,Il10,Ncstn
GO:0045058	T cell selection	0.00206197	0.0225111	Ly9,Il15,Cd74,Themis,Card11,Bcl11b,Shh,Bcl2
GO:0032946	positive regulation of mononuclear cell proliferation	0.00206457	0.0225111	Slc39a10,Il15,Cd74,Tnfsf13b,Tac1,Ifng,Il12b,Irs2,Card11,Shh,Nck1,Vav3,Bcl2,Rasal3
GO:0045954	positive regulation of natural killer cell mediated cytotoxicity	0.00206735	0.0225111	Klrc2,Klrb1c,Pvr,Il12b,Cd226,Sh2d1a
GO:0000082	G1/S transition of mitotic cell cycle	0.00210222	0.0227653	Psme1,E2f7,Cdk2,Ctdsp2,Rcc1,Rpa2,Tcf19,Eif4ebp1,Id2,Pole,Fbxo31,Ino80,Cdk14,Bcl2,Ccne2,Cdk2ap2,E2f1
GO:0032944	regulation of mononuclear cell proliferation	0.00210314	0.0227653	Tnfrsf1b,Slc39a10,Il15,Cd74,Tnfsf13b,Tac1,Ifng,Il12b,Irs2,Card11,Shh,Nck1,Vav3,Il10,Bcl2,Rasal3,Tyrobp,Sox11,Cd22,Blk
GO:0002444	myeloid leukocyte mediated immunity	0.00215151	0.023152	Itgb2,Pla2g3,Stxbp1,Stxbp2,Foxf1,Pld2,Kit,Cplx2,Pdpk1,Nppc,F2rl1,Tyrobp,Blk
GO:0007127	meiosis I	0.00215151	0.023152	Syce1l,Sgo2a,Spata22,Ubb,Tdrd9,Psmc3ip,Terb2,Rad51ap1,Chtf18,Terf1,Mnd1,Pttg1,Ccne2
GO:0032092	positive regulation of protein binding	0.00217452	0.0233538	Lrrk2,Stk3,Ngf,Trib3,Ppp2ca,Mapre1,Gsk3b,Ramp1,B2m,Blk,Cav1
GO:0030890	positive regulation of B cell proliferation	0.00218565	0.0233818	Slc39a10,Cd74,Tnfsf13b,Irs2,Card11,Vav3,Bcl2
GO:0072523	purine-containing compound catabolic process	0.00218565	0.0233818	Ahcy,Dpyd,Acot7,Nudt4,Gmpr2,Dnph1,Mlycd
GO:1903362	regulation of cellular protein catabolic process	0.0022056	0.0235167	Foxf2,Sumo3,Socs4,Dnaaf4,Psme1,Ubb,Lrrk2,Nkd2,Trib3,Rnf144a,Rad23b,Rnf139,Gsk3b,Rnf180,Shh,Xpo1,Vgll4,Aqp11,Hamp,Cav1
GO:0035082	axoneme assembly	0.00225283	0.023914	Rsph4a,Pla2g3,Dnaaf4,Spag1,Cfap65,Meig1,Odad4,Dnah5,Rp1l1,Dnai3
GO:0048643	positive regulation of skeletal muscle tissue development	0.00227476	0.0240537	Myf5,Hmgcr,Adrb2,Shh,Bcl2
GO:0050795	regulation of behavior	0.00235412	0.0246853	Uts2r,Ttc21b,Mchr1,Npsr1,Drd1,Dbn1,Cckbr,Ghrhr,Sgip1,Casp1,Htr2b
GO:0060993	kidney morphogenesis	0.00235412	0.0246853	Lrrk2,Osr1,Commd5,Agtr2,Sox8,Gcnt3,Shh,Hey1,Wnt4,Bcl2,Irx3
GO:0045216	cell-cell junction organization	0.00235787	0.0246853	Ocln,Cldn7,Cdh6,Zfp703,Ugt8a,Cgn,F2r,Arvcf,Tjp2,Perp,Esam,F2rl1,Inava,Mpdz,Cldn8,Irx3,Cav1,Cldn1
GO:0008306	associative learning	0.00236148	0.0246853	Tac1,Tnr,Drd1,Hmgcr,Adrb2,Kit,Nts,Grin2a,Apbb1,Deaf1,Tanc1,Chrna7
GO:0035025	positive regulation of Rho protein signal transduction	0.0024119	0.0251167	P2ry10,Arhgef3,F2r,Lpar6,F2rl1,F2rl3
GO:0090343	positive regulation of cell aging	0.00243021	0.0252117	Cgas,Ypel3,Abi3,B2m
GO:0032410	negative regulation of transporter activity	0.00245617	0.0253554	Osr1,Gem,Ppp2ca,Rrad,Crbn,Sri,Kcne4,Nedd4,Hamp,Cav1
GO:1903050	regulation of proteolysis involved in cellular protein catabolic process	0.00248082	0.0253554	Foxf2,Sumo3,Socs4,Dnaaf4,Psme1,Ubb,Lrrk2,Nkd2,Trib3,Rnf144a,Rad23b,Rnf139,Gsk3b,Rnf180,Shh,Xpo1,Aqp11,Cav1
GO:0030835	negative regulation of actin filament depolymerization	0.00248102	0.0253554	Scin,Plekhh2,Avil,Tpm1,Lima1,Carmil1,Twf1
GO:0043616	keratinocyte proliferation	0.00248102	0.0253554	Crnn,Fermt1,Bcl11b,Stxbp4,Twist2,Vdr,Irf6
GO:1903018	regulation of glycoprotein metabolic process	0.00248102	0.0253554	Il15,Itm2c,Mustn1,Ramp1,Necab3,Bcl2,Ncstn
GO:0022600	digestive system process	0.0025379	0.0258884	Pbld2,Tac1,Gcnt3,Tjp2,Cckbr,Inava,Vdr,Npc1l1,Lima1,Hamp,Gpr39,Ptger1
GO:0061136	regulation of proteasomal protein catabolic process	0.00256438	0.0260819	Foxf2,Socs4,Dnaaf4,Psme1,Ubb,Lrrk2,Nkd2,Trib3,Rnf144a,Rad23b,Gsk3b,Rnf180,Shh,Xpo1,Aqp11,Cav1
GO:0042551	neuron maturation	0.00256636	0.0260819	Lrrk2,Ngf,B4galt6,Gsk3b,Ret,Bcl2,Ntn4,Kcnip2
GO:0043254	regulation of protein-containing complex assembly	0.00257179	0.0260887	H3f3b,Stxbp1,Cdh17,Traf3ip1,Scin,Cldn7,Ifng,Mapre1,Eif4ebp1,Gsk3b,Fermt1,Arf6,Arpc4,Crbn,Terf1,Bin1,Avil,Kank1,Cdc42ep5,Dbn1,Rasip1,Nck1,Esam,Tpm1,Insm1,Cav1,Carmil1,Slain1,Dnai3,Jmy,Twf1
GO:0044270	cellular nitrogen compound catabolic process	0.00264838	0.0267667	Tnfrsf1b,Pnp2,Gspt2,Ahcy,Entpd4,Dnase1l1,Dpyd,Fen1,Acot7,Dnd1,Syncrip,Calcr,Pde12,Exosc6,Pm20d1,Upp1,Smpdl3a,Mov10,Srsf1,Nudt4,Gmpr2,Nit1,Aldh1l2,Dnph1,Tnrc6b,Ctif,Cnot6,E2f1,Mlycd
GO:0046824	positive regulation of nucleocytoplasmic transport	0.00270214	0.0271536	Efcab7,Ifng,Mapk1,Bag3,Gsk3b,Shh,Ptpn5,Nedd4,Wipf1
GO:2000278	regulation of DNA biosynthetic process	0.0027249	0.0271536	Acvrl1,Dscc1,Pif1,Mapk1,Aurkb,Gsk3b,Pcna,Chtf18,Terf1,Nppc,Chtf8,Xrcc5
GO:0002903	negative regulation of B cell apoptotic process	0.00275098	0.0271536	Slc39a10,Cd74,Ormdl3,Irs2,Aurkb
GO:0033008	positive regulation of mast cell activation involved in immune response	0.00275098	0.0271536	Pla2g3,Stxbp1,Stxbp2,Pld2,Nppc
GO:0043306	positive regulation of mast cell degranulation	0.00275098	0.0271536	Pla2g3,Stxbp1,Stxbp2,Pld2,Nppc
GO:0071459	protein localization to chromosome, centromeric region	0.00275098	0.0271536	Cenpa,Rcc2,Aurkb,Ctcf,Zwilch
GO:1901032	negative regulation of response to reactive oxygen species	0.00275098	0.0271536	Reg3b,Pycr1,Lrrk2,Il10,Rnf146
GO:1902683	regulation of receptor localization to synapse	0.00275098	0.0271536	Hras,Gsk3b,Dbn1,Rapgef4,Tyrobp
GO:1903206	negative regulation of hydrogen peroxide-induced cell death	0.00275098	0.0271536	Reg3b,Pycr1,Lrrk2,Il10,Rnf146
GO:0002717	positive regulation of natural killer cell mediated immunity	0.00279787	0.0274023	Klrc2,Klrb1c,Pvr,Il12b,Cd226,Sh2d1a
GO:0010043	response to zinc ion	0.00279787	0.0274023	Glra1,Aanat,Gsk3b,Grin2a,Gabrb3,Gpr39
GO:0042832	defense response to protozoan	0.00279787	0.0274023	Gbp6,Gbp2,Hras,Ifng,Il12b,Il10
GO:0045740	positive regulation of DNA replication	0.00280614	0.0274023	Cst3,Hras,E2f7,Cdk2,Npm2,Pcna,Ino80
GO:0090317	negative regulation of intracellular protein transport	0.00280614	0.0274023	Lrrk2,Ppp2ca,Derl3,Bag3,Fermt1,Rangap1,Gdi1
GO:0060324	face development	0.00285226	0.0277539	Mapk1,Hoxb3,Tbx1,Sox3,Twist2,Asph,Plekha1,Itga4
GO:0140013	meiotic nuclear division	0.00289088	0.0280799	Syce1l,Sgo2a,Zfy2,Spata22,Ubb,Tdrd9,Ncapd3,Psmc3ip,Terb2,Rad51ap1,Npm2,Chtf18,Terf1,Wnt4,Mnd1,Pttg1,Ccne2
GO:0015914	phospholipid transport	0.00290694	0.0281363	Tmem30c,Abcb4,Osbpl8,Abca4,Atp8b5,Abca12,Xkr8,Apoc1,Scp2,Atp8b2
GO:0032024	positive regulation of insulin secretion	0.00290694	0.0281363	Oxct1,Abat,Nadk,Gpr27,Irs2,Phpt1,Sri,Blk,Cacna1d,Gpr39
GO:0001578	microtubule bundle formation	0.00292293	0.0282413	Rsph4a,Pla2g3,Dnaaf4,Spag1,Cfap65,Mapre1,Meig1,Odad4,Map7,Dnah5,Rp1l1,Dnai3
GO:0030178	negative regulation of Wnt signaling pathway	0.00295298	0.0284079	Stk3,Nkd2,Tbx18,Sfrp5,Tsku,Gsk3b,Fermt1,Hic1,Shh,Mdfi,Vgll4,Cav1,Mcc,Fzd1,Shisa6
GO:0071248	cellular response to metal ion	0.00295298	0.0284079	Lrrk2,Glra1,Mapk1,Id2,Rasgrp2,Shh,Grin2a,B2m,Gabrb3,Asph,Syt15,Cpne9,Gpr39,Ncstn,Slc12a2
GO:0042982	amyloid precursor protein metabolic process	0.00296401	0.0284079	Aph1c,Adam19,Adam9,Ifng,Itm2c,Bin1,Necab3,Chrna7,Ncstn
GO:0009896	positive regulation of catabolic process	0.00298727	0.0285612	Tnfrsf1b,Sumo3,Socs4,Lrrk2,Adam9,Lpcat1,Nkd2,Trib3,Rnf144a,Dnd1,Dtl,Ifng,Ormdl3,Pde12,Rnf139,Irs2,Nsf,Bag3,Angptl3,Gsk3b,Adrb2,Mov10,Rnf180,Dapk1,Sesn2,Prxl2c,Tnrc6b,Scoc,Vgll4,Nedd4,Cnot6,Hamp,Cav1
GO:0061982	meiosis I cell cycle process	0.00300048	0.028623	Syce1l,Sgo2a,Spata22,Ubb,Tdrd9,Psmc3ip,Terb2,Rad51ap1,Chtf18,Terf1,Mnd1,Pttg1,Ccne2
GO:1900180	regulation of protein localization to nucleus	0.00300417	0.028623	Parp9,Efcab7,Ifng,Ormdl3,Mapk1,Ppp2ca,Agtr2,Bag3,Gsk3b,Fermt1,Shh,Sesn2,Ptpn5,Card10
GO:0007519	skeletal muscle tissue development	0.00304359	0.0288983	Arntl,Myf5,Hlx,Cacna1s,Tbx1,Acta1,Sox8,Foxn2,Hmgcr,Adrb2,Popdc3,Hlf,Shh,Cflar,Bcl2,Sox11,Cav1
GO:0097193	intrinsic apoptotic signaling pathway	0.00308482	0.0291888	Tnfrsf1b,Siah1b,Stk25,Ubb,Hras,Lrrk2,Cd74,Itpr1,Trib3,Chek2,Il20ra,Gsk3b,Hic1,Hells,Perp,Chac1,Nck1,Prkra,Bcl2,Dyrk2,Cav1,E2f1,Jmy
GO:0044804	autophagy of nucleus	0.00313863	0.0294946	Wdr45b,Atg9b,Rb1cc1,Atg2a
GO:0046500	S-adenosylmethionine metabolic process	0.00313863	0.0294946	Ahcy,Dnmt1,Ahcyl1,Pemt
GO:0051984	positive regulation of chromosome segregation	0.00313863	0.0294946	Cdc6,Rcc2,Aurkb,Smc6
GO:0008277	regulation of G protein-coupled receptor signaling pathway	0.00319929	0.0299775	Gpr27,Calcr,Pld2,Kctd12b,Apln,Adrb2,Ramp1,Kctd8,Rgs4,Grk4,Frmpd1,Pde6g,Htr2b
GO:0001964	startle response	0.00322826	0.0299775	Aph1c,Glra1,Fabp7,Dbn1,Grin2a,Slitrk6
GO:0032508	DNA duplex unwinding	0.00322826	0.0299775	Mcm5,Pif1,Mcm4,Mcm6,Recql4,Mcm2
GO:0033005	positive regulation of mast cell activation	0.00322826	0.0299775	Pla2g3,Stxbp1,Stxbp2,Pld2,Cd226,Nppc
GO:2000463	positive regulation of excitatory postsynaptic potential	0.00322826	0.0299775	Gsk3b,Adrb2,Dbn1,Rgs4,Grin2a,Chrna7
GO:1901292	nucleoside phosphate catabolic process	0.0032455	0.0300867	Entpd4,Dpyd,Acot7,Upp1,Smpdl3a,Nudt4,Gmpr2,Dnph1,Mlycd
GO:0010950	positive regulation of endopeptidase activity	0.00330694	0.030553	Aph1c,Psme1,Ngf,Slc11a2,Ppp2ca,Mul1,Ret,F2r,Dapk1,Perp,Alox12,Cflar,Asph,Ncstn,Casp1
GO:0001656	metanephros development	0.00342137	0.0313988	Aph1c,Osr1,Agtr2,Sox8,Id2,Ret,Shh,Wnt4,Bcl2,Irx3
GO:0030101	natural killer cell activation	0.00344073	0.0315238	Klrc2,Klrb1c,Itgb2,Il15,Sp3,Il12b,Id2,Il15ra,Tyrobp,Pglyrp2,Rab27a
GO:1903531	negative regulation of secretion by cell	0.00349656	0.0319114	Tnfrsf1b,Rsad2,Abat,Stxbp5l,Foxf1,Midn,Il12b,Agtr2,Cyp51,Npff,Hmgcr,F2r,Sergef,Tacr2,Vps4b
GO:0014743	regulation of muscle hypertrophy	0.0035476	0.0321794	Tnfrsf1b,Nr3c1,Igfbp5,Gsk3b,Rgs4,Akap6,Trip10,Hamp,Twf1
GO:0090342	regulation of cell aging	0.00355333	0.0321794	Arntl,Cgas,Ypel3,Map3k3,Abi3,B2m,Vash1
GO:0001823	mesonephros development	0.00369987	0.0329645	Zbtb16,Osr1,Sim1,Agtr2,Sox8,Ret,Shh,Hey1,Wnt4,Bcl2,Bmper
GO:0050886	endocrine process	0.00369987	0.0329645	Tbx3,Atp6ap2,Tac1,Agtr2,Apln,Enpep,F2r,Ndst2,Tacr2,F2rl1,Vdr
GO:0060420	regulation of heart growth	0.00370435	0.0329645	Meis1,Cdk20,Col14a1,Nr3c1,Mapk1,Rgs4,Akap6,Vgll4,Trip10,Hamp
GO:1900182	positive regulation of protein localization to nucleus	0.00370435	0.0329645	Parp9,Efcab7,Ifng,Ormdl3,Mapk1,Bag3,Shh,Sesn2,Ptpn5,Card10
GO:0010664	negative regulation of striated muscle cell apoptotic process	0.0037061	0.0329645	Bag3,Hmgcr,Pdpk1,Cflar,Bcl2,Trip10
GO:0034331	cell junction maintenance	0.0037061	0.0329645	Arf6,Cbln1,F2r,F2rl1,Inava,Cldn1
GO:0036474	cell death in response to hydrogen peroxide	0.0037061	0.0329645	Reg3b,Pycr1,Stk25,Lrrk2,Il10,Rnf146
GO:1903039	positive regulation of leukocyte cell-cell adhesion	0.00375523	0.0332935	Itgb2,Zbtb16,Il15,Cd74,Hlx,Tnfsf13b,Pck1,Ifng,Il12b,Lgals8,Card11,Shh,Rhoh,B2m,Nck1,Thy1,Rasal3,Itga4,Cav1
GO:0030177	positive regulation of Wnt signaling pathway	0.00386086	0.0339934	Fgfr3,Lrrk2,Arntl,Atp6ap2,Ttc21b,Dixdc1,Kank1,Zranb1,Shh,Eda,Rnf146,Cav1,Wnk2
GO:0034109	homotypic cell-cell adhesion	0.00387133	0.0339934	Stxbp1,Adamts18,Abat,Zfp703,Adrb2,Ubash3b,Tjp2,Alox12,Blk
GO:0042306	regulation of protein import into nucleus	0.00387133	0.0339934	Efcab7,Ifng,Mapk1,Ppp2ca,Agtr2,Bag3,Fermt1,Shh,Ptpn5
GO:0062009	secondary palate development	0.00391306	0.0343049	Itgb8,Tbx1,Gabrb3,Sox11,Fzd1
GO:0060644	mammary gland epithelial cell differentiation	0.0039758	0.0346094	Foxf1,Zfp703,Id2,Irf6
GO:0061051	positive regulation of cell growth involved in cardiac muscle cell development	0.0039758	0.0346094	Nr3c1,Akap6,Trip10,Hamp
GO:0071360	cellular response to exogenous dsRNA	0.0039758	0.0346094	Ifih1,Cgas,Mul1,Cav1
GO:0086011	membrane repolarization during action potential	0.0039758	0.0346094	Kcnj2,Kcnj8,Kcne4,Cav1
GO:0070527	platelet aggregation	0.00397932	0.0346094	Stxbp1,Adamts18,Abat,Adrb2,Ubash3b,Alox12,Blk
GO:0001539	cilium or flagellum-dependent cell motility	0.0040321	0.0348556	Slc9b1,Rsph4a,Pla2g3,Efhc2,Cfap65,Tac1,Meig1,Efcab1,Cfap45,Ash1l,Tacr2,Dnah5,Chrna7,Dnai3
GO:0060285	cilium-dependent cell motility	0.0040321	0.0348556	Slc9b1,Rsph4a,Pla2g3,Efhc2,Cfap65,Tac1,Meig1,Efcab1,Cfap45,Ash1l,Tacr2,Dnah5,Chrna7,Dnai3
GO:0033157	regulation of intracellular protein transport	0.00403303	0.0348556	Hras,Lrrk2,Efcab7,Ifng,Mapk1,Ppp2ca,Derl3,Agtr2,Bag3,Gsk3b,Fermt1,Rangap1,Gdi1,Shh,Ptpn5,Xpo1,Asph,Wipf1
GO:0034763	negative regulation of transmembrane transport	0.00410449	0.0353617	Osr1,Gem,Ppp2ca,Irs2,Rrad,Crbn,Sri,Bin1,Kcne4,Rgs4,Nedd4,Hamp,Cav1
GO:0042471	ear morphogenesis	0.00410449	0.0353617	Osr1,Mapk1,Tbx1,Tbx18,Celsr1,Wdpcp,Myo15,Prkra,Slitrk6,Chrna9,Tprn,Ttc39c,Rpl38
GO:0050709	negative regulation of protein secretion	0.00421771	0.0362235	Rsad2,Stxbp5l,Midn,Il12b,Cyp51,Npff,Hmgcr,F2r,Sergef
GO:0051057	positive regulation of small GTPase mediated signal transduction	0.00421771	0.0362235	P2ry10,Hras,Arhgef3,Ngf,F2r,Lpar6,F2rl1,F2rl3,Adcyap1r1
GO:0042745	circadian sleep/wake cycle	0.00423443	0.0363103	Ahcy,Uts2r,Drd1,Gabrb3,Ghrhr,Casp1
GO:0009166	nucleotide catabolic process	0.00425167	0.0364006	Entpd4,Dpyd,Acot7,Upp1,Nudt4,Gmpr2,Dnph1,Mlycd
GO:0031334	positive regulation of protein-containing complex assembly	0.00429444	0.0365961	Cdh17,Scin,Ifng,Mapre1,Gsk3b,Fermt1,Arf6,Arpc4,Crbn,Terf1,Bin1,Cdc42ep5,Rasip1,Nck1,Cav1,Carmil1,Slain1,Dnai3,Jmy
GO:0009566	fertilization	0.00431063	0.0366204	Adam1a,Glipr1l3,Slc9b1,Spata22,H3f3b,Stxbp1,Spag1,Glra1,Tdrd9,Mfge8,Hyal3,Npm2,Umodl1,Ash1l,Map7,Plb1,Lhfpl2
GO:0035773	insulin secretion involved in cellular response to glucose stimulus	0.00432578	0.0366923	Oxct1,Nadk,Gpr27,Phpt1,Hmgcr,Sri,Abca12,Stxbp4,Cacna1d,Gpr39
GO:0030833	regulation of actin filament polymerization	0.0043463	0.0367527	Scin,Arf6,Arpc4,Bin1,Avil,Kank1,Cdc42ep5,Dbn1,Nck1,Esam,Tpm1,Carmil1,Dnai3,Jmy,Twf1
GO:0032868	response to insulin	0.00448779	0.0377167	Pck1,Trib3,Rab15,Cdk2,Aanat,Irs2,Osbpl8,Slc25a33,Eif4ebp1,Gsk3b,Wdtc1,Kank1,Sik2,Sesn2,Nck1,Stxbp4,Irs4,Ghrhr,Pkm
GO:0007271	synaptic transmission, cholinergic	0.00460934	0.0382693	Tac1,Ifng,Tacr2,Chrna3,Chrna7
GO:0045822	negative regulation of heart contraction	0.00460934	0.0382693	Tac1,Agtr2,Npff,Sri,Bin1
GO:0045844	positive regulation of striated muscle tissue development	0.00460934	0.0382693	Myf5,Hmgcr,Adrb2,Shh,Bcl2
GO:0048636	positive regulation of muscle organ development	0.00460934	0.0382693	Myf5,Hmgcr,Adrb2,Shh,Bcl2
GO:1901380	negative regulation of potassium ion transmembrane transport	0.00460934	0.0382693	Crbn,Bin1,Kcne4,Rgs4,Cav1
GO:1904706	negative regulation of vascular associated smooth muscle cell proliferation	0.00460934	0.0382693	S1pr2,Tafa5,Apln,Il10,Tpm1
GO:0006690	icosanoid metabolic process	0.00462896	0.0383742	Ces2c,Ces2a,Cyp4a31,Cyp2j6,Cyp2j8,Dpep2,Pla2g3,Cd74,Ptgr1,Cyp2u1,Alox12,Mgst2,Aloxe3
GO:0033077	T cell differentiation in thymus	0.00466584	0.0385635	Cd74,Mpzl2,Fzd8,Rag2,Card11,Bcl11b,Shh,B2m,Wnt4,Bcl2
GO:0001562	response to protozoan	0.00481634	0.0393921	Gbp6,Gbp2,Hras,Ifng,Il12b,Il10
GO:0010543	regulation of platelet activation	0.00481634	0.0393921	Adamts18,Abat,Adrb2,Ubash3b,Alox12,Blk
GO:0019884	antigen processing and presentation of exogenous antigen	0.00481634	0.0393921	Clec4a4,Clec4a2,Psme1,Cd74,B2m,Tapbp
GO:0030431	sleep	0.00481634	0.0393921	Uts2r,Drd1,Grin2a,Gabrb3,Ghrhr,Casp1
GO:0043267	negative regulation of potassium ion transport	0.00481634	0.0393921	Crbn,Bin1,Kcne4,Rgs4,Plcb4,Cav1
GO:0048520	positive regulation of behavior	0.00481634	0.0393921	Uts2r,Drd1,Cckbr,Ghrhr,Sgip1,Casp1
GO:0044060	regulation of endocrine process	0.0049461	0.0399645	Tac1,Agtr2,Apln,F2r,Tacr2,F2rl1,Vdr
GO:1903202	negative regulation of oxidative stress-induced cell death	0.0049461	0.0399645	Reg3b,Pycr1,Lrrk2,Oxr1,Il10,Rnf146,Fzd1
GO:2000677	regulation of transcription regulatory region DNA binding	0.0049461	0.0399645	Ifng,Per2,H1f0,Id2,Sri,Hey1,Sox11
GO:0006833	water transport	0.00495187	0.0399645	Aqp3,Mip,Aqp6,Aqp11
GO:0010644	cell communication by electrical coupling	0.00495187	0.0399645	Sri,Dbn1,Irx3,Cav1
GO:0042249	establishment of planar polarity of embryonic epithelium	0.00495187	0.0399645	Foxf2,Sfrp5,Celsr1,Fzd1
GO:1900221	regulation of amyloid-beta clearance	0.00495187	0.0399645	Pla2g3,Ifng,Cyp51,Hmgcr
GO:2000042	negative regulation of double-strand break repair via homologous recombination	0.00495187	0.0399645	Radx,Cgas,Fancb,Rmi2
GO:0051101	regulation of DNA binding	0.00496302	0.0399957	Traf3ip1,Ngf,Ifng,Per2,H1f0,Id2,Sri,Hey1,Twist2,Mdfi,Sox11,E2f1
GO:0003407	neural retina development	0.00498267	0.0400364	Vsx2,Foxn4,Rom1,Arl6,Tspan12,Sox8,Smarcd3,Thy1,Sdk2
GO:0072078	nephron tubule morphogenesis	0.00498267	0.0400364	Osr1,Commd5,Agtr2,Sox8,Shh,Hey1,Wnt4,Bcl2,Irx3
GO:0007229	integrin-mediated signaling pathway	0.00502656	0.0403301	Itgb2,Cdh17,Rcc2,Itgb8,Fermt1,Arhgap35,Vav3,Thy1,Tyrobp,Itga4
GO:1902105	regulation of leukocyte differentiation	0.00510341	0.0408869	Pla2g3,Fgfr3,Zbtb16,Il15,Cd74,Hlx,Pck1,Rbp1,Ifng,Il12b,Lrrc17,Rag2,Gsk3b,Card11,Id2,Ubash3b,Tjp2,Shh,Il15ra,Rhoh,Il10,Tyrobp,Pglyrp2
GO:0000768	syncytium formation by plasma membrane fusion	0.00512433	0.040935	Adam9,Cacna1s,Ehd2,Gsk3b,Cflar,Tanc1,Tyrobp,Casp1
GO:0140253	cell-cell fusion	0.00512433	0.040935	Adam9,Cacna1s,Ehd2,Gsk3b,Cflar,Tanc1,Tyrobp,Casp1
GO:0060538	skeletal muscle organ development	0.00521062	0.0414433	Arntl,Myf5,Hlx,Cacna1s,Tbx1,Acta1,Sox8,Foxn2,Hmgcr,Adrb2,Popdc3,Hlf,Shh,Cflar,Bcl2,Sox11,Cav1
GO:0000018	regulation of DNA recombination	0.00523881	0.0415471	Radx,Smarcad1,Cgas,Ifng,Nsd2,Exosc6,Rpa2,H1f0,Rad51ap1,Fancb,Rmi2
GO:0007156	homophilic cell adhesion via plasma membrane adhesion molecules	0.00523881	0.0415471	Pvr,Cdh17,Cdh6,Dscam,Ret,Nexn,Celsr1,Esam,Cdh26,Amigo1,Sdk2
GO:0001952	regulation of cell-matrix adhesion	0.00528271	0.0418348	Myf5,Rcc2,Acvrl1,Gfus,Gsk3b,Fermt1,Vegfc,Wnt4,Wdpcp,Thy1,Bcl2,Nexmif
GO:0007338	single fertilization	0.00532896	0.0421403	Adam1a,Glipr1l3,Slc9b1,H3f3b,Stxbp1,Spag1,Glra1,Mfge8,Hyal3,Npm2,Umodl1,Ash1l,Plb1,Lhfpl2
GO:1901863	positive regulation of muscle tissue development	0.00538931	0.042495	Myf5,Hmgcr,Adrb2,Shh,Bcl2
GO:0002718	regulation of cytokine production involved in immune response	0.00540878	0.0425263	Tnfrsf1b,Rsad2,Cd74,Cuedc2,Cd226,Kit,B2m,F2rl1,Il10,Inava
GO:0043368	positive T cell selection	0.00545492	0.0427301	Ly9,Cd74,Themis,Bcl11b,Shh,Bcl2
GO:1901031	regulation of response to reactive oxygen species	0.00545492	0.0427301	Reg3b,Pycr1,Lrrk2,Sesn2,Il10,Rnf146
GO:0022029	telencephalon cell migration	0.00560892	0.0435256	Lrrk2,Tnr,Drd1,Dixdc1,Sun2,Bmerb1,Lamb1,Arx
GO:2000058	regulation of ubiquitin-dependent protein catabolic process	0.00562472	0.0435256	Foxf2,Sumo3,Socs4,Lrrk2,Nkd2,Trib3,Rnf144a,Rad23b,Rnf139,Gsk3b,Rnf180,Shh,Xpo1,Cav1
GO:0010952	positive regulation of peptidase activity	0.00563732	0.0435256	Aph1c,Psme1,Ngf,Slc11a2,Ppp2ca,Mul1,Ret,F2r,Dapk1,Perp,Alox12,Cflar,Asph,Ncstn,Casp1
GO:0060041	retina development in camera-type eye	0.00563732	0.0435256	Vsx2,Foxn4,Lpcat1,Acvrl1,Dscam,Rom1,Arl6,Tspan12,Sox8,Prph2,Smarcd3,Rpgr,Thy1,Rp1l1,Sdk2
GO:0032091	negative regulation of protein binding	0.00581334	0.0447223	Lrrk2,Aurkb,Gsk3b,Adrb2,B2m,Il10,Tdg,Crtac1,Itga4,Cav1
GO:0010469	regulation of signaling receptor activity	0.00583931	0.0447223	Socs4,Homer3,Ifng,Calcr,Ppp2ca,Phlda2,Adrb2,Dapk1,Grin2a,Fam72a,Il10,Shisa8,Shisa6
GO:1902850	microtubule cytoskeleton organization involved in mitosis	0.00583931	0.0447223	Kifc5b,Cenpa,Efhc2,Stag2,Chek2,Rcc1,Aurkb,Bora,Mcph1,Stag1,Tacc2,Poc1a,Vps4b
GO:0021915	neural tube development	0.00585014	0.0447223	Prkacb,Cdk20,Atp6ap2,Traf3ip1,Stk3,Enah,Sfrp5,Mthfr,Arhgap35,Shh,Celsr1,Luzp1,Deaf1,Sox11,St14,Fzd1
GO:0050848	regulation of calcium-mediated signaling	0.00585106	0.0447223	Lrrk2,Homer3,Itpr1,Sla2,Cd8a,Gsk3b,Akap6,Dyrk2,Cd22
GO:0072088	nephron epithelium morphogenesis	0.00585106	0.0447223	Osr1,Commd5,Agtr2,Sox8,Shh,Hey1,Wnt4,Bcl2,Irx3
GO:0046631	alpha-beta T cell activation	0.00592932	0.0451742	Clec4a4,Clec4a2,Ly9,Rsad2,Zbtb16,Il15,Hlx,Itk,Ifng,Il12b,Bcl11b,Shh,Cdh26,Bcl2,Rasal3
GO:0032200	telomere organization	0.00597115	0.0451742	H3f3b,Tprkb,Pif1,Mapk1,Rpa2,Aurkb,Pcna,Terf1,Smc6,Recql4,Ccne2,Xrcc5
GO:0048484	enteric nervous system development	0.00607648	0.0451742	Hlx,Sox8,Ret,Arx
GO:0090660	cerebrospinal fluid circulation	0.00607648	0.0451742	Odad4,Cfap45,Katnip,Dnah9
GO:0097284	hepatocyte apoptotic process	0.00607648	0.0451742	Stk3,Gsk3b,Arf6,Cflar
GO:0006940	regulation of smooth muscle contraction	0.00612763	0.0451742	Abat,Ormdl3,Adrb2,Kit,F2r,Tacr2,Chrna3,Cav1
GO:0021695	cerebellar cortex development	0.00612763	0.0451742	Ttc21b,Agtr2,Dixdc1,Cbln1,Nav2,Sez6l,Hspa5,Kndc1
GO:0030104	water homeostasis	0.00612763	0.0451742	Aqp3,Alox12,Aloxe3,Abca12,Tmem79,Ghrhr,Aqp11,Cldn1
GO:0032507	maintenance of protein location in cell	0.00612763	0.0451742	Scin,Rangap1,Dbn1,Srgn,Sun2,Cav1,Hspa5,Twf1
GO:0003351	epithelial cilium movement involved in extracellular fluid movement	0.00615323	0.0451742	Dnaaf4,Odad4,Cfap45,Dnah5,Katnip,Dnah9
GO:0097009	energy homeostasis	0.00615323	0.0451742	Ubb,Pm20d1,Tsku,Pask,Irx3,Sgip1
GO:0098801	regulation of renal system process	0.00615323	0.0451742	Uts2r,Tac1,Comt,Agtr2,F2r,F2rl1
GO:0022409	positive regulation of cell-cell adhesion	0.00616933	0.0451742	Itgb2,Adam19,Zbtb16,Il15,Cd74,Hlx,Tnfsf13b,Pck1,Ifng,Il12b,Tbx18,Lgals8,Card11,Shh,Rhoh,B2m,Nck1,Thy1,Rasal3,Itga4,Cav1
GO:0019233	sensory perception of pain	0.00617821	0.0451742	Ngf,Tac1,Comt,Mapk1,Il12b,Npff,Adrb2,F2r,Grin2a,Aloxe3,Cckbr,Grm8,Il10
GO:0048706	embryonic skeletal system development	0.00617821	0.0451742	Cdk20,Myf5,Sp3,Osr1,Dmrt2,Hoxb3,Tbx1,Shh,Twist2,Deaf1,Mdfi,Sox11,Mmp16
GO:0002420	natural killer cell mediated cytotoxicity directed against tumor cell target	0.00618183	0.0451742	Pvr,Il12b,Cd226
GO:0002858	regulation of natural killer cell mediated cytotoxicity directed against tumor cell target	0.00618183	0.0451742	Pvr,Il12b,Cd226
GO:0003149	membranous septum morphogenesis	0.00618183	0.0451742	Nsd2,Id2,Fzd1
GO:0003418	growth plate cartilage chondrocyte differentiation	0.00618183	0.0451742	Matn1,Nppc,Poc1a
GO:0010042	response to manganese ion	0.00618183	0.0451742	Lrrk2,Adam9,Slc11a2
GO:0010753	positive regulation of cGMP-mediated signaling	0.00618183	0.0451742	Cgas,Nppc,Guca1a
GO:0032224	positive regulation of synaptic transmission, cholinergic	0.00618183	0.0451742	Tac1,Ifng,Tacr2
GO:0070673	response to interleukin-18	0.00618183	0.0451742	Ocln,Ifng,Cldn1
GO:0086064	cell communication by electrical coupling involved in cardiac conduction	0.00618183	0.0451742	Sri,Irx3,Cav1
GO:2000171	negative regulation of dendrite development	0.00618183	0.0451742	Gsk3b,Arf6,D130043K22Rik
GO:0002029	desensitization of G protein-coupled receptor signaling pathway	0.00625805	0.0451917	Pld2,Apln,Adrb2,Grk4,Htr2b
GO:0010800	positive regulation of peptidyl-threonine phosphorylation	0.00625805	0.0451917	Mapk1,S1pr2,Cab39,Gsk3b,Tnks1bp1
GO:0022401	negative adaptation of signaling pathway	0.00625805	0.0451917	Pld2,Apln,Adrb2,Grk4,Htr2b
GO:0043651	linoleic acid metabolic process	0.00625805	0.0451917	Cyp4a31,Cyp2j6,Cyp2j8,Alox12,Aloxe3
GO:0050802	circadian sleep/wake cycle, sleep	0.00625805	0.0451917	Uts2r,Drd1,Gabrb3,Ghrhr,Casp1
GO:1903523	negative regulation of blood circulation	0.00625805	0.0451917	Tac1,Agtr2,Npff,Sri,Bin1
GO:0050870	positive regulation of T cell activation	0.00625832	0.0451917	Zbtb16,Il15,Cd74,Hlx,Tnfsf13b,Pck1,Ifng,Il12b,Lgals8,Card11,Shh,Rhoh,B2m,Nck1,Thy1,Rasal3,Cav1
GO:0032271	regulation of protein polymerization	0.00631172	0.0454576	Scin,Mapre1,Arf6,Arpc4,Bin1,Avil,Kank1,Cdc42ep5,Dbn1,Nck1,Esam,Tpm1,Cav1,Carmil1,Slain1,Dnai3,Jmy,Twf1
GO:1904589	regulation of protein import	0.00632678	0.0455064	Efcab7,Ifng,Mapk1,Ppp2ca,Agtr2,Bag3,Fermt1,Shh,Ptpn5
GO:1903828	negative regulation of cellular protein localization	0.00634102	0.0455491	Lrrk2,Ppp2ca,Derl3,Abhd17b,Bag3,Gsk3b,Fermt1,Arf6,Rangap1,Gdi1,Terf1,Abi3
GO:0003014	renal system process	0.00638049	0.0457727	Aqp3,Uts2r,Tac1,Comt,Slc15a2,Agtr2,Adrb2,F2r,F2rl1,Bcl2,Chrna3
GO:0019932	second-messenger-mediated signaling	0.00651645	0.0466808	Lrrk2,Homer3,Itpr1,Sla2,Cgas,Drd1,Cd8a,Bhlha15,Gsk3b,Adgrg6,Xcr1,Kiss1r,Nppc,Akap6,Gucy1a2,Dyrk2,Ghrhr,Cd22,Guca1a,Cacna1d,Adcyap1r1,Htr2b
GO:0060294	cilium movement involved in cell motility	0.00653259	0.0466808	Slc9b1,Rsph4a,Pla2g3,Cfap65,Tac1,Meig1,Efcab1,Cfap45,Ash1l,Tacr2,Dnah5,Chrna7,Dnai3
GO:0071331	cellular response to hexose stimulus	0.00653259	0.0466808	Oxct1,Nadk,Gpr27,Pck1,Ppp2ca,Phpt1,Hmgcr,Sri,Abca12,Stxbp4,Slc2a5,Cacna1d,Gpr39
GO:0006913	nucleocytoplasmic transport	0.00658169	0.0469095	Ddx19a,Zfp384,Lrrk2,Arntl,Efcab7,Ifng,Mapk1,Ppp2ca,Agtr2,Drd1,Bag3,Phb2,Gsk3b,Fermt1,Rangap1,Ahcyl1,Shh,Ptpn5,Xpo1,Nedd4,Hikeshi,Wipf1,Xpo5
GO:0051169	nuclear transport	0.00658169	0.0469095	Ddx19a,Zfp384,Lrrk2,Arntl,Efcab7,Ifng,Mapk1,Ppp2ca,Agtr2,Drd1,Bag3,Phb2,Gsk3b,Fermt1,Rangap1,Ahcyl1,Shh,Ptpn5,Xpo1,Nedd4,Hikeshi,Wipf1,Xpo5
GO:0042509	regulation of tyrosine phosphorylation of STAT protein	0.00668195	0.0472384	Fgfr3,Parp9,Il15,Traf3ip1,Ifng,Il12b,Kit,Cav1
GO:0045143	homologous chromosome segregation	0.00668195	0.0472384	Syce1l,Sgo2a,Spata22,Psmc3ip,Terb2,Terf1,Pttg1,Ccne2
GO:0061512	protein localization to cilium	0.00668195	0.0472384	Cdk20,Ttc21b,Efcab7,Rom1,Arl6,Arl3,Odad4,Dync2h1
GO:0031343	positive regulation of cell killing	0.00669295	0.0472384	Klrc2,Klrb1c,Pvr,Ifng,Il12b,Cd226,B2m,Sh2d1a,F2rl1,Tyrobp
GO:0072080	nephron tubule development	0.00669295	0.0472384	Osr1,Commd5,Agtr2,Sox8,Shh,Hey1,Wnt4,Bcl2,Aqp11,Irx3
GO:0086001	cardiac muscle cell action potential	0.00671391	0.0472384	Kcnj2,Tbx18,Kcnj8,Bin1,Kcne4,Cacna1d,Cav1
GO:1900271	regulation of long-term synaptic potentiation	0.00671391	0.0472384	Drd1,Gsk3b,Scgn,Ptpn5,Tyrobp,Chrna7,Ncstn
GO:1901861	regulation of muscle tissue development	0.00671391	0.0472384	Myf5,Igfbp5,Hmgcr,Adrb2,Shh,Boc,Bcl2
GO:0072028	nephron morphogenesis	0.00683167	0.0479855	Osr1,Commd5,Agtr2,Sox8,Shh,Hey1,Wnt4,Bcl2,Irx3
GO:0034976	response to endoplasmic reticulum stress	0.00684633	0.0479855	Stt3b,Lrrk2,Itpr1,Trib3,Dnajb9,Ifng,Derl3,Nccrp1,Rnf139,Bhlha15,Gsk3b,Tmub2,Sesn2,Chac1,Nck1,Bcl2,Aqp11,Cav1,Hspa5
GO:0002705	positive regulation of leukocyte mediated immunity	0.00687909	0.0481536	Klrc2,Klrb1c,Pvr,Itgb2,Rsad2,Ifng,Nsd2,Il12b,Exosc6,Cd226,Kit,B2m,Sh2d1a,F2rl1,Tyrobp
GO:0071326	cellular response to monosaccharide stimulus	0.00690292	0.048216	Oxct1,Nadk,Gpr27,Pck1,Ppp2ca,Phpt1,Hmgcr,Sri,Abca12,Stxbp4,Slc2a5,Cacna1d,Gpr39
GO:0050892	intestinal absorption	0.00691435	0.048216	Gcnt3,Tjp2,Vdr,Npc1l1,Lima1,Hamp
GO:0086002	cardiac muscle cell action potential involved in contraction	0.00691435	0.048216	Kcnj2,Kcnj8,Bin1,Kcne4,Cacna1d,Cav1
GO:0034655	nucleobase-containing compound catabolic process	0.00702163	0.0487781	Tnfrsf1b,Pnp2,Gspt2,Ahcy,Entpd4,Dnase1l1,Dpyd,Fen1,Acot7,Dnd1,Syncrip,Calcr,Pde12,Exosc6,Upp1,Smpdl3a,Mov10,Srsf1,Nudt4,Gmpr2,Dnph1,Tnrc6b,Ctif,Cnot6,E2f1,Mlycd
GO:0031331	positive regulation of cellular catabolic process	0.0070839	0.0490864	Tnfrsf1b,Sumo3,Socs4,Lrrk2,Adam9,Nkd2,Trib3,Rnf144a,Dnd1,Ifng,Ormdl3,Pde12,Rnf139,Irs2,Bag3,Gsk3b,Adrb2,Mov10,Rnf180,Dapk1,Sesn2,Prxl2c,Tnrc6b,Scoc,Vgll4,Cnot6,Hamp,Cav1
GO:0032434	regulation of proteasomal ubiquitin-dependent protein catabolic process	0.00713495	0.0493778	Foxf2,Socs4,Lrrk2,Nkd2,Trib3,Rnf144a,Rad23b,Gsk3b,Rnf180,Shh,Xpo1,Cav1
GO:0001945	lymph vessel development	0.00722052	0.0496569	Acvrl1,Tbx1,Lgals8,Vegfc,Vash1
GO:0050858	negative regulation of antigen receptor-mediated signaling pathway	0.00722052	0.0496569	Sla2,Phpt1,Sh2d1a,Thy1,Cd22
GO:0060384	innervation	0.00722052	0.0496569	Fgfr3,Ret,Gabrb3,Slitrk6,Itga4
GO:0061436	establishment of skin barrier	0.00722052	0.0496569	Alox12,Aloxe3,Abca12,Tmem79,Cldn1
GO:2000648	positive regulation of stem cell proliferation	0.00722052	0.0496569	Tbx3,Ngf,Vegfc,Thpo,Sox11
GO:0021885	forebrain cell migration	0.00727336	0.0498934	Lrrk2,Tnr,Drd1,Dixdc1,Sun2,Bmerb1,Lamb1,Arx
GO:0046579	positive regulation of Ras protein signal transduction	0.00727336	0.0498934	P2ry10,Hras,Arhgef3,Ngf,F2r,Lpar6,F2rl1,F2rl3
GO:0072073	kidney epithelium development	0.00728969	0.0498934	Osr1,Sim1,Commd5,Agtr2,Sox8,Ret,Shh,Hey1,Wnt4,Bcl2,Aqp11,Irx3,Bmper
GO:0070371	ERK1 and ERK2 cascade	0.00732398	0.0498934	Ccl11,Fgfr3,Hras,Cd74,Ngf,Mapk1,Calcr,Npsr1,Phb2,Hmgcr,F2r,Cckbr,Cflar,Prxl2c,F2rl1,Thpo,Fgf18,Chrna9,Chrna7,Cysltr2,Bmper,Cav1,Wnk2,Htr2b
GO:0002031	G protein-coupled receptor internalization	0.00735875	0.0498934	Pld2,Apln,Grk4,Htr2b
GO:0006684	sphingomyelin metabolic process	0.00735875	0.0498934	Smpdl3b,Ormdl3,Smpdl3a,Pemt
GO:0046653	tetrahydrofolate metabolic process	0.00735875	0.0498934	Mthfr,Pipox,Aldh1l2,Shmt2
GO:0072087	renal vesicle development	0.00735875	0.0498934	Osr1,Sox8,Hey1,Wnt4
GO:0046530	photoreceptor cell differentiation	0.00736686	0.0498934	Rom1,Sox8,Prph2,Arl3,Rpgr,Shh,Thy1,Rp1l1,Sdk2
GO:0048041	focal adhesion assembly	0.00736686	0.0498934	Actn1,Rcc2,Acvrl1,Tesk2,Pdpk1,Wnt4,Wdpcp,Thy1,Bcl2
GO:0060113	inner ear receptor cell differentiation	0.00736686	0.0498934	Fgfr3,Mycl,Tsku,Clrn2,Hey1,Wdpcp,Gabrb3,Slitrk6,Tprn
GO:0030308	negative regulation of cell growth	0.00739128	0.0498934	Sema3d,Acvrl1,Ip6k2,Tnr,Osgin2,Fstl4,Rrad,Mul1,Sesn2,Rgs4,Zmat3,Bcl2,Vgll4,Minar1,D130043K22Rik,Mag

## Sheet: GOBP__Core_Regeneration
Supplementary Table 3. Downstream analysis of the DEG translated to Mus musculus terms and used for Gene Ontologies Biological Processes over representation analysis. Finding all the comparisons realized with their respective enriched GO: BP.
ID	Description	p.Val	FDR	Genes
GO:0000280	nuclear division	5.66E-09	7.64E-06	Sycp1,Mad2l1,Nek2,Kif11,Aurka,Mis12,Ccnb1,Mastl,Birc5,Bub1,Incenp,Cdc20,Aspm,Sgo1,Ube2c
GO:0000070	mitotic sister chromatid segregation	7.04E-09	7.64E-06	Mad2l1,Nek2,Mis12,Ccnb1,Birc5,Bub1,Incenp,Cdc20,Sgo1,Ube2c
GO:0098813	nuclear chromosome segregation	1.21E-08	7.64E-06	Sycp1,Mad2l1,Nek2,Ect2,Mis12,Ccnb1,Birc5,Bub1,Incenp,Cdc20,Sgo1,Ube2c
GO:0007059	chromosome segregation	1.43E-08	7.64E-06	Sycp1,Mad2l1,Nek2,Ect2,Mis12,Ccnb1,Birc5,Bub1,Oip5,Incenp,Cdc20,Sgo1,Ube2c
GO:0140014	mitotic nuclear division	1.48E-08	7.64E-06	Mad2l1,Nek2,Kif11,Aurka,Mis12,Ccnb1,Birc5,Bub1,Incenp,Cdc20,Sgo1,Ube2c
GO:0048285	organelle fission	2.54E-08	1.10E-05	Sycp1,Mad2l1,Nek2,Kif11,Aurka,Mis12,Ccnb1,Mastl,Birc5,Bub1,Incenp,Cdc20,Aspm,Sgo1,Ube2c
GO:0000819	sister chromatid segregation	3.49E-08	1.29E-05	Mad2l1,Nek2,Mis12,Ccnb1,Birc5,Bub1,Incenp,Cdc20,Sgo1,Ube2c
GO:0030198	extracellular matrix organization	5.07E-08	1.41E-05	Lox,Col8a1,Fn1,Sulf2,Scx,Loxl2,Fkbp10,Lum,Tgfbi,Ddr2,Sh3pxd2b,Postn
GO:0043062	extracellular structure organization	5.25E-08	1.41E-05	Lox,Col8a1,Fn1,Sulf2,Scx,Loxl2,Fkbp10,Lum,Tgfbi,Ddr2,Sh3pxd2b,Postn
GO:0045229	external encapsulating structure organization	5.44E-08	1.41E-05	Lox,Col8a1,Fn1,Sulf2,Scx,Loxl2,Fkbp10,Lum,Tgfbi,Ddr2,Sh3pxd2b,Postn
GO:0061448	connective tissue development	2.07E-07	4.86E-05	Lox,Thbs1,Cbs,Sulf2,Mdk,Prrx1,Scx,Ctsk,Loxl2,Snai1,Sh3pxd2b
GO:0030199	collagen fibril organization	4.69E-07	0.000101145	Lox,Scx,Loxl2,Fkbp10,Lum,Ddr2
GO:0008608	attachment of spindle microtubules to kinetochore	5.76E-07	0.000114641	Nek2,Ect2,Mis12,Ccnb1,Sgo1
GO:0048771	tissue remodeling	7.68E-07	0.000141858	Cthrc1,Cbs,Thbs4,Mdk,Lrp1,Ctsk,P2rx7,Rspo3,Ddr2
GO:0051216	cartilage development	1.15E-06	0.000187679	Thbs1,Cbs,Sulf2,Mdk,Prrx1,Scx,Ctsk,Loxl2,Snai1
GO:0001503	ossification	1.16E-06	0.000187679	Cthrc1,Lox,Cbs,Fzd9,Ltf,Mdk,Glis1,Scx,Cbfb,P2rx7,Ddr2,Sh3pxd2b
GO:0031577	spindle checkpoint signaling	2.83E-06	0.000430338	Mad2l1,Aurka,Ccnb1,Birc5,Bub1
GO:0072593	reactive oxygen species metabolic process	3.64E-06	0.00052354	Foxm1,Thbs1,Cbs,Gnai2,P2rx7,Prdx1,Ier3,Sh3pxd2b,Vav1
GO:0030111	regulation of Wnt signaling pathway	4.18E-06	0.000568737	Cthrc1,Sulf2,Fzd9,Mdk,Lrp1,Rspo3,Dkk3,Amer2,Alpk2,Aspm
GO:0051321	meiotic cell cycle	6.44E-06	0.000832801	Sycp1,Nek2,Aurka,Ccnb3,Mastl,Bub1,Incenp,Cdc20,Aspm,Sgo1
GO:0140013	meiotic nuclear division	7.12E-06	0.000876964	Sycp1,Aurka,Mastl,Bub1,Incenp,Cdc20,Aspm,Sgo1
GO:0030071	regulation of mitotic metaphase/anaphase transition	1.01E-05	0.00118461	Mad2l1,Ccnb1,Birc5,Bub1,Ube2c
GO:0031099	regeneration	1.14E-05	0.001276766	Aurka,Sulf2,Fzd9,Mdk,Lrp1,Prrx1,Rtn4rl2
GO:0007091	metaphase/anaphase transition of mitotic cell cycle	1.29E-05	0.001337503	Mad2l1,Ccnb1,Birc5,Bub1,Ube2c
GO:1902099	regulation of metaphase/anaphase transition of cell cycle	1.29E-05	0.001337503	Mad2l1,Ccnb1,Birc5,Bub1,Ube2c
GO:0010965	regulation of mitotic sister chromatid separation	1.40E-05	0.001363985	Mad2l1,Ccnb1,Birc5,Bub1,Ube2c
GO:1903046	meiotic cell cycle process	1.42E-05	0.001363985	Sycp1,Aurka,Mastl,Bub1,Incenp,Cdc20,Aspm,Sgo1
GO:0044784	metaphase/anaphase transition of cell cycle	1.64E-05	0.001512458	Mad2l1,Ccnb1,Birc5,Bub1,Ube2c
GO:0051306	mitotic sister chromatid separation	1.77E-05	0.001575756	Mad2l1,Ccnb1,Birc5,Bub1,Ube2c
GO:1905818	regulation of chromosome separation	2.20E-05	0.00189969	Mad2l1,Ccnb1,Birc5,Bub1,Ube2c
GO:0051225	spindle assembly	2.34E-05	0.001912525	Nek2,Kif11,Aurka,Incenp,Cdc20,Aspm
GO:0033045	regulation of sister chromatid segregation	2.37E-05	0.001912525	Mad2l1,Ccnb1,Birc5,Bub1,Ube2c
GO:0007100	mitotic centrosome separation	2.50E-05	0.001957534	Nek2,Kif11,Aurka
GO:0051299	centrosome separation	3.24E-05	0.002410662	Nek2,Kif11,Aurka
GO:0060828	regulation of canonical Wnt signaling pathway	3.26E-05	0.002410662	Cthrc1,Sulf2,Fzd9,Mdk,Rspo3,Dkk3,Amer2,Aspm
GO:0044770	cell cycle phase transition	3.46E-05	0.00245005	Foxm1,Mad2l1,Aurka,Inhba,Ccnb3,Ccnb1,Mastl,Birc5,Bub1,Ier3,Ube2c
GO:0044772	mitotic cell cycle phase transition	3.54E-05	0.00245005	Foxm1,Mad2l1,Inhba,Ccnb3,Ccnb1,Mastl,Birc5,Bub1,Ier3,Ube2c
GO:0007051	spindle organization	3.60E-05	0.00245005	Nek2,Kif11,Aurka,Ccnb1,Incenp,Cdc20,Aspm
GO:0051988	regulation of attachment of spindle microtubules to kinetochore	4.10E-05	0.002720782	Nek2,Ect2,Ccnb1
GO:0007094	mitotic spindle assembly checkpoint signaling	4.51E-05	0.00284326	Mad2l1,Ccnb1,Birc5,Bub1
GO:0071173	spindle assembly checkpoint signaling	4.51E-05	0.00284326	Mad2l1,Ccnb1,Birc5,Bub1
GO:0048705	skeletal system morphogenesis	4.82E-05	0.002965852	Thbs1,Cbs,Ltf,Prrx1,Scx,Mthfd1l,P2rx7,Sh3pxd2b
GO:0007135	meiosis II	5.11E-05	0.003003616	Mastl,Bub1,Sgo1
GO:0061983	meiosis II cell cycle process	5.11E-05	0.003003616	Mastl,Bub1,Sgo1
GO:0045841	negative regulation of mitotic metaphase/anaphase transition	5.48E-05	0.003039535	Mad2l1,Ccnb1,Birc5,Bub1
GO:0071174	mitotic spindle checkpoint signaling	5.48E-05	0.003039535	Mad2l1,Ccnb1,Birc5,Bub1
GO:0000086	G2/M transition of mitotic cell cycle	5.52E-05	0.003039535	Foxm1,Ccnb3,Ccnb1,Mastl,Birc5,Ier3
GO:0033046	negative regulation of sister chromatid segregation	6.02E-05	0.003047125	Mad2l1,Ccnb1,Birc5,Bub1
GO:0033048	negative regulation of mitotic sister chromatid segregation	6.02E-05	0.003047125	Mad2l1,Ccnb1,Birc5,Bub1
GO:2000816	negative regulation of mitotic sister chromatid separation	6.02E-05	0.003047125	Mad2l1,Ccnb1,Birc5,Bub1
GO:0034103	regulation of tissue remodeling	6.13E-05	0.003047125	Thbs4,Mdk,Lrp1,P2rx7,Ddr2
GO:0050766	positive regulation of phagocytosis	6.13E-05	0.003047125	Mbl1,Lrp1,Rap1gap,Mex3b,C3
GO:1902100	negative regulation of metaphase/anaphase transition of cell cycle	6.59E-05	0.003217581	Mad2l1,Ccnb1,Birc5,Bub1
GO:0051983	regulation of chromosome segregation	6.86E-05	0.003284095	Mad2l1,Ccnb1,Birc5,Bub1,Ube2c
GO:1905819	negative regulation of chromosome separation	7.21E-05	0.003390097	Mad2l1,Ccnb1,Birc5,Bub1
GO:0045860	positive regulation of protein kinase activity	7.51E-05	0.003466689	Ect2,Clu,Thbs1,Ltf,Hbegf,P2rx7,Incenp,Ddr2,Adra2b
GO:0033047	regulation of mitotic sister chromatid segregation	7.87E-05	0.003506225	Mad2l1,Ccnb1,Birc5,Bub1
GO:0051985	negative regulation of chromosome segregation	7.87E-05	0.003506225	Mad2l1,Ccnb1,Birc5,Bub1
GO:0042060	wound healing	8.00E-05	0.003506225	Lox,Myof,Fn1,Thbs1,Hbegf,Evl,Fkbp10,C3,Adra2b
GO:0016055	Wnt signaling pathway	8.18E-05	0.003524102	Cthrc1,Sulf2,Fzd9,Mdk,Lrp1,Rspo3,Dkk3,Amer2,Alpk2,Aspm
GO:0198738	cell-cell signaling by wnt	8.48E-05	0.003595452	Cthrc1,Sulf2,Fzd9,Mdk,Lrp1,Rspo3,Dkk3,Amer2,Alpk2,Aspm
GO:0044839	cell cycle G2/M phase transition	8.89E-05	0.003649063	Foxm1,Ccnb3,Ccnb1,Mastl,Birc5,Ier3
GO:1902850	microtubule cytoskeleton organization involved in mitosis	8.89E-05	0.003649063	Mad2l1,Nek2,Kif11,Aurka,Ccnb1,Cdc20
GO:0045786	negative regulation of cell cycle	9.07E-05	0.003663255	Mad2l1,Nek2,Aurka,Inhba,Mapk12,Ccnb1,Birc5,Bub1,Ier3
GO:0010718	positive regulation of epithelial to mesenchymal transition	9.31E-05	0.003703493	Glipr2,Mdk,Loxl2,Snai1
GO:0090231	regulation of spindle checkpoint	0.000107275	0.004160204	Mad2l1,Aurka,Ccnb1
GO:0060485	mesenchyme development	0.000107786	0.004160204	Fn1,Thbs1,Glipr2,Mdk,Scx,Loxl2,Snai1,Nrp2
GO:0001649	osteoblast differentiation	0.00011459	0.004304872	Cthrc1,Lox,Ltf,Glis1,Cbfb,Ddr2,Sh3pxd2b
GO:0051304	chromosome separation	0.000115708	0.004304872	Mad2l1,Ccnb1,Birc5,Bub1,Ube2c
GO:0045732	positive regulation of protein catabolic process	0.000117857	0.004304872	Clu,Aurka,Lrp1,Sh3d19,Ier3,Cdc20,Trib1
GO:0051438	regulation of ubiquitin-protein transferase activity	0.000118193	0.004304872	Mad2l1,Mastl,Cdc20,Trib1
GO:0045785	positive regulation of cell adhesion	0.000120956	0.004344349	Col8a1,Fn1,Thbs1,Apbb1ip,Mdk,Cbfb,Rap1gap,Mex3b,Edil3,Vav1
GO:0006909	phagocytosis	0.000125096	0.004431495	Thbs1,Mbl1,Lrp1,P2rx7,Rap1gap,Mex3b,Colec12,C3,Vav1
GO:0045839	negative regulation of mitotic nuclear division	0.000127554	0.0044575	Mad2l1,Ccnb1,Birc5,Bub1
GO:0010810	regulation of cell-substrate adhesion	0.000135348	0.004618534	Col8a1,Fn1,Thbs1,Mdk,Lrp1,Edil3,Postn
GO:0060070	canonical Wnt signaling pathway	0.000135734	0.004618534	Cthrc1,Sulf2,Fzd9,Mdk,Rspo3,Dkk3,Amer2,Aspm
GO:0007292	female gamete generation	0.000179477	0.006027639	Aurka,Inhba,Mdk,Ccnb1,Mastl,Aspm
GO:0030178	negative regulation of Wnt signaling pathway	0.000185419	0.006147367	Cthrc1,Mdk,Lrp1,Dkk3,Amer2,Alpk2
GO:1904666	regulation of ubiquitin protein ligase activity	0.000193249	0.006325855	Mad2l1,Mastl,Cdc20
GO:0045927	positive regulation of growth	0.000201064	0.006499399	Fn1,Lrp1,Crabp2,Hbegf,Avpr1a,Ccnb1,C3,Sh3pxd2b
GO:0060348	bone development	0.000211223	0.006743487	Lox,Thbs1,Cbs,Sulf2,Ltf,Scx,Sh3pxd2b
GO:0060840	artery development	0.000238446	0.007438805	Lox,Mdk,Lrp1,Prrx1,Fkbp10
GO:0000075	cell cycle checkpoint signaling	0.000238755	0.007438805	Mad2l1,Aurka,Ccnb1,Birc5,Bub1,Ier3
GO:0010640	regulation of platelet-derived growth factor receptor signaling pathway	0.000249167	0.007670794	Lox,Lrp1,Ptgir
GO:0051784	negative regulation of nuclear division	0.000252997	0.007697076	Mad2l1,Ccnb1,Birc5,Bub1
GO:0050764	regulation of phagocytosis	0.000269589	0.008013589	Mbl1,Lrp1,Rap1gap,Mex3b,C3
GO:0060041	retina development in camera-type eye	0.000269599	0.008013589	Fjx1,Nectin1,Rpe65,C3,Lama1,Slc4a5
GO:0014812	muscle cell migration	0.000292004	0.008569891	Thbs4,Mdk,Lrp1,Postn,Trib1
GO:0001654	eye development	0.000294942	0.008569891	Col8a1,Inhba,Fjx1,Nectin1,Rpe65,C3,Lama1,Sh3pxd2b,Slc4a5
GO:0150063	visual system development	0.000310298	0.00884866	Col8a1,Inhba,Fjx1,Nectin1,Rpe65,C3,Lama1,Sh3pxd2b,Slc4a5
GO:0051443	positive regulation of ubiquitin-protein transferase activity	0.000314597	0.00884866	Mastl,Cdc20,Trib1
GO:0007052	mitotic spindle organization	0.000315805	0.00884866	Nek2,Kif11,Aurka,Ccnb1,Cdc20
GO:0033674	positive regulation of kinase activity	0.000320899	0.00884866	Ect2,Clu,Thbs1,Ltf,Hbegf,P2rx7,Incenp,Ddr2,Adra2b
GO:0033044	regulation of chromosome organization	0.000321645	0.00884866	Mad2l1,Nek2,Ccnb1,Birc5,Bub1,Ube2c
GO:0051302	regulation of cell division	0.000331036	0.008937804	Ect2,Aurka,Thbs4,Mdk,Incenp,Aspm
GO:0048880	sensory system development	0.000331798	0.008937804	Col8a1,Inhba,Fjx1,Nectin1,Rpe65,C3,Lama1,Sh3pxd2b,Slc4a5
GO:0000281	mitotic cytokinesis	0.00034106	0.009092582	Ect2,Birc5,Incenp,Cep55
GO:0071900	regulation of protein serine/threonine kinase activity	0.000352394	0.009298875	Thbs1,Cbs,Ltf,Ccnb3,P2rx7,Ccnb1,Incenp,Trib1
GO:0006801	superoxide metabolic process	0.000360999	0.009429721	Cbs,Gnai2,Prdx1,Sh3pxd2b
GO:0001667	ameboidal-type cell migration	0.000372384	0.009629849	Fn1,Thbs1,Glipr2,Hbegf,Evl,Loxl2,Pkn3,Nrp2,Ddr2
GO:0061035	regulation of cartilage development	0.000425813	0.010902492	Mdk,Scx,Ctsk,Loxl2
GO:2000179	positive regulation of neural precursor cell proliferation	0.000449148	0.011387218	Fzd9,Gnai2,Mdk,Aspm
GO:0018209	peptidyl-serine modification	0.000474017	0.011849182	Aurka,Mapk12,Txn1,Ccnb1,Mastl,Pkn3,Mast1,Mamdc2
GO:0061036	positive regulation of cartilage development	0.000476533	0.011849182	Mdk,Scx,Loxl2
GO:0031589	cell-substrate adhesion	0.000482625	0.011886374	Col8a1,Fn1,Thbs1,Mdk,Lrp1,Itgbl1,Edil3,Postn
GO:1903036	positive regulation of response to wounding	0.00049853	0.012162258	Thbs1,Mdk,Lrp1,Hbegf
GO:0046890	regulation of lipid biosynthetic process	0.000512707	0.012383254	Ccdc3,Mid1ip1,Avpr1a,Snai1,Dkk3,C3
GO:0010948	negative regulation of cell cycle process	0.000517166	0.012383254	Mad2l1,Nek2,Aurka,Ccnb1,Birc5,Bub1,Ier3
GO:0140694	non-membrane-bounded organelle assembly	0.000546502	0.012965633	Nek2,Kif11,Aurka,Mis12,Incenp,Cdc20,Sh3pxd2b,Aspm
GO:0051642	centrosome localization	0.000574258	0.013500294	Mad2l1,Aurka,Aspm
GO:0007093	mitotic cell cycle checkpoint signaling	0.000582162	0.013562809	Mad2l1,Ccnb1,Birc5,Bub1,Ier3
GO:1901987	regulation of cell cycle phase transition	0.000596191	0.013765631	Mad2l1,Aurka,Ccnb3,Ccnb1,Birc5,Bub1,Ier3,Ube2c
GO:0061842	microtubule organizing center localization	0.000627567	0.014205519	Mad2l1,Aurka,Aspm
GO:0043010	camera-type eye development	0.000627718	0.014205519	Col8a1,Inhba,Fjx1,Nectin1,Rpe65,C3,Lama1,Slc4a5
GO:0070192	chromosome organization involved in meiotic cell cycle	0.000638724	0.014205519	Sycp1,Bub1,Incenp,Sgo1
GO:1904888	cranial skeletal system development	0.000638724	0.014205519	Prrx1,Mthfd1l,Cep55,Sh3pxd2b
GO:0010811	positive regulation of cell-substrate adhesion	0.000642709	0.014205519	Col8a1,Fn1,Thbs1,Mdk,Edil3
GO:1901990	regulation of mitotic cell cycle phase transition	0.000648317	0.014208028	Mad2l1,Ccnb3,Ccnb1,Birc5,Bub1,Ier3,Ube2c
GO:0048844	artery morphogenesis	0.00066979	0.014555271	Mdk,Lrp1,Prrx1,Fkbp10
GO:0042176	regulation of protein catabolic process	0.000718424	0.015330551	Mad2l1,Clu,Aurka,Lrp1,Sh3d19,Ier3,Cdc20,Trib1
GO:0007409	axonogenesis	0.000721614	0.015330551	Fn1,Cdh11,Lama3,Lrp1,Crabp2,Evl,Nectin1,Nrp2,Lama1
GO:0051783	regulation of nuclear division	0.00073063	0.015330551	Mad2l1,Ccnb1,Birc5,Bub1,Cdc20
GO:1903364	positive regulation of cellular protein catabolic process	0.00073063	0.015330551	Clu,Aurka,Lrp1,Cdc20,Trib1
GO:0051303	establishment of chromosome localization	0.000735108	0.015330551	Mis12,Ccnb1,Birc5,Incenp
GO:0097242	amyloid-beta clearance	0.000743427	0.015380012	Clu,Lrp1,C3
GO:0050000	chromosome localization	0.000804805	0.016517671	Mis12,Ccnb1,Birc5,Incenp
GO:0051098	regulation of binding	0.000819417	0.016569439	Dzip1,Cthrc1,Lox,Nek2,Aurka,Lrp1,Txn1,Rap1gap
GO:0048639	positive regulation of developmental growth	0.000820142	0.016569439	Fn1,Lrp1,Crabp2,Ccnb1,C3,Sh3pxd2b
GO:0001819	positive regulation of cytokine production	0.000868589	0.01721499	Clu,Thbs1,Sulf2,Mdk,Lrp1,P2rx7,Lum,C3,Postn
GO:0001953	negative regulation of cell-matrix adhesion	0.000872066	0.01721499	Thbs1,Lrp1,Postn
GO:1901976	regulation of cell cycle checkpoint	0.000872066	0.01721499	Mad2l1,Aurka,Ccnb1
GO:2001251	negative regulation of chromosome organization	0.000879043	0.017221244	Mad2l1,Ccnb1,Birc5,Bub1
GO:0032436	positive regulation of proteasomal ubiquitin-dependent protein catabolic process	0.000957979	0.01862657	Clu,Aurka,Cdc20,Trib1
GO:0042398	cellular modified amino acid biosynthetic process	0.001014015	0.019568976	Plod2,Mthfd1l,Ckb
GO:0002934	desmosome organization	0.001058166	0.019973844	Nectin1,Pkp3
GO:0070601	centromeric sister chromatid cohesion	0.001058166	0.019973844	Bub1,Sgo1
GO:0090306	meiotic spindle assembly	0.001058166	0.019973844	Aurka,Aspm
GO:0018149	peptide cross-linking	0.00109014	0.02042828	Fn1,Thbs1,Mamdc2
GO:0048762	mesenchymal cell differentiation	0.001175587	0.02158534	Fn1,Glipr2,Mdk,Loxl2,Snai1,Nrp2
GO:0010717	regulation of epithelial to mesenchymal transition	0.001176927	0.02158534	Glipr2,Mdk,Loxl2,Snai1
GO:0061640	cytoskeleton-dependent cytokinesis	0.001176927	0.02158534	Ect2,Birc5,Incenp,Cep55
GO:0014910	regulation of smooth muscle cell migration	0.00122458	0.022301154	Mdk,Lrp1,Postn,Trib1
GO:0010749	regulation of nitric oxide mediated signal transduction	0.001289135	0.02299106	Thbs1,Cbs
GO:0051901	positive regulation of mitochondrial depolarization	0.001289135	0.02299106	P2rx7,Mllt11
GO:0097421	liver regeneration	0.001289135	0.02299106	Aurka,Sulf2
GO:1901988	negative regulation of cell cycle phase transition	0.001307841	0.023164916	Mad2l1,Aurka,Ccnb1,Birc5,Bub1,Ier3
GO:0007229	integrin-mediated signaling pathway	0.001323909	0.023289995	Fn1,Lama3,Itgbl1,Vav1
GO:0031214	biomineral tissue development	0.00149843	0.026182022	Lox,Fzd9,P2rx7,Nectin1,Ddr2
GO:0090068	positive regulation of cell cycle process	0.001511759	0.026237648	Mad2l1,Ect2,Aurka,Ccnb1,Birc5,Ube2c
GO:0018105	peptidyl-serine phosphorylation	0.001533371	0.026340961	Aurka,Mapk12,Txn1,Ccnb1,Mastl,Pkn3,Mast1
GO:1901991	negative regulation of mitotic cell cycle phase transition	0.001538084	0.026340961	Mad2l1,Ccnb1,Birc5,Bub1,Ier3
GO:0007596	blood coagulation	0.001578505	0.026679833	Fn1,Thbs1,Evl,C3,Adra2b
GO:0110148	biomineralization	0.001578505	0.026679833	Lox,Fzd9,P2rx7,Nectin1,Ddr2
GO:0001704	formation of primary germ layer	0.001655509	0.027620293	Fn1,Inhba,Scx,Snai1
GO:2000060	positive regulation of ubiquitin-dependent protein catabolic process	0.001655509	0.027620293	Clu,Aurka,Cdc20,Trib1
GO:0007599	hemostasis	0.00170446	0.027704325	Fn1,Thbs1,Evl,C3,Adra2b
GO:0050817	coagulation	0.00170446	0.027704325	Fn1,Thbs1,Evl,C3,Adra2b
GO:0007411	axon guidance	0.001705092	0.027704325	Lama3,Lrp1,Evl,Nectin1,Nrp2,Lama1
GO:0033002	muscle cell proliferation	0.001705092	0.027704325	Thbs1,Gnai2,Hbegf,Ptgir,Ccnb1,Trib1
GO:0014909	smooth muscle cell migration	0.001715884	0.027704325	Mdk,Lrp1,Postn,Trib1
GO:0043277	apoptotic cell clearance	0.001724825	0.027704325	Thbs1,Lrp1,C3
GO:0097485	neuron projection guidance	0.001739059	0.027760527	Lama3,Lrp1,Evl,Nectin1,Nrp2,Lama1
GO:0007213	G protein-coupled acetylcholine receptor signaling pathway	0.001816441	0.027960213	Gnai2,Chrm4
GO:0018158	protein oxidation	0.001816441	0.027960213	Lox,Loxl2
GO:0045144	meiotic sister chromatid segregation	0.001816441	0.027960213	Bub1,Sgo1
GO:0051177	meiotic sister chromatid cohesion	0.001816441	0.027960213	Bub1,Sgo1
GO:1904181	positive regulation of membrane depolarization	0.001816441	0.027960213	P2rx7,Mllt11
GO:2000343	positive regulation of chemokine (C-X-C motif) ligand 2 production	0.001816441	0.027960213	Lrp1,Postn
GO:0046849	bone remodeling	0.001841192	0.028173511	Cthrc1,Mdk,Ctsk,P2rx7
GO:0001906	cell killing	0.001880089	0.028599479	Ltf,Mbl1,P2rx7,Prdx1,C3,Vav1
GO:0048660	regulation of smooth muscle cell proliferation	0.001930564	0.029195545	Thbs1,Gnai2,Hbegf,Ptgir,Trib1
GO:1901800	positive regulation of proteasomal protein catabolic process	0.001972705	0.029659395	Clu,Aurka,Cdc20,Trib1
GO:0060349	bone morphogenesis	0.002040837	0.030331067	Thbs1,Cbs,Ltf,Scx
GO:0090263	positive regulation of canonical Wnt signaling pathway	0.002040837	0.030331067	Sulf2,Fzd9,Rspo3,Aspm
GO:0048477	oogenesis	0.002110579	0.030516852	Aurka,Mdk,Ccnb1,Aspm
GO:0010457	centriole-centriole cohesion	0.002112342	0.030516852	Nek2,Sgo1
GO:0010642	negative regulation of platelet-derived growth factor receptor signaling pathway	0.002112342	0.030516852	Lrp1,Ptgir
GO:0035791	platelet-derived growth factor receptor-beta signaling pathway	0.002112342	0.030516852	Lox,Lrp1
GO:0048672	positive regulation of collateral sprouting	0.002112342	0.030516852	Lrp1,Crabp2
GO:0000910	cytokinesis	0.002126659	0.030553006	Ect2,Aurka,Birc5,Incenp,Cep55
GO:0007088	regulation of mitotic nuclear division	0.00218195	0.031174155	Mad2l1,Ccnb1,Birc5,Bub1
GO:0048659	smooth muscle cell proliferation	0.002229978	0.031685296	Thbs1,Gnai2,Hbegf,Ptgir,Trib1
GO:0010639	negative regulation of organelle organization	0.002252205	0.031692111	Mad2l1,Evl,Mid1ip1,Ccnb1,Birc5,Bub1,Ier3
GO:1901989	positive regulation of cell cycle phase transition	0.002254968	0.031692111	Aurka,Ccnb1,Birc5,Ube2c
GO:0050878	regulation of body fluid levels	0.002322156	0.032459976	Fn1,Thbs1,Gnai2,Evl,C3,Adra2b,Slc4a5
GO:0032956	regulation of actin cytoskeleton organization	0.002393773	0.032893045	Ect2,Rnd3,Mdk,Arpc1b,Lrp1,Evl,Sh3pxd2b
GO:0050673	epithelial cell proliferation	0.002402776	0.032893045	Col8a1,Thbs1,Sulf2,Thbs4,Mdk,Loxl2,Rap1gap,Birc5
GO:0008630	intrinsic apoptotic signaling pathway in response to DNA damage	0.002406027	0.032893045	Clu,Snai1,Uaca,Ier3
GO:0014049	positive regulation of glutamate secretion	0.002429455	0.032893045	P2rx7,Avpr1a
GO:0033690	positive regulation of osteoblast proliferation	0.002429455	0.032893045	Cthrc1,Ltf
GO:0035815	positive regulation of renal sodium excretion	0.002429455	0.032893045	Gnai2,Avpr1a
GO:0048588	developmental cell growth	0.002487369	0.033501754	Fn1,Aurka,Lrp1,Crabp2,Nrp2,Postn
GO:0007062	sister chromatid cohesion	0.00255136	0.033827878	Bub1,Cdc20,Sgo1
GO:1901607	alpha-amino acid biosynthetic process	0.00255136	0.033827878	Cbs,Plod2,Agxt2
GO:0002062	chondrocyte differentiation	0.002563907	0.033827878	Sulf2,Mdk,Scx,Loxl2
GO:0003014	renal system process	0.002563907	0.033827878	Sulf2,Gnai2,Avpr1a,Slc4a5
GO:0001974	blood vessel remodeling	0.00268613	0.035260568	Cbs,Lrp1,Rspo3
GO:0060560	developmental growth involved in morphogenesis	0.002719367	0.035516575	Fn1,Aurka,Lrp1,Crabp2,Nrp2,Postn
GO:0009070	serine family amino acid biosynthetic process	0.002767567	0.035561089	Cbs,Agxt2
GO:0035590	purinergic nucleotide receptor signaling pathway	0.002767567	0.035561089	Gnai2,P2rx7
GO:0071731	response to nitric oxide	0.002767567	0.035561089	Thbs1,Txn1
GO:0010720	positive regulation of cell development	0.00277778	0.035561089	Fn1,Aurka,Mdk,Lrp1,Crabp2,Aspm,Trib1
GO:0035567	non-canonical Wnt signaling pathway	0.002825215	0.035813757	Cthrc1,Fzd9,Rspo3
GO:0071622	regulation of granulocyte chemotaxis	0.002825215	0.035813757	Thbs1,Thbs4,Mdk
GO:0032963	collagen metabolic process	0.002900738	0.036591753	Fn1,Scx,Ctsk,P2rx7
GO:0051055	negative regulation of lipid biosynthetic process	0.002968661	0.037266783	Ccdc3,Snai1,Dkk3
GO:2000177	regulation of neural precursor cell proliferation	0.002989445	0.037346401	Fzd9,Gnai2,Mdk,Aspm
GO:0017015	regulation of transforming growth factor beta receptor signaling pathway	0.003079989	0.038292551	Lox,Thbs1,Htra3,Lrp1
GO:0007096	regulation of exit from mitosis	0.003126466	0.03831773	Birc5,Ube2c
GO:0090266	regulation of mitotic cell cycle spindle assembly checkpoint	0.003126466	0.03831773	Mad2l1,Ccnb1
GO:1903504	regulation of mitotic spindle checkpoint	0.003126466	0.03831773	Mad2l1,Ccnb1
GO:0009896	positive regulation of catabolic process	0.003212113	0.039181719	Clu,Aurka,Lrp1,P2rx7,Sh3d19,Ier3,Cdc20,Trib1
GO:0030282	bone mineralization	0.00326666	0.039316937	Lox,Fzd9,P2rx7,Ddr2
GO:1903052	positive regulation of proteolysis involved in cellular protein catabolic process	0.00326666	0.039316937	Clu,Aurka,Cdc20,Trib1
GO:0007588	excretion	0.00326881	0.039316937	Gnai2,Mdk,Avpr1a
GO:1903844	regulation of cellular response to transforming growth factor beta stimulus	0.003362824	0.040260473	Lox,Thbs1,Htra3,Lrp1
GO:1990138	neuron projection extension	0.003402021	0.040450204	Fn1,Aurka,Lrp1,Nrp2,Postn
GO:0010812	negative regulation of cell-substrate adhesion	0.003425597	0.040450204	Thbs1,Lrp1,Postn
GO:0031102	neuron projection regeneration	0.003425597	0.040450204	Lrp1,Prrx1,Rtn4rl2
GO:0031145	anaphase-promoting complex-dependent catabolic process	0.003505941	0.040505523	Cdc20,Ube2c
GO:0044406	adhesion of symbiont to host	0.003505941	0.040505523	Ltf,Nectin1
GO:1900221	regulation of amyloid-beta clearance	0.003505941	0.040505523	Clu,Lrp1
GO:0046394	carboxylic acid biosynthetic process	0.003513266	0.040505523	Cbs,Plod2,Mid1ip1,Mthfd1l,Avpr1a,Agxt2
GO:2000241	regulation of reproductive process	0.003546928	0.040505523	Aurka,Inhba,Snai1,Cdc20,Aspm
GO:0003073	regulation of systemic arterial blood pressure	0.0035609	0.040505523	Avpr1a,Ier3,Postn,Slc4a5
GO:0016053	organic acid biosynthetic process	0.003571713	0.040505523	Cbs,Plod2,Mid1ip1,Mthfd1l,Avpr1a,Agxt2
GO:0008652	cellular amino acid biosynthetic process	0.003586916	0.040505523	Cbs,Plod2,Agxt2
GO:0021872	forebrain generation of neurons	0.003586916	0.040505523	Inhba,Nrp2,Aspm
GO:0045995	regulation of embryonic development	0.003586916	0.040505523	Lama3,Scx,Lama1
GO:0030307	positive regulation of cell growth	0.003621021	0.040712874	Fn1,Lrp1,Crabp2,Hbegf,Avpr1a
GO:0071621	granulocyte chemotaxis	0.003662848	0.041004871	Thbs1,Thbs4,Mdk,Vav1
GO:0090287	regulation of cellular response to growth factor stimulus	0.0037514	0.041450391	Lox,Myof,Thbs1,Htra3,Sulf2,Lrp1
GO:0014911	positive regulation of smooth muscle cell migration	0.003752806	0.041450391	Mdk,Lrp1,Postn
GO:0001889	liver development	0.00376676	0.041450391	Foxm1,Aurka,Sulf2,Mdk
GO:0007098	centrosome cycle	0.00376676	0.041450391	Nek2,Kif11,Aurka,Sgo1
GO:0046822	regulation of nucleocytoplasmic transport	0.003872654	0.04192425	Ect2,Txn1,Uaca,Ier3
GO:2001233	regulation of apoptotic signaling pathway	0.003892264	0.04192425	Clu,Thbs1,Inhba,Gnai2,Snai1,Bub1,Ier3
GO:0000212	meiotic spindle organization	0.003905784	0.04192425	Aurka,Aspm
GO:0040037	negative regulation of fibroblast growth factor receptor signaling pathway	0.003905784	0.04192425	Thbs1,Sulf2
GO:0006081	cellular aldehyde metabolic process	0.003923306	0.04192425	Rpe65,Dkk3,Agxt2
GO:0048008	platelet-derived growth factor receptor signaling pathway	0.003923306	0.04192425	Lox,Lrp1,Ptgir
GO:0051310	metaphase plate congression	0.003923306	0.04192425	Mis12,Ccnb1,Incenp
GO:0061008	hepaticobiliary system development	0.004090458	0.043530552	Foxm1,Aurka,Sulf2,Mdk
GO:0045216	cell-cell junction organization	0.004171131	0.04420715	Ect2,Cdh11,Nectin1,Snai1,Pkp3
GO:0010631	epithelial cell migration	0.004196712	0.044266961	Thbs1,Glipr2,Hbegf,Evl,Loxl2,Pkn3
GO:0097193	intrinsic apoptotic signaling pathway	0.004263384	0.044266961	Clu,Snai1,Uaca,Mllt11,Bub1,Ier3
GO:0001707	mesoderm formation	0.004278289	0.044266961	Inhba,Scx,Snai1
GO:0060350	endochondral bone morphogenesis	0.004278289	0.044266961	Thbs1,Cbs,Scx
GO:0090307	mitotic spindle assembly	0.004278289	0.044266961	Nek2,Kif11,Cdc20
GO:0032434	regulation of proteasomal ubiquitin-dependent protein catabolic process	0.0043164	0.044266961	Clu,Aurka,Cdc20,Trib1
GO:0090090	negative regulation of canonical Wnt signaling pathway	0.0043164	0.044266961	Cthrc1,Mdk,Dkk3,Amer2
GO:0010763	positive regulation of fibroblast migration	0.004325788	0.044266961	Thbs1,Ddr2
GO:0090132	epithelium migration	0.004330836	0.044266961	Thbs1,Glipr2,Hbegf,Evl,Loxl2,Pkn3
GO:0090130	tissue migration	0.004468103	0.045490213	Thbs1,Glipr2,Hbegf,Evl,Loxl2,Pkn3
GO:0008217	regulation of blood pressure	0.004511	0.045746848	Avpr1a,Ier3,Adra2b,Postn,Slc4a5
GO:0043393	regulation of protein binding	0.004598958	0.046372483	Dzip1,Cthrc1,Lox,Aurka,Lrp1
GO:0060326	cell chemotaxis	0.004608557	0.046372483	Lox,Thbs1,Thbs4,Mdk,Hbegf,Vav1
GO:0035904	aorta development	0.004652163	0.046577382	Lox,Lrp1,Fkbp10
GO:0030278	regulation of ossification	0.004670875	0.046577382	Fzd9,Mdk,P2rx7,Ddr2
GO:0032970	regulation of actin filament-based process	0.004682954	0.046577382	Ect2,Rnd3,Mdk,Arpc1b,Lrp1,Evl,Sh3pxd2b
GO:0051900	regulation of mitochondrial depolarization	0.004765747	0.047219237	P2rx7,Mllt11
GO:0007188	adenylate cyclase-modulating G protein-coupled receptor signaling pathway	0.004963028	0.048799968	Gnai2,Ptgir,Gpr161,Chrm4,Adra2b
GO:2001020	regulation of response to DNA damage stimulus	0.004963028	0.048799968	Foxm1,Clu,Parpbp,Snai1,Ier3
GO:0030177	positive regulation of Wnt signaling pathway	0.005044434	0.049048535	Sulf2,Fzd9,Rspo3,Aspm
GO:0048146	positive regulation of fibroblast proliferation	0.005045209	0.049048535	Fn1,Ccnb1,Ddr2
GO:0048332	mesoderm morphogenesis	0.005045209	0.049048535	Inhba,Scx,Snai1
GO:0090596	sensory organ morphogenesis	0.005125872	0.049646091	Cthrc1,Col8a1,Prrx1,Fjx1,Nectin1,Rpe65
