# Supplementary material for: Transcriptomic data meta-analysis reveals common and injury model specific gene expression changes in the regenerating zebrafish heart
Source: Sci Rep. 2023 Apr 3;13:5418. doi: 10.1038/s41598-023-32272-6 (PMC10070245; doi:10.1038/s41598-023-32272-6)
Supplement: Supplementary file 5 — Supplementary Table S4. [file 41598_2023_32272_MOESM5_ESM.xlsx]

## Sheet: CoreRegeneration_PMID_Genes
Index	Count_of_PMIDS	PMIDs	Gene
1	1	16258256	Dzip1
2	7	35937591_34298337_33915568_32181358_30270615_29323050_24413174	Cthrc1
3	40	35523793_34877597_34626587_34427977_33777678_32813289_32802181_32521504_32251301_32152291_31704909_31067533_30546054_30532592_29888801_28302717_28011860_26948495_26839042_25416068_25355277_25073103_24981831_23300120_23185540_22813746_21383171_21062979_20660612_20432256_20058312_19441104_18728229_18393292_16955131_16618419_16556734_16258256_15817462_15531365	Foxm1
4	126	35905556_35310385_35211127_34474906_34445494_34411565_34345813_34245621_33852076_33497841_33427354_33172790_33076727_33053344_33043806_32858087_32483895_32426343_32359406_31866203_31796842_31493814_31487023_33543011_31417366_31275242_31048759_31018138_30993183_30840838_30554118_30369097_30304517_30011852_29627371_29254291_29239333_29129684_29053142_29037892_29028628_28747011_28681159_28659386_286…	Lox
5	1	31828136	Mad2l1
6	4	34354129_29164766_24905975_10607832	Myof
7	1	18827894	Mapk12
8	29	35805184_35614192_35475578_35248846_35150734_34591994_32913929_32670085_32084494_31803729_30584802_30539301_29845076_28782183_28691475_28233978_27689402_27401487_24418250_24101186_24043472_23988577_23868865_22300381_22148876_21912590_20573953_19664222_17875859	Fn1
9	7	33979629_32130910_31780774_29486195_23793063_22552385_10915723	Ect2
10	13	35917813_35788904_33420425_32444641_29807506_29133960_27990460_30090426_24478351_24477687_23052191_20536387_19438813	Clu
11	10	35788904_33671182_33376743_32772798_32496623_31255486_31083420_29608488_28807667_19223608	Thbs1
12	1	34150754	Htra3
13	37	35878206_35736508_35226495_33714972_33348868_32987401_32608429_33654876_31068637_30915433_30137992_29844536_29291084_29120634_28876927_28765630_28121025_27413423_26316791_26246970_26142397_25980021_23707365_21301820_21167390_20865719_20701337_26613144_19649485_19609918_19046879_16759516_16003501_15769312_15680234_7765774_7844703	Cbs
14	4	31828136_30411440_26199587_21166743	Kif11
15	5	33495412_29758290_29656462_27520733_19322910	Plod2
16	8	35887096_35450345_34719108_32571902_30963776_30765604_30713094_23300120	Aurka
17	6	33429081_32883834_30584802_29227558_26004914_21381034	Inhba
18	315	35976537_35964946_35598724_35237130_35233781_34993197_34949804_34866348_34588185_34510519_34461486_34417332_34399441_34384056_34251558_34001608_33975016_33951230_33830505_33799067_33776650_33676076_33577967_33374390_33343587_33197553_33127470_33084116_32964455_32962822_32938727_32871182_32859799_32629438_32527622_32523578_32305610_32159274_32100284_32012800_31977180_31930468_31926981_31819254_317…	C3
19	6	35472437_33536540_27013228_27499864_25448158_23740243	Sulf2
20	4	35806481_32191914_23793063_1331319	Ltf
21	2	34413292_28629798	Gnai2
22	7	34631719_32913929_32684116_29411909_28548630_25719759_23700281	Thbs4
23	12	33962001_33569849_33111346_31713234_30013010_27689402_27410432_25314301_24055194_21912590_19437545_15482347	Mdk
24	5	35225965_35169687_31930567_27311482_27238458	Cdh11
25	3	34791576_33245845_26156497	Hmmr
26	4	28713908_28275314_23851162_19223608	Lama3
27	7	35831580_35159147_34709660_31713234_29238626_28043948_15939380	Angptl2
28	2	35297194_30136696	Arpc1b
29	1	29371665	Glis1
30	17	34472763_34204996_34124208_34107247_33015849_29520865_29471847_28804736_27986809_26598525_25482636_24012743_23867460_23132925_21940431_21779915_19655389	Lrp1
31	3	32676119_21509899_18621984	Crabp2
32	4	31160550_28498335_24012216_22316125	Hbegf
33	13	35581202_35581155_34739146_34486669_34445494_34439795_31758827_31231227_31155527_30745516_28366454_23769980_23355395	Prrx1
34	2	17363903_16596241	Fhl3
35	1	12973979	Evl
36	55	35847484_35544769_35180018_35141224_34681849_34368976_34150754_34062407_34030527_34013429_33871287_33510795_33480357_33359806_33343699_33304744_33204279_33203721_33155027_33076550_32875433_32413998_32148523_32132649_31885875_31787714_31637734_31346451_31310927_30951381_30678291_29341933_28887547_28819185_28750046_28463545_28443887_28332620_28122008_28025991_27448409_27098985_26599628_25565145_243…	Scx
37	2	21381034_19401297	Fjx1
38	1	27689402	Fkbp11
39	1	22406547	Rtn4rl2
40	1	29863014	Gria3
41	23	35821090_35577882_34591994_34439795_34361365_34298444_34053135_34040372_33748100_33592138_32636626_31301074_30380573_30372014_29653496_27770393_27401615_26990430_25589510_24060614_22818652_18812854_16980845	Ctsk
42	5	33536540_26450370_17379770_17317722_16518860	Cbfb
43	3	33829277_31401334_29483189	Mthfd1l
44	4	32929449_32727592_31997350_27141413	P2rx7
45	9	34089896_25810257_22307408_21403395_14966383_12093362_9323458_8883933_1402931	Ckb
46	1	17118964	Lnx1
47	42	35788904_35784122_35648087_35252198_35092850_35090876_34223638_34173232_34067898_33907292_33810326_33637721_33582160_32637906_31951879_31904535_31870775_31836138_31522346_31096797_31052494_30106825_29268247_28965986_28833827_28437177_28301220_28082119_26844646_26632158_26001856_25894199_25703431_25520056_25485969_25220909_25012810_24523534_22711826_19438813_19223608_16979964	Postn
48	7	35712918_32296422_31569601_29627371_29080554_25856264_21981356	Loxl2
49	3	26456799_25060706_23830814	Txn1
50	1	27689402	Fkbp10
51	5	34910127_27490926_25150063_24839224_16344894	Tagln
52	9	35242757_35120168_33412105_33212864_33195222_31519406_30700002_19664222_17977755	Lum
53	13	35726676_34940120_31310927_30633952_30094882_29758331_28758926_26236991_25759216_24945595_24270643_21985786_21897341	Snai1
54	1	32122945	Pkp3
55	16	34789782_32251301_32152291_31985035_31828136_29843710_29162747_28471327_26574435_26407140_24583397_23997171_23856526_19737073_18728229_18509551	Ccnb1
56	98	35665537_34582935_33677964_33582919_33520128_33187985_32958638_32724163_32238432_32223016_31349479_31245172_29782973_29684583_29659842_29500274_28691584_28672005_28632489_28546339_28476927_28351499_28083894_28041994_27830507_27537685_26694648_26075817_25972377_25635399_25538117_25490979_25338686_24801306_24634209_24255038_23847312_23407971_22683799_22645143_22171060_21989111_21785167_21753017_211…	Rpe65
57	5	32357862_29512938_26456799_26003307_23788044	Prdx1
58	1	24845016	Gpr161
59	1	29402311	Cdcp1
60	2	35127371_27355827	Bcl2l13
61	10	35931034_35931033_33963061_33484478_32355025_32160558_31554819_31235935_29405118_24821987	Rspo3
62	1	34789782	Cdca3
63	13	35088828_34326879_34306986_33582796_32989282_30816803_29980568_28710530_26903625_26715268_24463139_22910798_16452091	Dkk3
64	3	34534711_32428683_25216150	Tgfbi
65	1	31290212	Amer2
66	6	34789782_30804477_27036644_24818710_18728229_16574167	Birc5
67	1	23997171	Bub1
68	3	35857526_35014202_25598782	Cd93
69	1	25585129	Edil3
70	3	34671559_32518939_25370079	Pamr1
71	2	35736212_33270893	Oip5
72	10	33586674_32724468_30679185_30038556_29710417_29623926_28469661_26962679_26952431_19736548	Nrp2
73	1	23519077	Incenp
74	1	26895242	Ier3
75	4	34619934_32557728_30409728_22150794	Cfi
76	6	33899571_32415375_31427686_29073604_19353518_11304604	Ddr2
77	14	35816980_35750978_35660272_34726469_34382737_34297801_32167779_31828136_31648614_30963776_27036644_21635899_21295105_15265859	Cdc20
78	1	19223608	Lama1
79	1	31866458	Aspm
80	2	33672471_32265926	Trib1
81	8	35413215_35237130_34147481_32440503_30110202_27628653_23825416_20585934	Vav1
82	2	34297801_34249092	Ube2c

## Sheet: Core_Regeneration_Genes_query_P
Supplementary Table 4. Mus musculus translated genes list, common to the three injury models. PubMed query using the term regeneration AND the respective core regeneration gene. Shown are the results of the literature search performed on 18.08.2022. Gene appearing in the literature in the context of regeneration are shown in green, those for which no match with the keyword was obtained are marked…
Known	Unknown
Dzip1	Sypl2
Cthrc1	Rassf6
Foxm1	Col8a1
Lox	Sycp1
Mad2l1	Nek2
Myof	Rnd3
Mapk12	Aif1l
Fn1	Abcc12
Ect2	Cilp2
Clu	Fzd9
Thbs1	Apbb1ip
Htra3	Glipr2
Cbs	Large2
Kif11	Mbl1
Plod2	Ccdc3
Aurka	Mis12
Inhba	Parpbp
C3	Tmed1
Sulf2	Ccnb3
Ltf	Gnpda1
Gnai2	Ptgir
Thbs4	Itgbl1
Mdk	Mid1ip1
Cdh11	Nectin1
Hmmr	Cnih2
Lama3	Avpr1a
Angptl2	Car10
Arpc1b	Ier5l
Glis1	Mastl
Lrp1	Ankrd37
Crabp2	Rap1gap
Hbegf	Serpine3
Prrx1	St6galnac5
Fhl3	Mex3b
Evl	Uaca
Scx	Colec12
Fjx1	Map3k7cl
Fkbp11	Chrm4
Rtn4rl2	Mllt11
Gria3	Slco5a1
Ctsk	Glod5
Cbfb	Inka2
Mthfd1l	Pex5l
P2rx7	Pcdh12
Ckb	Wdfy4
Lnx1	Dnase2b
Postn	Pkn3
Loxl2	Alpk2
Txn1	Fibp
Fkbp10	Sh3d19
Tagln	Trerf1
Lum	Mast1
Snai1	AA467197
Pkp3	Tmem238
Ccnb1	Gm13889
Rpe65	Mamdc2
Prdx1	Agxt2
Gpr161	1110051M20Rik
Cdcp1	Adra2b
Bcl2l13	Cep55
Rspo3	Sh3pxd2b
Cdca3	Gramd2
Dkk3	Sgo1
Tgfbi	Tmem200b
Amer2	Slc4a5
Birc5	Lrrn4cl
Bub1
Cd93
Edil3
Pamr1
Oip5
Nrp2
Incenp
Ier3
Cfi
Ddr2
Cdc20
Lama1
Aspm
Trib1
Vav1
Ube2c

## Sheet: Core_reg_unknown_genes_details
Supplementary Table 4. Mus musculus translated genes list, common to the three injury models. PubMed query using the term regeneration AND the respective core regeneration gene. Shown are the results of the literature search performed on 18.08.2022. Gene appearing in the literature in the context of regeneration are shown in green, those for which no match with the keyword was obtained are marked…	Supplementary Table 4. Mus musculus translated genes list, common to the three injury models. PubMed query using the term regeneration AND the respective core regeneration gene. Shown are the results of the literature search performed on 18.08.2022. Gene appearing in the literature in the context of regeneration are shown in green, those for which no match with the keyword was obtained are marked…	Supplementary Table 4. Mus musculus translated genes list, common to the three injury models. PubMed query using the term regeneration AND the respective core regeneration gene. Shown are the results of the literature search performed on 18.08.2022. Gene appearing in the literature in the context of regeneration are shown in green, those for which no match with the keyword was obtained are marked…	Supplementary Table 4. Mus musculus translated genes list, common to the three injury models. PubMed query using the term regeneration AND the respective core regeneration gene. Shown are the results of the literature search performed on 18.08.2022. Gene appearing in the literature in the context of regeneration are shown in green, those for which no match with the keyword was obtained are marked…	Supplementary Table 4. Mus musculus translated genes list, common to the three injury models. PubMed query using the term regeneration AND the respective core regeneration gene. Shown are the results of the literature search performed on 18.08.2022. Gene appearing in the literature in the context of regeneration are shown in green, those for which no match with the keyword was obtained are marked…	Supplementary Table 4. Mus musculus translated genes list, common to the three injury models. PubMed query using the term regeneration AND the respective core regeneration gene. Shown are the results of the literature search performed on 18.08.2022. Gene appearing in the literature in the context of regeneration are shown in green, those for which no match with the keyword was obtained are marked…	Supplementary Table 4. Mus musculus translated genes list, common to the three injury models. PubMed query using the term regeneration AND the respective core regeneration gene. Shown are the results of the literature search performed on 18.08.2022. Gene appearing in the literature in the context of regeneration are shown in green, those for which no match with the keyword was obtained are marked…	Supplementary Table 4. Mus musculus translated genes list, common to the three injury models. PubMed query using the term regeneration AND the respective core regeneration gene. Shown are the results of the literature search performed on 18.08.2022. Gene appearing in the literature in the context of regeneration are shown in green, those for which no match with the keyword was obtained are marked…	Supplementary Table 4. Mus musculus translated genes list, common to the three injury models. PubMed query using the term regeneration AND the respective core regeneration gene. Shown are the results of the literature search performed on 18.08.2022. Gene appearing in the literature in the context of regeneration are shown in green, those for which no match with the keyword was obtained are marked…	Supplementary Table 4. Mus musculus translated genes list, common to the three injury models. PubMed query using the term regeneration AND the respective core regeneration gene. Shown are the results of the literature search performed on 18.08.2022. Gene appearing in the literature in the context of regeneration are shown in green, those for which no match with the keyword was obtained are marked…	Supplementary Table 4. Mus musculus translated genes list, common to the three injury models. PubMed query using the term regeneration AND the respective core regeneration gene. Shown are the results of the literature search performed on 18.08.2022. Gene appearing in the literature in the context of regeneration are shown in green, those for which no match with the keyword was obtained are marked…	Supplementary Table 4. Mus musculus translated genes list, common to the three injury models. PubMed query using the term regeneration AND the respective core regeneration gene. Shown are the results of the literature search performed on 18.08.2022. Gene appearing in the literature in the context of regeneration are shown in green, those for which no match with the keyword was obtained are marked…	Supplementary Table 4. Mus musculus translated genes list, common to the three injury models. PubMed query using the term regeneration AND the respective core regeneration gene. Shown are the results of the literature search performed on 18.08.2022. Gene appearing in the literature in the context of regeneration are shown in green, those for which no match with the keyword was obtained are marked…	Supplementary Table 4. Mus musculus translated genes list, common to the three injury models. PubMed query using the term regeneration AND the respective core regeneration gene. Shown are the results of the literature search performed on 18.08.2022. Gene appearing in the literature in the context of regeneration are shown in green, those for which no match with the keyword was obtained are marked…	Supplementary Table 4. Mus musculus translated genes list, common to the three injury models. PubMed query using the term regeneration AND the respective core regeneration gene. Shown are the results of the literature search performed on 18.08.2022. Gene appearing in the literature in the context of regeneration are shown in green, those for which no match with the keyword was obtained are marked…	Supplementary Table 4. Mus musculus translated genes list, common to the three injury models. PubMed query using the term regeneration AND the respective core regeneration gene. Shown are the results of the literature search performed on 18.08.2022. Gene appearing in the literature in the context of regeneration are shown in green, those for which no match with the keyword was obtained are marked…	Supplementary Table 4. Mus musculus translated genes list, common to the three injury models. PubMed query using the term regeneration AND the respective core regeneration gene. Shown are the results of the literature search performed on 18.08.2022. Gene appearing in the literature in the context of regeneration are shown in green, those for which no match with the keyword was obtained are marked…	Supplementary Table 4. Mus musculus translated genes list, common to the three injury models. PubMed query using the term regeneration AND the respective core regeneration gene. Shown are the results of the literature search performed on 18.08.2022. Gene appearing in the literature in the context of regeneration are shown in green, those for which no match with the keyword was obtained are marked…	Supplementary Table 4. Mus musculus translated genes list, common to the three injury models. PubMed query using the term regeneration AND the respective core regeneration gene. Shown are the results of the literature search performed on 18.08.2022. Gene appearing in the literature in the context of regeneration are shown in green, those for which no match with the keyword was obtained are marked…	Supplementary Table 4. Mus musculus translated genes list, common to the three injury models. PubMed query using the term regeneration AND the respective core regeneration gene. Shown are the results of the literature search performed on 18.08.2022. Gene appearing in the literature in the context of regeneration are shown in green, those for which no match with the keyword was obtained are marked…	Supplementary Table 4. Mus musculus translated genes list, common to the three injury models. PubMed query using the term regeneration AND the respective core regeneration gene. Shown are the results of the literature search performed on 18.08.2022. Gene appearing in the literature in the context of regeneration are shown in green, those for which no match with the keyword was obtained are marked…	Supplementary Table 4. Mus musculus translated genes list, common to the three injury models. PubMed query using the term regeneration AND the respective core regeneration gene. Shown are the results of the literature search performed on 18.08.2022. Gene appearing in the literature in the context of regeneration are shown in green, those for which no match with the keyword was obtained are marked…	Supplementary Table 4. Mus musculus translated genes list, common to the three injury models. PubMed query using the term regeneration AND the respective core regeneration gene. Shown are the results of the literature search performed on 18.08.2022. Gene appearing in the literature in the context of regeneration are shown in green, those for which no match with the keyword was obtained are marked…	Supplementary Table 4. Mus musculus translated genes list, common to the three injury models. PubMed query using the term regeneration AND the respective core regeneration gene. Shown are the results of the literature search performed on 18.08.2022. Gene appearing in the literature in the context of regeneration are shown in green, those for which no match with the keyword was obtained are marked…	Supplementary Table 4. Mus musculus translated genes list, common to the three injury models. PubMed query using the term regeneration AND the respective core regeneration gene. Shown are the results of the literature search performed on 18.08.2022. Gene appearing in the literature in the context of regeneration are shown in green, those for which no match with the keyword was obtained are marked…	Supplementary Table 4. Mus musculus translated genes list, common to the three injury models. PubMed query using the term regeneration AND the respective core regeneration gene. Shown are the results of the literature search performed on 18.08.2022. Gene appearing in the literature in the context of regeneration are shown in green, those for which no match with the keyword was obtained are marked…	Supplementary Table 4. Mus musculus translated genes list, common to the three injury models. PubMed query using the term regeneration AND the respective core regeneration gene. Shown are the results of the literature search performed on 18.08.2022. Gene appearing in the literature in the context of regeneration are shown in green, those for which no match with the keyword was obtained are marked…	Supplementary Table 4. Mus musculus translated genes list, common to the three injury models. PubMed query using the term regeneration AND the respective core regeneration gene. Shown are the results of the literature search performed on 18.08.2022. Gene appearing in the literature in the context of regeneration are shown in green, those for which no match with the keyword was obtained are marked…	Supplementary Table 4. Mus musculus translated genes list, common to the three injury models. PubMed query using the term regeneration AND the respective core regeneration gene. Shown are the results of the literature search performed on 18.08.2022. Gene appearing in the literature in the context of regeneration are shown in green, those for which no match with the keyword was obtained are marked…	Supplementary Table 4. Mus musculus translated genes list, common to the three injury models. PubMed query using the term regeneration AND the respective core regeneration gene. Shown are the results of the literature search performed on 18.08.2022. Gene appearing in the literature in the context of regeneration are shown in green, those for which no match with the keyword was obtained are marked…	Supplementary Table 4. Mus musculus translated genes list, common to the three injury models. PubMed query using the term regeneration AND the respective core regeneration gene. Shown are the results of the literature search performed on 18.08.2022. Gene appearing in the literature in the context of regeneration are shown in green, those for which no match with the keyword was obtained are marked…	Supplementary Table 4. Mus musculus translated genes list, common to the three injury models. PubMed query using the term regeneration AND the respective core regeneration gene. Shown are the results of the literature search performed on 18.08.2022. Gene appearing in the literature in the context of regeneration are shown in green, those for which no match with the keyword was obtained are marked…	Supplementary Table 4. Mus musculus translated genes list, common to the three injury models. PubMed query using the term regeneration AND the respective core regeneration gene. Shown are the results of the literature search performed on 18.08.2022. Gene appearing in the literature in the context of regeneration are shown in green, those for which no match with the keyword was obtained are marked…	Supplementary Table 4. Mus musculus translated genes list, common to the three injury models. PubMed query using the term regeneration AND the respective core regeneration gene. Shown are the results of the literature search performed on 18.08.2022. Gene appearing in the literature in the context of regeneration are shown in green, those for which no match with the keyword was obtained are marked…	Supplementary Table 4. Mus musculus translated genes list, common to the three injury models. PubMed query using the term regeneration AND the respective core regeneration gene. Shown are the results of the literature search performed on 18.08.2022. Gene appearing in the literature in the context of regeneration are shown in green, those for which no match with the keyword was obtained are marked…	Supplementary Table 4. Mus musculus translated genes list, common to the three injury models. PubMed query using the term regeneration AND the respective core regeneration gene. Shown are the results of the literature search performed on 18.08.2022. Gene appearing in the literature in the context of regeneration are shown in green, those for which no match with the keyword was obtained are marked…	Supplementary Table 4. Mus musculus translated genes list, common to the three injury models. PubMed query using the term regeneration AND the respective core regeneration gene. Shown are the results of the literature search performed on 18.08.2022. Gene appearing in the literature in the context of regeneration are shown in green, those for which no match with the keyword was obtained are marked…	Supplementary Table 4. Mus musculus translated genes list, common to the three injury models. PubMed query using the term regeneration AND the respective core regeneration gene. Shown are the results of the literature search performed on 18.08.2022. Gene appearing in the literature in the context of regeneration are shown in green, those for which no match with the keyword was obtained are marked…	Supplementary Table 4. Mus musculus translated genes list, common to the three injury models. PubMed query using the term regeneration AND the respective core regeneration gene. Shown are the results of the literature search performed on 18.08.2022. Gene appearing in the literature in the context of regeneration are shown in green, those for which no match with the keyword was obtained are marked…	Supplementary Table 4. Mus musculus translated genes list, common to the three injury models. PubMed query using the term regeneration AND the respective core regeneration gene. Shown are the results of the literature search performed on 18.08.2022. Gene appearing in the literature in the context of regeneration are shown in green, those for which no match with the keyword was obtained are marked…	Supplementary Table 4. Mus musculus translated genes list, common to the three injury models. PubMed query using the term regeneration AND the respective core regeneration gene. Shown are the results of the literature search performed on 18.08.2022. Gene appearing in the literature in the context of regeneration are shown in green, those for which no match with the keyword was obtained are marked…	Supplementary Table 4. Mus musculus translated genes list, common to the three injury models. PubMed query using the term regeneration AND the respective core regeneration gene. Shown are the results of the literature search performed on 18.08.2022. Gene appearing in the literature in the context of regeneration are shown in green, those for which no match with the keyword was obtained are marked…	Supplementary Table 4. Mus musculus translated genes list, common to the three injury models. PubMed query using the term regeneration AND the respective core regeneration gene. Shown are the results of the literature search performed on 18.08.2022. Gene appearing in the literature in the context of regeneration are shown in green, those for which no match with the keyword was obtained are marked…	Supplementary Table 4. Mus musculus translated genes list, common to the three injury models. PubMed query using the term regeneration AND the respective core regeneration gene. Shown are the results of the literature search performed on 18.08.2022. Gene appearing in the literature in the context of regeneration are shown in green, those for which no match with the keyword was obtained are marked…	Supplementary Table 4. Mus musculus translated genes list, common to the three injury models. PubMed query using the term regeneration AND the respective core regeneration gene. Shown are the results of the literature search performed on 18.08.2022. Gene appearing in the literature in the context of regeneration are shown in green, those for which no match with the keyword was obtained are marked…	Supplementary Table 4. Mus musculus translated genes list, common to the three injury models. PubMed query using the term regeneration AND the respective core regeneration gene. Shown are the results of the literature search performed on 18.08.2022. Gene appearing in the literature in the context of regeneration are shown in green, those for which no match with the keyword was obtained are marked…	Supplementary Table 4. Mus musculus translated genes list, common to the three injury models. PubMed query using the term regeneration AND the respective core regeneration gene. Shown are the results of the literature search performed on 18.08.2022. Gene appearing in the literature in the context of regeneration are shown in green, those for which no match with the keyword was obtained are marked…	Supplementary Table 4. Mus musculus translated genes list, common to the three injury models. PubMed query using the term regeneration AND the respective core regeneration gene. Shown are the results of the literature search performed on 18.08.2022. Gene appearing in the literature in the context of regeneration are shown in green, those for which no match with the keyword was obtained are marked…	Supplementary Table 4. Mus musculus translated genes list, common to the three injury models. PubMed query using the term regeneration AND the respective core regeneration gene. Shown are the results of the literature search performed on 18.08.2022. Gene appearing in the literature in the context of regeneration are shown in green, those for which no match with the keyword was obtained are marked…	Supplementary Table 4. Mus musculus translated genes list, common to the three injury models. PubMed query using the term regeneration AND the respective core regeneration gene. Shown are the results of the literature search performed on 18.08.2022. Gene appearing in the literature in the context of regeneration are shown in green, those for which no match with the keyword was obtained are marked…
mgi_symbol	description	entrezgene_id
1110051M20Rik	RIKEN cDNA 1110051M20 gene [Source:MGI Symbol;Acc:MGI:1915079]	228356
AA467197	expressed sequence AA467197 [Source:MGI Symbol;Acc:MGI:3034182]	433470
Abcc12	ATP-binding cassette, sub-family C (CFTR/MRP), member 12 [Source:MGI Symbol;Acc:MGI:2441679]	244562
Adra2b	adrenergic receptor, alpha 2b [Source:MGI Symbol;Acc:MGI:87935]	11552
Agxt2	alanine-glyoxylate aminotransferase 2 [Source:MGI Symbol;Acc:MGI:2146052]	268782
Aif1l	allograft inflammatory factor 1-like [Source:MGI Symbol;Acc:MGI:1919598]	108897
Alpk2	alpha-kinase 2 [Source:MGI Symbol;Acc:MGI:2449492]	225638
Ankrd37	ankyrin repeat domain 37 [Source:MGI Symbol;Acc:MGI:3603344]	654824
Apbb1ip	amyloid beta (A4) precursor protein-binding, family B, member 1 interacting protein [Source:MGI Symbol;Acc:MGI:1861354]	54519
Avpr1a	arginine vasopressin receptor 1A [Source:MGI Symbol;Acc:MGI:1859216]	54140
Car10	carbonic anhydrase 10 [Source:MGI Symbol;Acc:MGI:1919855]	72605
Ccdc3	coiled-coil domain containing 3 [Source:MGI Symbol;Acc:MGI:1921436]	74186
Ccnb3	cyclin B3 [Source:MGI Symbol;Acc:MGI:2183443]	209091
Cep55	centrosomal protein 55 [Source:MGI Symbol;Acc:MGI:1921357]	74107
Chrm4	cholinergic receptor, muscarinic 4 [Source:MGI Symbol;Acc:MGI:88399]	12672
Cilp2	cartilage intermediate layer protein 2 [Source:MGI Symbol;Acc:MGI:1915959]	68709
Cnih2	cornichon family AMPA receptor auxiliary protein 2 [Source:MGI Symbol;Acc:MGI:1277225]	12794
Col8a1	collagen, type VIII, alpha 1 [Source:MGI Symbol;Acc:MGI:88463]	12837
Colec12	collectin sub-family member 12 [Source:MGI Symbol;Acc:MGI:2152907]	140792
Dnase2b	deoxyribonuclease II beta [Source:MGI Symbol;Acc:MGI:1913283]	56629
Fibp	fibroblast growth factor (acidic) intracellular binding protein [Source:MGI Symbol;Acc:MGI:1926233]	58249
Fzd9	frizzled class receptor 9 [Source:MGI Symbol;Acc:MGI:1313278]	14371
Glipr2	GLI pathogenesis-related 2 [Source:MGI Symbol;Acc:MGI:1917770]	384009
Glod5	glyoxalase domain containing 5 [Source:MGI Symbol;Acc:MGI:1917074]	69824
Gm13889	predicted gene 13889 [Source:MGI Symbol;Acc:MGI:3652053]	620695
Gnpda1	glucosamine-6-phosphate deaminase 1 [Source:MGI Symbol;Acc:MGI:1347054]	26384
Gramd2	GRAM domain containing 2 [Source:MGI Symbol;Acc:MGI:3528937]	546134
Ier5l	immediate early response 5-like [Source:MGI Symbol;Acc:MGI:1919750]	72500
Inka2	inka box actin regulator 2 [Source:MGI Symbol;Acc:MGI:1923497]	109050
Itgbl1	integrin, beta-like 1 [Source:MGI Symbol;Acc:MGI:2443439]	223272
Large2	LARGE xylosyl- and glucuronyltransferase 2 [Source:MGI Symbol;Acc:MGI:2443769]	228366
Lrrn4cl	LRRN4 C-terminal like [Source:MGI Symbol;Acc:MGI:1916102]	68852
Mamdc2	MAM domain containing 2 [Source:MGI Symbol;Acc:MGI:1918988]	71738
Map3k7cl	Map3k7 C-terminal like [Source:MGI Symbol;Acc:MGI:2446584]	224419
Mast1	microtubule associated serine/threonine kinase 1 [Source:MGI Symbol;Acc:MGI:1861901]	56527
Mastl	microtubule associated serine/threonine kinase-like [Source:MGI Symbol;Acc:MGI:1914371]	67121
Mbl1	mannose-binding lectin (protein A) 1 [Source:MGI Symbol;Acc:MGI:96923]	17194
Mex3b	mex3 RNA binding family member B [Source:MGI Symbol;Acc:MGI:1918252]	108797
Mid1ip1	Mid1 interacting protein 1 (gastrulation specific G12-like (zebrafish)) [Source:MGI Symbol;Acc:MGI:1915291]	68041
Mis12	MIS12 kinetochore complex component [Source:MGI Symbol;Acc:MGI:1914389]	67139
Mllt11	myeloid/lymphoid or mixed-lineage leukemia; translocated to, 11 [Source:MGI Symbol;Acc:MGI:1929671]	56772
Nectin1	nectin cell adhesion molecule 1 [Source:MGI Symbol;Acc:MGI:1926483]	58235
Nek2	NIMA (never in mitosis gene a)-related expressed kinase 2 [Source:MGI Symbol;Acc:MGI:109359]	18005
Parpbp	PARP1 binding protein [Source:MGI Symbol;Acc:MGI:1922567]	75317
Pcdh12	protocadherin 12 [Source:MGI Symbol;Acc:MGI:1855700]	53601
Pex5l	peroxisomal biogenesis factor 5-like [Source:MGI Symbol;Acc:MGI:1916672]	58869
Pkn3	protein kinase N3 [Source:MGI Symbol;Acc:MGI:2388285]	263803
Ptgir	prostaglandin I receptor (IP) [Source:MGI Symbol;Acc:MGI:99535]	19222
Rap1gap	Rap1 GTPase-activating protein [Source:MGI Symbol;Acc:MGI:109338]	110351
Rassf6	Ras association (RalGDS/AF-6) domain family member 6 [Source:MGI Symbol;Acc:MGI:1920496]	73246
Rnd3	Rho family GTPase 3 [Source:MGI Symbol;Acc:MGI:1921444]	74194
Serpine3	serpin peptidase inhibitor, clade E (nexin, plasminogen activator inhibitor type 1), member 3 [Source:MGI Symbol;Acc:MGI:2442020]	319433
Sgo1	shugoshin 1 [Source:MGI Symbol;Acc:MGI:1919665]	72415
Sh3d19	SH3 domain protein D19 [Source:MGI Symbol;Acc:MGI:1350923]	27059
Sh3pxd2b	SH3 and PX domains 2B [Source:MGI Symbol;Acc:MGI:2442062]	268396
Slc4a5	solute carrier family 4, sodium bicarbonate cotransporter, member 5 [Source:MGI Symbol;Acc:MGI:2443220]	232156
Slco5a1	solute carrier organic anion transporter family, member 5A1 [Source:MGI Symbol;Acc:MGI:2443431]	240726
St6galnac5	ST6 (alpha-N-acetyl-neuraminyl-2,3-beta-galactosyl-1,3)-N-acetylgalactosaminide alpha-2,6-sialyltransferase 5 [Source:MGI Symbol;Acc:MGI:1349471]	26938
Sycp1	synaptonemal complex protein 1 [Source:MGI Symbol;Acc:MGI:105931]	20957
Sypl2	synaptophysin-like 2 [Source:MGI Symbol;Acc:MGI:1328311]	17306
Tmed1	transmembrane p24 trafficking protein 1 [Source:MGI Symbol;Acc:MGI:106201]	17083
Tmem200b	transmembrane protein 200B [Source:MGI Symbol;Acc:MGI:3646343]	623230
Tmem238	transmembrane protein 238 [Source:MGI Symbol;Acc:MGI:1922935]	664968
Trerf1	transcriptional regulating factor 1 [Source:MGI Symbol;Acc:MGI:2442086]	224829
Uaca	uveal autoantigen with coiled-coil domains and ankyrin repeats [Source:MGI Symbol;Acc:MGI:1919815]	72565
Wdfy4	WD repeat and FYVE domain containing 4 [Source:MGI Symbol;Acc:MGI:3584510]	545030
[truncated: 5,000 more columns]
